# Supplementary material for: Cancer-associated fibroblasts require proline synthesis by PYCR1 for the deposition of pro-tumorigenic extracellular matrix
Source: Nat Metab. 2022 Jun 27;4(6):693–710. doi: 10.1038/s42255-022-00582-0 (PMC9236907; doi:10.1038/s42255-022-00582-0)
Supplement: Supplementary file 2 — List of antibodies and primers used in the manuscript. [file 42255_2022_582_MOESM2_ESM.xlsx]

## Sheet: Antibodies
Antibody	Source	Catalalogue number	Dilution
COL6A1	abcam	ab182744	1:1000
PDK1	abcam	ab110025	1:500
PDK2	Proteintech	15647-1-AP	1:500
PDK3	abcam	ab154549	1:1000
PDK4	abcam	ab110336	1:1000
PYCR1	Proteintech	22150-1-AP	1:1000
PYCR2	Proteintech	17146-1-AP	1:1000
PYCR3	Thermo Fisher	TA502035	1:1000
ALDH18A1	Proteintech	17719-1-AP	1:1000
p300	Cell signaling	54062	1:1000 for WB, 2 µg for ChIP
H3	Proteintech	17168-1-AP	1:1000
H2B	Proteintech	15857-1-AP	1:1000
H3K27ac	abcam	ab4729	1:1000 for WB, 1:50 for ChIP
H3K36ac	abcam	ab177179	1:1000
H3K18ac	Cell signaling	9675	1:1000
H2K5ac	abcam	ab45152	1:1000
H2K12ac	abcam	ab195494	1:1000
PDHA1	abcam	ab110334	1:1000
p-PDHA1	abcam	ab177461	1:2000
GAPDH	Santa Cruz	sc-47724	1:1000
B-tubulin	abcam	ab179513	1:1000
Vinculin	Sigma	V9131	1:2000
CD31	abcam	ab182981	1:75
HRP-conjugated anti mouse	NEB	7076	1:5000
HRP-conjugated anti rabbit	NEB	7074	1:5000

## Sheet: Primers
Target	Forward	Reverse
PDk1	GAATGTTACTCAATCAGCACTCTT	CCTAGCATTTTCATAGCCATCTTT
PDK3	TCCTGGACTTCGGGAGAGAT	CTCATTGTGTTAGCCAGCCG
PDK4	CCCGCTGTCCATGAAGCAGC	CCAATGTGGCTTGGGTTTCC
PDK2	CGGGGACCACAACCAAAGTC	GCTGGATCCGAAGTCCAGAAA
PYCR1	CCCCGCCTACGCATTCACA	GCGCGTTGGAAGTCCCATCT
COL1A1	TGAAGGGACACAGAGGTTTCAG	GTAGCACCATCATTTCCACGA
COL6A1	AGCAAGTGTGCTGCTCCTTC	CTTCCAGGATCTCCGGCTTC
Akaluc construct	TGCTGGTGCCCACACTATTT	CATGACGGCGTTGGTTGTTT
18S	AGGAATTGACGGAAGGGCAC	GGACATCTAAGGGCATCACA
ACTB	GGCATGGGTCAGAAGGATT	ACATGATCTGGGTCATCTTCTC
COL1A1 promoter	GGCTGGAGAAAGGTGGGTCT	CCCAGGTATGCAGGGTAGGA
PYCR1 promoter	CCAGAGCGGTTGCATCATCTGCG	CGTGTCCGGGTGGCCCAAGACAA
