# Supplementary material for: Cancer-associated fibroblasts require proline synthesis by PYCR1 for the deposition of pro-tumorigenic extracellular matrix
Source: Nat Metab. 2022 Jun 27;4(6):693–710. doi: 10.1038/s42255-022-00582-0 (PMC9236907; doi:10.1038/s42255-022-00582-0)
Supplement: Supplementary file 3 — Amino acid count of the human proteome. [file 42255_2022_582_MOESM3_ESM.xlsx]

## Sheet: Proteome
UniProt ID	Gene Name	Category	Ala	Arg	Asn	Asp	Cys	Glu	Gln	Gly	His	Ile	Leu	Lys	Met	Phe	Pro	Ser	Thr	Trp	Tyr	Val	Protein Length
A0A024RBG1	NUDT4B	Non matrisome	11	12	7	8	4	19	7	14	3	5	15	13	3	6	10	11	8	3	6	16	181
A0A075B6H7	IGKV3-7	Non matrisome	8	6	1	4	2	4	9	6	0	4	16	1	2	4	10	16	11	2	6	4	116
A0A075B6H8	IGKV1D-42	Non matrisome	7	5	1	8	2	2	5	9	1	6	15	6	3	7	8	15	4	3	5	5	117
A0A075B6H9	IGLV4-69	Non matrisome	8	3	1	5	3	4	7	11	4	4	16	4	2	2	5	21	9	3	5	2	119
A0A075B6I0	IGLV8-61	Non matrisome	7	3	2	5	2	2	6	14	0	4	11	1	5	2	7	19	13	2	8	9	122
A0A075B6I1	IGLV4-60	Non matrisome	7	3	3	5	3	4	6	10	3	3	16	4	2	3	6	22	8	3	6	3	120
A0A075B6I3	IGLV11-55	Non matrisome	7	4	3	5	3	4	6	9	2	1	20	4	2	3	10	21	7	1	6	5	123
A0A075B6I4	IGLV10-54	Non matrisome	11	5	7	3	2	3	8	9	3	3	16	2	1	1	7	16	10	2	3	5	117
A0A075B6I6	IGLV1-50	Non matrisome	11	2	5	4	3	2	7	12	2	4	12	3	1	1	7	19	8	4	5	6	118
A0A075B6I7	IGLV5-48	Non matrisome	7	5	2	3	2	0	5	10	2	4	14	3	1	3	7	19	7	2	6	3	105
A0A075B6I9	IGLV7-46	Non matrisome	10	3	2	2	4	4	6	12	2	1	14	3	1	4	9	13	13	3	6	5	117
A0A075B6J1	IGLV5-37	Non matrisome	7	3	4	6	3	3	6	10	1	5	15	3	2	1	11	22	6	3	9	3	123
A0A075B6J2	IGLV2-33	Non matrisome	7	3	4	4	2	2	5	10	2	4	14	3	2	4	4	21	12	3	6	6	118
A0A075B6J6	IGLV3-22	Non matrisome	7	4	4	7	2	9	5	9	0	4	13	1	1	1	8	13	11	2	8	6	115
A0A075B6J9	IGLV2-18	Non matrisome	8	3	3	4	2	3	7	11	0	3	11	2	2	2	8	22	12	3	6	6	118
A0A075B6K0	IGLV3-16	Non matrisome	8	3	0	4	3	7	6	9	0	6	12	4	2	2	9	16	8	2	8	6	115
A0A075B6K2	IGLV3-12	Non matrisome	10	4	5	6	3	4	6	9	4	6	8	2	2	1	7	15	9	3	5	6	115
A0A075B6K4	IGLV3-10	Non matrisome	9	3	1	5	3	6	6	8	1	4	9	4	2	2	9	17	10	2	8	6	115
A0A075B6K5	IGLV3-9	Non matrisome	12	5	6	4	2	3	7	10	3	5	10	2	1	2	5	14	9	3	5	7	115
A0A075B6K6	IGLV4-3	Non matrisome	7	4	1	7	3	5	6	11	4	6	11	4	3	5	7	18	8	2	6	4	122
A0A075B6N1	TRBV19	Non matrisome	6	4	7	5	5	5	9	8	1	5	11	6	2	4	4	10	6	1	7	8	114
A0A075B6N2	TRBV20-1	Non matrisome	7	4	2	3	3	5	5	7	3	4	15	6	4	5	4	15	9	1	3	6	111
A0A075B6N3	TRBV24-1	Non matrisome	8	6	3	8	3	3	7	9	1	6	12	6	4	6	3	11	8	1	7	3	115
A0A075B6N4	TRBV25-1	Non matrisome	4	5	1	4	3	8	5	9	5	6	12	4	5	3	4	12	10	1	9	4	114
A0A075B6P5	IGKV2-28	Non matrisome	5	5	3	5	2	3	8	12	1	4	17	2	4	2	9	18	5	2	6	7	120
A0A075B6Q5	IGHV3-64	Non matrisome	10	6	3	3	3	6	5	13	1	3	10	4	5	6	2	15	4	2	7	10	118
A0A075B6R0	TRGV2	Non matrisome	9	6	7	4	2	6	6	9	2	5	13	5	1	2	3	13	6	3	10	6	118
A0A075B6R2	IGHV4-4	Non matrisome	7	4	4	2	2	3	5	9	2	4	13	7	1	3	6	19	6	6	4	10	117
A0A075B6R9	IGKV2D-24	Non matrisome	5	7	2	5	1	2	9	11	1	4	15	2	3	5	9	16	8	2	4	9	120
A0A075B6S0	TRGJ1	Non matrisome	0	0	1	0	0	0	0	2	0	0	2	2	0	1	0	1	3	0	2	2	16
A0A075B6S2	IGKV2D-29	Non matrisome	4	4	1	5	2	3	9	10	1	6	16	4	4	3	10	17	6	2	6	7	120
A0A075B6S4	IGKV1D-17	Non matrisome	9	6	3	3	3	2	9	9	2	5	12	3	4	5	8	15	7	2	5	5	117
A0A075B6S5	IGKV1-27	Non matrisome	8	5	2	6	3	1	9	8	0	5	14	4	3	2	8	16	9	2	6	6	117
A0A075B6S6	IGKV2D-30	Non matrisome	3	7	3	6	2	2	8	12	1	3	13	2	4	3	9	17	6	4	5	10	120
A0A075B6S9	IGKV1-37	Non matrisome	6	7	3	5	2	1	8	10	0	5	14	3	2	2	8	17	8	2	6	8	117
A0A075B6T6	TRAV12-2	Non matrisome	6	5	5	5	2	5	9	6	0	5	13	5	2	4	4	17	3	4	6	7	113
A0A075B6T7	TRAV6	Non matrisome	8	9	5	5	2	8	8	7	3	5	20	8	2	6	5	8	9	4	5	5	132
A0A075B6T8	TRAV9-1	Non matrisome	7	2	5	5	2	8	6	10	2	3	9	6	4	6	6	12	5	1	6	7	112
A0A075B6U4	TRAV7	Non matrisome	7	5	7	3	4	5	7	9	3	3	11	5	5	4	5	10	5	2	6	6	112
A0A075B6V5	TRAV36DV7	Non matrisome	6	2	3	4	3	7	4	4	1	6	17	9	3	5	3	14	8	3	3	8	113
A0A075B6W5	TRAV23DV6	Non matrisome	9	2	3	6	3	4	13	8	1	9	8	10	2	8	6	14	3	3	4	5	121
A0A075B6X5	TRAV18	Non matrisome	6	5	3	4	3	7	6	4	1	3	15	4	1	5	5	18	8	1	6	6	111
A0A075B6Y3	TRAJ3	Non matrisome	1	2	0	0	0	0	0	3	0	3	1	1	0	1	1	5	1	0	1	0	20
A0A075B6Y9	TRAJ42	Non matrisome	0	0	1	0	0	0	1	5	0	1	2	3	0	1	1	2	1	0	1	1	20
A0A075B706	TRDJ1	Non matrisome	0	1	0	1	0	1	0	2	0	1	1	2	0	1	1	0	3	0	0	2	16
A0A075B759	PPIAL4E	Non matrisome	10	9	9	8	4	9	3	19	4	13	6	16	4	14	5	10	10	1	3	7	164
A0A075B767	PPIAL4H	Non matrisome	8	8	9	10	4	8	3	18	4	13	7	16	4	13	5	10	11	1	3	9	164
A0A087WSX0	IGLV5-45	Non matrisome	10	3	2	5	4	2	8	10	2	5	15	4	2	2	7	23	6	3	7	3	123
A0A087WSY4	IGHV4-30-2	Non matrisome	7	5	2	2	2	2	6	10	2	5	14	6	1	3	5	20	6	5	7	8	118
A0A087WSY6	IGKV3D-15	Non matrisome	11	5	3	2	2	5	9	8	0	6	14	1	2	4	8	14	9	3	5	4	115
A0A087WSZ0	IGKV1D-8	Non matrisome	9	5	0	4	4	2	9	9	0	5	15	2	4	4	7	17	8	3	7	3	117
A0A087WSZ9	TRAV30	Non matrisome	6	3	2	2	2	7	10	8	3	4	14	8	2	3	3	14	6	3	5	7	112
A0A087WT01	TRAV27	Non matrisome	5	3	2	3	2	6	9	9	1	4	15	5	1	5	3	12	8	3	3	10	109
A0A087WT02	TRAV9-2	Non matrisome	7	3	3	4	2	7	4	10	1	2	15	6	2	5	4	11	11	1	7	7	112
A0A087WT03	TRAV26-1	Non matrisome	8	7	6	4	3	5	4	5	4	10	8	3	3	2	4	7	12	1	6	7	109
A0A087WTH1	TMEM265	Non matrisome	18	8	1	1	6	10	1	6	2	8	16	4	2	2	4	6	2	4	1	6	108
A0A087WTH5	KCNE1B	Non matrisome	7	7	7	3	1	9	6	8	3	5	14	7	5	6	8	11	8	2	6	9	132
A0A087WUL8	NBPF19	Non matrisome	93	287	28	322	159	540	243	216	26	75	443	223	23	59	289	371	65	4	181	196	3843
A0A087WV53	SPEGNB	Non matrisome	21	17	5	20	3	16	8	17	1	13	15	16	2	7	18	14	16	2	6	21	238
A0A087WV62	TRBV16	Non matrisome	9	2	4	2	6	9	7	6	2	6	10	9	2	8	7	10	5	1	4	6	115
A0A087WVF3	TBC1D3D	Non matrisome	37	47	10	30	13	33	32	42	15	21	48	31	12	17	47	38	23	15	13	25	549
A0A087WW87	IGKV2-40	Non matrisome	4	6	1	8	2	5	7	10	0	5	16	2	4	3	10	16	7	2	6	7	121
A0A087WWA1	P3R3URF	Non matrisome	5	17	3	1	1	0	5	9	2	6	6	1	5	4	12	5	6	2	2	3	95
A0A087WX78	ELOA3C	Non matrisome	47	31	10	18	5	28	25	35	9	4	24	20	8	6	40	33	14	5	7	18	387
A0A087WXM9	MEIKIN	Non matrisome	23	15	19	16	7	30	13	18	5	14	27	36	5	10	23	57	23	3	8	21	373
A0A087WXS9	TBC1D3I	Non matrisome	37	47	10	30	13	33	32	42	15	21	47	31	13	17	47	38	23	15	13	25	549
A0A087X0M5	TRBV18	Non matrisome	8	11	3	3	5	8	6	9	3	5	11	5	5	4	7	9	1	1	4	7	115
A0A087X179	TBC1D3E	Non matrisome	37	45	10	30	13	33	32	42	15	21	48	33	12	17	47	38	23	15	13	25	549
A0A087X1C5	CYP2D7	Non matrisome	42	41	11	23	9	28	23	36	16	16	66	15	11	31	40	25	25	7	6	44	515
A0A087X1G2	TBC1D3K	Non matrisome	37	46	10	30	13	33	31	42	15	22	48	33	12	17	47	38	22	15	13	25	549
A0A096LNP1	DEFB131B	Non matrisome	3	4	2	4	6	3	2	2	2	5	5	5	2	5	3	6	3	1	3	4	70
A0A096LP01	SMIM26	Non matrisome	3	5	3	3	0	8	1	8	0	2	5	6	3	3	5	11	8	4	8	9	95
A0A096LP49	CCDC187	Non matrisome	106	94	9	42	26	55	69	91	26	11	90	47	10	15	119	118	46	29	9	51	1063
A0A096LP55	UQCRHL	Non matrisome	3	4	2	7	4	22	3	2	5	0	11	6	2	3	2	4	5	0	1	5	91
A0A096LPI5	GVQW2	Non matrisome	8	7	2	3	7	3	6	5	6	2	12	3	2	3	10	14	5	3	2	5	108
A0A0A0MRZ7	IGKV2D-26	Non matrisome	6	6	1	6	2	5	7	9	1	4	15	2	5	5	7	17	7	2	6	7	120
A0A0A0MRZ8	IGKV3D-11	Non matrisome	11	6	2	4	2	5	8	7	1	4	16	1	1	4	9	14	9	3	5	3	115
A0A0A0MRZ9	IGLV5-52	Non matrisome	7	5	5	5	3	2	6	12	4	3	14	3	2	3	7	22	6	4	6	5	124
A0A0A0MS00	IGLV3-32	Non matrisome	9	4	2	6	2	5	9	9	2	6	8	2	3	1	8	12	11	2	6	7	114
A0A0A0MS14	IGHV1-45	Non matrisome	11	8	3	5	2	4	7	6	1	3	7	5	6	4	2	11	11	5	8	8	117
A0A0A0MS15	IGHV3-49	Non matrisome	9	7	1	4	3	6	5	14	0	4	10	6	3	6	2	12	8	3	6	10	119
A0A0A0MT36	IGKV6D-21	Non matrisome	7	3	1	4	2	4	9	7	2	7	11	5	1	4	8	21	7	2	4	5	114
A0A0A0MT70	TRBJ2-6	Non matrisome	2	1	1	0	0	0	0	3	0	0	3	0	0	1	0	2	2	0	0	2	17
A0A0A0MT76	IGLJ1	Non matrisome	1	4	0	1	2	1	3	3	0	0	5	1	0	2	6	4	3	2	1	3	42
A0A0A0MT78	TRBJ2-7	Non matrisome	0	1	0	0	0	1	1	2	0	0	1	0	0	1	1	1	3	0	2	1	15
A0A0A0MT87	TRBJ2-4	Non matrisome	2	1	1	0	0	0	1	2	0	1	2	1	0	1	0	1	1	0	1	1	16
A0A0A0MT89	IGKJ1	Non matrisome	0	0	0	0	0	1	1	2	0	1	0	2	0	1	0	0	2	1	0	1	12
A0A0A0MT94	TRBJ2-2	Non matrisome	0	1	1	0	0	2	0	3	0	0	3	0	0	2	0	1	2	0	0	1	16
A0A0A0MTA4	TRBJ2-5	Non matrisome	0	1	0	0	0	1	2	2	0	0	3	0	0	1	1	0	2	0	1	1	15
A0A0A0MTA7	TRBJ2-1	Non matrisome	0	1	1	0	0	1	1	2	0	0	2	0	0	2	1	1	2	0	1	1	16
A0A0A6YYC5	TRAV14DV4	Non matrisome	9	3	3	5	2	5	10	8	0	5	11	6	5	5	4	14	7	2	7	5	116
A0A0A6YYD4	TRBV13	Non matrisome	8	6	2	8	4	5	8	7	3	5	15	5	4	5	8	15	4	2	6	4	124
A0A0A6YYG2	TRBV6-6	Non matrisome	9	4	5	4	4	3	6	9	1	5	11	4	5	4	7	10	7	2	8	6	114
A0A0A6YYG3	TRBV6-8	Non matrisome	11	4	5	4	4	2	6	9	2	2	13	3	5	3	6	11	8	2	7	6	113
A0A0A6YYJ7	TRAV8-3	Non matrisome	8	5	2	3	2	6	7	9	3	5	15	4	1	7	5	11	5	2	6	7	113
A0A0A6YYK1	TRAV8-1	Non matrisome	8	3	5	3	2	5	6	8	4	5	16	6	2	8	4	10	2	2	6	8	113
A0A0A6YYK6	TRAV16	Non matrisome	6	7	2	2	2	7	6	5	2	6	14	8	2	6	5	11	5	1	6	6	109
A0A0A6YYK7	TRAV19	Non matrisome	8	5	4	5	3	8	7	2	0	6	8	4	2	7	2	15	10	2	6	12	116
A0A0A6YYL3	POTEB	Non matrisome	30	27	33	35	17	56	29	28	17	21	60	50	14	7	15	42	21	5	10	27	544
A0A0B4J1U3	IGLV1-36	Non matrisome	11	3	5	7	3	3	6	9	1	5	12	3	1	2	7	20	5	4	5	5	117
A0A0B4J1U4	TRGV5	Non matrisome	7	8	5	5	2	5	3	6	3	6	15	5	1	2	5	13	8	5	8	6	118
A0A0B4J1U6	TRBV9	Non matrisome	7	6	3	5	5	5	8	10	3	3	17	2	1	6	4	12	5	1	5	6	114
A0A0B4J1U7	IGHV6-1	Non matrisome	6	6	6	4	2	2	8	7	0	5	13	4	1	3	7	19	7	5	6	10	121
A0A0B4J1V0	IGHV3-15	Non matrisome	9	5	3	5	3	5	4	14	0	4	11	8	3	5	3	11	10	4	4	8	119
A0A0B4J1V1	IGHV3-21	Non matrisome	9	7	4	3	3	6	4	11	0	4	12	4	3	4	2	18	3	3	7	10	117
A0A0B4J1V2	IGHV2-26	Non matrisome	5	4	3	5	3	4	3	4	1	4	16	7	4	2	6	15	17	3	4	9	119
A0A0B4J1V6	IGHV3-73	Non matrisome	12	6	3	3	3	5	5	13	1	3	10	7	3	5	1	14	7	3	5	10	119
A0A0B4J1V7	IGHV7-81	Non matrisome	12	2	3	3	2	3	8	11	1	2	6	4	6	6	4	12	11	5	8	8	117
A0A0B4J1X5	IGHV3-74	Non matrisome	9	7	4	4	3	4	5	12	1	3	11	4	3	5	2	15	5	4	5	11	117
A0A0B4J1X8	IGHV3-43	Non matrisome	7	5	3	7	3	5	5	12	1	3	12	5	3	5	2	13	6	4	6	11	118
A0A0B4J1Y8	IGLV9-49	Non matrisome	6	5	4	6	2	3	5	16	2	4	15	4	2	3	7	16	8	2	5	8	123
A0A0B4J1Y9	IGHV3-72	Non matrisome	8	7	4	5	3	6	6	12	1	2	11	5	3	5	2	12	7	3	6	11	119
A0A0B4J1Z2	IGKV1D-43	Non matrisome	10	6	0	4	3	1	9	8	0	5	11	3	3	5	8	17	8	3	9	4	117
A0A0B4J200	TRBJ2-3	Non matrisome	0	1	0	1	0	0	1	2	0	0	2	0	0	1	1	1	4	0	1	1	16
A0A0B4J234	TRAV2	Non matrisome	11	4	5	2	3	6	6	6	2	2	13	4	2	6	4	13	3	3	6	11	112
A0A0B4J235	TRAV13-2	Non matrisome	8	5	6	6	2	4	8	8	2	8	11	5	3	4	3	11	4	3	5	7	113
A0A0B4J237	TRAV8-2	Non matrisome	7	2	3	2	2	6	4	6	4	2	16	6	2	6	5	15	8	1	5	11	113
A0A0B4J238	TRAV1-2	Non matrisome	6	2	4	3	2	6	7	11	1	3	12	5	5	6	2	10	8	2	7	4	106
A0A0B4J240	TRAV10	Non matrisome	4	4	7	4	3	3	7	6	2	6	12	7	2	4	3	14	12	2	6	6	114
A0A0B4J241	TRAV13-1	Non matrisome	8	3	5	6	2	7	7	5	3	8	9	7	1	5	4	11	7	2	4	8	112
A0A0B4J244	TRAV3	Non matrisome	10	3	6	4	2	4	6	7	1	2	13	6	3	7	6	12	5	1	7	9	114
A0A0B4J245	TRAV12-1	Non matrisome	6	7	6	5	3	5	7	4	0	4	13	4	2	5	4	15	4	4	5	9	112
A0A0B4J248	TRAV1-1	Non matrisome	8	3	2	4	2	6	8	12	1	2	12	2	4	6	2	13	6	2	8	5	108
A0A0B4J249	TRAV5	Non matrisome	5	4	3	9	3	5	7	6	1	4	15	6	4	7	1	13	8	2	6	4	113
A0A0B4J262	TRAV8-6	Non matrisome	6	3	4	2	2	7	8	5	2	3	15	3	1	8	5	14	6	1	6	12	113
A0A0B4J263	TRAV39	Non matrisome	8	5	4	6	2	5	5	5	2	3	19	7	4	3	2	10	7	2	6	5	110
A0A0B4J264	TRAV38-1	Non matrisome	9	4	5	3	3	7	11	2	0	3	8	6	6	6	3	13	10	2	6	9	116
A0A0B4J265	TRAV26-2	Non matrisome	7	6	6	5	2	6	3	5	5	8	12	3	4	0	5	11	9	1	5	6	109
A0A0B4J266	TRAV41	Non matrisome	9	4	4	1	3	5	8	7	6	11	12	6	2	3	3	13	4	2	2	7	112
A0A0B4J268	TRAV4	Non matrisome	6	5	5	5	2	3	7	4	1	8	9	4	2	4	5	12	11	1	6	9	109
A0A0B4J271	TRAV12-3	Non matrisome	5	5	3	5	2	5	8	5	0	4	12	6	5	4	5	17	4	4	8	7	114
A0A0B4J272	TRAV24	Non matrisome	8	2	6	4	3	8	4	5	3	4	13	7	2	6	6	13	7	3	6	4	114
A0A0B4J273	TRAV34	Non matrisome	6	0	2	2	2	9	11	10	3	7	15	10	3	2	2	11	6	2	5	4	112
A0A0B4J274	TRAV20	Non matrisome	7	4	1	3	3	13	6	8	1	2	16	8	2	5	5	10	7	3	4	4	112
A0A0B4J275	TRAV17	Non matrisome	8	8	7	4	2	7	7	6	2	6	15	4	2	1	1	14	8	2	3	5	112
A0A0B4J276	TRAV25	Non matrisome	3	2	4	2	2	4	14	8	3	5	10	7	4	5	3	8	11	2	4	8	109
A0A0B4J277	TRAV22	Non matrisome	6	5	7	3	4	4	9	8	1	6	14	2	1	4	4	12	7	2	4	7	110
A0A0B4J279	TRAV21	Non matrisome	8	5	4	4	2	5	10	7	0	5	19	3	1	2	4	15	7	3	3	5	112
A0A0B4J280	TRAV40	Non matrisome	2	1	7	3	2	4	5	9	0	5	10	6	4	4	4	14	9	1	7	8	105
A0A0B4J2A2	PPIAL4C	Non matrisome	9	8	9	9	4	8	3	19	4	13	6	16	4	14	5	10	11	1	3	8	164
A0A0B4J2D5	GATD3B	Non matrisome	40	13	6	9	6	18	7	25	12	12	21	17	4	7	12	14	13	1	3	28	268
A0A0B4J2D9	IGKV1D-13	Non matrisome	10	5	1	5	3	2	9	9	0	5	15	3	2	4	8	18	7	2	5	4	117
A0A0B4J2E0	TRBV12-4	Non matrisome	6	6	4	6	5	6	4	6	3	6	10	4	6	5	7	12	6	2	4	7	115
A0A0B4J2F0	PIGBOS1	Non matrisome	4	2	0	1	0	6	6	3	0	2	6	6	2	5	1	2	2	0	2	4	54
A0A0B4J2F2	SIK1B	Non matrisome	66	47	15	30	19	43	50	63	18	25	99	24	14	28	70	67	41	6	16	42	783
A0A0B4J2H0	IGHV1-69D	Non matrisome	13	5	1	3	2	5	8	11	0	5	5	5	3	5	3	14	9	4	5	11	117
A0A0C4DH24	IGKV6-21	Non matrisome	6	3	1	4	2	4	9	7	2	6	12	5	1	5	8	20	8	2	4	5	114
A0A0C4DH25	IGKV3D-20	Non matrisome	9	5	0	5	2	5	7	9	0	4	17	1	1	4	9	17	10	2	6	3	116
A0A0C4DH26	IGKV6D-41	Non matrisome	8	3	2	4	2	4	9	9	1	5	11	5	2	5	8	14	8	2	6	7	115
A0A0C4DH27	TRGV8	Non matrisome	9	7	4	4	2	7	3	6	3	4	16	6	1	2	5	13	8	2	9	7	118
A0A0C4DH28	TRGV4	Non matrisome	8	6	4	5	2	6	5	10	2	6	13	5	2	1	3	15	8	3	9	5	118
A0A0C4DH29	IGHV1-3	Non matrisome	14	7	3	3	2	4	7	9	2	3	6	6	4	3	2	12	10	5	6	9	117
A0A0C4DH30	IGHV3-16	Non matrisome	7	11	6	4	3	5	4	13	1	3	10	5	3	5	2	14	2	4	4	11	117
A0A0C4DH31	IGHV1-18	Non matrisome	13	5	3	4	2	3	7	10	1	3	7	5	4	2	2	13	12	5	7	9	117
A0A0C4DH32	IGHV3-20	Non matrisome	9	7	5	5	3	5	4	16	1	3	11	4	3	5	2	12	4	4	4	10	117
A0A0C4DH33	IGHV1-24	Non matrisome	11	4	0	6	3	8	6	10	2	2	8	6	5	3	3	9	13	3	5	10	117
A0A0C4DH34	IGHV4-28	Non matrisome	6	4	3	3	2	2	5	8	1	4	13	6	2	3	6	18	7	6	8	10	117
A0A0C4DH35	IGHV3-35	Non matrisome	8	7	6	4	3	5	5	13	2	3	11	3	2	5	2	14	5	4	4	11	117
A0A0C4DH36	IGHV3-38	Non matrisome	7	8	5	2	3	5	6	13	0	4	11	4	3	4	2	15	5	3	6	10	116
A0A0C4DH38	IGHV5-51	Non matrisome	10	3	0	4	3	4	7	12	0	7	10	7	4	2	4	16	6	4	7	7	117
A0A0C4DH39	IGHV1-58	Non matrisome	11	7	2	3	2	5	8	9	1	5	6	5	4	4	2	13	10	5	4	11	117
A0A0C4DH41	IGHV4-61	Non matrisome	6	4	3	2	2	3	5	9	1	4	13	6	1	3	6	19	8	5	8	10	118
A0A0C4DH42	IGHV3-66	Non matrisome	8	6	4	3	4	5	5	12	0	4	11	4	3	4	2	15	5	3	7	11	116
A0A0C4DH43	IGHV2-70D	Non matrisome	5	5	2	8	3	2	4	4	0	5	16	7	4	3	6	13	17	4	3	8	119
A0A0C4DH55	IGKV3D-7	Non matrisome	8	5	1	4	2	4	9	8	1	4	14	2	2	6	10	17	10	3	6	3	119
A0A0C4DH59	TRBV5-4	Non matrisome	6	5	6	2	4	6	10	12	2	2	16	1	1	5	6	12	6	2	5	5	114
A0A0C4DH62	IGHJ1	Non matrisome	1	0	0	0	0	1	2	2	1	0	1	0	0	1	0	2	2	1	1	2	17
A0A0C4DH67	IGKV1-8	Non matrisome	10	6	0	3	4	1	9	9	0	5	13	3	2	4	7	17	9	2	8	3	115
A0A0C4DH68	IGKV2-24	Non matrisome	5	7	2	5	2	2	9	11	1	5	15	2	4	4	9	16	7	2	4	8	120
A0A0C4DH69	IGKV1-9	Non matrisome	9	5	1	4	3	2	10	9	0	5	16	3	2	4	8	16	8	2	6	4	117
A0A0C4DH72	IGKV1-6	Non matrisome	9	6	2	6	3	1	9	10	0	5	15	3	3	3	8	15	7	2	6	4	117
A0A0C4DH73	IGKV1-12	Non matrisome	9	5	1	5	3	1	10	9	0	5	12	3	3	5	8	19	7	3	4	5	117
A0A0C5B5G6	MT-RNR1	Non matrisome	0	3	0	0	0	1	1	1	0	1	1	1	2	1	1	0	0	1	2	0	16
A0A0D9SF12	CCDC163	Non matrisome	8	5	5	2	5	8	11	9	1	5	20	7	3	7	9	17	7	5	3	8	145
A0A0G2JMD5	PRAMEF33	Non matrisome	21	31	13	19	15	30	22	17	12	17	83	25	15	22	30	34	21	10	15	22	474
A0A0G2JMI3	IGHV1-69-2	Non matrisome	12	3	0	7	3	8	5	9	2	4	8	6	4	2	3	7	14	3	7	10	117
A0A0G2JS06	IGLV5-39	Non matrisome	8	6	2	5	3	2	7	10	1	4	17	4	1	2	7	21	9	3	8	3	123
A0A0J9YVY3	IGHV7-4-1	Non matrisome	13	4	4	3	3	3	7	10	1	3	8	5	3	5	3	11	11	5	6	9	117
A0A0J9YWL9	TEX13C	Non matrisome	49	37	35	51	12	54	59	51	45	12	78	82	57	16	113	108	24	10	11	89	993
A0A0J9YWP8	TRBJ1-3	Non matrisome	0	0	1	0	0	1	0	3	0	1	1	0	0	1	0	2	2	1	1	2	16
A0A0J9YWX3	TRBJ1-6	Non matrisome	0	1	2	0	0	0	0	2	1	0	2	0	0	1	1	2	3	0	1	1	17
A0A0J9YX06	TRBJ1-2	Non matrisome	0	1	1	0	0	0	0	3	0	0	1	0	0	1	0	1	3	0	2	2	15
A0A0J9YX35	IGHV3-64D	Non matrisome	8	5	3	4	3	5	5	11	1	3	12	5	3	4	2	17	5	3	7	11	117
A0A0J9YX75	TRBV6-9	Non matrisome	9	5	4	5	4	3	6	10	3	4	10	3	4	4	6	12	7	2	6	7	114
A0A0J9YX94	PNMA6F	Non matrisome	92	40	6	30	6	71	29	83	4	11	50	14	11	13	35	30	13	10	2	28	578
A0A0J9YXA8	TRBJ1-1	Non matrisome	1	1	1	0	0	1	1	2	0	0	1	0	0	2	0	0	3	0	0	2	15
A0A0J9YXG5	TRBJ1-4	Non matrisome	0	0	1	0	0	1	1	2	0	0	3	1	0	2	0	2	2	0	0	1	16
A0A0J9YXM7	TRBJ1-5	Non matrisome	0	1	1	1	0	0	2	2	1	1	2	0	0	1	1	2	1	0	0	0	16
A0A0J9YXQ4	PNMA6E	Non matrisome	124	35	10	14	8	77	30	113	5	10	51	17	9	15	37	27	14	14	4	33	647
A0A0J9YXX1	IGHV5-10-1	Non matrisome	10	4	1	4	3	4	6	10	1	6	10	6	4	2	4	18	6	4	7	7	117
A0A0J9YXY3	TRBV6-2	Non matrisome	8	4	4	3	4	4	6	12	2	1	14	5	5	4	5	10	7	2	7	7	114
A0A0J9YY54	TEX13D	Non matrisome	54	56	17	23	15	60	61	60	21	17	45	27	18	19	79	62	25	11	10	34	714
A0A0K0K1A3	TRBV10-1	Non matrisome	7	7	5	5	3	6	5	8	7	3	11	2	2	4	2	12	10	3	6	6	114
A0A0K0K1A5	TRBV6-5	Non matrisome	9	4	4	4	4	3	8	10	2	3	12	2	5	3	6	12	8	2	6	7	114
A0A0K0K1B3	TRBV30	Non matrisome	6	5	3	2	3	3	9	9	1	4	19	2	1	5	6	15	5	3	4	6	111
A0A0K0K1C0	TRBV11-1	Non matrisome	11	5	0	7	4	8	8	6	1	4	16	5	3	3	5	12	4	3	4	6	115
A0A0K0K1C4	TRBV27	Non matrisome	3	5	6	3	3	6	7	9	1	3	14	6	4	2	8	9	7	1	8	9	114
A0A0K0K1D8	TRBV6-1	Non matrisome	8	5	6	3	4	5	7	8	1	2	11	4	5	4	5	14	7	2	6	7	114
A0A0K0K1E9	TRBV7-7	Non matrisome	7	8	1	6	3	5	8	10	2	3	11	3	2	4	6	13	10	2	6	5	115
A0A0K0K1G6	TRBV10-3	Non matrisome	4	7	1	6	3	6	4	9	6	3	10	4	3	4	3	11	13	2	8	7	114
A0A0K0K1G8	TRBV10-2	Non matrisome	8	8	1	5	3	5	5	8	4	4	10	3	3	5	3	11	11	3	8	6	114
A0A0K2S4Q6	CD300H	Non matrisome	11	8	4	7	8	10	9	15	2	7	26	6	4	6	16	20	17	5	4	16	201
A0A0U1RQE8	GLYATL1B	Non matrisome	14	15	20	10	7	21	15	19	5	15	32	20	11	10	14	26	9	7	13	19	302
A0A0U1RQF7	DPEP2NB	Non matrisome	13	12	1	4	3	7	3	12	5	4	8	6	2	0	12	8	9	2	5	7	123
A0A0U1RQI7	KLF18	Non matrisome	34	12	69	24	40	46	124	115	18	12	80	21	66	11	22	106	190	6	32	24	1052
A0A0U1RQS6	TMEM275	Non matrisome	37	11	3	1	9	9	4	19	1	0	21	1	2	4	23	15	4	0	0	13	177
A0A0U1RR11	CENPVL1	Non matrisome	33	35	2	11	12	14	10	23	12	4	17	11	1	7	22	17	11	5	3	22	272
A0A0U1RR37	C1orf232	Non matrisome	30	9	4	8	1	25	10	11	2	0	13	10	5	7	17	12	9	5	1	7	186
A0A0U1RRE5	NBDY	Non matrisome	7	4	2	2	2	3	1	7	1	0	5	5	1	0	16	6	4	1	1	0	68
A0A0U1RRI6	CENPVL3	Non matrisome	41	34	2	10	12	18	10	25	12	4	18	11	3	7	22	18	9	6	3	22	287
A0A0U1RRK4	LBHD2	Non matrisome	20	7	1	3	2	11	4	14	0	1	5	3	1	0	18	11	1	2	0	4	108
A0A0U1RRL7	MMP24OS	Non matrisome	6	3	0	2	1	4	13	6	1	1	3	0	1	1	20	3	2	2	1	1	71
A0A0U1RRN3	SPTY2D1OS	Non matrisome	1	4	1	1	1	5	4	5	1	2	8	2	4	3	4	1	3	3	1	5	59
A0A140G945	CRYAA2	Non matrisome	6	13	2	15	2	10	7	9	7	8	15	7	2	14	11	19	9	1	6	10	173
A0A183	LCE6A	Non matrisome	3	7	2	1	7	6	8	4	3	0	3	6	1	0	11	10	3	1	2	2	80
A0A1B0GTC6	C3orf85	Non matrisome	9	3	4	7	1	2	6	2	2	2	13	4	4	4	3	4	8	3	4	5	90
A0A1B0GTD5	TEX49	Non matrisome	4	10	10	5	1	7	6	3	6	6	10	7	4	9	10	10	10	3	5	5	131
A0A1B0GTH6	CSNKA2IP	Non matrisome	27	33	47	17	15	19	48	21	23	26	77	49	9	32	57	131	46	12	12	33	734
A0A1B0GTI1	CCDC201	Non matrisome	17	16	3	7	0	15	16	11	4	5	18	8	3	1	18	24	10	4	2	5	187
A0A1B0GTI8	TMEM272	Non matrisome	10	7	3	13	9	4	6	9	4	9	36	6	4	11	10	11	6	4	10	15	187
A0A1B0GTK4	FAM237A	Non matrisome	7	11	5	8	6	9	9	12	6	9	23	11	5	8	6	21	6	5	3	11	181
A0A1B0GTK5	FAM236D	Non matrisome	7	7	1	4	2	4	3	7	0	3	8	3	1	6	8	6	3	1	1	4	79
A0A1B0GTL2	C20orf204	Non matrisome	27	32	1	4	4	6	5	16	5	5	21	7	3	4	12	14	8	4	2	9	189
A0A1B0GTQ4	MYMX	Non matrisome	7	14	0	3	2	4	4	4	1	1	25	1	2	1	7	5	1	0	1	1	84
A0A1B0GTR0	EDDM13	Non matrisome	4	8	6	6	8	12	2	8	4	8	24	14	6	6	11	12	9	2	5	6	161
A0A1B0GTR3	CXorf51A	Non matrisome	6	12	2	3	0	9	5	9	1	1	5	19	2	0	8	11	10	0	1	4	108
A0A1B0GTR4	SPRR5	Non matrisome	2	1	0	0	22	1	31	0	0	0	0	7	1	0	38	2	2	0	1	0	108
A0A1B0GTS1	HSFX4	Non matrisome	17	23	24	20	4	21	18	22	4	12	22	17	9	10	24	38	19	5	8	16	333
A0A1B0GTU1	ZC3H11B	Non matrisome	40	40	21	38	14	86	40	40	15	21	63	79	14	14	56	85	61	6	4	68	805
A0A1B0GTU2	CTXND1	Non matrisome	3	1	0	5	3	5	1	1	1	4	6	2	3	3	5	2	4	1	2	7	59
A0A1B0GTW7	LMLN2	Non matrisome	54	40	14	27	29	35	40	71	30	17	113	26	13	19	61	76	48	13	20	42	788
A0A1B0GTY4	TEX50	Non matrisome	6	5	6	6	8	9	6	7	9	11	22	22	2	10	7	13	5	6	7	10	177
A0A1B0GTZ2	CCDC196	Non matrisome	12	15	20	12	1	34	23	15	3	11	37	35	14	8	9	21	13	2	6	6	297
A0A1B0GU29	SMIM28	Non matrisome	8	5	1	4	4	13	8	13	2	3	24	3	1	7	21	14	9	3	4	5	152
A0A1B0GU33	TEX53	Non matrisome	2	8	5	1	4	2	1	3	5	2	5	4	4	4	6	7	4	0	1	2	70
A0A1B0GU71	CFAP97D2	Non matrisome	7	14	3	4	1	7	4	2	6	1	13	9	2	2	4	6	5	1	2	5	98
A0A1B0GUA5	SMIM32	Non matrisome	18	7	1	5	1	3	1	9	2	2	17	3	2	5	8	4	6	1	2	6	103
A0A1B0GUA6	CCDC195	Non matrisome	18	12	7	8	4	16	13	10	5	9	14	14	8	2	9	31	9	1	2	9	201
A0A1B0GUA7	TEX51	Non matrisome	10	11	6	10	7	10	6	6	4	10	25	10	1	6	8	11	14	3	2	6	166
A0A1B0GUA9	C13orf46	Non matrisome	16	11	3	16	3	32	13	15	7	3	17	19	4	2	11	22	8	1	1	8	212
A0A1B0GUC4	MYOCOS	Non matrisome	8	6	3	6	0	7	3	2	3	5	8	9	3	3	12	13	9	1	2	5	108
A0A1B0GUI7	BRD3OS	Non matrisome	4	8	2	3	1	5	7	5	0	3	9	5	3	1	3	10	4	2	5	4	84
A0A1B0GUJ8	PNMA8C	Non matrisome	14	14	5	10	4	21	5	16	4	10	21	23	5	5	13	9	5	1	4	15	204
A0A1B0GUQ0	FAM236A	Non matrisome	7	7	2	4	2	4	3	8	0	2	8	2	1	6	7	5	4	2	1	4	79
A0A1B0GUS0	C19orf85	Non matrisome	25	15	3	11	6	11	11	15	8	5	24	3	3	6	35	18	8	6	0	9	222
A0A1B0GUS4	UBE2L5	Non matrisome	11	9	11	8	3	15	6	5	2	11	10	15	3	7	14	4	6	2	5	7	154
A0A1B0GUT2	C10orf143	Non matrisome	9	14	3	4	6	7	6	13	5	2	8	2	1	1	8	11	2	2	0	4	108
A0A1B0GUU1	C17orf113	Non matrisome	89	42	9	29	14	44	30	63	17	6	99	19	8	29	46	42	24	10	12	43	675
A0A1B0GUV7	TEX48	Non matrisome	6	8	9	5	6	6	11	1	4	5	12	8	1	4	9	12	6	1	4	2	120
A0A1B0GUW6	SPEM3	Non matrisome	89	43	39	55	30	38	84	71	57	31	96	62	12	28	141	140	91	9	23	57	1196
A0A1B0GUW7	SMIM27	Non matrisome	3	5	2	2	1	1	1	2	0	6	7	4	2	1	2	5	2	2	3	4	55
A0A1B0GUX0	ATP6V1FNB	Non matrisome	14	14	4	5	3	10	7	6	2	5	20	15	6	8	21	11	7	3	9	6	176
A0A1B0GUY1	MARCOL	Non matrisome	6	8	20	2	0	11	38	45	7	5	22	22	4	10	18	54	7	0	2	4	285
A0A1B0GV03	GOLGA6L7	Non matrisome	24	48	11	17	5	129	99	28	15	19	35	69	41	7	14	21	21	8	6	5	622
A0A1B0GV22	FAM236B	Non matrisome	7	7	2	4	2	4	3	8	0	2	8	2	1	6	7	5	4	2	1	4	79
A0A1B0GV85	REELD1	Non matrisome	47	26	13	24	9	24	35	34	23	17	47	17	8	16	37	61	39	6	8	35	526
A0A1B0GV90	CTXND2	Non matrisome	4	1	1	3	1	2	0	2	0	3	7	4	2	5	2	8	3	0	1	6	55
A0A1B0GVD1	FAM237B	Non matrisome	6	7	9	8	5	4	7	8	4	8	17	8	7	10	5	6	4	4	5	7	139
A0A1B0GVG4	CCDC194	Non matrisome	47	35	4	6	5	25	8	20	1	2	21	4	4	1	20	12	8	3	0	8	234
A0A1B0GVG6	TEX54	Non matrisome	1	14	4	10	3	19	7	12	2	4	8	6	2	2	9	12	5	1	0	3	124
A0A1B0GVH4	PRSS51	Non matrisome	11	14	12	7	7	12	14	11	9	8	20	9	8	8	13	14	11	12	2	18	220
A0A1B0GVH6	C13orf42	Non matrisome	24	26	6	17	2	27	12	13	10	12	25	26	5	15	17	39	19	6	12	12	325
A0A1B0GVH7	IQCM	Non matrisome	19	46	13	21	6	41	23	18	16	34	39	57	15	23	30	26	25	7	15	27	501
A0A1B0GVK7	FAM240A	Non matrisome	1	14	6	2	2	11	3	3	2	1	7	6	1	2	1	2	6	2	3	2	77
A0A1B0GVM5	ETDC	Non matrisome	2	3	4	3	1	2	2	2	0	2	7	10	2	2	5	6	2	2	0	2	59
A0A1B0GVM6	C11orf97	Non matrisome	10	11	3	1	3	14	4	15	5	5	11	10	1	1	13	4	2	2	3	8	126
A0A1B0GVN3	C2orf92	Non matrisome	20	12	11	15	4	15	13	8	5	16	25	24	6	16	12	24	17	4	6	12	265
A0A1B0GVQ0	SPAAR	Non matrisome	11	5	0	3	4	2	6	7	1	2	3	2	3	7	7	5	7	2	0	13	90
A0A1B0GVQ3	CCDC200	Non matrisome	8	9	6	2	3	10	37	4	4	2	11	8	4	0	27	14	7	5	3	4	168
A0A1B0GVR7	FAM240C	Non matrisome	7	9	5	4	1	7	3	8	4	3	8	11	4	1	4	5	3	2	1	5	95
A0A1B0GVS7	MDFIC2	Non matrisome	8	6	12	13	16	22	4	2	8	9	17	10	5	5	5	21	16	2	3	5	189
A0A1B0GVT2	SMIM36	Non matrisome	6	2	1	4	2	5	1	6	2	6	14	5	3	2	10	7	3	1	4	9	93
A0A1B0GVV1	SMIM35	Non matrisome	1	2	4	3	1	3	2	12	1	6	14	3	3	4	3	8	4	2	5	4	85
A0A1B0GVX0	LITAFD	Non matrisome	3	4	1	1	8	1	2	4	2	3	10	1	2	6	4	2	6	1	4	7	72
A0A1B0GVY4	SMIM31	Non matrisome	4	3	3	2	1	14	0	1	2	4	7	9	2	4	2	5	4	0	2	2	71
A0A1B0GVZ2	FAM240B	Non matrisome	3	11	3	3	3	13	4	1	2	2	7	7	2	3	2	3	3	2	2	2	78
A0A1B0GVZ6	MBD3L2B	Non matrisome	23	29	2	5	4	11	11	14	5	5	22	10	7	4	21	14	7	1	1	8	204
A0A1B0GVZ9	TMEM269	Non matrisome	20	4	6	9	10	5	4	17	8	16	35	9	11	16	10	31	8	4	11	11	245
A0A1B0GW35	EXOC1L	Non matrisome	7	4	10	13	6	11	4	2	3	9	21	19	4	10	4	14	5	2	11	13	172
A0A1B0GW54	SMIM39	Non matrisome	10	7	3	0	1	0	2	3	0	2	11	0	1	2	6	1	0	0	0	7	56
A0A1B0GW64	SMIM33	Non matrisome	8	5	1	5	3	8	7	11	6	6	11	1	1	2	22	9	6	3	2	15	132
A0A1B0GWB2	PRRT1B	Non matrisome	45	9	1	10	2	14	8	25	3	4	23	6	5	10	48	15	8	1	8	18	263
A0A1B0GWG4	SERTM2	Non matrisome	4	3	3	4	0	4	2	3	4	5	14	3	5	5	5	9	8	0	4	5	90
A0A1B0GWH4	HSFX3	Non matrisome	17	23	23	20	4	21	18	22	4	12	22	17	9	10	24	39	19	5	8	16	333
A0A1B0GWK0	PVALEF	Non matrisome	9	3	3	11	0	12	4	7	6	12	11	15	6	7	5	12	7	1	3	0	134
A0A1B0GX31	TRBV7-6	Non matrisome	7	9	2	6	3	5	8	11	2	3	11	3	2	4	5	12	8	2	6	6	115
A0A1B0GX49	TRBV6-4	Non matrisome	12	7	3	6	4	1	5	9	2	4	12	1	4	3	5	12	11	2	5	6	114
A0A1B0GX51	TRBV7-8	Non matrisome	8	7	1	6	3	5	10	11	2	2	13	4	1	6	5	11	6	2	4	8	115
A0A1B0GX56	TRDV1	Non matrisome	11	3	3	2	3	5	7	4	0	4	11	9	3	7	2	18	4	3	7	9	115
A0A1B0GX68	TRBV2	Non matrisome	4	4	4	5	3	10	7	4	2	7	10	5	3	8	4	12	7	3	5	8	115
A0A1B0GX78	TRBV12-5	Non matrisome	9	9	2	6	5	7	6	6	2	3	14	3	7	4	7	5	9	1	3	7	115
A0A1B0GX95	TRBV7-4	Non matrisome	7	12	0	6	3	4	7	12	2	2	11	4	1	2	3	15	8	2	5	9	115
A0A1B0GXF2	TRBV7-2	Non matrisome	8	6	2	6	3	5	7	12	2	3	13	4	1	5	4	14	8	2	4	6	115
A0A1W2PP97	THSD8	Non matrisome	6	9	0	8	6	7	10	9	1	2	19	5	2	2	10	4	3	4	3	5	115
A0A1W2PPF3	DUXB	Non matrisome	12	16	15	18	3	24	39	14	15	16	31	22	6	15	28	24	18	10	7	12	345
A0A1W2PPG7	GNG14	Non matrisome	10	0	3	4	1	4	5	3	0	5	6	7	3	3	3	4	2	1	1	4	69
A0A1W2PPM1	CPHXL	Non matrisome	23	15	15	14	13	26	50	29	19	8	38	21	10	13	26	39	16	5	15	10	405
A0A1W2PQ73	ERFL	Non matrisome	32	13	7	16	4	18	6	40	5	7	43	19	3	17	48	29	18	6	15	8	354
A0A1W2PR19	GSTT4	Non matrisome	19	9	9	13	3	17	10	7	9	13	30	19	11	13	10	18	4	5	8	14	241
A0A1W2PR48	TLE7	Non matrisome	29	22	6	19	9	29	33	34	16	20	45	12	4	12	27	49	23	9	14	29	441
A0A1W2PR82	PERCC1	Non matrisome	23	21	0	16	5	35	9	27	4	5	30	5	2	7	33	18	11	4	7	5	267
A0A1W2PS18	PMIS2	Non matrisome	19	1	5	2	1	9	7	14	0	6	13	3	4	7	23	8	14	3	7	4	150
A0A286YEV6	SCYGR4	Non matrisome	0	6	0	0	39	0	4	34	0	1	0	3	1	0	2	7	4	0	2	2	105
A0A286YEX9	SCYGR10	Non matrisome	0	2	0	0	13	0	0	26	0	0	0	0	1	0	0	2	2	0	1	0	47
A0A286YEY9	SCYGR1	Non matrisome	0	6	0	0	35	0	4	22	0	1	0	3	1	0	2	6	4	0	2	2	88
A0A286YF01	SCYGR7	Non matrisome	0	5	0	0	37	0	4	30	0	1	0	3	1	0	2	6	4	0	1	2	96
A0A286YF46	SCYGR5	Non matrisome	0	5	0	0	35	0	4	22	0	1	0	3	1	0	2	5	4	0	1	2	85
A0A286YF58	TMEM271	Non matrisome	59	35	5	10	15	15	7	50	6	3	49	7	2	7	37	41	8	2	9	18	385
A0A286YF60	SCYGR3	Non matrisome	0	7	0	0	39	0	4	29	0	1	0	3	1	0	2	6	4	0	1	3	100
A0A286YF77	SCYGR6	Non matrisome	0	5	0	0	40	0	5	32	1	1	0	5	1	0	2	6	4	0	1	2	105
A0A286YFB4	SCYGR2	Non matrisome	0	6	0	0	44	0	4	45	1	1	0	3	1	0	2	6	4	0	1	2	120
A0A286YFG1	SCYGR8	Non matrisome	0	5	0	0	40	0	6	34	0	1	0	4	1	0	2	7	4	0	2	2	108
A0A286YFK9	SMIM38	Non matrisome	3	4	0	3	1	0	3	4	0	3	10	2	1	1	5	3	2	2	2	2	51
A0A2R8Y4Y8	OOSP4B	Non matrisome	5	7	7	9	4	5	6	5	4	10	14	15	6	10	9	14	14	2	5	9	160
A0A2R8YCJ5	SMIM41	Non matrisome	13	5	2	4	3	6	6	12	0	0	14	0	1	1	7	10	2	1	0	6	93
A0A2R8YFL7	OOSP4A	Non matrisome	1	14	8	6	7	12	6	11	6	13	29	6	4	8	9	17	4	1	5	17	184
A0A2R8YFM6	OOSP3	Non matrisome	10	2	12	5	6	9	8	10	8	9	20	5	5	10	9	24	17	2	7	15	193
A0A2Z4LIS9	FOXO3B	Non matrisome	41	19	4	14	3	24	14	31	3	5	24	7	6	3	33	32	11	3	3	10	290
A0A539	TRBV4-2	Non matrisome	6	3	6	1	7	7	6	5	6	0	16	7	6	4	7	10	6	1	4	6	114
A0A576	TRBV3-1	Non matrisome	5	2	8	6	6	4	6	5	3	5	13	10	4	5	5	10	5	1	5	6	114
A0A577	TRBV4-1	Non matrisome	7	3	4	2	7	7	5	4	5	2	16	9	6	2	8	11	4	1	5	6	114
A0A578	TRBV5-1	Non matrisome	4	8	4	1	4	4	9	12	1	2	15	3	2	6	5	15	7	2	4	6	114
A0A584	TRBV11-2	Non matrisome	11	5	3	5	4	5	9	8	1	6	16	7	1	3	5	9	4	3	4	6	115
A0A589	TRBV4-3	Non matrisome	6	4	5	1	7	8	5	5	6	0	17	6	6	3	7	11	5	1	4	7	114
A0A597	TRBV5-5	Non matrisome	6	6	4	3	4	4	9	12	2	3	16	3	1	5	7	11	4	2	5	7	114
A0A599	TRBV5-6	Non matrisome	7	5	4	4	4	5	10	12	3	2	17	2	1	5	6	10	5	2	5	5	114
A0A5A2	TRBV5-8	Non matrisome	7	7	5	2	3	7	7	11	2	2	19	1	1	5	7	10	6	3	5	4	114
A0A5A6	TRBV11-3	Non matrisome	8	5	4	5	4	10	6	7	1	6	16	6	1	3	6	8	3	3	5	8	115
A0A5B0	TRBV14	Non matrisome	5	6	3	4	3	8	5	9	4	4	13	7	3	5	4	12	6	1	4	9	115
A0A5B6	TRBV28	Non matrisome	4	8	2	6	4	8	4	7	1	4	13	8	5	6	2	11	4	1	6	10	114
A0A5B7	TRBV29-1	Non matrisome	4	4	3	4	3	4	9	6	0	7	14	2	4	5	5	17	9	1	3	7	111
A0A5B9	TRBC2	Non matrisome	15	9	6	8	4	11	10	9	4	4	17	9	2	7	9	16	10	5	6	17	178
A0AUZ9	KANSL1L	Non matrisome	49	46	52	43	19	74	58	33	32	38	109	83	19	29	48	118	58	16	22	41	987
A0AV02	SLC12A8	Non matrisome	48	26	18	19	14	37	37	65	10	35	97	19	22	42	34	65	37	14	20	55	714
A0AV96	RBM47	Non matrisome	85	34	19	22	8	40	20	54	10	34	26	29	18	16	46	25	24	3	35	45	593
A0AVF1	TTC26	Non matrisome	45	29	29	27	11	45	26	28	12	28	65	40	16	27	13	30	17	6	33	27	554
A0AVI2	FER1L5	Non matrisome	95	101	81	112	37	118	121	110	55	103	228	140	47	96	154	113	100	57	77	112	2057
A0AVI4	TMEM129	Non matrisome	40	24	7	12	18	17	17	13	10	11	43	7	6	15	20	24	27	10	10	31	362
A0AVK6	E2F8	Non matrisome	59	39	42	28	11	59	34	48	20	42	73	64	16	26	79	104	51	3	13	56	867
A0AVT1	UBA6	Non matrisome	72	36	43	59	23	77	40	54	31	67	103	76	18	54	56	71	70	12	25	65	1052
A0FGR8	ESYT2	Non matrisome	55	68	34	47	9	54	41	70	23	47	115	52	13	31	61	76	40	12	14	59	921
A0FGR9	ESYT3	Non matrisome	43	61	31	46	21	57	32	53	17	34	117	53	11	37	64	59	54	15	19	62	886
A0JD32	TRAV38-2DV8	Non matrisome	11	4	3	4	4	7	11	2	0	4	8	5	5	7	4	14	8	2	7	6	116
A0JD36	TRDV2	Non matrisome	8	5	5	6	3	6	4	9	2	11	8	6	4	4	5	8	6	2	7	6	115
A0JD37	TRDV3	Non matrisome	5	6	2	8	3	3	5	6	2	4	8	3	1	12	4	12	10	1	8	10	113
A0JLT2	MED19	Non matrisome	14	9	9	11	3	11	7	22	9	6	19	30	6	8	39	22	14	0	3	2	244
A0JNW5	UHRF1BP1L	Non matrisome	73	51	78	88	25	98	70	55	48	84	145	104	35	52	67	177	85	12	35	82	1464
A0JP26	POTEB3	Non matrisome	31	29	35	37	22	54	30	33	20	21	61	54	18	9	16	47	22	5	10	27	581
A0M8Q6	IGLC7	Non matrisome	11	2	4	2	3	7	4	5	2	0	6	9	0	2	9	15	9	2	3	11	106
A0MZ66	SHTN1	Non matrisome	28	28	29	28	9	93	41	17	11	29	60	70	13	6	38	53	35	0	5	38	631
A0PG75	PLSCR5	Non matrisome	14	9	15	14	11	13	13	19	3	19	28	12	4	17	19	19	16	4	6	16	271
A0PJE2	DHRS12	Non matrisome	28	18	12	14	3	22	17	25	11	15	29	17	7	14	15	20	18	5	5	22	317
A0PJK1	SLC5A10	Non matrisome	66	25	16	18	11	14	18	52	9	43	75	8	20	27	28	43	38	16	20	49	596
A0PJW6	TMEM223	Non matrisome	20	18	3	6	4	3	7	21	5	2	30	5	4	13	15	8	12	4	3	19	202
A0PJW8	DAPL1	Non matrisome	11	5	4	3	1	6	6	6	4	7	9	14	3	2	8	3	7	0	2	6	107
A0PJX0	CIB4	Non matrisome	8	10	9	16	6	15	6	6	6	9	22	6	10	15	6	15	6	2	6	6	185
A0PJX2	TLDC2	Non matrisome	11	14	4	10	4	19	11	21	2	4	24	4	4	17	13	25	10	5	3	10	215
A0PJX4	SHISA3	Non matrisome	19	14	2	7	14	10	14	18	5	12	22	2	2	11	24	27	14	3	9	9	238
A0PJX8	TMEM82	Non matrisome	26	20	4	7	10	12	22	30	8	7	78	3	4	11	18	30	15	6	7	25	343
A0PJY2	FEZF1	Non matrisome	41	19	21	11	20	15	20	30	29	10	41	39	11	23	52	33	26	0	11	23	475
A0PJZ0	ANKRD20A5P	Non matrisome	17	11	6	9	5	11	6	11	9	9	20	11	2	3	2	9	7	0	7	10	165
A0PJZ3	GXYLT2	Non matrisome	38	37	14	17	7	21	19	22	15	19	53	24	11	23	40	20	14	9	17	23	443
A0PK00	TMEM120B	Non matrisome	16	19	14	6	9	25	22	16	11	12	52	22	5	25	5	18	17	9	16	20	339
A0PK05	TMEM72	Non matrisome	24	6	2	9	6	15	13	19	6	12	39	15	4	16	18	23	23	3	7	15	275
A0PK11	CLRN2	Non matrisome	25	6	6	5	5	12	9	17	5	19	31	10	4	15	7	13	7	5	6	25	232
A0ZSE6	TMEM30CP	Non matrisome	8	9	5	2	7	9	5	4	3	10	14	4	4	7	2	7	7	0	3	3	113
A1A4F0	SLC66A1L	Non matrisome	4	8	8	7	4	3	7	8	1	9	14	8	4	9	4	9	9	2	7	10	135
A1A4G5	LNP1	Non matrisome	5	24	1	11	5	25	4	7	11	3	10	15	4	8	10	23	3	3	2	4	178
A1A4S6	ARHGAP10	Non matrisome	46	44	35	37	11	71	34	39	21	36	71	61	18	42	50	63	42	7	17	41	786
A1A4V9	CCDC189	Non matrisome	25	22	6	10	8	37	17	12	11	7	43	21	7	13	22	21	20	3	9	17	331
A1A4Y4	IRGM	Non matrisome	14	6	12	7	2	14	6	10	3	8	16	10	11	7	6	15	14	2	5	13	181
A1A519	FAM170A	Non matrisome	10	21	9	10	10	49	21	22	9	5	18	18	11	6	18	40	22	4	5	22	330
A1A580	KRTAP23-1	Non matrisome	1	1	4	1	5	2	2	9	2	1	9	0	1	2	4	13	1	0	6	1	65
A1A5B4	ANO9	Non matrisome	52	56	21	30	16	51	29	38	22	45	88	31	25	51	36	43	43	17	25	63	782
A1A5C7	SLC22A23	Non matrisome	63	29	23	26	22	24	18	73	15	42	91	24	19	35	44	43	32	12	14	37	686
A1A5D9	BICDL2	Non matrisome	49	57	7	23	1	72	49	33	6	6	79	14	4	8	24	48	13	2	0	13	508
A1E959	ODAM	Non matrisome	19	5	9	7	0	15	41	18	2	15	31	6	8	14	33	21	15	2	8	10	279
A1IGU5	ARHGEF37	Non matrisome	47	44	24	29	7	51	53	35	15	23	96	32	7	19	40	44	31	7	21	50	675
A1KXE4	FAM168B	Non matrisome	23	3	7	0	1	0	9	18	5	3	3	2	8	2	38	15	21	1	20	16	195
A1KZ92	PXDNL	Glycoproteins	111	103	62	76	46	80	79	91	48	63	145	52	23	58	96	95	92	21	35	87	1463
A1L020	MEX3A	Non matrisome	60	35	12	17	16	35	18	64	7	22	33	17	6	16	53	35	29	2	11	32	520
A1L0T0	ILVBL	Non matrisome	73	39	17	28	11	28	30	58	15	20	79	21	12	24	37	29	26	8	9	68	632
A1L157	TSPAN11	Non matrisome	21	10	5	8	12	10	14	21	8	12	36	9	4	14	3	14	12	5	12	23	253
A1L162	ERICH2	Non matrisome	8	2	9	20	2	32	7	7	1	5	12	11	6	3	5	13	6	0	3	4	156
A1L167	UBE2QL1	Non matrisome	9	9	5	10	2	11	5	9	2	5	16	13	5	10	8	14	8	4	3	13	161
A1L168	C20orf202	Non matrisome	8	12	2	4	2	11	8	8	3	4	15	6	3	0	7	16	5	2	1	5	122
A1L170	C1orf226	Non matrisome	22	14	8	14	1	22	12	20	4	6	29	14	5	6	31	34	15	3	1	11	272
A1L188	NDUFAF8	Non matrisome	17	9	1	1	5	5	1	8	0	0	5	3	1	4	2	5	2	1	1	3	74
A1L190	SYCE3	Non matrisome	5	5	6	8	1	13	3	0	1	1	11	7	9	1	2	3	4	2	2	4	88
A1L1A6	IGSF23	Non matrisome	15	8	4	6	5	9	9	15	0	15	21	7	9	5	21	15	13	3	2	10	192
A1L390	PLEKHG3	Non matrisome	74	90	36	53	16	113	55	82	30	35	106	61	21	33	99	159	48	9	25	74	1219
A1L3X0	ELOVL7	Non matrisome	14	10	8	10	6	6	8	13	8	14	31	18	12	28	10	18	17	10	20	20	281
A1L3X4	MT1DP	Non matrisome	4	0	1	1	15	1	1	4	0	0	1	6	2	0	1	7	4	0	1	0	49
A1L429	GAGE12B	Non matrisome	8	6	1	6	4	20	12	12	2	1	0	3	4	1	18	6	5	2	3	3	117
A1L443	NUTM2F	Non matrisome	66	46	7	22	11	54	49	67	17	10	70	35	13	15	116	61	33	9	8	47	756
A1L453	PRSS38	Non matrisome	26	10	12	8	11	15	10	30	10	16	40	8	11	4	26	24	12	11	12	30	326
A1L4H1	SSC5D	Non matrisome	129	93	17	92	43	72	40	141	50	22	116	33	23	17	231	127	208	40	9	70	1573
A1L4K1	FSD2	Non matrisome	44	38	26	43	19	91	27	39	28	31	54	36	17	29	39	53	43	8	29	55	749
A1L4L8	PLAC8L1	Non matrisome	10	13	4	6	14	9	5	13	6	10	17	4	5	9	8	14	11	5	3	11	177
A1L4Q6		Non matrisome	18	12	3	3	5	13	6	12	4	4	17	2	1	8	16	23	4	4	2	10	167
A1X283	SH3PXD2B	Non matrisome	51	62	23	51	8	75	49	69	9	38	63	74	14	23	107	73	31	17	20	54	911
A1XBS5	FAM92A	Non matrisome	27	25	15	20	3	29	18	6	5	12	28	20	7	10	5	15	21	0	8	15	289
A1YPR0	ZBTB7C	Non matrisome	55	32	21	46	16	53	21	43	24	24	60	32	14	31	58	28	20	4	15	22	619
A1Z1Q3	MACROD2	Non matrisome	25	14	26	32	9	60	14	30	9	22	25	37	8	8	19	27	21	3	10	26	425
A2A288	ZC3H12D	Non matrisome	46	52	8	36	8	28	17	47	14	12	50	19	6	19	64	37	12	9	12	31	527
A2A2V5	SERTM1	Non matrisome	3	2	5	3	1	5	2	5	1	7	16	1	1	7	5	28	6	0	4	5	107
A2A2Y4	FRMD3	Non matrisome	28	29	14	26	16	60	21	25	20	36	67	45	10	32	38	49	24	5	23	29	597
A2A2Z9	ANKRD18B	Non matrisome	66	60	66	48	17	123	50	25	31	51	126	118	31	25	16	53	39	4	23	39	1011
A2A368	MAGEB16	Non matrisome	23	10	6	16	4	34	13	15	10	14	30	26	9	14	17	34	17	2	8	22	324
A2A3K4	PTPDC1	Non matrisome	57	40	30	32	20	56	39	43	29	36	75	48	19	26	45	55	34	9	15	46	754
A2A3L6	TTC24	Non matrisome	80	47	16	15	12	39	44	53	23	5	63	24	6	13	37	38	19	8	15	25	582
A2A3N6	PIPSL	Non matrisome	59	35	34	53	13	62	36	60	24	42	82	54	24	35	49	74	51	3	22	50	862
A2AJT9	BCLAF3	Non matrisome	21	72	33	45	7	54	37	36	33	32	27	69	9	26	46	66	32	6	33	27	711
A2CJ06	DYTN	Non matrisome	41	39	21	23	14	38	47	22	16	21	74	38	12	16	35	52	31	4	11	23	578
A2IDD5	CCDC78	Non matrisome	50	37	9	17	5	34	37	31	20	9	48	16	2	7	25	32	23	10	4	22	438
A2NJV5	IGKV2-29	Non matrisome	4	4	0	5	2	3	8	11	2	6	16	4	4	3	9	18	6	2	6	7	120
A2PYH4	HFM1	Non matrisome	78	57	74	81	21	104	61	62	33	96	134	122	34	71	56	126	91	13	36	85	1435
A2RRD8	ZNF320	Non matrisome	22	37	16	20	32	41	20	28	44	21	31	53	5	19	15	33	31	2	19	20	509
A2RRH5	WDR27	Non matrisome	79	46	23	37	35	36	36	58	22	33	93	34	15	32	36	82	43	11	20	56	827
A2RRL7	TMEM213	Non matrisome	15	4	2	6	6	4	4	4	3	3	16	3	2	3	6	11	7	3	1	4	107
A2RRP1	NBAS	Non matrisome	169	116	66	115	58	203	119	112	69	104	320	140	44	68	109	180	127	36	85	131	2371
A2RTX5	TARS3	Non matrisome	54	47	35	40	18	81	36	42	21	50	73	56	20	42	32	46	36	14	24	35	802
A2RTY3	HEATR9	Non matrisome	40	34	15	19	14	47	38	15	14	25	70	54	20	16	38	32	27	7	13	32	570
A2RU14	TMEM218	Non matrisome	13	4	0	2	1	4	0	10	2	9	22	2	1	12	5	6	2	1	4	15	115
A2RU30	TESPA1	Non matrisome	28	32	14	34	15	41	39	18	11	14	45	30	9	25	41	55	32	9	6	23	521
A2RU37	C9orf170	Non matrisome	5	15	8	8	3	4	4	15	2	3	13	7	1	2	4	10	6	3	0	8	121
A2RU48	SMCO3	Non matrisome	19	7	9	11	3	17	12	11	5	21	26	23	6	3	3	13	12	0	4	20	225
A2RU49	HYKK	Non matrisome	23	9	16	13	5	27	15	21	13	21	39	27	12	16	15	37	16	3	18	27	373
A2RU54	HMX2	Non matrisome	23	18	6	9	5	19	11	25	5	3	25	17	4	10	29	33	10	4	7	10	273
A2RU67	FAM234B	Non matrisome	44	26	24	35	8	34	22	52	9	26	87	21	13	16	41	58	36	9	14	47	622
A2RUB1	MEIOC	Non matrisome	47	49	69	54	21	57	53	49	30	30	76	57	19	40	55	96	66	7	35	42	952
A2RUB6	CCDC66	Non matrisome	33	46	52	43	16	101	81	34	25	50	83	106	21	18	40	90	52	9	17	31	948
A2RUC4	TYW5	Non matrisome	20	18	8	21	3	23	15	15	8	13	32	26	5	20	17	19	10	4	15	23	315
A2RUG3	XKRY2	Non matrisome	7	1	6	3	3	1	2	6	4	15	17	6	3	9	5	12	5	2	3	7	117
A2RUH7	MYBPHL	Non matrisome	33	19	10	18	9	17	19	26	6	22	29	21	2	11	29	18	28	6	9	22	354
A2RUQ5	C17orf102	Non matrisome	16	16	3	4	4	6	5	20	5	4	15	2	5	8	12	15	12	2	1	12	167
A2RUR9	CCDC144A	Non matrisome	58	65	87	83	25	176	113	46	35	57	160	136	36	24	48	112	67	12	29	58	1427
A2RUS2	DENND3	Non matrisome	72	59	37	64	34	78	54	55	43	48	141	75	38	48	68	83	63	18	30	90	1198
A2RUT3	TMEM89	Non matrisome	10	12	0	3	5	4	10	15	8	8	23	5	5	0	11	11	12	5	3	9	159
A2RUU4	CLPSL1	Non matrisome	5	7	5	2	11	7	8	7	1	4	19	9	3	9	4	8	5	2	4	1	121
A2VCK2	DCDC2B	Non matrisome	36	22	5	13	7	19	21	30	11	7	35	17	2	11	36	24	16	2	10	25	349
A2VDF0	FUOM	Non matrisome	19	9	3	5	3	13	3	11	1	7	26	7	4	4	10	6	5	1	5	12	154
A2VDJ0	TMEM131L	Non matrisome	85	61	95	67	46	98	71	87	42	73	149	92	32	76	105	175	97	24	42	92	1609
A2VEC9	SSPO	Glycoproteins	376	309	90	201	563	271	300	578	154	50	422	38	44	79	557	431	235	160	63	229	5150
A3KFT3	OR2M5	Non matrisome	20	12	9	10	12	7	5	17	7	27	38	10	19	26	11	29	17	2	14	20	312
A3KMH1	VWA8	Non matrisome	110	117	74	104	18	129	93	121	52	114	214	112	49	63	103	128	103	19	55	127	1905
A3KN83	SBNO1	Non matrisome	97	70	70	85	12	92	59	93	20	72	130	110	32	39	66	125	77	17	35	92	1393
A3QJZ6	PRAMEF22	Non matrisome	19	42	11	23	22	31	20	20	7	18	80	18	14	24	28	37	19	8	10	30	481
A3QJZ7	PRAMEF27	Non matrisome	23	31	20	23	24	25	24	14	8	21	83	26	16	20	25	27	22	8	11	27	478
A4D0S4	LAMB4	Glycoproteins	105	83	87	105	129	101	105	137	54	76	159	90	18	48	102	129	89	11	49	84	1761
A4D0T2	C7orf66	Non matrisome	8	6	1	3	3	4	7	4	6	5	14	6	9	4	7	12	3	1	6	6	115
A4D0T7	SMIM30	Non matrisome	6	2	1	1	2	2	2	5	0	3	12	1	3	0	1	5	3	0	1	9	59
A4D0V7	CPED1	Non matrisome	34	47	46	33	33	68	62	60	36	57	112	64	18	60	59	67	65	13	31	61	1026
A4D0Y5	C7orf77	Non matrisome	7	3	5	2	4	8	4	6	1	4	10	7	3	3	3	5	7	1	3	4	90
A4D126	CRPPA	Non matrisome	37	21	10	18	13	38	25	27	13	29	49	26	9	11	22	32	16	2	13	40	451
A4D161	FAM221A	Non matrisome	23	18	3	15	15	22	15	21	6	7	24	17	7	13	22	24	18	2	11	15	298
A4D1B5	GSAP	Non matrisome	40	33	51	39	22	53	33	38	40	50	119	47	17	36	29	70	35	13	33	56	854
A4D1E1	ZNF804B	Non matrisome	57	57	82	63	47	83	79	45	68	66	117	119	15	47	78	163	79	5	32	47	1349
A4D1E9	GTPBP10	Non matrisome	21	15	16	20	5	23	16	35	12	27	46	37	11	16	16	23	18	2	7	21	387
A4D1F6	LRRD1	Non matrisome	29	30	75	30	17	67	43	29	18	77	140	67	12	32	29	79	40	1	22	23	860
A4D1N5		Non matrisome	9	11	2	4	2	11	5	11	6	6	20	5	1	4	12	18	8	5	3	7	150
A4D1P6	WDR91	Non matrisome	51	39	24	38	16	52	44	51	17	25	77	43	15	32	40	68	40	11	20	44	747
A4D1S0	KLRG2	Non matrisome	53	22	4	11	12	31	15	40	7	3	38	13	5	6	55	36	13	11	7	27	409
A4D1S5	RAB19	Non matrisome	18	9	8	11	5	16	7	12	8	15	19	14	5	9	4	17	14	3	8	15	217
A4D1T9	PRSS37	Non matrisome	13	9	12	11	6	9	10	15	6	10	22	18	6	10	14	15	11	4	10	24	235
A4D1U4	DENND11	Non matrisome	29	26	13	21	12	40	21	34	12	19	47	17	13	23	35	25	10	5	19	34	455
A4D1Z8	GRIFIN	Non matrisome	14	9	2	6	3	10	7	14	6	4	12	5	1	10	9	9	5	4	3	11	144
A4D250	BLACE	Non matrisome	12	11	3	7	4	15	5	15	3	4	20	3	3	7	17	24	8	6	2	10	179
A4D256	CDC14C	Non matrisome	31	32	21	32	12	19	19	25	13	33	38	23	9	26	18	24	22	5	24	21	447
A4D263	SPATA48	Non matrisome	18	25	19	30	6	20	16	22	15	20	33	30	7	19	45	34	33	4	18	24	438
A4D2B0	MBLAC1	Non matrisome	27	16	2	15	2	20	10	42	9	2	28	1	1	4	24	15	10	3	3	32	266
A4D2B8	PMS2P1	Non matrisome	33	32	12	11	13	34	12	42	17	14	36	20	4	18	36	36	28	2	5	35	440
A4D2G3	OR2A25	Non matrisome	18	7	8	4	13	10	10	18	11	23	53	13	13	21	13	23	16	2	11	23	310
A4D2H0	CTAGE15	Non matrisome	49	45	35	39	7	92	36	41	16	25	84	54	17	30	63	62	31	4	18	29	777
A4D2P6	GRID2IP	Non matrisome	94	93	21	56	19	86	50	87	24	29	143	48	23	46	126	125	56	9	17	59	1211
A4FU01	MTMR11	Non matrisome	46	57	19	33	12	42	43	56	15	22	91	15	9	28	58	62	27	24	12	38	709
A4FU28	CTAGE9	Non matrisome	45	46	33	39	6	91	34	39	17	28	83	54	17	28	67	68	31	4	19	28	777
A4FU49	SH3D21	Non matrisome	39	38	13	28	3	75	30	31	9	13	45	53	10	9	89	58	43	4	8	42	640
A4FU69	EFCAB5	Non matrisome	63	72	69	69	17	164	90	68	43	87	144	117	37	63	61	117	74	16	42	90	1503
A4GXA9	EME2	Non matrisome	52	39	2	16	9	30	20	28	4	8	45	4	3	6	31	26	15	11	3	27	379
A4IF30	SLC35F4	Non matrisome	37	21	22	16	13	21	13	35	13	37	62	27	13	32	16	49	33	12	11	38	521
A4QMS7	C5orf49	Non matrisome	8	15	5	11	1	12	5	8	6	8	10	8	1	5	14	11	5	0	8	6	147
A4QN01	LINC01553	Non matrisome	1	9	4	4	5	8	9	9	2	9	11	9	6	5	6	4	10	5	6	6	128
A4QPB2	LRP5L	Non matrisome	22	14	13	21	3	13	7	16	10	16	24	14	4	3	11	11	17	11	6	16	252
A4QPH2	PI4KAP2	Non matrisome	40	30	18	36	16	32	29	36	7	38	53	37	23	35	34	43	27	7	21	30	592
A4UGR9	XIRP2	Non matrisome	140	145	141	171	32	358	205	146	87	205	212	329	70	100	173	322	253	24	60	201	3374
A5A3E0	POTEF	Non matrisome	58	54	53	65	29	99	48	69	34	49	97	85	42	24	44	82	54	10	28	51	1075
A5D6W6	FITM1	Non matrisome	32	18	7	2	8	7	7	29	14	6	50	5	2	20	14	15	13	10	9	24	292
A5D8T8	CLEC18A	Non matrisome	45	30	16	15	28	20	26	37	16	11	39	13	7	19	19	31	24	15	12	23	446
A5D8V6	VPS37C	Non matrisome	25	20	5	7	1	31	26	28	2	4	37	11	9	9	71	27	10	2	14	16	355
A5D8V7	CCDC151	Non matrisome	49	52	20	24	3	73	46	21	23	15	78	55	11	10	12	36	25	5	9	28	595
A5D8W1	CFAP69	Non matrisome	62	28	41	45	22	74	49	47	17	79	114	89	18	35	34	60	43	10	20	54	941
A5LHX3	PSMB11	Non matrisome	34	23	0	17	10	17	12	27	13	4	27	4	5	6	19	26	18	5	12	21	300
A5PKW4	PSD	Non matrisome	105	74	18	48	11	77	35	95	20	18	100	45	12	33	118	107	40	10	19	39	1024
A5PL33	KRBA1	Non matrisome	85	74	12	33	27	65	48	118	30	10	105	28	6	10	167	114	41	17	4	36	1030
A5PLK6	RGSL1	Non matrisome	44	53	46	41	21	77	59	33	30	76	118	94	40	56	47	91	52	18	33	47	1076
A5PLL1	ANKRD34B	Non matrisome	31	19	24	27	10	31	25	26	16	27	60	40	10	10	37	57	29	2	9	24	514
A5PLL7	TMEM189	Non matrisome	20	14	7	12	8	17	9	18	16	18	35	10	3	13	14	9	15	13	6	13	270
A5PLN7	FAM149A	Non matrisome	73	63	12	33	9	41	29	70	24	13	70	29	8	21	68	93	57	11	10	39	773
A5PLN9	TRAPPC13	Non matrisome	20	14	20	21	12	28	20	21	8	22	48	25	14	16	17	35	30	2	11	33	417
A5X5Y0	HTR3E	Non matrisome	24	18	20	16	9	23	15	28	12	25	63	18	16	27	29	35	28	11	12	27	456
A5YKK6	CNOT1	Non matrisome	189	110	107	108	41	133	144	115	77	135	286	117	74	102	142	146	130	19	66	135	2376
A5YM69	ARHGEF35	Non matrisome	34	22	8	22	7	86	40	43	11	13	40	15	9	8	35	43	18	6	5	19	484
A5YM72	CARNS1	Non matrisome	101	58	9	32	26	61	30	84	24	9	134	18	14	24	54	34	30	10	10	65	827
A6BM72	MEGF11	Non matrisome	60	40	38	45	146	44	45	126	43	28	52	20	15	28	83	85	63	16	32	35	1044
A6H8M9	CDHR4	Non matrisome	54	32	24	30	16	36	56	52	19	30	101	11	16	29	63	64	60	10	17	68	788
A6H8Y1	BDP1	Non matrisome	125	159	130	138	29	357	122	118	35	120	176	222	52	49	164	250	183	3	22	170	2624
A6H8Z2	FAM221B	Non matrisome	24	25	8	18	19	46	17	17	24	14	25	14	4	15	34	43	26	8	4	17	402
A6NC05	C5orf63	Non matrisome	6	9	5	8	7	3	7	6	2	1	15	10	6	8	12	15	8	1	6	3	138
A6NC42	DPPA5	Non matrisome	8	8	1	4	0	10	6	6	2	4	15	9	7	2	8	6	4	4	4	8	116
A6NC51	TMEM150B	Non matrisome	23	10	6	3	10	3	10	15	3	15	37	3	5	12	16	18	7	12	4	21	233
A6NC57	ANKRD62	Non matrisome	52	61	58	57	23	100	67	28	21	42	97	87	27	16	9	66	41	4	21	40	917
A6NC62	RBAKDN	Non matrisome	11	9	2	3	3	7	6	10	4	1	9	4	2	4	9	7	10	5	0	5	111
A6NC78	GOLGA8IP	Non matrisome	57	39	23	20	9	76	60	37	25	13	67	56	12	9	33	43	18	6	6	23	632
A6NC86	PINLYP	Non matrisome	11	8	5	6	20	8	4	18	10	5	19	11	9	9	10	18	20	0	2	11	204
A6NC97	FAM172BP	Non matrisome	20	14	11	13	5	28	21	16	17	21	34	31	8	21	17	28	15	6	14	22	362
A6NC98	CCDC88B	Non matrisome	166	158	17	41	8	230	135	109	30	12	224	40	15	11	87	89	30	13	6	55	1476
A6NCC3	GOLGA8O	Non matrisome	56	41	23	21	10	84	59	35	25	15	69	49	10	8	31	43	20	6	6	21	632
A6NCE7	MAP1LC3B2	Non matrisome	3	9	4	5	1	12	7	4	3	8	11	10	5	7	6	9	6	0	3	12	125
A6NCF5	KLHL33	Non matrisome	68	41	5	17	14	32	20	46	17	6	82	7	11	13	41	35	21	11	15	31	533
A6NCF6	MAGEA13P	Non matrisome	24	12	5	15	9	30	17	18	8	16	28	28	11	11	20	35	22	5	7	20	341
A6NCI4	VWA3A	Glycoproteins	68	62	36	58	28	75	67	60	34	59	138	88	30	38	54	112	66	21	29	61	1184
A6NCI5	LINC00862	Non matrisome	5	2	3	3	5	2	2	2	5	7	18	3	5	7	6	6	2	1	2	5	91
A6NCI8	C2orf78	Non matrisome	62	32	42	27	9	51	67	40	17	36	72	62	19	20	82	137	68	6	22	51	922
A6NCJ1	C19orf71	Non matrisome	20	21	6	7	5	11	11	9	4	4	15	3	3	2	26	18	14	11	14	5	209
A6NCK2	TRIM43B	Non matrisome	18	29	22	20	17	34	19	16	18	18	51	28	13	25	20	33	16	10	12	27	446
A6NCL1	GMNC	Non matrisome	22	15	16	20	6	24	21	13	11	6	30	21	3	14	22	36	21	6	12	15	334
A6NCL2	LRCOL1	Non matrisome	4	9	7	2	18	7	11	10	6	6	23	6	2	4	14	14	7	3	3	3	159
A6NCL7	ANKRD33B	Non matrisome	57	51	9	23	10	44	20	39	7	9	37	19	9	10	47	27	26	5	9	36	494
A6NCM1	IQCA1L	Non matrisome	43	70	12	44	9	82	46	42	15	37	99	77	29	21	39	48	29	8	23	45	818
A6NCN2	KRT87P	Non matrisome	30	22	11	11	8	33	12	7	4	10	25	17	7	2	2	16	11	3	7	17	255
A6NCN8	TEX52	Non matrisome	20	24	9	10	5	13	20	11	14	8	29	20	7	17	38	23	14	9	5	9	305
A6NCQ9	RNF222	Non matrisome	18	17	1	8	9	9	9	12	4	6	30	7	3	5	22	29	7	3	3	18	220
A6NCS4	NKX2-6	Non matrisome	31	29	6	8	6	16	16	38	7	2	24	11	4	7	33	24	10	2	10	17	301
A6NCS6	C2orf72	Non matrisome	66	34	2	10	8	23	12	33	1	2	30	3	2	8	24	11	3	4	1	18	295
A6NCV1	OR6C74	Non matrisome	17	8	10	11	8	6	8	8	6	27	48	16	14	25	11	27	28	1	11	22	312
A6NCW0	USP17L3	Non matrisome	41	26	18	25	19	31	39	29	26	13	58	32	12	13	25	42	30	7	16	28	530
A6NCW7	USP17L4	Non matrisome	38	25	19	25	19	32	38	28	25	13	57	31	14	13	27	44	28	7	17	30	530
A6ND01	IZUMO1R	Non matrisome	15	10	12	8	18	17	8	14	6	6	24	11	6	11	21	21	9	16	6	11	250
A6ND36	FAM83G	Non matrisome	62	59	19	54	5	59	45	63	23	29	60	40	17	23	86	70	26	11	17	55	823
A6ND48	OR14I1	Non matrisome	23	12	7	6	10	8	11	11	8	24	46	9	11	25	10	27	19	3	14	27	311
A6ND91	ASPDH	Non matrisome	34	23	6	12	5	13	10	30	10	6	35	1	5	7	22	19	13	5	2	25	283
A6NDA9	LRIT2	Non matrisome	45	22	20	23	21	33	21	34	17	24	71	20	6	19	33	48	29	10	12	42	550
A6NDB9	PALM3	Non matrisome	60	45	7	18	6	126	33	86	4	12	50	33	7	3	58	47	28	8	2	40	673
A6NDD5	SYNDIG1L	Non matrisome	23	10	4	10	5	22	13	20	5	4	28	5	3	8	20	22	14	3	9	10	238
A6NDE4	RBMY1B	Non matrisome	30	68	18	31	5	24	8	55	25	8	16	19	8	7	35	73	15	5	35	11	496
A6NDE8	GAGE12H	Non matrisome	8	6	1	6	4	19	12	12	2	1	0	4	4	1	18	6	5	2	3	3	117
A6NDG6	PGP	Non matrisome	41	22	8	20	8	16	10	35	2	9	39	12	6	10	19	13	16	2	8	25	321
A6NDH6	OR5H15	Non matrisome	17	6	13	7	9	9	7	14	7	35	45	16	11	22	14	23	18	3	15	22	313
A6NDI0	TRIM49B	Non matrisome	18	26	21	19	24	35	19	18	23	24	49	27	14	24	20	32	20	9	11	19	452
A6NDK9	GOLGA6C	Non matrisome	48	48	23	25	3	106	79	28	17	15	78	55	13	7	34	42	28	5	8	31	693
A6NDL7	METTL21EP	Non matrisome	18	9	13	13	4	21	7	8	9	19	31	18	8	16	9	18	19	4	10	17	271
A6NDL8	OR6C68	Non matrisome	17	6	10	8	12	8	9	8	7	34	38	20	13	24	12	26	25	1	12	22	312
A6NDN3	GOLGA6B	Non matrisome	47	48	22	25	4	105	78	28	18	15	78	56	13	7	33	42	29	5	8	32	693
A6NDN8		Non matrisome	12	10	2	2	2	8	4	12	3	1	15	2	1	0	3	4	6	2	1	12	102
A6NDP7	MYADML2	Non matrisome	44	17	3	6	15	6	7	25	5	6	37	3	6	22	15	18	17	5	14	36	307
A6NDR6	MEIS3P1	Non matrisome	15	16	14	20	3	20	16	27	8	13	20	8	6	11	20	27	9	5	4	12	274
A6NDS4	TBC1D3B	Non matrisome	37	48	10	30	13	33	32	41	15	22	48	31	13	17	46	39	22	15	13	24	549
A6NDU8	C5orf51	Non matrisome	18	11	13	15	11	30	12	14	9	11	43	20	8	9	8	24	9	4	12	13	294
A6NDV4	TMEM8B	Non matrisome	38	30	11	14	20	16	14	37	10	13	66	5	12	25	35	34	28	10	16	38	472
A6NDX4		Non matrisome	5	5	2	2	3	3	2	9	4	5	18	3	3	10	9	23	6	3	4	5	124
A6NDX5	ZNF840P	Non matrisome	23	40	44	13	42	40	40	43	57	18	44	83	12	42	25	50	53	5	20	22	716
A6NDY0	PABPN1L	Non matrisome	21	16	5	11	5	34	16	32	6	6	21	12	3	11	25	19	11	5	5	14	278
A6NDY2	FAM90A10P	Non matrisome	48	33	9	15	10	27	26	34	14	4	39	30	8	9	65	47	20	5	1	20	464
A6NDZ8	MBD3L4	Non matrisome	23	29	2	5	5	11	12	14	5	6	22	10	7	4	22	13	8	1	1	8	208
A6NE01	FAM186A	Non matrisome	154	78	50	65	7	191	277	109	33	149	264	191	54	46	195	177	178	24	33	76	2351
A6NE02	BTBD17	Non matrisome	67	37	11	19	3	21	27	35	19	8	65	7	4	17	28	31	17	11	15	36	478
A6NE21	FAM90A18P	Non matrisome	49	35	8	16	10	25	26	33	14	3	39	31	9	8	63	49	18	5	1	22	464
A6NE52	WDR97	Non matrisome	139	118	20	72	39	88	91	93	53	27	248	43	26	37	142	125	78	43	29	111	1622
A6NE82	MBD3L3	Non matrisome	23	29	2	5	5	11	12	14	5	5	22	10	7	4	22	14	8	1	1	8	208
A6NEC2	NPEPPSL1	Non matrisome	47	23	18	33	9	30	13	23	9	21	44	25	10	26	28	28	27	9	19	36	478
A6NED2	RCCD1	Non matrisome	49	26	5	14	7	32	15	49	7	4	39	8	3	10	23	22	16	12	9	26	376
A6NEE1	PLEKHD1	Non matrisome	31	38	19	10	5	78	38	17	10	17	58	44	18	16	16	44	16	5	9	17	506
A6NEF3	GOLGA6L4	Non matrisome	36	65	14	9	8	133	55	30	10	10	79	26	5	4	22	27	15	6	5	15	574
A6NEH6	TMEM247	Non matrisome	16	12	4	6	7	26	15	13	5	7	21	14	11	13	15	11	7	1	7	8	219
A6NEH8	ZNF503-AS2	Non matrisome	21	21	5	2	3	8	2	21	6	5	15	9	1	4	30	19	5	8	0	10	195
A6NEK1	ARRDC5	Non matrisome	15	15	16	12	9	24	14	15	10	16	30	17	6	17	19	32	30	3	10	32	342
A6NEL2	SOWAHB	Non matrisome	90	71	16	34	10	51	38	65	22	12	80	38	1	14	78	82	23	16	10	42	793
A6NEL3	FAM86C2P	Non matrisome	14	12	3	5	7	12	7	10	3	2	24	7	4	3	9	20	10	7	3	3	165
A6NEM1	GOLGA6L9	Non matrisome	35	38	14	7	5	75	39	30	7	10	53	23	6	4	22	27	15	6	5	11	432
A6NEN9	CXorf65	Non matrisome	10	15	10	5	4	8	8	6	2	8	17	25	6	7	12	9	11	1	7	12	183
A6NEQ0	RBMY1E	Non matrisome	31	68	18	31	6	24	8	55	25	8	16	19	8	7	35	72	15	5	34	11	496
A6NEQ2	FAM181B	Non matrisome	69	20	5	21	6	23	6	60	7	4	40	15	2	16	55	34	13	3	8	19	426
A6NER0	TBC1D3F	Non matrisome	37	47	10	30	13	33	31	42	15	22	47	32	12	17	47	38	22	15	13	26	549
A6NER3	GAGE12J	Non matrisome	8	6	1	7	3	19	12	12	1	1	0	4	4	1	19	6	5	2	3	3	117
A6NES4	MROH2A	Non matrisome	119	79	46	70	36	126	82	62	49	89	235	97	68	54	61	128	93	22	39	119	1674
A6NET4	OR5K3	Non matrisome	20	8	14	8	14	13	7	12	9	31	42	17	16	26	12	19	19	0	17	17	321
A6NEV1	PRR23A	Non matrisome	28	17	1	14	4	24	8	20	4	6	28	3	3	9	43	26	4	2	3	19	266
A6NEW6	FAM90A16P	Non matrisome	49	37	9	16	10	26	26	32	14	4	39	30	8	8	63	48	18	4	1	22	464
A6NEY3	GOLGA6L3	Non matrisome	19	58	9	7	10	114	47	18	7	7	68	21	4	2	19	21	12	5	5	10	463
A6NEY8	PRORSD1P	Non matrisome	15	3	7	9	2	13	5	15	9	5	22	13	7	10	6	4	9	1	2	12	169
A6NF01	POM121B	Non matrisome	114	17	18	10	2	20	36	70	5	14	48	32	8	53	118	137	106	2	2	22	834
A6NF34	ANTXRL	Non matrisome	33	42	25	21	37	30	33	34	22	29	66	26	11	25	69	51	26	8	13	30	631
A6NF36	CCDC182	Non matrisome	11	13	3	9	3	16	13	8	2	5	22	11	4	4	6	9	4	1	2	7	153
A6NF83	NUPR2	Non matrisome	10	16	2	3	2	7	6	6	2	1	11	5	2	1	10	2	4	1	5	1	97
A6NF89	OR6C6	Non matrisome	11	9	10	9	11	8	10	7	4	31	45	17	12	25	14	24	27	2	13	25	314
A6NFA0	FAM205C	Non matrisome	20	17	11	14	11	23	26	16	6	14	34	23	7	8	18	42	20	7	3	18	338
A6NFA1	TRABD2B	Non matrisome	48	29	19	26	6	25	34	26	17	17	60	15	9	20	52	35	33	8	13	25	517
A6NFC5	TMEM235	Non matrisome	27	6	2	5	7	6	9	23	6	9	42	0	3	7	8	27	6	7	6	17	223
A6NFC9	OR2W5	Non matrisome	19	18	6	10	15	18	11	26	20	13	48	4	13	12	19	24	13	4	7	20	320
A6NFD8	HELT	Non matrisome	26	15	7	6	2	16	9	15	13	5	28	14	5	10	28	14	9	1	9	10	242
A6NFE2	SMCO2	Non matrisome	14	12	18	28	6	34	18	13	4	16	51	30	14	13	9	17	23	3	5	15	343
A6NFE3	EFCAB10	Non matrisome	7	6	3	7	1	15	4	5	2	7	14	12	6	8	3	9	7	0	4	7	127
A6NFF2	NAP1L6P	Non matrisome	11	6	1	2	2	13	3	6	2	3	13	8	4	3	5	7	6	0	6	6	107
A6NFH5	FABP12	Non matrisome	2	5	6	8	2	12	4	10	1	12	8	16	3	3	2	16	15	2	2	11	140
A6NFI3	ZNF316	Non matrisome	112	80	6	50	36	122	29	121	48	11	60	28	3	41	86	52	42	11	17	49	1004
A6NFK2	GRXCR2	Non matrisome	10	17	12	13	9	25	14	17	5	12	17	19	6	10	16	21	8	0	9	8	248
A6NFN3	RBFOX3	Non matrisome	37	16	11	12	0	14	18	29	8	12	8	9	5	12	40	12	28	1	23	17	312
A6NFN9	ANKUB1	Non matrisome	38	19	10	22	14	22	22	23	15	22	54	46	11	23	26	43	27	9	19	37	502
A6NFQ2	TCAF2	Non matrisome	84	42	34	31	25	54	42	79	29	35	110	39	16	26	64	54	39	26	24	66	919
A6NFQ7	DPRX	Non matrisome	9	11	11	7	6	8	10	10	11	11	16	15	4	7	19	14	7	1	5	9	191
A6NFR6	C5orf60	Non matrisome	16	27	8	11	9	19	9	15	13	16	36	17	5	9	49	51	13	7	6	17	353
A6NFT4	CFAP73	Non matrisome	39	37	3	11	2	39	34	10	5	4	50	13	4	9	12	7	10	6	1	12	308
A6NFU0	FAM187A	Non matrisome	25	30	6	20	18	20	19	27	17	17	37	14	7	25	22	24	23	9	18	35	413
A6NFU8	PGPEP1L	Non matrisome	14	14	4	9	5	14	7	18	6	8	21	11	5	3	11	10	7	2	6	21	196
A6NFX1	MFSD2B	Non matrisome	59	22	3	10	14	13	16	38	11	19	61	13	10	29	40	43	34	6	16	47	504
A6NFY4	NEMP2	Non matrisome	26	23	13	10	11	26	12	17	8	23	51	19	12	26	19	32	16	15	23	35	417
A6NFY7	SDHAF1	Non matrisome	10	21	1	7	1	5	6	14	4	1	11	1	2	2	10	7	4	0	3	5	115
A6NFZ4	FAM24A	Non matrisome	13	2	4	6	9	3	2	4	2	4	10	9	6	3	5	9	4	1	1	8	105
A6NG13	MGAT4D	Non matrisome	15	19	22	15	5	21	17	13	8	30	39	37	12	26	7	28	18	3	14	25	374
A6NGA9	TMEM202	Non matrisome	12	14	11	7	9	12	9	12	8	13	39	11	10	11	15	28	18	10	10	14	273
A6NGB0	TMEM191C	Non matrisome	32	39	4	9	4	35	32	19	4	5	62	8	5	4	20	23	18	5	5	14	347
A6NGB7	TMEM221	Non matrisome	48	23	0	8	6	14	7	34	9	6	51	2	7	7	17	18	14	3	5	12	291
A6NGB9	WIPF3	Non matrisome	44	23	11	14	4	11	23	38	5	12	40	23	1	8	136	44	25	2	4	15	483
A6NGC4	TLCD2	Non matrisome	22	16	6	8	4	3	7	22	12	7	52	4	5	7	14	26	15	10	3	21	264
A6NGD5	ZSCAN5C	Non matrisome	26	35	16	20	19	45	31	29	19	8	39	35	14	15	42	42	27	3	5	26	496
A6NGE4	DCAF8L1	Non matrisome	33	37	26	45	13	58	28	45	19	21	44	21	9	26	24	52	35	7	17	40	600
A6NGE7	URAD	Non matrisome	23	18	3	11	3	14	8	12	2	5	25	5	2	10	7	11	5	1	1	7	173
A6NGG3	C9orf92	Non matrisome	5	7	4	2	5	3	5	6	2	3	4	5	2	1	5	4	7	0	2	5	77
A6NGG8	PCARE	Non matrisome	85	75	26	44	30	97	83	80	31	31	108	75	18	23	153	179	77	16	13	44	1288
A6NGH7	CCDC160	Non matrisome	15	18	27	13	2	48	14	4	5	11	35	33	9	14	5	31	20	1	10	10	325
A6NGH8	ANKRD61	Non matrisome	36	23	29	12	13	17	16	24	14	30	57	18	11	4	19	27	32	3	15	18	418
A6NGJ6	TRIM64	Non matrisome	17	26	21	30	21	33	25	16	12	23	40	16	11	23	24	43	20	7	12	29	449
A6NGK3	GAGE10	Non matrisome	8	7	1	6	3	20	10	13	1	1	3	4	4	1	16	7	4	1	2	4	116
A6NGN4	PRAMEF25	Non matrisome	20	34	18	22	23	25	22	15	10	20	85	28	16	19	25	27	25	8	10	26	478
A6NGN9	IGLON5	Non matrisome	33	29	18	13	7	18	9	24	5	13	41	2	5	7	21	26	24	7	10	24	336
A6NGQ2	OOEP	Non matrisome	14	13	3	9	1	11	8	5	6	6	17	6	4	5	14	7	4	5	1	10	149
A6NGR9	MROH6	Non matrisome	96	73	6	25	14	37	31	63	23	6	119	9	8	11	59	45	27	13	5	49	719
A6NGS2	ERICH4	Non matrisome	8	8	2	5	3	23	9	11	2	4	19	2	4	1	12	5	4	2	0	6	130
A6NGU5	GGT3P	Non matrisome	63	31	22	23	8	31	23	45	13	32	56	21	12	21	28	36	33	4	17	49	568
A6NGU7	LINC01546	Non matrisome	4	7	2	1	2	3	2	4	5	2	5	6	2	1	5	4	3	1	2	1	62
A6NGW2	STRCP1	Non matrisome	142	89	30	53	41	109	116	144	35	47	322	26	26	60	170	130	81	41	13	97	1772
A6NGY1	FRG2C	Non matrisome	23	16	10	12	10	23	19	17	9	7	19	19	3	6	19	35	19	2	4	10	282
A6NGY3	C5orf52	Non matrisome	8	14	5	3	2	9	10	10	4	9	10	11	5	4	11	18	13	1	5	7	159
A6NGY5	OR51F1	Non matrisome	18	13	8	9	10	8	8	12	10	33	49	7	11	17	14	31	21	3	14	23	319
A6NGZ8	SMIM9	Non matrisome	7	3	3	2	4	3	3	6	2	7	20	4	2	4	7	9	5	2	1	5	99
A6NH00	OR2T8	Non matrisome	30	14	8	8	13	8	5	17	12	12	47	8	17	18	11	26	19	3	14	22	312
A6NH11	GLTPD2	Non matrisome	43	32	1	7	6	16	10	26	9	2	43	3	5	10	23	16	13	6	5	15	291
A6NH13	DNAJC9-AS1	Non matrisome	18	11	7	2	3	7	10	16	1	3	9	6	5	2	15	16	10	2	3	2	148
A6NH21	SERINC4	Non matrisome	48	18	9	7	31	13	21	34	19	22	75	16	9	28	36	46	22	13	18	33	518
A6NH52	TVP23A	Non matrisome	16	7	6	10	5	10	7	14	5	14	26	12	4	19	5	16	9	8	3	17	213
A6NH57	ARL5C	Non matrisome	11	8	8	9	3	13	7	7	7	17	19	7	8	8	4	11	14	4	4	10	179
A6NHA9	OR4C46	Non matrisome	21	6	16	8	13	7	6	15	10	29	40	12	16	21	13	16	20	1	13	26	309
A6NHC0	CAPN8	Non matrisome	51	35	27	40	18	56	36	55	12	31	76	37	8	36	29	47	33	17	22	37	703
A6NHG4	DDTL	Non matrisome	16	7	5	4	4	10	2	11	3	7	15	5	2	7	10	11	7	0	1	7	134
A6NHG9	OR5H14	Non matrisome	19	6	11	9	7	8	8	14	6	31	49	16	15	23	11	24	17	2	16	18	310
A6NHJ4	ZNF860	Non matrisome	27	42	30	22	33	45	28	37	56	30	33	71	8	29	16	45	35	4	21	20	632
A6NHL2	TUBAL3	Non matrisome	36	27	15	22	14	34	16	29	16	21	39	16	10	23	19	29	28	4	14	34	446
A6NHM9	MOXD2P	Non matrisome	21	21	19	39	11	29	17	34	17	28	56	11	8	28	29	33	32	3	27	36	499
A6NHN0	OTOL1	Glycoproteins	22	13	14	19	10	36	14	93	3	20	29	48	11	17	45	31	22	4	9	17	477
A6NHN6	NPIPB15	Non matrisome	22	45	17	21	10	19	20	14	15	22	42	45	5	11	48	27	24	9	5	22	443
A6NHP3	SPDYE2B	Non matrisome	19	49	12	18	6	38	18	11	12	13	38	27	12	18	31	33	8	13	9	17	402
A6NHQ2	FBLL1	Non matrisome	28	30	8	14	1	14	11	67	9	14	19	20	5	9	12	22	10	3	8	30	334
A6NHQ4	EPOP	Non matrisome	51	34	4	11	11	19	9	38	5	2	30	11	3	11	81	27	16	6	1	9	379
A6NHR8	FAM47DP	Non matrisome	20	27	5	30	9	29	17	13	8	15	41	45	16	12	38	22	12	10	15	13	397
A6NHR9	SMCHD1	Non matrisome	97	96	87	129	30	136	91	124	45	142	186	165	37	82	119	124	107	18	56	134	2005
A6NHS1		Non matrisome	5	5	0	6	3	13	4	11	1	2	7	1	2	4	9	8	3	2	1	7	94
A6NHS7	MANSC4	Non matrisome	11	13	24	15	14	14	12	15	9	21	34	20	6	11	17	43	29	5	9	18	340
A6NHT5	HMX3	Non matrisome	65	19	6	13	1	26	12	19	10	7	29	21	2	11	47	31	12	5	7	14	357
A6NHX0	CASTOR2	Non matrisome	23	10	10	16	4	20	11	19	8	23	35	13	7	21	18	33	21	2	7	28	329
A6NHY2	ANKDD1B	Non matrisome	55	29	31	27	2	35	24	31	31	19	70	35	10	14	13	31	23	10	5	33	528
A6NHY6	C9orf118	Non matrisome	4	3	2	3	4	3	3	4	1	4	4	5	2	3	4	6	4	3	3	4	69
A6NHZ5	LRRC14B	Non matrisome	57	44	10	26	14	31	25	27	15	12	88	11	6	21	33	30	24	2	7	31	514
A6NI03	TRIM64B	Non matrisome	17	27	21	30	21	32	23	16	12	22	41	16	12	23	24	44	21	7	12	28	449
A6NI15	MSGN1	Non matrisome	14	14	5	8	3	11	10	21	3	3	23	9	4	3	14	24	9	2	6	7	193
A6NI28	ARHGAP42	Non matrisome	51	44	33	38	13	72	43	45	17	50	77	70	21	36	47	96	44	7	29	41	874
A6NI47	POTEM	Non matrisome	29	25	26	35	17	40	25	36	17	17	47	47	15	9	20	42	20	8	10	23	508
A6NI56	CCDC154	Non matrisome	67	62	13	17	8	80	59	38	10	8	104	39	12	10	21	48	19	12	3	37	667
A6NI61	MYMK	Non matrisome	21	7	2	8	8	5	3	15	7	9	30	13	10	16	10	14	12	4	11	16	221
A6NI72	NCF1B	Non matrisome	25	32	9	20	4	29	21	21	9	20	29	26	8	14	31	29	21	7	14	22	391
A6NI73	LILRA5	Non matrisome	21	17	9	11	5	15	16	24	9	10	34	7	6	7	25	33	15	8	8	19	299
A6NI79	CCDC69	Non matrisome	16	25	8	9	3	47	27	6	9	11	37	21	4	6	14	19	14	2	4	14	296
A6NI86	GOLGA6L10	Non matrisome	35	56	14	7	11	115	50	29	9	9	67	23	5	3	23	27	15	6	5	13	522
A6NI87	CBY3	Non matrisome	24	26	5	7	4	11	17	12	6	4	27	7	8	7	18	26	15	7	4	7	242
A6NIE6	RRN3P2	Non matrisome	25	16	18	22	6	21	13	15	6	23	44	15	9	18	18	27	20	3	6	15	340
A6NIE9	PRSS29P	Non matrisome	18	16	7	14	9	9	14	31	11	13	38	5	2	3	33	25	14	11	12	28	313
A6NIH7	UNC119B	Non matrisome	22	18	11	17	4	22	6	20	7	12	18	13	4	16	11	13	12	0	9	16	251
A6NIJ5	FAM90A20P	Non matrisome	45	39	9	14	11	28	25	32	14	4	39	28	9	8	60	49	21	4	2	23	464
A6NIJ9	OR6C70	Non matrisome	16	9	13	8	11	6	12	8	4	37	46	16	8	29	8	29	21	1	11	19	312
A6NIK2	LRRC10B	Non matrisome	24	39	7	15	3	26	8	27	3	6	55	2	5	11	26	12	8	2	4	9	292
A6NIL9	CRYM-AS1	Non matrisome	8	6	4	4	1	6	3	3	0	8	12	6	5	8	7	9	5	1	2	11	109
A6NIM6	SLC15A5	Non matrisome	28	15	30	10	21	23	18	36	18	38	91	20	15	46	19	44	34	6	25	42	579
A6NIN4	RNF227	Non matrisome	22	29	4	9	11	16	2	18	2	4	21	5	2	2	13	9	7	4	2	8	190
A6NIR3	AGAP5	Non matrisome	48	31	32	30	20	45	35	37	22	35	57	36	16	14	35	86	49	11	14	33	686
A6NIU2	LINC01549	Non matrisome	5	7	1	4	2	10	2	2	1	4	9	3	1	2	3	8	6	1	1	2	74
A6NIV6	LRRIQ4	Non matrisome	17	24	36	21	12	45	25	29	20	32	101	47	8	18	28	36	19	4	12	26	560
A6NIX2	WTIP	Non matrisome	46	43	4	18	25	24	13	60	10	9	38	7	5	10	41	35	11	0	14	17	430
A6NIY4	SPDYE5	Non matrisome	20	50	11	17	5	38	20	15	9	13	39	28	12	18	31	31	7	13	7	18	402
A6NIZ1		Non matrisome	10	11	9	13	4	13	15	11	0	9	17	13	5	7	4	10	9	1	6	17	184
A6NJ08	MBD3L5	Non matrisome	23	28	2	5	4	11	12	16	5	6	22	10	7	4	22	13	8	1	1	8	208
A6NJ46	NKX6-3	Non matrisome	22	16	13	12	3	12	13	25	7	5	23	15	3	10	22	25	16	4	9	10	265
A6NJ64	NPIPB2	Non matrisome	29	37	12	13	10	30	13	16	17	14	32	37	9	7	37	27	26	9	7	15	397
A6NJ69	IGIP	Non matrisome	3	2	3	0	4	1	3	3	2	3	3	3	3	3	1	8	1	0	3	4	53
A6NJ78	METTL15	Non matrisome	34	30	9	23	5	24	27	23	11	20	45	22	16	14	19	26	23	3	13	20	407
A6NJ88	SAGE2P	Non matrisome	45	22	45	33	10	41	36	22	21	37	48	35	21	19	33	46	39	4	15	44	616
A6NJB7	PRR19	Non matrisome	22	29	5	11	4	13	22	25	7	6	35	12	5	9	64	37	16	8	3	23	356
A6NJG2	SOWAHD	Non matrisome	47	34	5	10	4	22	7	33	14	4	39	5	5	5	18	27	14	7	4	11	315
A6NJG6	ARGFX	Non matrisome	20	16	16	14	3	15	24	8	3	10	28	13	7	17	28	43	21	5	12	12	315
A6NJI1	C11orf86	Non matrisome	6	18	0	2	0	9	14	12	0	2	11	2	1	2	9	12	5	4	2	4	115
A6NJI9	LRRC72	Non matrisome	14	21	16	15	4	20	9	8	11	14	39	19	7	11	12	16	19	5	10	17	287
A6NJJ6	C19orf67	Non matrisome	29	20	3	18	8	23	23	24	2	12	44	9	6	14	44	28	19	7	16	9	358
A6NJL1	ZSCAN5B	Non matrisome	26	38	23	25	15	35	31	28	21	10	40	32	11	14	42	44	22	6	5	27	495
A6NJQ4	FAM90A8P	Non matrisome	49	36	9	16	10	26	26	33	14	5	39	30	8	8	63	49	18	4	1	20	464
A6NJR5		Non matrisome	18	23	4	15	5	34	10	8	8	9	31	21	8	14	22	20	3	13	9	15	290
A6NJT0	UNCX	Non matrisome	86	27	7	24	9	30	13	65	15	4	38	25	6	17	84	41	14	3	5	18	531
A6NJU9	NPIPB13	Non matrisome	77	102	37	71	15	50	43	31	37	42	118	67	14	15	199	105	65	7	7	36	1138
A6NJV1	FAM166C	Non matrisome	11	17	7	5	2	9	9	10	8	1	17	12	6	13	21	12	18	2	12	9	201
A6NJW4	LRRC3C	Non matrisome	25	16	7	9	8	13	13	27	7	5	40	3	6	7	17	22	15	4	5	26	275
A6NJW9	CD8B2	Non matrisome	12	15	4	5	7	9	11	11	5	8	29	14	7	8	11	16	14	3	4	17	210
A6NJY1	SLC9B1P1	Non matrisome	21	6	9	7	5	12	8	21	6	24	42	14	11	15	10	21	17	4	6	23	282
A6NJY4		Non matrisome	6	1	1	3	3	2	0	6	1	7	25	1	1	3	3	6	1	4	2	3	79
A6NJZ3	OR6C65	Non matrisome	17	7	13	8	8	7	10	9	4	30	43	14	17	27	11	29	25	2	9	22	312
A6NJZ7	RIMBP3C	Non matrisome	147	137	31	71	42	139	123	122	40	25	179	59	26	30	130	140	58	23	29	88	1639
A6NK02	TRIM75P	Non matrisome	25	25	12	18	19	40	32	18	15	28	47	35	6	24	28	38	21	4	12	21	468
A6NK06	ACOD1	Non matrisome	52	20	19	22	6	23	14	26	18	24	53	24	9	22	30	42	27	6	12	32	481
A6NK44	GLOD5	Non matrisome	5	10	3	9	4	12	4	8	5	12	14	12	8	6	14	11	8	2	3	10	160
A6NK53	ZNF233	Non matrisome	14	35	27	35	35	43	56	53	44	21	48	57	7	24	18	63	26	8	22	34	670
A6NK58	LIPT2	Non matrisome	20	23	2	7	9	16	7	24	7	7	35	4	3	4	16	8	14	3	4	18	231
A6NK59	ASB14	Non matrisome	51	22	27	36	16	28	21	33	24	32	83	33	13	19	26	40	25	6	21	31	587
A6NK75	ZNF98	Non matrisome	26	20	27	7	37	50	19	35	36	25	35	82	8	24	18	40	40	3	25	15	572
A6NK89	RASSF10	Non matrisome	41	56	9	31	12	56	33	31	10	10	56	14	9	3	32	45	18	7	6	28	507
A6NK97	SLC22A20P	Non matrisome	60	27	15	10	16	25	19	42	8	27	74	15	19	28	25	44	36	11	16	38	555
A6NKB5	PCNX2	Non matrisome	127	104	74	100	50	122	111	128	67	110	237	94	37	91	114	240	117	31	49	134	2137
A6NKC0	FAM90A7P	Non matrisome	47	36	10	15	10	27	26	32	14	4	39	29	8	9	65	48	19	4	1	21	464
A6NKC9	SH2D7	Non matrisome	34	32	9	23	5	33	28	38	12	17	42	17	6	15	40	44	25	6	13	12	451
A6NKD2	TSPY2	Non matrisome	30	25	12	10	4	39	15	16	8	10	25	12	10	10	16	20	9	4	10	23	308
A6NKD9	CCDC85C	Non matrisome	44	34	9	23	5	35	23	42	16	6	52	20	5	5	29	40	6	4	4	17	419
A6NKF1	SAC3D1	Non matrisome	62	47	3	16	11	29	17	29	9	1	51	6	5	11	45	16	11	0	6	29	404
A6NKF2	ARID3C	Non matrisome	44	26	9	12	5	37	21	35	4	10	43	15	8	9	61	26	19	2	9	17	412
A6NKF7	TMEM88B	Non matrisome	21	15	0	5	4	8	3	17	4	1	31	0	2	4	24	9	4	2	1	8	163
A6NKG5	RTL1	Non matrisome	93	91	45	68	17	128	85	67	48	62	159	33	34	61	98	95	50	20	33	71	1358
A6NKH3	RPL37AP8	Non matrisome	7	6	2	1	5	3	2	5	4	5	3	15	5	1	0	8	9	2	3	7	93
A6NKK0	OR5H1	Non matrisome	17	5	11	9	8	8	7	13	8	32	44	18	10	24	14	25	19	3	15	23	313
A6NKL6	TMEM200C	Non matrisome	87	53	12	21	8	29	17	63	7	21	45	25	7	12	65	87	22	4	9	27	621
A6NKN8	PCP4L1	Non matrisome	9	3	3	3	0	10	4	4	0	3	3	10	1	2	3	4	5	0	0	1	68
A6NKP2	SDR42E2	Non matrisome	42	32	8	14	5	22	20	32	14	14	52	20	8	16	25	23	23	5	14	33	422
A6NKQ9	CGB1	Non matrisome	11	17	4	8	12	7	5	11	3	5	20	6	5	5	24	14	11	1	3	15	187
A6NKT7	RGPD3	Non matrisome	120	77	76	94	24	156	76	95	39	62	184	147	27	68	74	174	86	24	50	105	1758
A6NKU9	SPDYE3	Non matrisome	38	55	8	31	19	68	14	19	7	7	60	39	10	16	54	34	13	11	18	28	549
A6NKW6	SHISAL2B	Non matrisome	16	4	6	5	8	9	8	11	3	8	18	8	3	6	5	16	8	1	12	5	160
A6NKX1	FAM223B	Non matrisome	5	11	6	6	4	3	5	10	6	5	12	7	5	3	7	11	5	3	1	7	122
A6NKX4	SLC22A31	Non matrisome	70	43	4	12	11	18	17	58	9	7	117	2	5	22	43	42	23	12	7	34	556
A6NL05	FAM74A7	Non matrisome	10	22	2	5	4	18	8	10	1	5	13	8	3	3	8	16	7	5	1	10	159
A6NL08	OR6C75	Non matrisome	14	11	12	7	10	4	10	7	5	27	43	11	15	27	11	31	28	2	10	27	312
A6NL26	OR5B21	Non matrisome	26	7	12	11	9	7	7	16	9	23	40	10	9	25	11	29	21	1	15	21	309
A6NL46		Non matrisome	20	34	12	11	4	16	18	24	8	3	40	25	7	5	41	30	14	6	2	20	340
A6NL82	FAM183A	Non matrisome	6	10	7	8	1	11	7	5	11	6	14	11	2	2	9	2	8	3	5	6	134
A6NL88	SHISA7	Non matrisome	64	47	13	13	10	20	14	71	24	5	63	9	7	9	62	44	28	5	14	16	538
A6NL99	AQP7P3	Non matrisome	27	14	11	6	3	15	5	34	13	21	38	8	17	19	20	25	19	7	10	30	342
A6NLC5	C3orf70	Non matrisome	18	8	5	14	14	24	10	8	11	13	15	11	6	6	22	33	12	4	7	9	250
A6NLC8		Non matrisome	19	16	5	11	3	23	5	14	1	6	14	16	11	5	12	13	9	1	2	12	198
A6NLE4	SMIM23	Non matrisome	12	9	4	5	3	26	13	9	6	6	27	7	1	1	4	12	6	8	5	8	172
A6NLF2	ELOA3D	Non matrisome	65	54	12	24	5	40	33	42	14	6	37	33	10	9	56	42	25	7	8	24	546
A6NLI5	TRIM64C	Non matrisome	18	23	22	28	22	30	23	16	13	23	39	19	13	22	24	42	24	8	12	29	450
A6NLJ0	C2CD4B	Non matrisome	48	55	2	16	12	19	5	37	3	3	49	7	1	7	40	30	11	3	2	14	364
A6NLP5	TTC36	Non matrisome	27	24	6	14	2	17	14	16	0	3	24	2	5	7	8	7	3	0	2	8	189
A6NLU0	RFPL4A	Non matrisome	14	17	8	16	14	17	13	17	6	16	24	18	6	14	14	26	11	4	6	26	287
A6NLU5	VSTM2B	Non matrisome	43	21	7	14	2	14	10	18	10	6	33	8	4	5	23	27	16	2	6	16	285
A6NLW8	DUXA	Non matrisome	12	20	9	5	2	21	19	11	5	10	13	13	3	9	9	15	15	3	5	5	204
A6NLX3	SPDYE4	Non matrisome	15	16	3	14	2	27	12	7	5	6	25	12	6	10	19	21	6	9	8	14	237
A6NLX4	TMEM210	Non matrisome	14	5	2	6	6	12	4	10	1	6	24	1	4	2	18	11	3	1	3	14	147
A6NM03	OR2AG2	Non matrisome	25	14	8	7	7	10	3	15	8	23	57	8	17	14	14	25	23	3	15	20	316
A6NM10	AQP12B	Non matrisome	40	13	5	5	7	12	10	24	10	0	49	6	6	17	19	23	20	4	7	18	295
A6NM11	LRRC37A2	Non matrisome	96	55	68	56	21	156	115	69	59	66	166	88	24	46	177	159	145	19	25	90	1700
A6NM28	ZFP92	Non matrisome	39	42	5	7	16	23	21	40	21	12	29	28	2	17	27	43	17	3	9	15	416
A6NM36	LRRC30	Non matrisome	11	20	20	10	9	15	9	15	12	12	57	17	8	13	16	28	8	3	1	17	301
A6NM43	CCT8L1P	Non matrisome	68	24	14	18	12	39	29	43	12	18	74	25	11	12	39	29	32	6	8	44	557
A6NM45	CLDN24	Non matrisome	16	8	7	9	7	11	10	20	4	10	40	4	7	11	8	14	9	9	3	13	220
A6NM62	LRRC53	Non matrisome	61	60	81	57	25	90	70	44	43	49	138	92	20	33	65	133	94	11	27	54	1247
A6NM66	LINC01548	Non matrisome	5	6	1	2	7	6	3	8	7	1	11	4	3	3	9	17	9	1	1	4	108
A6NM76	OR6C76	Non matrisome	16	9	10	12	10	4	11	9	6	31	43	16	8	25	10	34	26	1	12	19	312
A6NMA1	TRPC5OS	Non matrisome	7	3	3	18	1	12	5	4	1	9	17	0	3	2	7	5	4	0	2	8	111
A6NMB1	SIGLEC16	Non matrisome	34	40	12	19	14	21	25	33	10	7	57	14	7	16	34	47	28	9	9	45	481
A6NMB9	FIGNL2	Non matrisome	104	32	8	21	11	35	23	91	8	3	77	21	3	12	91	34	20	7	28	24	653
A6NMD0	IFITM10	Non matrisome	29	10	7	10	8	12	5	13	1	9	21	12	4	11	26	15	14	3	7	11	228
A6NMD2	GOLGA8J	Non matrisome	55	43	26	19	9	77	59	34	25	12	65	58	12	9	32	44	17	6	6	24	632
A6NMK7	CPSF4L	Non matrisome	6	8	3	9	15	10	8	15	6	4	15	21	6	16	10	7	4	2	6	8	179
A6NMK8	INSYN2B	Non matrisome	34	34	26	25	11	39	33	22	18	16	46	34	4	12	43	68	30	4	6	30	535
A6NML5	TMEM212	Non matrisome	18	5	6	2	7	5	5	15	4	13	28	4	3	14	14	12	13	4	12	10	194
A6NMN3	FAM170B	Non matrisome	18	21	6	14	15	33	22	15	6	7	16	5	6	10	18	31	14	6	7	13	283
A6NMS3	OR5K4	Non matrisome	20	12	14	8	15	13	4	11	8	33	45	14	15	23	11	21	20	0	18	16	321
A6NMS7	LRRC37A	Non matrisome	95	54	67	55	21	157	115	69	58	66	168	89	23	46	176	160	148	18	25	90	1700
A6NMT0	DBX1	Non matrisome	23	24	5	12	1	22	14	27	6	8	31	18	6	17	46	46	17	3	6	11	343
A6NMU1	OR52A4P	Non matrisome	16	8	4	7	10	8	10	14	9	40	43	10	6	25	18	11	21	5	17	22	304
A6NMX2	EIF4E1B	Non matrisome	19	18	9	10	3	26	8	17	7	9	26	17	3	6	7	16	12	9	4	16	242
A6NMY6	ANXA2P2	Non matrisome	20	20	10	31	3	22	15	19	4	23	33	32	9	7	7	26	18	1	19	20	339
A6NMZ2	SNTN	Non matrisome	11	7	6	10	3	10	6	5	3	10	17	15	6	5	6	14	9	0	1	3	147
A6NMZ5	OR4C45	Non matrisome	15	5	13	8	10	8	6	13	9	32	41	13	13	29	16	23	22	1	16	18	311
A6NMZ7	COL6A6	Collagens	149	121	92	137	29	150	95	230	48	133	180	152	47	109	108	170	103	6	47	157	2263
A6NN06		Non matrisome	5	18	3	3	3	3	2	8	4	2	7	1	1	2	13	11	3	2	0	3	94
A6NN14	ZNF729	Non matrisome	59	47	34	17	86	110	24	70	96	65	60	221	14	65	43	82	79	9	38	33	1252
A6NN73	GOLGA8CP	Non matrisome	52	41	16	16	8	73	53	41	23	7	56	55	7	9	35	44	17	5	10	29	597
A6NN90	C2orf81	Non matrisome	52	47	4	29	7	46	29	48	11	10	59	14	10	13	63	54	27	14	5	40	582
A6NN92	GJE1	Non matrisome	12	9	8	3	7	9	9	9	4	26	25	7	3	23	9	9	9	1	10	13	205
A6NNA2	SRRM3	Non matrisome	44	102	5	19	7	37	10	62	23	5	17	43	8	5	67	107	16	4	6	10	597
A6NNA5	DRGX	Non matrisome	26	17	9	8	6	18	16	17	5	2	21	13	5	12	26	23	20	2	4	13	263
A6NNB3	IFITM5	Non matrisome	20	7	2	10	3	2	1	7	4	3	20	7	2	6	9	7	9	2	5	6	132
A6NNC1		Non matrisome	105	79	21	40	14	27	40	62	26	14	70	28	8	19	93	144	63	3	9	32	897
A6NND4	OR2AT4	Non matrisome	29	9	9	12	10	5	7	9	8	23	51	5	12	21	18	28	20	1	17	26	320
A6NNE9	MARCHF11	Non matrisome	33	30	7	13	15	29	19	38	12	15	34	9	7	9	43	33	14	9	10	23	402
A6NNF4	ZNF726	Non matrisome	26	26	24	10	48	71	20	45	48	40	38	109	8	35	26	55	56	10	28	15	738
A6NNH2	FAM90A27P	Non matrisome	40	31	10	15	8	22	41	28	13	3	33	29	9	12	66	41	36	2	1	19	459
A6NNJ1	FAM90A9P	Non matrisome	48	36	9	16	10	26	26	32	14	3	39	30	9	8	63	49	19	4	1	22	464
A6NNL0	NUTM2B	Non matrisome	74	47	13	24	22	59	55	78	17	8	91	40	17	23	122	75	42	14	9	48	878
A6NNL5	C15orf61	Non matrisome	15	14	6	3	4	6	5	8	7	3	19	5	2	9	10	9	9	5	7	11	157
A6NNM3	RIMBP3B	Non matrisome	147	137	31	70	42	140	123	122	40	24	179	59	26	30	130	140	59	23	29	88	1639
A6NNM8	TTLL13P	Non matrisome	51	71	35	33	24	67	41	43	22	38	81	53	22	23	46	56	40	9	27	33	815
A6NNN8	SLC38A8	Non matrisome	40	14	3	8	15	13	12	37	4	27	60	8	13	26	27	40	20	11	12	45	435
A6NNP5	CCDC169	Non matrisome	7	15	13	6	0	27	16	7	5	7	25	25	4	2	7	14	11	1	9	13	214
A6NNS2	DHRS7C	Non matrisome	24	14	12	12	7	19	7	19	5	19	31	22	8	18	15	17	14	4	10	35	312
A6NNT2	C16orf96	Non matrisome	116	62	24	72	12	72	67	67	23	43	130	77	30	19	105	78	46	17	15	66	1141
A6NNV3	SPDYE16	Non matrisome	18	30	7	15	7	34	12	8	8	9	32	22	9	15	23	21	3	13	9	17	312
A6NNW6	ENO4	Non matrisome	44	17	26	22	13	57	25	43	16	40	67	47	17	15	41	44	38	2	15	36	625
A6NNX1	RIIAD1	Non matrisome	8	7	3	5	0	7	5	3	2	7	12	9	2	6	6	2	4	1	2	1	92
A6NNY8	USP27X	Non matrisome	20	21	18	21	19	28	21	25	23	22	41	25	10	19	21	38	29	5	12	20	438
A6NNZ2	TUBB8B	Non matrisome	35	22	20	26	11	37	21	33	13	19	32	12	18	23	20	27	30	4	14	27	444
A6NP11	ZNF716	Non matrisome	16	25	21	9	32	42	17	32	30	18	30	64	6	21	15	38	43	3	19	14	495
A6NP61	ZAR1L	Non matrisome	18	27	8	14	19	17	22	24	5	7	22	23	4	9	35	26	10	4	12	15	321
A6PVC2	TTLL8	Non matrisome	73	61	27	51	26	47	41	51	20	33	83	47	14	24	63	65	36	16	20	52	850
A6PVI3	NCBP2L	Non matrisome	5	12	5	11	7	12	8	15	4	8	12	11	4	12	1	10	8	2	3	3	153
A6PVL3	KNCN	Non matrisome	14	8	3	4	2	5	1	16	4	11	15	5	2	4	6	12	5	0	1	6	124
A6PVS8	LRRIQ3	Non matrisome	28	34	39	21	11	49	26	18	24	45	67	82	10	30	20	33	25	8	20	34	624
A6PVY3	FAM177B	Non matrisome	8	7	5	7	2	21	11	10	2	8	9	12	2	9	7	13	10	2	6	7	158
A6QL63	BTBD11	Non matrisome	110	60	36	48	31	72	41	77	45	42	130	46	27	31	63	92	47	11	30	65	1104
A6QL64	ANKRD36	Non matrisome	127	102	80	125	32	176	112	79	31	99	161	232	26	27	68	189	117	5	30	97	1915
A6XGL0	YJEFN3	Non matrisome	32	24	4	15	8	21	12	23	6	6	38	7	3	10	22	19	15	4	6	24	299
A6ZKI3	RTL8C	Non matrisome	6	9	3	9	0	8	3	6	0	7	12	5	3	9	9	4	8	3	3	6	113
A7E2F4	GOLGA8A	Non matrisome	54	46	17	24	13	80	56	46	18	10	70	45	8	5	33	54	18	4	6	24	631
A7E2S9	ANKRD30BL	Non matrisome	27	14	17	15	6	19	10	12	7	11	25	20	5	3	11	15	15	2	6	18	258
A7E2U8	C4orf47	Non matrisome	21	12	18	13	1	18	6	29	7	12	17	38	8	17	27	26	11	0	18	10	309
A7E2V4	ZSWIM8	Non matrisome	186	105	42	65	38	126	70	163	61	37	177	66	36	55	165	185	94	27	41	98	1837
A7E2Y1	MYH7B	Non matrisome	226	156	63	94	22	257	134	91	40	50	255	159	39	48	39	94	78	12	38	88	1983
A7KAX9	ARHGAP32	Non matrisome	148	109	68	102	30	146	106	110	81	61	155	109	46	59	190	242	111	12	69	133	2087
A7MBM2	DISP2	Non matrisome	130	89	23	58	41	51	62	106	36	17	204	27	23	62	124	147	67	25	33	76	1401
A7MCY6	TBKBP1	Non matrisome	55	49	8	22	16	58	45	40	14	18	64	17	7	12	74	59	17	6	14	20	615
A7MD48	SRRM4	Non matrisome	25	103	10	14	8	27	21	29	14	6	21	49	5	7	49	162	32	3	17	9	611
A7XYQ1	SOBP	Non matrisome	72	40	42	33	22	51	25	72	24	38	60	46	25	18	145	72	29	4	13	42	873
A8CG34	POM121C	Non matrisome	152	57	26	22	7	33	48	104	14	24	85	48	9	61	166	189	129	6	10	39	1229
A8K010	LINC00473	Non matrisome	19	25	5	4	13	9	6	8	2	5	15	7	5	8	12	17	16	5	2	3	186
A8K0R7	ZNF839	Non matrisome	68	52	17	35	20	67	44	64	22	17	90	39	10	21	63	86	38	2	10	46	811
A8K0S8	MEIS3P2	Non matrisome	25	21	14	27	5	24	17	35	10	15	32	11	7	14	35	28	10	5	8	15	358
A8K0Z3	WASHC1	Non matrisome	38	22	6	24	1	35	36	37	7	19	41	28	8	12	53	40	16	2	10	30	465
A8K2U0	A2ML1	Non matrisome	91	42	60	66	25	81	82	97	24	65	144	78	31	67	85	122	101	17	62	114	1454
A8K4G0	CD300LB	Non matrisome	9	12	5	10	5	13	9	15	3	12	18	11	6	5	12	15	14	7	5	15	201
A8K554	ZNF815P	Non matrisome	4	9	8	7	4	13	11	4	8	2	15	7	2	6	5	7	7	3	1	7	130
A8K5M9	C15orf62	Non matrisome	11	17	3	7	2	13	9	9	3	3	23	5	2	8	19	22	8	2	4	5	175
A8K7I4	CLCA1	Non matrisome	62	33	53	46	13	49	49	69	14	65	78	53	12	32	49	70	72	14	23	58	914
A8K830	COLCA2	Non matrisome	15	2	6	10	9	7	7	3	6	4	10	1	1	8	15	27	9	0	12	2	154
A8K855	EFCAB7	Non matrisome	28	27	36	35	19	52	21	29	11	40	60	53	17	27	26	47	43	9	20	29	629
A8K8P3	SFI1	Non matrisome	134	148	18	19	24	79	128	39	61	24	147	67	22	39	43	61	50	50	29	60	1242
A8K8V0	ZNF785	Non matrisome	30	44	4	14	20	29	17	29	20	10	24	18	3	20	40	33	12	8	12	18	405
A8K979	ERI2	Non matrisome	29	29	40	24	21	42	34	33	20	41	62	58	14	23	43	79	38	10	12	39	691
A8MPP1	DDX11L8	Non matrisome	78	62	24	32	21	84	67	56	22	37	99	54	20	34	40	60	30	4	20	63	907
A8MPS7	YDJC	Non matrisome	41	29	2	13	10	25	8	34	12	2	39	2	5	13	23	18	16	3	3	25	323
A8MPX8	PP2D1	Non matrisome	34	29	37	24	14	44	24	30	19	35	53	52	13	30	26	53	46	9	19	39	630
A8MPY1	GABRR3	Non matrisome	21	27	19	27	7	19	13	15	14	32	39	22	22	33	14	50	29	9	20	35	467
A8MQ03	CYSRT1	Non matrisome	12	5	4	4	17	5	13	11	8	5	7	3	3	1	21	11	4	1	3	6	144
A8MQ11	PMS2P5	Non matrisome	5	13	4	5	5	3	5	7	5	5	9	11	2	8	13	11	10	1	1	11	134
A8MQ14	ZNF850	Non matrisome	32	61	8	30	74	86	74	88	87	51	60	108	10	47	40	84	82	6	42	20	1090
A8MQ27	NEURL1B	Non matrisome	60	50	15	32	19	20	13	49	11	13	57	11	4	20	58	42	27	6	9	39	555
A8MQB3	LINC02693	Non matrisome	19	22	2	7	10	11	9	12	7	5	23	11	4	4	29	27	9	4	2	4	221
A8MQT2	GOLGA8B	Non matrisome	59	43	18	18	12	79	55	42	18	10	63	49	8	6	26	49	16	5	6	21	603
A8MRT5	NPIPB5	Non matrisome	65	102	31	59	18	46	53	35	52	50	117	60	20	21	184	108	56	7	7	42	1133
A8MSI8	LYRM9	Non matrisome	5	8	3	4	2	4	9	2	3	6	7	6	2	1	5	2	1	1	4	3	78
A8MT19	RHPN2P1	Non matrisome	45	23	19	30	9	37	33	26	17	25	70	40	19	22	23	49	30	7	23	36	583
A8MT33	SYCE1L	Non matrisome	23	19	4	11	1	42	14	14	7	7	34	17	6	2	12	12	3	2	0	12	242
A8MT65	ZNF891	Non matrisome	18	27	24	13	26	48	29	22	33	27	36	55	17	18	16	48	37	8	20	22	544
A8MT66		Non matrisome	2	8	14	8	3	14	10	6	7	8	11	11	4	10	10	15	10	2	4	8	165
A8MT69	CENPX	Non matrisome	8	5	0	7	0	6	5	6	2	0	14	6	2	4	1	3	1	0	0	11	81
A8MT70	ZBBX	Non matrisome	31	34	46	47	19	88	44	24	19	31	81	76	9	27	30	92	43	6	17	36	800
A8MTA8	FAM166B	Non matrisome	14	15	6	8	3	16	19	26	10	5	28	11	4	17	34	18	15	2	10	14	275
A8MTB9	CEACAM18	Non matrisome	21	28	19	24	10	18	16	23	10	22	35	8	13	8	21	36	22	10	13	27	384
A8MTI9	PRSS47	Non matrisome	25	18	7	14	14	7	20	30	15	13	46	13	11	10	32	30	21	11	9	29	375
A8MTJ3	GNAT3	Non matrisome	22	14	17	22	9	29	15	18	9	25	30	29	10	18	6	25	21	2	13	20	354
A8MTJ6	FOXI3	Non matrisome	55	18	16	11	5	16	14	40	5	7	30	12	8	17	56	62	18	4	14	12	420
A8MTL0	IQCF5	Non matrisome	11	17	3	0	6	11	13	4	4	10	18	6	5	3	3	5	3	10	4	12	148
A8MTL3	RNF212B	Non matrisome	16	21	7	6	8	15	22	19	11	9	24	17	4	17	18	41	22	3	7	13	300
A8MTL9	HMSD	Non matrisome	10	4	9	9	3	5	7	11	1	9	12	8	4	11	0	13	11	1	4	7	139
A8MTQ0	NOTO	Non matrisome	30	20	5	8	6	13	13	18	3	3	20	9	2	9	31	25	11	6	3	16	251
A8MTT3	CEBPZOS	Non matrisome	4	3	2	2	0	5	3	5	1	3	8	10	4	6	2	6	5	1	5	5	80
A8MTW9		Non matrisome	11	10	0	3	2	4	3	13	1	0	14	1	1	0	12	3	3	1	0	3	85
A8MTY0	ZNF724	Non matrisome	26	19	31	9	39	52	24	38	45	33	33	87	6	26	18	42	47	3	25	16	619
A8MTY7	KRTAP9-7	Non matrisome	3	6	2	0	55	1	13	5	3	2	2	1	1	1	19	21	25	1	3	5	169
A8MTZ0	BBIP1	Non matrisome	7	4	4	3	1	8	7	2	2	4	11	11	7	2	5	5	5	0	0	4	92
A8MTZ7	C12orf71	Non matrisome	14	16	12	21	5	17	19	12	6	14	24	13	4	11	20	31	14	6	2	8	269
A8MU10		Non matrisome	8	10	2	1	7	4	4	13	4	3	7	4	2	0	10	8	6	1	1	2	97
A8MU46	SMTNL1	Non matrisome	61	16	10	29	6	81	19	40	5	7	20	53	8	9	35	41	25	3	5	21	494
A8MU76		Non matrisome	20	34	12	10	4	19	19	28	8	3	42	21	7	6	40	31	15	4	2	16	341
A8MU93	C17orf100	Non matrisome	10	19	1	0	1	11	4	4	4	1	5	4	1	0	7	23	14	0	1	8	118
A8MUA0		Non matrisome	21	34	12	9	5	18	21	22	6	5	39	22	6	5	42	32	14	5	3	20	341
A8MUH7	PDZK1P1	Non matrisome	22	14	15	27	3	36	15	36	13	16	31	34	9	9	20	33	18	2	11	38	402
A8MUI8		Non matrisome	20	26	11	11	7	20	19	21	10	5	40	24	9	6	39	38	11	4	2	18	341
A8MUK1	USP17L5	Non matrisome	43	29	18	24	17	31	37	27	29	14	55	31	12	13	27	42	30	6	17	28	530
A8MUL3	ADARB2-AS1	Non matrisome	22	7	2	4	5	4	8	8	6	2	14	2	2	6	14	16	12	4	5	4	147
A8MUM7	LGALS16	Non matrisome	2	9	8	7	2	11	3	7	4	10	13	5	5	7	7	11	3	2	8	18	142
A8MUN3		Non matrisome	12	10	0	2	6	7	2	11	7	4	9	4	2	5	14	19	3	3	2	10	132
A8MUP2	CSKMT	Non matrisome	20	12	3	14	8	7	13	24	8	3	37	2	6	10	18	18	12	4	6	15	240
A8MUP6	GSG1L2	Non matrisome	24	15	8	11	11	16	17	23	9	12	31	9	7	13	13	27	11	10	4	22	293
A8MUU1	FABP5P3	Non matrisome	6	5	4	6	4	8	5	7	2	5	6	10	3	3	1	4	14	1	1	6	101
A8MUU9		Non matrisome	51	105	0	0	0	0	4	1	4	0	48	6	7	0	81	85	108	1	4	0	505
A8MUV8	ZNF727	Non matrisome	19	32	18	17	39	39	12	28	28	23	33	65	5	22	16	35	35	5	18	10	499
A8MUX0	KRTAP16-1	Non matrisome	27	20	3	8	95	25	27	9	0	15	14	10	2	5	72	96	31	1	11	46	517
A8MUZ8	ZNF705G	Non matrisome	10	19	11	10	15	19	16	16	19	13	28	29	9	11	8	28	21	2	10	6	300
A8MV23	SERPINE3	Non matrisome	31	18	13	14	7	22	21	30	14	19	50	16	7	27	24	37	31	7	10	26	424
A8MV24	C17orf98	Non matrisome	11	15	6	9	1	3	9	16	8	6	12	4	1	8	8	9	8	3	9	8	154
A8MV57	MPTX1	Non matrisome	8	3	7	6	3	7	3	15	5	5	10	7	3	5	7	11	7	6	6	13	137
A8MV65	VGLL3	Non matrisome	27	8	4	14	5	19	19	18	26	6	18	10	10	10	41	35	21	6	13	16	326
A8MV72		Non matrisome	19	29	10	10	4	16	18	27	7	3	38	22	9	5	33	29	11	3	2	16	311
A8MV81	HIGD1C	Non matrisome	5	8	1	6	1	3	4	7	2	6	7	7	4	5	3	11	2	1	5	9	97
A8MVA2	KRTAP9-6	Non matrisome	2	5	2	0	50	0	13	7	4	2	2	0	1	0	16	23	21	1	5	6	160
A8MVJ9		Non matrisome	23	16	16	26	7	25	9	20	8	13	32	38	10	17	17	14	16	4	13	23	347
A8MVM7		Non matrisome	31	40	54	25	15	38	21	17	27	34	61	68	10	32	27	62	29	9	10	24	634
A8MVS1	ZNF705F	Non matrisome	10	20	8	13	15	19	15	16	18	15	27	30	9	11	9	28	18	2	11	6	300
A8MVS5	HIDE1	Non matrisome	19	11	9	10	4	8	11	15	3	7	25	7	4	12	21	26	17	3	3	15	230
A8MVU1	NCF1C	Non matrisome	25	29	8	20	4	28	20	18	7	18	27	25	8	11	30	29	20	7	13	19	366
A8MVW0	FAM171A2	Non matrisome	82	63	13	32	6	48	28	86	17	20	98	19	9	19	92	82	40	11	15	46	826
A8MVW5	HEPACAM2	Non matrisome	21	13	17	23	9	22	24	33	17	31	37	24	10	18	32	35	30	4	22	40	462
A8MVX0	ARHGEF33	Non matrisome	73	45	25	29	13	85	57	46	21	26	81	62	18	31	60	76	31	7	23	35	844
A8MVZ5	BTNL10	Non matrisome	30	25	4	13	10	18	14	18	7	10	24	11	9	14	13	21	17	8	3	22	291
A8MW92	PHF20L1	Non matrisome	58	50	40	70	23	90	46	48	25	40	82	102	19	26	65	104	42	14	27	46	1017
A8MW95	BECN2	Non matrisome	41	28	17	25	10	39	32	30	7	16	56	13	7	13	13	26	22	6	11	19	431
A8MW99	MEI4	Non matrisome	16	15	14	17	6	31	24	13	11	18	58	25	5	19	11	49	20	5	11	17	385
A8MWA4	ZNF705E	Non matrisome	10	17	10	12	15	21	15	16	19	15	27	28	9	11	11	28	19	3	9	5	300
A8MWA6	FAM90A22P	Non matrisome	47	36	9	16	10	27	27	33	13	3	40	31	9	8	64	47	19	4	2	19	464
A8MWD9	SNRPGP15	Non matrisome	3	4	4	3	1	6	3	7	2	6	7	7	5	4	3	4	2	0	0	5	76
A8MWE9	EFCAB8	Non matrisome	7	3	2	9	1	12	9	6	3	7	15	12	9	8	8	14	6	1	4	8	144
A8MWK0	FADS2P1	Non matrisome	27	15	21	19	8	25	22	25	27	26	49	31	17	30	23	30	17	14	26	30	482
A8MWL6		Non matrisome	25	6	9	13	5	7	11	15	2	8	17	4	2	19	13	17	12	4	15	19	223
A8MWL7	TMEM14DP	Non matrisome	12	4	1	3	0	1	2	16	1	3	14	4	7	7	6	7	5	2	7	12	114
A8MWP4		Non matrisome	18	19	4	7	9	7	21	19	10	2	16	6	6	4	39	23	6	3	0	9	228
A8MWP6		Non matrisome	13	9	1	5	5	9	10	21	2	2	26	3	7	5	10	15	8	8	1	7	167
A8MWV9	SMIM34A	Non matrisome	13	5	7	5	2	6	6	11	3	7	16	8	2	2	6	13	14	3	4	6	139
A8MWX3	WASH4P	Non matrisome	37	26	7	26	4	33	33	40	7	20	43	30	9	10	53	44	17	4	8	26	477
A8MWY0	KIAA1324L	Non matrisome	56	33	53	50	59	68	28	82	19	50	53	69	18	52	61	95	72	22	35	54	1029
A8MX19	FAM90A12P	Non matrisome	50	38	9	16	10	26	24	32	13	4	40	30	9	8	64	49	17	4	2	19	464
A8MX34	KRTAP29-1	Non matrisome	20	3	6	6	59	8	29	21	5	8	11	8	5	6	39	53	27	2	8	17	341
A8MX76	CAPN14	Non matrisome	34	44	24	29	14	45	45	41	16	26	90	41	16	38	33	47	26	22	20	33	684
A8MX80		Non matrisome	20	31	11	10	5	18	19	26	10	4	40	23	8	5	40	32	14	4	3	18	341
A8MXD5	GRXCR1	Non matrisome	13	22	15	15	14	25	11	26	7	12	24	19	5	13	9	24	11	0	5	20	290
A8MXE2		Non matrisome	14	16	20	17	11	23	10	15	9	30	39	24	11	26	17	25	17	4	16	25	369
A8MXJ8	FAM90A5P	Non matrisome	48	37	9	17	10	26	26	32	13	3	39	29	9	8	65	46	19	4	2	22	464
A8MXK1	VSTM5	Non matrisome	14	11	5	6	7	13	9	12	5	14	20	10	2	7	5	18	13	4	7	18	200
A8MXK9		Non matrisome	13	10	1	5	5	9	9	21	2	2	24	3	7	5	11	15	8	8	1	7	166
A8MXQ7		Non matrisome	66	77	6	28	9	68	46	43	7	7	70	15	10	15	36	25	24	6	11	35	604
A8MXT2	MAGEB17	Non matrisome	28	29	10	10	3	32	18	24	4	7	29	21	8	12	22	36	13	2	12	16	336
A8MXU0	DEFB108A	Non matrisome	2	6	2	2	6	5	2	4	2	5	6	5	2	7	6	4	4	0	0	3	73
A8MXV4	NUDT19	Non matrisome	30	31	5	20	6	22	7	24	16	9	46	11	5	20	42	26	19	10	8	18	375
A8MXV6	CDRT15L2	Non matrisome	33	24	6	4	7	18	13	27	6	11	30	7	4	8	30	17	13	4	3	16	281
A8MXY4	ZNF99	Non matrisome	41	30	30	8	56	79	22	44	62	54	43	147	14	43	27	57	48	11	28	20	864
A8MXZ1	FAM90A23P	Non matrisome	48	38	9	16	10	26	26	32	13	3	40	30	9	8	65	47	18	4	2	20	464
A8MXZ3	KRTAP9-1	Non matrisome	1	10	3	0	89	1	21	7	4	3	1	1	1	1	28	31	39	1	3	5	250
A8MY62	LACTBL1	Non matrisome	58	37	12	23	4	22	14	42	15	8	75	12	8	20	47	24	23	7	18	31	500
A8MYA2	CXorf49	Non matrisome	49	40	7	26	8	31	29	60	11	6	33	27	6	14	64	53	14	7	4	25	514
A8MYB1	TMCO5B	Non matrisome	14	13	11	16	4	42	19	5	3	16	45	31	6	8	6	22	15	1	10	20	307
A8MYJ7	TTC34	Non matrisome	87	48	4	30	16	35	38	45	17	9	98	16	5	11	23	32	20	3	7	22	566
A8MYP8	ODF3B	Non matrisome	28	24	6	9	3	3	9	28	7	7	12	7	2	9	37	16	17	4	13	12	253
A8MYU2	KCNU1	Non matrisome	54	50	54	51	29	58	40	58	22	90	128	64	21	75	51	117	77	15	33	62	1149
A8MYV0	DCDC2C	Non matrisome	22	25	11	23	3	29	14	23	9	17	24	38	3	15	26	13	18	4	13	34	364
A8MYX2	FAM25E	Non matrisome	16	5	3	1	6	16	6	21	8	6	13	9	3	0	16	18	11	6	1	10	175
A8MYZ0	MINDY4B	Non matrisome	26	23	21	21	9	32	25	35	13	25	51	25	9	25	16	39	26	9	12	18	460
A8MYZ5	IQCF6	Non matrisome	13	18	0	1	3	5	12	2	3	6	12	2	5	1	0	4	4	7	2	7	107
A8MYZ6	FOXO6	Non matrisome	81	26	11	33	4	23	9	57	7	9	49	19	10	11	65	38	9	9	10	12	492
A8MZ25		Non matrisome	13	24	2	5	4	8	6	18	4	2	10	8	3	6	20	16	5	4	0	6	164
A8MZ26	EFCAB9	Non matrisome	6	11	10	15	3	11	9	8	9	11	28	20	6	15	1	5	6	2	12	9	197
A8MZ36	EVPLL	Non matrisome	29	27	4	14	7	33	33	23	14	8	29	10	5	3	17	13	10	4	4	14	301
A8MZ59	LEUTX	Non matrisome	13	14	7	11	2	11	14	9	2	9	19	12	4	6	14	22	12	4	5	8	198
A8MZ97	C2orf74	Non matrisome	9	12	9	7	5	21	9	10	3	11	18	14	6	6	11	9	14	0	3	17	194
A8MZA4	GOLGA6L6	Non matrisome	23	60	10	10	4	198	94	8	24	34	40	87	38	1	17	16	23	22	4	11	724
A8MZF0	PRR33	Non matrisome	34	25	5	3	3	26	15	20	8	4	22	6	5	5	68	28	22	5	2	25	331
A8MZG2	C16orf90	Non matrisome	15	15	3	6	7	11	9	19	5	2	23	5	4	2	23	20	5	4	2	2	182
A8MZH6	OOSP1	Non matrisome	3	4	3	5	6	4	6	6	7	8	12	7	2	9	6	6	8	3	7	11	123
A8TX70	COL6A5	Collagens	138	124	130	164	36	154	143	244	58	161	223	179	55	132	108	188	135	12	71	160	2615
A9QM74	KPNA7	Non matrisome	43	22	25	22	11	36	31	25	9	34	71	28	9	11	26	33	29	6	7	38	516
A9UHW6	MIF4GD	Non matrisome	17	14	7	12	6	18	17	11	3	9	29	10	7	9	7	13	6	2	9	16	222
A9YTQ3	AHRR	Non matrisome	61	57	7	34	23	31	38	56	22	13	70	27	18	21	77	59	35	6	11	35	701
A9Z1Z3	FER1L4	Non matrisome	124	139	40	84	23	153	93	142	40	54	226	69	24	77	153	92	61	29	34	137	1794
B0FP48	UPK3BL1	Non matrisome	22	15	11	9	4	7	16	18	6	11	37	3	2	7	19	24	23	3	7	19	263
B0I1T2	MYO1G	Non matrisome	81	96	34	53	18	69	49	62	39	41	109	42	18	42	46	52	46	12	34	75	1018
B0YJ81	HACD1	Non matrisome	26	16	5	8	2	14	6	20	7	20	31	11	9	17	14	19	21	6	15	21	288
B1AH88	TSPO	Non matrisome	13	7	1	3	5	1	3	15	6	0	13	0	2	0	11	6	6	4	1	5	102
B1AJZ1	C1orf196	Non matrisome	7	3	4	5	2	7	9	3	5	5	11	10	8	9	5	13	11	0	2	6	125
B1AJZ9	FHAD1	Non matrisome	93	82	52	63	15	178	121	45	30	61	152	151	35	22	46	111	55	6	18	76	1412
B1AK53	ESPN	Non matrisome	90	53	19	40	16	58	42	67	31	14	90	37	16	12	102	69	38	8	14	38	854
B1AK76	SNURFL	Non matrisome	5	8	7	3	3	11	12	4	4	6	12	9	3	3	4	8	5	2	4	8	121
B1AKI9	ISM1	Non matrisome	34	28	22	37	15	30	19	26	11	14	38	23	6	16	31	43	31	11	14	15	464
B1AL46	NUTM2E	Non matrisome	73	47	13	24	22	60	57	77	18	8	91	40	16	23	120	77	43	13	8	48	878
B1AL88	FAM155A	Non matrisome	30	27	19	19	22	34	37	31	9	9	46	22	4	16	20	43	26	10	14	20	458
B1AMM8	LINC00587	Non matrisome	3	5	2	3	0	6	5	5	4	3	7	3	6	3	5	4	5	2	1	1	73
B1ANH7	IBA57-DT	Non matrisome	5	6	1	5	3	1	7	4	6	2	15	4	3	1	16	14	5	2	3	7	110
B1ANS9	WDR64	Non matrisome	45	60	44	68	22	64	50	58	32	74	104	81	24	54	48	83	50	15	28	77	1081
B1ANY3	FAM220BP	Non matrisome	23	16	7	11	6	15	9	24	7	5	35	15	7	9	23	28	11	5	4	11	271
B1APH4	ZNF487	Non matrisome	15	31	29	21	16	37	26	28	17	15	36	30	8	16	19	32	29	4	17	22	448
B1ATL7	PRR32	Non matrisome	20	16	14	8	7	14	9	27	15	11	24	6	6	10	48	27	10	5	2	19	298
B2CW77	KLLN	Non matrisome	12	24	5	5	6	7	2	18	4	1	15	12	1	4	19	15	9	8	2	9	178
B2RBV5		Non matrisome	23	22	1	3	4	20	2	5	2	4	9	3	2	0	9	5	0	1	0	4	119
B2RC85	RSPH10B2	Non matrisome	40	49	45	44	13	75	27	59	28	42	67	69	28	44	30	72	43	15	40	40	870
B2RD01	CENPBD1	Non matrisome	19	13	3	8	2	19	10	6	5	10	19	13	6	5	8	18	12	2	2	7	187
B2RN74	OR11H12	Non matrisome	16	6	13	5	15	8	9	20	6	24	45	10	13	30	16	28	21	6	12	23	326
B2RNN3	C1QTNF9B	Non matrisome	13	14	11	20	4	17	11	67	7	16	22	25	4	12	27	17	19	4	6	17	333
B2RPK0	HMGB1P1	Non matrisome	18	5	5	18	3	33	4	12	5	4	4	42	6	9	12	12	6	2	6	5	211
B2RTY4	MYO9A	Non matrisome	138	174	118	127	42	206	136	104	63	133	261	209	51	103	107	230	125	21	73	127	2548
B2RU33	POTEC	Non matrisome	28	27	33	37	21	45	27	33	20	17	53	48	19	10	17	46	19	6	9	27	542
B2RUY7	VWC2L	Non matrisome	11	4	12	13	27	20	6	15	10	12	9	15	1	7	19	9	5	3	6	18	222
B2RUZ4	SMIM1	Non matrisome	4	6	0	2	3	4	3	9	3	5	7	4	2	2	1	8	3	2	4	6	78
B2RV13	CFAP97D1	Non matrisome	7	16	15	7	2	9	9	4	7	11	13	16	2	3	6	10	9	2	8	8	164
B2RXF0	TMEM229A	Non matrisome	35	33	6	10	7	9	23	42	10	8	47	4	8	25	26	25	13	9	18	22	380
B2RXF5	ZBTB42	Non matrisome	31	37	3	20	20	24	17	31	17	3	50	18	3	14	46	34	15	3	9	27	422
B2RXH2	KDM4E	Non matrisome	33	30	18	17	12	31	30	45	20	18	41	20	15	20	32	35	35	10	20	24	506
B2RXH4	BTBD18	Non matrisome	36	40	19	31	18	75	32	43	13	20	78	32	8	11	74	81	44	9	8	40	712
B2RXH8	HNRNPCL2	Non matrisome	23	13	19	25	1	26	14	24	4	11	14	30	7	8	10	31	6	0	7	20	293
B3EWF7	EPM2A	Non matrisome	54	48	6	6	10	7	8	50	7	1	28	3	1	10	54	19	13	2	2	15	344
B3EWG3	FAM25A	Non matrisome	14	1	2	2	0	13	2	9	4	5	6	11	2	0	0	2	9	0	0	7	89
B3EWG5	FAM25C	Non matrisome	14	1	2	2	0	13	2	9	4	5	6	11	2	0	0	2	9	0	0	7	89
B3EWG6	FAM25G	Non matrisome	14	1	2	2	0	13	2	9	4	5	6	11	2	0	0	2	9	0	0	7	89
B3GLJ2	PATE3	Non matrisome	3	10	6	3	11	1	5	3	3	4	12	4	4	7	0	2	9	0	6	5	98
B3KS81	SRRM5	Non matrisome	28	133	20	24	4	26	31	31	23	6	11	56	8	1	61	189	40	4	8	11	715
B3KU38	IQCJ-SCHIP1	Non matrisome	33	37	20	42	8	51	35	36	11	14	48	33	19	8	42	69	21	3	9	24	563
B3SHH9	TMEM114	Non matrisome	26	13	3	6	3	10	8	19	3	13	43	1	6	13	7	18	13	4	4	10	223
B4DH59	NBPF26	Non matrisome	29	54	12	72	32	136	65	38	14	21	97	40	13	19	58	84	25	3	38	52	902
B4DJY2	TMEM233	Non matrisome	11	5	7	7	3	5	1	5	1	11	8	4	3	4	7	10	4	2	5	6	109
B4DS77	SHISA9	Non matrisome	31	27	24	22	13	18	20	33	16	9	36	23	10	14	37	24	29	4	12	22	424
B4DU55	ZNF879	Non matrisome	20	34	20	8	28	39	30	39	36	32	37	60	8	26	17	56	28	4	18	23	563
B4DX44	ZNF736	Non matrisome	16	24	14	17	34	36	10	24	28	16	27	57	4	24	12	28	25	5	14	12	427
B4DXR9	ZNF732	Non matrisome	22	27	25	10	35	59	17	40	36	30	31	78	2	30	18	37	41	6	24	17	585
B4DYI2	SPATA31C2	Non matrisome	73	73	36	31	22	68	86	63	32	19	118	56	24	37	125	137	63	11	6	54	1134
B4DZS4	TCP11X1	Non matrisome	21	8	14	19	7	24	18	12	5	13	44	16	7	7	25	27	18	4	7	16	312
B4E2M5	ANKRD66	Non matrisome	26	15	8	16	7	11	10	15	11	10	24	22	9	5	15	14	15	4	4	10	251
B5MCN3	SEC14L6	Non matrisome	17	24	13	19	7	31	23	29	6	17	51	25	10	19	19	29	12	6	14	26	397
B5MCY1	TDRD15	Non matrisome	86	66	108	93	51	137	85	73	33	141	210	158	33	99	87	167	66	25	80	136	1934
B5MD39	GGTLC3	Non matrisome	26	8	9	9	2	10	10	18	7	13	13	6	4	10	14	17	22	3	7	17	225
B5ME19	EIF3CL	Non matrisome	56	59	37	63	12	103	45	46	25	46	87	76	28	24	26	59	42	7	31	42	914
B6A8C7	TARM1	Non matrisome	19	14	9	9	6	12	10	22	3	10	32	12	4	11	20	27	16	4	9	22	271
B6SEH8	ERVV-1	Non matrisome	31	14	30	14	19	14	18	32	14	28	52	24	7	17	39	47	27	14	15	21	477
B6SEH9	ERVV-2	Non matrisome	34	19	30	16	21	18	22	36	16	32	54	28	10	24	41	51	29	13	17	24	535
B7U540	KCNJ18	Non matrisome	35	31	14	26	10	31	15	30	13	28	39	16	14	25	14	26	19	5	11	31	433
B7Z1M9	C2CD4D	Non matrisome	34	44	3	13	9	13	7	38	9	4	45	6	1	12	52	32	11	3	2	15	353
B7Z368	C10orf142	Non matrisome	8	18	3	2	9	8	3	20	2	1	6	3	4	2	15	12	6	0	2	6	130
B7Z6K7	ZNF814	Non matrisome	29	52	22	11	58	75	40	77	77	17	44	82	5	40	24	93	35	5	30	39	855
B7Z8K6	TRDC	Non matrisome	7	2	9	7	3	7	3	4	6	6	11	20	4	8	8	14	14	0	3	17	153
B7ZAP0	RABGAP1L	Non matrisome	22	12	8	11	4	38	21	6	3	11	28	29	7	4	5	15	17	2	2	8	253
B7ZAQ6	GPR89A	Non matrisome	17	20	12	12	5	18	17	23	7	47	56	22	21	44	10	39	25	8	20	32	455
B7ZBB8	PPP1R3G	Non matrisome	51	26	3	14	13	35	24	31	3	2	36	9	2	12	41	23	7	2	5	19	358
B7ZC32	KIF28P	Non matrisome	67	59	36	50	16	59	54	62	23	44	107	60	26	32	43	79	57	12	24	57	967
B7ZW38	HNRNPCL3	Non matrisome	22	14	17	27	3	24	13	26	4	11	16	31	7	7	9	29	6	0	7	20	293
B8ZZ34	SHISA8	Non matrisome	59	46	7	14	12	10	15	42	6	1	35	8	4	9	59	21	19	4	12	14	397
B9A014	FAM243A	Non matrisome	9	17	10	10	11	17	13	13	2	19	22	16	2	13	11	23	10	7	12	14	251
B9A064	IGLL5	Non matrisome	15	11	4	5	6	11	11	18	3	1	21	11	3	4	23	24	16	6	5	16	214
B9A6J9	TBC1D3L	Non matrisome	37	47	10	30	13	33	32	42	15	21	48	31	12	17	47	38	23	15	13	25	549
B9EJG8	TMEM150C	Non matrisome	20	8	10	7	7	12	9	14	4	16	30	9	8	18	9	19	12	5	9	23	249
B9ZVM9	TCP10L2	Non matrisome	38	29	8	14	2	35	26	27	10	6	25	20	9	5	34	39	14	3	1	8	353
C4AMC7	WASH3P	Non matrisome	38	23	6	25	1	36	35	37	6	20	41	28	8	11	53	39	17	1	9	29	463
C9J069	AJM1	Non matrisome	116	118	12	44	23	62	18	74	20	16	77	11	11	31	137	71	53	9	34	39	976
C9J1S8	TRIM49D1	Non matrisome	21	31	24	16	23	30	19	20	24	24	48	26	10	21	21	29	25	10	10	20	452
C9J202	ALG1L2	Non matrisome	14	12	3	13	7	16	8	12	8	4	30	9	4	12	13	18	11	3	4	14	215
C9J2P7	USP17L15	Non matrisome	41	28	18	25	17	31	36	28	29	14	56	32	12	13	25	42	31	6	17	29	530
C9J302	C4orf51	Non matrisome	9	11	4	13	8	9	10	14	7	6	13	15	3	11	13	24	12	5	9	6	202
C9J3I9	C5orf58	Non matrisome	5	4	8	5	1	11	2	1	3	11	13	12	2	3	3	9	3	0	0	6	102
C9J3V5	TEX22	Non matrisome	12	18	2	7	2	9	11	9	5	3	14	4	2	4	13	16	6	4	0	9	150
C9J442	C22orf46	Non matrisome	10	18	7	4	14	11	21	11	9	4	31	5	5	8	22	24	14	8	1	16	243
C9J6K1	C19orf81	Non matrisome	16	22	4	7	5	19	9	11	5	7	27	4	9	5	15	12	8	1	3	9	198
C9J798	RASA4B	Non matrisome	55	57	20	40	18	62	37	47	23	25	97	47	11	30	43	60	43	13	15	60	803
C9J7I0	UMAD1	Non matrisome	7	4	7	11	1	13	4	6	3	2	15	6	4	7	9	15	12	1	2	8	137
C9JBD0	KRBOX1	Non matrisome	13	13	3	4	2	10	5	4	1	4	10	6	4	5	6	7	8	4	6	13	128
C9JC47	FAM157A	Non matrisome	29	40	8	10	6	14	35	33	13	11	30	17	10	13	40	27	19	8	4	16	383
C9JCN9	HSBP1L1	Non matrisome	7	5	5	4	0	9	6	5	1	3	9	4	5	2	2	1	3	0	0	3	74
C9JDP6	CLDN25	Non matrisome	18	11	3	7	8	14	6	19	4	12	39	5	6	13	11	16	10	10	1	16	229
C9JDV5	C12orf77	Non matrisome	10	8	8	5	3	4	4	5	4	11	13	8	5	6	12	14	15	2	3	5	145
C9JE40	PATL2	Non matrisome	36	23	12	24	8	51	44	23	17	16	79	23	10	17	46	39	23	9	13	30	543
C9JFL3	PHGR1	Non matrisome	0	0	0	1	7	0	0	25	15	0	0	1	1	0	32	0	0	0	0	0	82
C9JG80	NPIPB4	Non matrisome	69	103	32	63	17	47	49	33	47	48	118	63	18	19	191	107	59	7	7	41	1138
C9JH25	PRRT4	Non matrisome	109	57	7	26	22	42	21	103	10	9	150	7	5	29	111	97	40	17	11	26	899
C9JI98	TMEM238	Non matrisome	40	20	1	4	2	5	6	19	0	4	24	1	3	3	16	12	3	3	3	7	176
C9JJ37	BTBD19	Non matrisome	34	27	5	7	10	30	11	14	7	3	45	7	1	13	16	13	8	2	4	34	291
C9JJH3	USP17L10	Non matrisome	40	32	18	25	17	31	38	27	27	15	53	30	12	13	28	40	30	6	17	31	530
C9JL84	HHLA1	Non matrisome	46	27	18	11	15	30	18	27	7	18	52	28	12	21	37	59	59	12	12	22	531
C9JLJ4	USP17L13	Non matrisome	42	29	18	23	17	33	38	28	27	14	56	31	12	13	26	41	30	6	17	29	530
C9JLR9	C11orf95	Non matrisome	65	74	5	29	15	77	20	89	21	12	59	16	11	5	72	52	11	11	12	22	678
C9JLW8	MCRIP1	Non matrisome	3	9	3	4	0	9	3	6	1	3	5	7	1	3	9	13	5	1	3	9	97
C9JN71	ZNF878	Non matrisome	22	39	13	8	30	46	23	34	36	17	24	62	5	26	21	50	31	2	23	19	531
C9JPN9	USP17L12	Non matrisome	42	28	18	23	17	32	37	28	28	14	56	32	13	13	27	40	30	6	17	29	530
C9JQI7	TMEM232	Non matrisome	35	24	30	28	15	53	28	22	23	40	77	62	12	31	25	50	24	12	29	37	657
C9JQL5		Non matrisome	9	4	8	1	3	3	4	6	7	11	12	6	5	7	10	9	10	2	3	13	133
C9JR72	KBTBD13	Non matrisome	66	35	7	23	14	26	15	40	9	6	57	4	4	23	28	20	27	8	13	33	458
C9JRZ8	AKR1B15	Non matrisome	21	11	10	19	3	27	11	14	10	19	27	31	7	21	17	14	16	6	10	22	316
C9JSJ3	BHMG1	Non matrisome	43	35	16	32	16	39	39	38	15	14	65	53	8	13	61	77	35	10	10	19	638
C9JTQ0	ANKRD63	Non matrisome	61	44	8	12	5	22	13	44	8	4	45	4	6	7	34	27	13	4	0	19	380
C9JUS6	ADM5	Non matrisome	16	13	0	3	6	4	8	15	7	8	22	0	2	5	18	8	7	3	2	6	153
C9JVI0	USP17L11	Non matrisome	42	28	18	24	17	31	37	28	29	14	55	31	12	13	26	41	32	6	17	29	530
C9JVW0	INAFM1	Non matrisome	19	17	0	2	5	5	4	17	0	1	14	0	1	1	25	12	4	2	4	9	142
C9JXX5	C11orf94	Non matrisome	10	10	0	5	0	3	5	6	4	2	20	2	2	2	11	8	0	0	4	4	98
D3DTV9	PRAC2	Non matrisome	7	12	2	2	1	2	2	6	5	1	11	2	4	5	12	4	4	4	0	4	90
D3W0D1	KLRF2	Non matrisome	3	4	12	12	9	9	10	14	6	14	22	13	5	14	5	18	11	8	8	10	207
D6R901	USP17L21	Non matrisome	42	28	19	23	17	32	37	28	28	14	56	31	13	13	27	41	29	6	17	29	530
D6R9N7	USP17L18	Non matrisome	42	28	18	24	17	31	37	28	29	14	55	32	12	13	26	41	31	6	17	29	530
D6RA61	USP17L22	Non matrisome	42	28	17	24	17	31	38	28	29	14	55	32	12	13	26	41	31	6	17	29	530
D6RBM5	USP17L23	Non matrisome	19	11	6	8	8	10	11	10	10	3	20	7	7	6	12	13	10	1	4	7	183
D6RBQ6	USP17L17	Non matrisome	43	28	18	24	17	31	38	28	29	14	55	31	12	13	26	41	30	6	17	29	530
D6RCP7	USP17L19	Non matrisome	42	28	17	23	17	32	37	28	29	14	55	32	12	13	26	41	32	6	17	29	530
D6REC4	CFAP99	Non matrisome	55	64	6	12	4	48	48	35	4	12	46	28	8	6	19	21	12	8	4	19	459
D6RF30	GOLGA8K	Non matrisome	54	42	21	21	8	71	56	32	24	12	63	56	12	8	32	43	17	6	6	23	607
D6RGH6	MCIDAS	Non matrisome	39	29	12	28	11	22	17	25	7	11	42	14	5	15	37	35	19	2	3	12	385
D6RGX4	FAM90A26	Non matrisome	44	35	9	16	10	26	27	31	13	6	39	30	8	8	66	48	19	3	3	23	464
D6RIA3	C4orf54	Non matrisome	180	109	50	69	18	118	96	147	26	52	124	104	29	42	155	231	112	10	26	95	1793
D6RJB6	USP17L20	Non matrisome	42	28	18	24	17	31	37	28	29	14	55	31	12	13	27	41	31	6	17	29	530
E0CX11	STMP1	Non matrisome	4	0	3	3	0	2	2	3	0	2	8	7	2	2	3	1	1	0	2	2	47
E2RYF6	MUC22	Non matrisome	159	11	21	21	4	167	4	167	18	51	35	16	35	24	23	328	595	3	11	80	1773
E2RYF7	HCG22	Non matrisome	16	12	4	31	1	16	1	24	6	7	11	10	1	2	20	19	47	2	3	18	251
E5RG02	PRSS46P	Non matrisome	6	7	4	6	7	3	10	14	5	10	20	10	5	5	11	19	8	7	3	14	174
E5RHQ5	NPIPB11	Non matrisome	69	98	33	62	17	43	55	35	53	55	121	61	20	22	193	112	61	8	7	36	1161
E5RIL1	UPK3BL2	Non matrisome	22	15	11	9	4	7	16	18	6	11	37	3	2	7	19	24	23	3	7	19	263
E5RJ46	C8orf87	Non matrisome	9	12	1	3	1	5	5	5	5	1	8	6	3	1	6	9	12	3	0	6	101
E5RJM6	ANKRD65	Non matrisome	72	37	0	16	2	32	15	54	19	3	61	2	3	1	19	13	19	9	0	22	399
E5RQL4	FTCDNL1	Non matrisome	13	10	4	8	4	6	6	11	3	5	19	9	1	12	5	13	4	1	2	11	147
E7ERA6	RNF223	Non matrisome	28	24	3	5	16	10	8	16	3	3	25	5	5	6	38	21	13	5	1	14	249
E7ETH6	ZNF587B	Non matrisome	15	22	10	10	22	34	23	34	26	9	28	33	4	18	15	43	15	4	14	23	402
E7EU14	PPP5D1	Non matrisome	13	9	2	9	5	9	8	9	7	7	16	18	7	4	8	10	9	6	4	11	171
E7EW31	PROB1	Non matrisome	111	92	13	29	8	64	49	89	7	18	70	20	6	24	190	101	47	12	14	51	1015
E9PAV3	NACA	Non matrisome	259	17	35	37	12	73	53	132	13	52	136	149	19	24	450	259	228	1	10	119	2078
E9PB15	PTGES3L	Non matrisome	15	10	7	19	5	12	2	6	7	5	11	8	5	6	10	12	4	6	5	11	166
E9PGG2	ANHX	Non matrisome	34	27	11	18	8	28	33	23	6	3	47	9	5	13	39	29	16	5	3	22	379
E9PI22	PRR23D1	Non matrisome	14	21	8	10	5	20	20	14	8	12	28	5	8	7	36	27	13	0	7	16	279
E9PIF3	NPIPA2	Non matrisome	20	30	13	16	12	21	16	12	14	17	39	29	9	9	33	26	25	3	9	16	369
E9PJ23	NPIPB6	Non matrisome	17	44	15	18	12	20	23	13	14	20	38	40	6	10	43	29	25	6	6	26	425
E9PJI5	NPIPA7	Non matrisome	21	30	14	17	13	23	12	13	13	16	38	24	9	9	35	27	25	6	10	14	369
E9PKD4	NPIPA5	Non matrisome	20	29	13	15	12	21	12	14	13	16	35	25	9	9	30	26	23	6	9	13	350
E9PQ53	NDUFC2-KCTD14	Non matrisome	8	14	2	7	3	8	1	8	2	6	15	3	3	7	10	2	3	0	9	3	114
E9PQR5	NPIPB8	Non matrisome	18	40	16	19	14	19	22	14	14	20	43	39	6	11	47	29	24	6	6	25	432
E9PQX1	TMEM262	Non matrisome	9	4	4	3	3	6	2	4	7	8	14	2	10	13	1	6	7	2	6	5	116
E9PRG8	C11orf98	Non matrisome	10	18	3	4	0	9	7	6	3	5	12	18	3	1	6	6	6	0	0	6	123
F2Z333	FNDC10	Non matrisome	36	23	3	5	13	10	4	15	3	4	29	1	5	5	30	8	7	4	5	16	226
F2Z398	LMO7DN	Non matrisome	8	4	2	4	4	8	4	12	2	7	9	4	4	3	7	17	6	6	3	8	122
F2Z3F1	C5orf67	Non matrisome	4	6	4	3	2	7	7	14	5	3	15	8	3	4	16	9	3	3	4	7	127
F2Z3M2	C17orf112	Non matrisome	6	4	8	3	0	6	3	8	1	3	14	4	6	13	9	12	8	0	2	4	114
F5GYI3	UBAP1L	Non matrisome	41	26	3	13	7	32	20	34	10	7	49	7	5	10	47	36	10	3	5	16	381
F5H284	PPIAL4D	Non matrisome	10	9	9	8	4	9	3	19	4	13	6	16	3	14	5	10	11	1	3	7	164
F5H4A9	C3orf80	Non matrisome	23	20	2	12	8	14	7	37	2	5	34	3	3	5	28	16	4	2	6	16	247
F5H4B4	FAM227A	Non matrisome	29	38	33	22	15	45	23	15	18	19	50	55	13	27	31	60	29	8	17	23	570
F7VJQ1	PRNP	Non matrisome	9	4	0	0	0	3	5	9	2	1	6	0	1	0	7	6	2	17	0	1	73
F8VTS6	RFPL4AL1	Non matrisome	13	17	9	16	14	18	13	17	6	16	24	18	6	14	14	26	12	4	5	25	287
F8W1W9	NPIPB9	Non matrisome	19	46	18	18	11	21	18	18	12	19	39	36	7	10	49	29	24	7	5	23	429
F8WBI6	GOLGA8N	Non matrisome	56	40	23	21	10	84	60	35	25	15	70	49	10	8	30	43	20	6	6	21	632
F8WCM5	INS-IGF2	Non matrisome	24	15	3	5	5	13	15	15	3	2	23	1	2	5	22	19	10	5	3	10	200
F8WFD2	NPIPA3	Non matrisome	20	28	13	15	13	20	12	14	13	16	35	26	9	9	31	25	23	6	9	13	350
G2XKQ0	SUMO1P1	Non matrisome	2	4	2	7	1	12	6	7	4	7	8	10	3	3	4	7	5	0	2	7	101
G3V0H7	SLCO1B7	Non matrisome	29	23	32	18	19	27	14	49	12	51	71	34	19	40	24	62	31	7	27	51	640
G3V211	LINC01619	Non matrisome	4	7	3	3	5	5	7	4	3	2	8	8	5	10	7	13	5	4	3	9	115
G9CGD6	CNK3/IPCEF1	Non matrisome	48	39	38	50	14	59	43	43	19	36	84	78	18	26	64	96	60	12	21	51	899
H0UI37	TSTD3	Non matrisome	2	2	8	5	2	11	2	4	1	9	8	12	3	2	4	8	3	2	4	5	97
H0Y354	FAM72C	Non matrisome	6	7	9	10	14	7	2	5	3	12	14	9	3	7	4	13	8	1	3	12	149
H0Y7S4	PRAMEF26	Non matrisome	12	22	17	20	21	18	19	12	9	18	66	25	11	14	15	23	20	7	10	23	382
H0YKK7	GOLGA6L19	Non matrisome	35	61	14	7	14	127	54	29	9	8	71	23	5	3	23	27	15	6	5	14	550
H0YL09	UBE2Q2L	Non matrisome	3	8	4	5	6	13	6	6	0	6	15	8	5	4	10	16	5	3	1	7	131
H0YL14	TMEM250	Non matrisome	9	14	3	3	5	1	2	10	5	4	25	3	5	11	5	5	6	3	6	14	139
H0YM25	GOLGA6L22	Non matrisome	22	73	9	11	3	244	115	10	15	44	34	108	44	1	5	17	17	22	4	12	810
H3BMG3	SMKR1	Non matrisome	6	2	2	2	1	1	2	9	4	2	5	13	2	1	5	3	0	1	2	2	65
H3BN30	C16orf97	Non matrisome	5	7	3	3	8	3	6	6	0	5	17	8	4	8	12	15	5	3	3	5	126
H3BNL1	C3orf84	Non matrisome	11	15	6	7	6	8	19	16	12	4	20	8	1	10	18	16	6	4	9	8	204
H3BNL8	ARMH2	Non matrisome	18	8	10	2	7	18	10	11	5	12	27	20	6	16	7	15	9	6	9	14	230
H3BPF8	GOLGA8S	Non matrisome	60	43	21	22	8	75	56	38	21	12	68	55	8	8	31	44	18	6	9	22	625
H3BPM6	MKRN2OS	Non matrisome	12	11	10	10	10	16	14	18	9	9	18	9	5	10	12	13	11	3	13	10	223
H3BQB6	STMND1	Non matrisome	16	23	11	18	3	29	11	16	3	12	20	27	6	6	15	28	12	1	3	16	276
H3BQJ8	LY6L	Non matrisome	11	11	5	2	12	5	5	6	0	2	20	4	3	3	10	12	8	6	1	12	138
H3BQL2	GOLGA8T	Non matrisome	54	42	25	21	8	77	61	34	24	12	67	57	12	8	32	43	18	6	6	24	631
H3BQW9	FAM229A	Non matrisome	20	12	1	4	4	7	3	12	4	2	9	0	3	1	21	11	7	0	1	5	127
H3BR10	SMLR1	Non matrisome	5	8	3	2	1	4	6	5	1	3	17	6	5	6	6	10	4	3	2	10	107
H3BRN8	C15orf65	Non matrisome	3	5	10	6	3	4	7	3	3	4	8	7	5	7	13	12	14	0	4	3	121
H3BS89	TMEM178B	Non matrisome	23	28	14	11	14	9	6	26	7	18	33	8	10	13	12	16	16	8	13	9	294
H3BSY2	GOLGA8M	Non matrisome	54	39	24	21	8	77	64	36	22	12	66	55	12	9	33	45	18	6	7	24	632
H3BTG2	TEX46	Non matrisome	6	7	5	2	2	6	4	5	7	6	18	8	8	6	6	13	4	3	2	3	121
H3BU77	CCDC179	Non matrisome	1	7	4	1	2	6	5	2	3	3	6	5	2	1	8	6	1	2	1	2	68
H3BUK9	POTEB2	Non matrisome	30	27	33	35	17	56	29	28	17	21	60	50	14	7	15	42	21	5	10	27	544
H3BV12	GOLGA8Q	Non matrisome	56	41	24	21	10	84	60	35	25	15	71	49	10	8	30	40	20	6	6	21	632
H3BV60	TGFBR3L	Non matrisome	49	35	1	7	7	8	8	25	6	1	30	3	1	15	64	24	10	2	0	20	316
H7BZ55	CROCC2	Non matrisome	221	179	15	54	20	230	207	79	30	16	246	57	17	5	32	106	67	11	0	61	1653
H7C241	CLDN34	Non matrisome	13	10	9	6	6	6	9	15	1	16	17	4	11	20	10	17	15	4	10	15	214
H7C350	CCDC188	Non matrisome	29	26	10	10	12	24	35	45	8	7	59	13	7	11	38	27	14	8	2	17	402
I0J062	PANO1	Non matrisome	22	39	1	1	7	6	6	26	6	3	16	3	4	0	34	21	11	2	0	7	215
I1YAP6	TRIM77	Non matrisome	15	31	16	20	27	27	23	14	12	30	49	26	15	19	19	40	24	9	14	20	450
I3L0S3	PYCARD-AS1	Non matrisome	21	24	0	4	6	7	18	26	7	2	21	1	1	0	21	13	7	7	2	16	204
I3L1E1	C19orf84	Non matrisome	16	15	3	5	4	13	7	23	5	1	21	3	2	1	33	12	11	4	2	5	186
I3L273	GFY	Non matrisome	36	23	20	23	3	36	15	24	15	12	50	23	7	18	92	45	48	2	8	18	518
I3L3R5	CCER2	Non matrisome	19	24	1	9	4	52	18	22	14	1	30	17	4	3	12	9	12	2	0	13	266
I6L899	GOLGA8R	Non matrisome	55	39	23	21	10	82	60	35	25	15	70	49	9	8	31	42	21	8	6	22	631
J3KSC0	LINC01387	Non matrisome	6	11	3	5	5	10	8	9	2	6	19	5	1	3	13	13	3	2	0	11	135
K7EIQ3	ZNF561-AS1	Non matrisome	5	7	1	4	3	5	6	9	3	5	14	5	3	3	8	9	6	3	1	4	104
K7EJ46	SMIM22	Non matrisome	5	5	1	2	4	7	3	4	2	1	12	3	2	5	5	6	6	1	0	9	83
K9M1U5	IFNL4	Non matrisome	29	27	2	5	7	8	3	10	5	3	25	5	1	2	14	14	3	4	2	10	179
L0R6Q1	SLC35A4	Non matrisome	11	5	3	8	1	4	5	9	0	1	16	8	1	4	4	7	3	0	4	9	103
L0R819	ASDURF	Non matrisome	1	5	7	7	0	10	5	1	1	7	9	14	2	2	4	10	5	0	2	4	96
L0R8F8	MIEF1	Non matrisome	6	12	2	3	0	6	4	4	0	3	10	4	1	4	1	3	1	1	3	2	70
M0QZC1	RNF225	Non matrisome	38	34	2	12	8	17	6	33	3	4	34	3	1	10	60	27	11	9	2	15	329
M0R2J8	DCDC1	Non matrisome	110	82	74	75	31	121	101	101	54	99	186	151	41	45	94	141	99	26	47	105	1783
M5A8F1	ERVH48-1	Non matrisome	8	8	6	1	8	9	8	10	5	12	13	11	3	5	9	13	13	2	9	7	160
O00110	OVOL3	Non matrisome	17	25	2	8	12	5	11	19	12	3	18	8	3	8	21	16	12	3	4	7	214
O00115	DNASE2	Non matrisome	30	11	16	14	9	10	25	33	8	8	36	16	5	17	28	32	14	12	15	21	360
O00116	AGPS	Non matrisome	53	38	27	33	14	45	23	59	17	39	52	39	12	29	29	41	39	8	22	39	658
O00124	UBXN8	Non matrisome	12	17	7	7	4	28	14	16	3	14	35	19	4	10	15	24	16	3	6	16	270
O00139	KIF2A	Non matrisome	47	52	31	46	12	62	39	33	12	38	54	51	16	24	35	50	38	3	14	49	706
O00141	SGK1	Non matrisome	28	17	25	19	5	27	14	21	15	23	48	34	10	25	31	29	18	3	16	23	431
O00142	TK2	Non matrisome	13	26	9	10	6	24	7	13	10	11	28	12	9	7	17	16	11	8	8	20	265
O00144	FZD9	Non matrisome	68	33	11	14	25	28	15	52	14	20	66	19	18	29	40	31	35	14	19	40	591
O00148	DDX39A	Non matrisome	22	26	14	30	9	36	26	18	10	23	40	28	15	25	18	23	15	0	10	39	427
O00151	PDLIM1	Non matrisome	24	14	19	12	8	26	15	22	10	14	23	22	6	10	23	26	22	2	7	24	329
O00154	ACOT7	Non matrisome	30	28	14	14	12	28	16	28	10	18	26	22	11	8	20	26	20	2	8	39	380
O00155	GPR25	Non matrisome	50	33	5	12	14	8	5	31	4	8	67	2	2	16	25	28	12	9	9	21	361
O00159	MYO1C	Non matrisome	74	90	43	44	15	77	50	58	25	51	119	66	10	47	45	67	56	14	35	77	1063
O00160	MYO1F	Non matrisome	61	89	48	56	13	77	60	92	19	54	92	68	26	53	57	65	45	11	39	73	1098
O00161	SNAP23	Non matrisome	13	12	17	16	6	19	14	16	1	18	16	15	5	1	6	11	17	1	2	5	211
O00165	HAX1	Non matrisome	6	26	4	28	0	24	9	28	9	7	16	5	5	24	32	27	12	5	2	10	279
O00167	EYA2	Non matrisome	37	26	25	28	8	25	24	44	15	21	47	19	10	20	34	57	36	6	28	28	538
O00168	FXYD1	Non matrisome	4	10	1	3	3	6	5	8	2	8	11	3	2	5	3	7	5	0	2	4	92
O00170	AIP	Non matrisome	31	19	8	23	8	28	22	18	12	18	32	24	8	9	15	11	9	4	11	20	330
O00175	CCL24	Non matrisome	8	7	3	2	6	2	8	8	2	6	7	10	4	5	8	9	8	1	3	12	119
O00178	GTPBP1	Non matrisome	46	41	21	34	11	41	25	63	15	30	61	40	21	20	38	57	42	3	10	50	669
O00180	KCNK1	Non matrisome	19	14	8	13	9	21	14	22	10	16	42	14	4	29	8	27	15	5	13	33	336
O00182	LGALS9	Non matrisome	16	20	18	10	6	9	23	28	13	18	23	7	9	27	35	29	21	4	9	30	355
O00186	STXBP3	Non matrisome	34	23	26	42	16	44	20	21	11	43	55	66	15	18	25	38	31	7	21	36	592
O00187	MASP2	Non matrisome	44	28	18	39	27	42	18	63	20	31	55	31	9	31	45	52	51	12	33	37	686
O00189	AP4M1	Non matrisome	18	32	9	21	5	26	20	38	14	14	66	13	6	21	29	57	14	3	11	36	453
O00192	ARVCF	Non matrisome	93	92	24	60	12	74	31	86	18	13	100	36	15	17	77	65	50	11	16	72	962
O00193	SMAP	Non matrisome	11	9	5	25	1	24	5	15	8	2	9	16	5	4	7	24	3	1	3	6	183
O00194	RAB27B	Non matrisome	14	11	14	16	4	13	12	17	1	9	20	15	6	12	8	9	15	2	8	12	218
O00198	HRK	Non matrisome	19	14	1	1	5	1	3	7	2	0	13	1	2	0	8	4	3	4	1	2	91
O00203	AP3B1	Non matrisome	71	42	51	62	10	89	46	50	17	68	109	93	26	31	49	117	59	6	23	75	1094
O00204	SULT2B1	Non matrisome	16	20	8	24	4	26	14	26	7	21	28	19	9	19	38	34	16	9	12	15	365
O00206	TLR4	Non matrisome	31	31	55	33	21	50	42	39	23	44	130	37	16	58	26	81	39	10	23	50	839
O00212	RHOD	Non matrisome	17	14	9	12	7	10	6	15	6	5	17	10	4	11	11	11	10	3	7	25	210
O00213	APBB1	Non matrisome	69	36	26	30	13	68	34	54	20	16	70	25	13	19	59	66	31	15	9	37	710
O00214	LGALS8	Non matrisome	14	18	21	15	3	20	9	21	9	25	28	19	7	19	17	24	14	3	7	24	317
O00217	NDUFS8	Non matrisome	24	18	7	9	9	19	5	12	3	10	19	8	7	7	13	9	14	2	10	5	210
O00219	HAS3	Non matrisome	41	33	12	20	14	25	24	42	11	30	69	21	15	33	13	38	28	14	30	40	553
O00220	TNFRSF10A	Non matrisome	45	31	18	21	21	29	15	44	12	14	41	17	11	12	33	34	27	7	3	33	468
O00221	NFKBIE	Non matrisome	55	39	9	26	12	30	28	54	15	9	69	11	5	2	44	38	24	5	6	19	500
O00222	GRM8	Non matrisome	62	47	33	37	28	51	33	58	20	78	71	51	21	42	43	69	57	13	34	60	908
O00230	CORT	Non matrisome	13	9	1	2	2	8	5	9	1	2	13	3	3	5	8	10	6	4	0	1	105
O00231	PSMD11	Non matrisome	47	21	10	25	5	35	21	13	7	25	61	35	8	11	10	31	19	2	15	21	422
O00232	PSMD12	Non matrisome	26	26	18	24	7	44	23	14	6	31	54	43	18	9	8	27	27	5	16	30	456
O00233	PSMD9	Non matrisome	17	15	10	11	3	19	18	17	8	12	16	13	6	3	9	18	5	1	3	19	223
O00237	RNF103	Non matrisome	30	29	34	34	18	51	18	34	17	31	78	37	18	38	30	60	34	23	31	40	685
O00238	BMPR1B	Non matrisome	20	31	16	27	19	34	17	32	15	31	51	32	13	14	26	40	31	7	18	28	502
O00241	SIRPB1	Non matrisome	34	18	16	16	8	23	16	27	12	18	38	15	6	11	25	34	31	7	8	35	398
O00244	ATOX1	Non matrisome	3	1	2	4	3	5	0	6	2	2	8	8	3	1	2	5	5	0	2	6	68
O00253	AGRP	Non matrisome	17	12	2	5	11	9	8	7	1	1	21	3	4	3	10	5	7	0	2	4	132
O00254	F2RL2	Non matrisome	30	9	20	7	14	9	4	15	11	31	52	13	7	30	18	21	31	6	25	21	374
O00255	MEN1	Non matrisome	55	39	14	27	7	49	29	50	12	19	66	31	9	21	45	40	29	10	20	43	615
O00257	CBX4	Non matrisome	56	30	17	21	6	43	23	44	30	15	36	53	9	9	61	33	25	5	14	30	560
O00258	GET1	Non matrisome	18	9	4	6	3	6	7	4	3	11	18	12	8	8	6	14	7	6	4	20	174
O00264	PGRMC1	Non matrisome	15	11	3	22	2	17	5	16	3	5	23	12	2	10	13	11	9	1	6	9	195
O00267	SUPT5H	Non matrisome	50	61	35	75	7	102	53	97	23	48	67	62	26	31	76	86	60	9	40	79	1087
O00268	TAF4	Non matrisome	179	51	27	24	5	41	85	91	14	28	88	43	14	16	157	72	77	0	6	67	1085
O00270	GPR31	Non matrisome	36	20	9	7	13	6	11	18	8	7	57	6	4	20	17	24	11	6	9	30	319
O00273	DFFA	Non matrisome	31	17	8	26	7	30	24	13	4	11	46	19	2	4	11	33	18	4	4	19	331
O00287	RFXAP	Non matrisome	34	12	6	12	6	22	21	34	3	2	22	17	6	4	16	24	13	1	4	13	272
O00291	HIP1	Non matrisome	91	59	36	55	19	108	70	46	23	36	124	64	25	27	29	94	48	8	17	58	1037
O00292	LEFTY2	Non matrisome	32	33	6	13	9	23	25	25	9	6	49	9	8	11	28	26	11	10	4	29	366
O00294	TULP1	Non matrisome	49	53	18	30	4	57	16	38	4	13	40	53	7	16	51	33	23	3	10	24	542
O00295	TULP2	Non matrisome	25	43	27	30	8	36	27	42	15	11	58	26	13	21	32	42	24	5	11	24	520
O00299	CLIC1	Non matrisome	20	9	13	12	6	23	8	13	3	7	30	18	2	12	14	10	15	1	8	17	241
O00300	TNFRSF11B	Non matrisome	13	14	18	18	25	24	23	17	17	18	40	39	5	17	18	27	30	6	11	21	401
O00303	EIF3F	Non matrisome	48	12	16	16	2	16	11	20	8	15	30	10	11	7	36	27	25	1	11	35	357
O00305	CACNB4	Non matrisome	33	44	19	28	4	32	24	26	18	26	41	28	9	12	29	68	32	3	15	29	520
O00308	WWP2	Non matrisome	43	56	47	35	10	67	43	64	23	31	74	42	18	35	59	62	67	19	32	43	870
O00311	CDC7	Non matrisome	43	26	22	29	14	34	33	31	15	31	53	50	13	23	27	52	30	2	14	32	574
O00321	ETV2	Non matrisome	33	21	8	19	12	16	13	44	4	5	28	11	3	6	29	33	22	17	9	9	342
O00322	UPK1A	Non matrisome	22	11	5	10	10	11	5	20	4	17	24	4	14	18	10	17	17	8	11	20	258
O00327	ARNTL	Non matrisome	33	35	23	46	14	32	18	49	17	36	50	38	19	21	43	67	37	4	15	29	626
O00329	PIK3CD	Non matrisome	68	56	38	46	30	81	52	49	31	37	142	67	28	47	54	67	42	18	29	62	1044
O00330	PDHX	Non matrisome	45	27	13	29	4	30	16	37	5	35	45	37	6	13	43	37	29	8	4	38	501
O00337	SLC28A1	Non matrisome	67	35	15	18	20	34	24	43	8	35	93	19	16	42	23	52	27	14	13	51	649
O00338	SULT1C2	Non matrisome	11	14	12	17	5	23	16	13	9	19	18	26	14	16	15	17	17	10	7	17	296
O00339	MATN2	Glycoproteins	59	55	41	57	68	78	39	62	36	43	74	56	19	36	25	72	51	1	26	58	956
O00341	SLC1A7	Non matrisome	51	23	17	20	11	26	18	38	9	47	65	20	20	26	31	36	36	3	11	52	560
O00358	FOXE1	Non matrisome	75	27	8	9	5	14	7	50	5	10	18	10	5	14	47	21	15	2	20	11	373
O00370		Non matrisome	59	62	76	62	19	72	55	46	27	133	118	152	27	47	51	69	91	30	43	36	1275
O00391	QSOX1	Non matrisome	91	53	27	26	14	45	26	50	21	17	83	33	11	36	54	49	26	17	17	51	747
O00398	P2RY10	Non matrisome	28	17	13	8	17	7	8	11	6	31	38	15	13	25	13	28	18	6	18	19	339
O00399	DCTN6	Non matrisome	12	7	13	7	6	14	7	14	3	21	10	12	6	3	14	7	13	0	5	16	190
O00400	SLC33A1	Non matrisome	37	16	18	25	9	19	18	42	6	27	79	28	10	34	29	39	35	13	22	43	549
O00401	WASL	Non matrisome	33	28	25	31	7	28	22	35	7	15	32	33	8	15	90	34	22	4	8	28	505
O00408	PDE2A	Non matrisome	74	42	35	65	30	63	54	46	30	48	114	47	25	35	43	59	38	5	30	58	941
O00409	FOXN3	Non matrisome	28	23	22	32	9	32	18	32	14	19	34	35	10	16	46	64	24	5	11	16	490
O00410	IPO5	Non matrisome	97	35	48	68	26	89	70	48	29	60	129	59	42	42	46	56	39	13	27	74	1097
O00411	POLRMT	Non matrisome	103	94	19	47	31	78	91	70	41	18	160	63	30	37	84	72	50	19	26	97	1230
O00418	EEF2K	Non matrisome	52	43	31	57	10	65	29	54	30	23	64	38	22	25	32	59	24	11	27	29	725
O00421	CCRL2	Non matrisome	22	14	12	13	12	17	11	12	8	16	51	18	7	28	15	22	20	4	16	26	344
O00422	SAP18	Non matrisome	6	13	5	8	1	12	5	9	3	8	9	12	6	6	12	10	13	1	5	9	153
O00423	EML1	Non matrisome	40	40	34	52	17	40	28	72	26	37	62	47	10	31	31	81	62	16	23	66	815
O00425	IGF2BP3	Non matrisome	45	26	24	19	6	45	42	39	12	46	45	47	8	16	41	38	30	2	10	38	579
O00429	DNM1L	Non matrisome	51	47	36	39	9	58	30	40	15	52	84	45	15	15	37	47	43	3	13	57	736
O00442	RTCA	Non matrisome	32	17	12	15	9	23	15	39	6	31	30	23	12	13	17	16	22	0	7	27	366
O00443	PIK3C2A	Non matrisome	96	76	74	89	28	101	84	75	38	87	197	122	29	78	88	148	100	19	53	104	1686
O00444	PLK4	Non matrisome	49	48	56	45	13	57	40	54	28	52	76	66	26	37	53	111	66	9	37	47	970
O00445	SYT5	Non matrisome	28	27	8	21	6	20	21	31	8	11	41	25	6	12	33	21	13	4	14	36	386
O00451	GFRA2	Non matrisome	34	34	25	22	31	28	17	22	6	16	45	20	9	17	26	48	27	3	13	21	464
O00453	LST1	Non matrisome	7	10	2	6	4	6	3	9	2	3	16	4	1	0	5	8	2	2	3	4	97
O00458	IFRD1	Non matrisome	40	26	12	27	14	36	12	27	10	23	47	36	13	20	14	34	31	2	10	17	451
O00459	PIK3R2	Non matrisome	63	58	17	38	6	64	38	50	17	20	84	34	8	19	69	39	33	8	25	38	728
O00461	GOLIM4	Non matrisome	53	45	33	39	1	130	91	25	33	8	55	41	10	9	26	23	19	2	19	34	696
O00462	MANBA	Non matrisome	41	33	45	40	17	58	42	52	21	49	77	39	15	53	39	77	50	27	42	62	879
O00463	TRAF5	Non matrisome	26	27	32	27	27	47	36	22	23	23	58	47	10	26	20	34	17	3	16	36	557
O00468	AGRN	Glycoproteins	195	149	44	99	143	120	85	230	41	27	178	46	13	57	184	149	119	14	29	146	2068
O00469	PLOD2	Non matrisome	36	33	47	49	13	45	22	51	23	44	60	52	15	42	36	31	32	14	34	58	737
O00470	MEIS1	Non matrisome	24	19	18	33	6	16	20	36	21	18	26	17	19	11	29	32	17	4	9	15	390
O00471	EXOC5	Non matrisome	41	37	31	39	18	61	49	29	21	45	77	55	16	36	17	41	28	1	24	42	708
O00472	ELL2	Non matrisome	36	39	36	32	8	47	38	29	18	33	54	54	9	13	44	66	31	2	24	27	640
O00476	SLC17A3	Non matrisome	26	14	12	11	11	13	14	30	3	35	54	16	10	23	23	47	22	10	14	32	420
O00478	BTN3A3	Non matrisome	50	31	16	26	9	51	18	40	13	27	62	29	12	18	38	45	31	12	21	35	584
O00479	HMGN4	Non matrisome	14	7	3	7	0	4	3	9	0	0	3	21	1	0	10	5	2	0	0	1	90
O00481	BTN3A1	Non matrisome	38	29	15	24	9	34	21	37	11	21	56	32	11	20	26	38	25	13	17	36	513
O00482	NR5A2	Non matrisome	33	27	22	24	14	33	40	31	15	25	60	33	22	18	28	44	20	2	24	26	541
O00483	NDUFA4	Non matrisome	4	4	6	5	1	2	3	5	1	4	10	7	1	5	7	3	3	2	4	4	81
O00487	PSMD14	Non matrisome	19	11	14	16	3	21	15	23	12	12	33	20	18	7	14	16	13	3	8	32	310
O00488	ZNF593	Non matrisome	12	18	2	8	2	10	5	8	6	2	10	7	4	3	12	10	7	0	3	5	134
O00499	BIN1	Non matrisome	56	15	24	29	4	56	40	39	11	12	50	44	9	20	54	41	34	9	8	38	593
O00501	CLDN5	Non matrisome	28	6	3	6	12	4	7	20	2	5	31	7	5	7	10	10	15	7	8	25	218
O00505	KPNA3	Non matrisome	36	18	34	34	9	34	35	24	10	41	55	25	6	16	28	30	25	6	7	48	521
O00506	STK25	Non matrisome	23	22	10	23	4	40	15	29	16	28	42	35	5	18	25	33	24	5	10	19	426
O00507	USP9Y	Non matrisome	159	123	139	157	61	176	135	128	75	154	293	138	56	104	124	172	97	37	87	140	2555
O00512	BCL9	Non matrisome	78	58	70	46	4	53	98	166	33	43	78	49	90	34	249	151	57	4	8	57	1426
O00515	LAD1	Non matrisome	46	50	9	17	1	61	26	20	3	11	44	45	6	4	40	73	28	4	2	27	517
O00519	FAAH	Non matrisome	49	32	15	23	16	31	26	50	8	9	77	24	15	21	39	43	28	9	16	48	579
O00522	KRIT1	Non matrisome	39	34	40	28	12	55	37	37	24	46	83	57	19	23	38	48	39	11	28	38	736
O00526	UPK2	Non matrisome	15	12	5	3	2	5	1	15	1	10	31	5	7	6	12	19	14	0	3	18	184
O00533	CHL1	Non matrisome	60	48	64	58	19	100	46	86	31	75	96	77	15	43	84	89	77	20	40	80	1208
O00534	VWA5A	Glycoproteins	59	29	25	37	13	49	36	52	19	39	84	48	24	34	48	73	39	6	21	51	786
O00541	PES1	Non matrisome	48	43	17	29	7	71	21	31	13	25	56	56	12	26	25	25	25	4	23	31	588
O00548	DLL1	Non matrisome	43	39	29	45	70	39	23	81	19	16	45	32	4	25	50	52	40	8	25	38	723
O00555	CACNA1A	Non matrisome	190	201	105	119	28	160	108	193	68	114	208	110	85	125	172	164	119	32	76	129	2506
O00559	EBAG9	Non matrisome	14	13	7	13	3	20	17	11	1	10	17	19	4	9	8	14	17	5	2	9	213
O00560	SDCBP	Non matrisome	23	13	16	15	3	15	14	22	7	31	24	17	9	9	15	24	14	1	5	21	298
O00562	PITPNM1	Non matrisome	130	74	24	57	20	85	55	101	31	42	105	40	22	44	95	123	61	19	37	79	1244
O00566	MPHOSPH10	Non matrisome	35	27	26	66	2	102	35	20	9	34	59	89	11	23	22	49	27	4	10	31	681
O00567	NOP56	Non matrisome	50	31	22	19	7	60	19	33	14	30	61	65	12	20	21	61	20	1	12	36	594
O00570	SOX1	Non matrisome	80	17	11	8	1	13	15	65	22	5	22	16	18	2	32	27	6	3	14	14	391
O00571	DDX3X	Non matrisome	37	55	24	48	7	41	20	76	14	31	47	32	14	31	24	75	24	7	24	31	662
O00574	CXCR6	Non matrisome	18	6	12	11	9	10	13	14	12	23	44	18	13	27	8	26	21	7	17	33	342
O00584	RNASET2	Non matrisome	15	14	10	15	11	19	15	15	7	11	29	19	3	6	20	11	7	9	8	12	256
O00585	CCL21	Non matrisome	10	10	0	5	6	4	12	12	1	5	14	16	2	2	11	12	5	1	2	4	134
O00587	MFNG	Non matrisome	21	26	9	14	11	13	16	20	12	7	51	9	6	16	26	20	18	5	6	15	321
O00590	ACKR2	Non matrisome	33	16	14	12	9	14	13	20	11	17	59	11	10	30	14	31	15	8	17	30	384
O00591	GABRP	Non matrisome	19	24	22	20	7	22	14	20	5	27	48	17	13	31	10	42	35	7	23	34	440
O00592	PODXL	Non matrisome	45	13	16	25	8	31	28	28	14	16	52	26	11	5	43	75	83	3	5	31	558
O00602	FCN1	Non matrisome	29	14	15	21	8	16	10	46	7	6	29	21	7	13	15	21	11	7	12	18	326
O00622	CCN1	Glycoproteins	19	23	17	15	38	23	16	28	6	13	31	29	6	11	25	26	22	2	9	22	381
O00623	PEX12	Non matrisome	28	17	8	12	5	16	20	15	14	11	46	20	8	17	22	32	17	8	15	28	359
O00624	SLC17A2	Non matrisome	35	13	10	11	11	6	14	37	6	50	56	11	11	28	22	47	30	8	11	22	439
O00625	PIR	Non matrisome	14	14	9	14	2	24	11	30	11	15	22	21	7	12	21	22	13	4	6	18	290
O00626	CCL22	Non matrisome	7	8	2	6	4	3	3	3	1	2	13	4	3	2	6	4	4	2	4	12	93
O00628	PEX7	Non matrisome	27	16	7	21	13	15	12	24	11	15	30	9	2	14	15	27	21	12	10	22	323
O00629	KPNA4	Non matrisome	36	19	35	37	9	33	36	25	14	41	56	22	7	15	26	30	23	6	6	45	521
O00631	SLN	Non matrisome	0	2	2	0	0	1	1	1	0	4	6	0	2	2	0	1	3	1	2	3	31
O00634	NTN3	Glycoproteins	69	61	10	30	39	15	15	65	14	4	53	12	4	15	56	42	26	10	10	30	580
O00635	TRIM38	Non matrisome	17	24	13	19	22	41	32	26	16	12	50	33	11	21	18	35	33	6	13	23	465
O00712	NFIB	Non matrisome	17	23	12	22	6	21	20	17	16	19	32	28	9	15	51	48	22	5	15	22	420
O00716	E2F3	Non matrisome	44	14	15	23	7	31	26	41	7	18	61	29	7	5	33	46	27	1	11	19	465
O00743	PPP6C	Non matrisome	16	17	13	23	12	17	10	17	7	17	30	15	5	15	16	10	20	6	16	23	305
O00744	WNT10B	Non matrisome	27	40	13	14	25	20	14	38	14	7	44	16	6	15	24	31	15	7	2	17	389
O00746	NME4	Non matrisome	16	20	2	7	1	9	8	20	7	8	14	3	6	6	11	18	5	5	4	17	187
O00748	CES2	Non matrisome	45	24	20	23	6	34	33	46	18	23	62	19	19	30	38	38	20	9	12	40	559
O00750	PIK3C2B	Non matrisome	98	105	61	99	38	95	71	100	46	68	190	85	29	71	101	126	79	25	53	94	1634
O00754	MAN2B1	Non matrisome	84	70	48	52	12	45	57	70	27	28	109	24	21	44	68	60	57	27	34	74	1011
O00755	WNT7A	Non matrisome	27	25	17	12	25	20	14	32	8	17	22	25	8	11	11	18	19	6	13	19	349
O00757	FBP2	Non matrisome	30	11	11	18	6	20	13	29	3	18	33	27	7	8	13	24	21	0	18	29	339
O00762	UBE2C	Non matrisome	17	6	8	8	2	10	8	13	3	7	18	12	4	5	13	14	12	3	8	8	179
O00763	ACACB	Non matrisome	170	145	91	125	35	177	106	159	67	154	237	121	71	102	131	165	121	29	77	175	2458
O00764	PDXK	Non matrisome	18	18	13	18	4	21	18	19	9	14	32	14	12	7	15	19	13	3	10	35	312
O00767	SCD	Non matrisome	27	21	13	20	3	13	5	21	16	19	38	19	8	21	18	23	22	10	23	19	359
O14490	DLGAP1	Non matrisome	75	70	34	61	23	67	53	42	28	35	66	53	24	24	64	119	63	9	23	44	977
O14492	SH2B2	Non matrisome	89	49	13	32	12	45	19	42	19	11	50	15	8	23	56	59	30	8	9	43	632
O14493	CLDN4	Non matrisome	27	5	7	5	9	4	9	18	1	12	27	7	10	3	7	16	8	6	6	22	209
O14494	PLPP1	Non matrisome	18	15	9	14	7	11	6	18	10	22	31	12	4	16	12	24	16	3	18	18	284
O14495	PLPP3	Non matrisome	22	18	14	13	11	8	10	18	8	25	32	17	8	20	14	25	14	1	16	17	311
O14497	ARID1A	Non matrisome	193	87	93	78	16	102	219	247	45	55	138	75	90	42	296	248	103	13	78	67	2285
O14498	ISLR	Non matrisome	39	16	17	19	11	24	19	34	13	15	66	8	2	17	35	35	23	7	6	22	428
O14503	BHLHE40	Non matrisome	24	20	9	19	8	28	22	27	15	15	47	30	10	11	42	39	19	1	10	16	412
O14508	SOCS2	Non matrisome	12	11	5	8	5	13	8	16	4	8	23	15	3	4	11	15	16	4	9	8	198
O14511	NRG2	Non matrisome	82	75	26	35	26	41	34	61	20	19	62	38	10	15	80	116	37	5	27	41	850
O14512	SOCS7	Non matrisome	36	40	6	22	13	36	31	51	12	15	66	22	7	20	88	55	21	5	11	24	581
O14513	NCKAP5	Non matrisome	104	113	66	89	32	153	101	109	45	54	164	139	33	37	162	274	115	8	21	90	1909
O14514	ADGRB1	Non matrisome	129	114	47	71	61	90	70	128	24	51	152	59	22	53	132	125	92	37	28	99	1584
O14519	CDK2AP1	Non matrisome	15	8	4	1	1	8	5	9	3	5	11	5	4	0	7	14	6	0	6	3	115
O14520	AQP7	Non matrisome	29	13	12	5	2	13	8	35	11	21	35	9	15	19	21	24	19	8	11	32	342
O14521	SDHD	Non matrisome	23	6	2	5	5	2	4	13	10	4	27	5	3	3	7	12	5	5	5	13	159
O14522	PTPRT	Non matrisome	91	83	69	67	29	87	71	93	36	77	114	61	28	50	88	98	94	23	65	117	1441
O14523	C2CD2L	Non matrisome	61	54	14	29	8	51	30	48	9	23	79	27	11	14	62	80	52	10	4	40	706
O14524	NEMP1	Non matrisome	17	19	15	10	14	34	19	28	5	36	50	24	9	22	17	36	23	10	20	36	444
O14525	ASTN1	Non matrisome	66	70	50	82	49	92	55	87	35	61	137	49	28	38	80	121	72	19	36	75	1302
O14526	FCHO1	Non matrisome	83	62	18	36	11	68	35	58	20	13	84	37	16	34	85	100	52	9	18	50	889
O14529	CUX2	Non matrisome	127	81	34	57	9	149	92	100	20	47	157	91	25	30	157	157	58	11	24	60	1486
O14530	TXNDC9	Non matrisome	7	11	7	20	3	23	13	9	7	8	28	25	4	12	5	13	14	2	5	10	226
O14531	DPYSL4	Non matrisome	58	30	19	32	11	33	18	50	17	34	37	32	14	20	31	37	31	6	12	50	572
O14543	SOCS3	Non matrisome	12	13	5	8	3	11	12	14	6	5	24	10	3	10	25	28	13	1	8	14	225
O14544	SOCS6	Non matrisome	25	32	19	34	8	30	25	34	17	18	48	30	14	18	36	67	24	4	16	36	535
O14545	TRAFD1	Non matrisome	36	40	33	29	25	59	39	36	17	24	45	22	9	15	46	48	25	3	8	23	582
O14548	COX7A2L	Non matrisome	11	2	2	4	1	3	6	8	0	4	10	11	4	5	9	7	10	1	9	7	114
O14556	GAPDHS	Non matrisome	36	21	15	20	6	21	12	26	9	21	22	23	12	11	41	26	23	3	15	45	408
O14558	HSPB6	Non matrisome	24	11	0	5	1	13	5	9	7	3	16	3	1	6	22	10	4	1	3	16	160
O14559	ARHGAP33	Non matrisome	107	108	18	45	23	67	51	122	30	20	141	22	16	38	189	151	44	14	24	57	1287
O14561	NDUFAB1	Non matrisome	14	9	1	13	3	9	8	6	1	8	21	7	7	4	11	9	6	0	6	13	156
O14562	UBFD1	Non matrisome	35	9	8	18	2	25	15	27	5	11	20	28	11	4	23	15	17	5	8	23	309
O14569	CYB561D2	Non matrisome	27	10	2	0	5	5	6	18	9	5	49	7	5	7	8	21	9	6	7	16	222
O14576	DYNC1I1	Non matrisome	39	33	24	44	9	61	29	35	21	16	48	35	15	23	33	53	39	14	16	58	645
O14578	CIT	Non matrisome	152	135	72	91	36	222	129	82	53	79	231	152	50	60	86	159	82	13	46	97	2027
O14579	COPE	Non matrisome	35	18	8	24	4	22	19	14	7	9	40	14	8	9	14	20	12	2	12	17	308
O14581	OR7A17	Non matrisome	23	7	11	9	12	8	8	17	9	22	46	8	14	21	11	32	20	2	11	18	309
O14593	RFXANK	Non matrisome	24	10	10	19	2	22	12	19	6	10	34	8	2	5	18	18	17	3	5	16	260
O14594	NCAN	Proteoglycans	116	80	37	61	34	106	53	115	43	25	91	31	24	38	131	113	84	28	24	87	1321
O14595	CTDSP2	Non matrisome	18	17	7	17	9	20	13	13	6	15	31	12	3	15	13	19	14	1	9	19	271
O14598	VCY	Non matrisome	13	6	0	2	0	14	6	12	2	0	6	14	2	0	21	16	7	0	0	4	125
O14599	BPY2	Non matrisome	2	10	5	2	4	2	5	6	3	4	16	5	4	1	6	8	10	0	5	8	106
O14602	EIF1AY	Non matrisome	7	10	9	19	2	13	4	14	2	11	11	16	2	4	3	3	3	1	4	6	144
O14603	PRY	Non matrisome	6	13	6	7	6	8	8	16	4	6	21	4	3	6	3	14	7	3	3	3	147
O14604	TMSB4Y	Non matrisome	2	1	1	2	0	8	3	2	0	2	2	8	2	1	2	5	3	0	0	0	44
O14607	UTY	Non matrisome	95	48	86	55	37	71	76	77	52	50	135	82	20	39	67	136	79	22	43	77	1347
O14609	XKRY	Non matrisome	11	3	6	7	5	3	5	4	6	20	21	6	3	12	6	16	8	5	4	8	159
O14610	GNGT2	Non matrisome	4	1	3	4	1	9	3	5	0	5	6	12	2	2	4	3	1	0	1	3	69
O14613	CDC42EP2	Non matrisome	7	8	3	15	1	11	9	22	5	12	26	9	6	8	25	21	13	1	1	7	210
O14617	AP3D1	Non matrisome	80	56	37	65	19	93	57	42	32	64	122	116	31	27	61	99	44	5	29	74	1153
O14618	CCS	Non matrisome	19	16	10	18	9	16	19	39	10	13	28	7	5	5	11	15	12	2	1	19	274
O14625	CXCL11	Non matrisome	8	5	5	2	5	4	3	6	0	10	6	13	4	3	4	4	2	0	1	9	94
O14626	GPR171	Non matrisome	18	10	19	8	14	12	7	7	6	34	38	23	8	23	12	18	20	4	14	24	319
O14627	CDX4	Non matrisome	18	14	8	9	3	14	11	33	6	9	13	14	10	9	25	36	19	5	11	17	284
O14628	ZNF195	Non matrisome	17	23	30	21	40	55	30	41	34	27	45	65	7	34	22	49	42	7	20	20	629
O14633	LCE2B	Non matrisome	3	5	2	1	23	2	8	14	5	1	3	5	1	1	19	15	1	0	0	1	110
O14638	ENPP3	Non matrisome	42	39	51	46	34	55	29	45	30	36	81	48	26	44	61	55	50	14	38	51	875
O14639	ABLIM1	Non matrisome	38	59	21	40	33	49	30	56	29	32	53	52	18	28	61	70	42	4	31	32	778
O14640	DVL1	Non matrisome	54	57	21	41	7	37	21	60	17	22	46	22	15	22	57	86	43	7	16	44	695
O14641	DVL2	Non matrisome	46	50	22	36	5	49	16	74	20	22	52	18	23	20	82	94	38	6	21	42	736
O14645	DNALI1	Non matrisome	17	22	6	10	5	29	23	7	2	13	26	21	5	3	19	15	15	2	4	14	258
O14646	CHD1	Non matrisome	70	115	66	129	20	158	85	96	62	82	138	161	26	45	64	202	62	26	52	51	1710
O14647	CHD2	Non matrisome	79	128	73	124	17	191	91	103	62	77	147	194	28	48	88	165	66	27	50	70	1828
O14649	KCNK3	Non matrisome	34	29	8	11	10	17	17	38	10	18	42	11	11	22	10	33	28	3	18	24	394
O14653	GOSR2	Non matrisome	7	17	10	14	2	13	21	8	8	13	27	11	9	8	4	12	14	0	3	11	212
O14654	IRS4	Non matrisome	144	105	43	66	18	76	45	136	23	26	77	48	24	44	115	135	36	11	28	57	1257
O14656	TOR1A	Non matrisome	22	14	14	23	6	17	9	21	9	23	40	24	7	21	11	21	10	4	15	21	332
O14657	TOR1B	Non matrisome	31	19	14	19	6	19	9	22	11	22	38	24	5	21	12	17	12	5	10	20	336
O14662	STX16	Non matrisome	21	26	11	22	3	27	23	13	10	23	38	15	8	8	8	24	15	1	5	24	325
O14668	PRRG1	Non matrisome	8	14	12	7	4	22	8	13	3	14	15	8	2	17	19	15	16	3	6	12	218
O14669	PRRG2	Non matrisome	13	14	5	6	4	17	7	17	6	5	29	1	2	5	28	13	12	5	7	6	202
O14672	ADAM10	Non matrisome	37	43	35	43	36	44	34	61	29	40	46	49	16	33	40	56	38	6	28	34	748
O14678	ABCD4	Non matrisome	29	34	13	30	8	32	32	44	10	32	92	23	14	32	25	47	37	10	24	38	606
O14681	EI24	Non matrisome	24	20	8	9	5	12	17	15	8	25	46	15	6	30	16	37	9	9	9	20	340
O14682	ENC1	Non matrisome	46	26	23	27	21	39	21	31	17	25	65	35	13	21	23	48	32	10	24	42	589
O14683	TP53I11	Non matrisome	15	10	2	7	1	7	8	14	2	14	27	11	5	8	7	12	11	3	8	17	189
O14684	PTGES	Non matrisome	17	11	3	4	4	4	4	7	6	6	21	4	6	9	11	8	6	2	6	13	152
O14686	KMT2D	Non matrisome	387	253	105	201	115	422	454	473	123	106	585	222	99	121	807	519	225	34	69	217	5537
O14709	ZNF197	Non matrisome	36	59	42	32	54	94	54	63	61	46	83	102	13	38	40	78	50	12	30	42	1029
O14713	ITGB1BP1	Non matrisome	11	6	6	13	4	12	8	14	3	10	20	17	3	5	5	32	10	1	8	12	200
O14715	RGPD8	Non matrisome	115	87	77	96	23	157	75	94	36	66	186	146	25	68	76	168	89	24	51	106	1765
O14717	TRDMT1	Non matrisome	15	17	17	18	6	30	23	19	7	28	52	25	8	19	23	25	20	0	15	24	391
O14718	RRH	Non matrisome	25	11	18	14	9	4	6	20	5	37	25	13	17	15	17	29	25	8	16	23	337
O14727	APAF1	Non matrisome	65	47	52	86	41	78	58	64	48	66	139	89	26	50	30	102	63	26	31	87	1248
O14730	RIOK3	Non matrisome	38	24	21	36	8	51	17	27	17	21	41	45	19	22	25	32	22	6	14	33	519
O14732	IMPA2	Non matrisome	38	21	4	14	8	21	9	22	9	18	29	10	5	10	9	16	19	3	5	18	288
O14733	MAP2K7	Non matrisome	21	30	11	24	8	27	19	27	10	23	41	34	15	15	29	29	22	3	10	21	419
O14734	ACOT8	Non matrisome	23	20	4	16	8	16	23	22	14	10	29	12	10	12	26	22	8	7	9	28	319
O14735	CDIPT	Non matrisome	22	10	7	9	6	4	2	13	7	12	35	5	9	15	9	18	9	2	8	11	213
O14737	PDCD5	Non matrisome	14	10	4	9	0	14	11	4	2	4	13	11	4	1	2	7	5	0	3	7	125
O14744	PRMT5	Non matrisome	42	36	31	30	12	47	26	33	18	33	61	29	14	31	44	42	31	14	22	41	637
O14745	SLC9A3R1	Non matrisome	35	24	15	19	5	36	19	27	8	9	32	22	5	8	27	31	9	1	3	23	358
O14746	TERT	Non matrisome	99	125	21	34	29	45	47	75	34	23	147	40	12	47	87	75	58	18	28	88	1132
O14753	OVOL1	Non matrisome	11	18	6	12	16	15	11	14	14	2	26	21	7	8	21	22	15	1	9	18	267
O14756	HSD17B6	Non matrisome	22	20	12	12	6	16	13	23	7	16	38	14	10	12	9	19	21	8	14	25	317
O14757	CHEK1	Non matrisome	20	25	23	30	10	31	18	27	10	27	49	41	11	18	27	35	20	10	14	30	476
O14763	TNFRSF10B	Non matrisome	33	29	10	23	18	39	18	35	10	14	40	20	10	7	32	34	25	5	5	33	440
O14764	GABRD	Non matrisome	49	32	16	23	4	19	15	25	9	27	45	14	15	19	17	36	22	9	21	35	452
O14770	MEIS2	Non matrisome	34	18	18	35	6	17	27	43	30	16	34	17	24	12	49	42	18	3	11	23	477
O14771	ZNF213	Non matrisome	33	40	3	21	15	44	30	42	20	7	34	20	3	18	34	37	18	10	4	26	459
O14772	FPGT	Non matrisome	38	26	23	32	17	36	18	38	11	37	76	39	15	34	21	56	29	4	24	33	607
O14773	TPP1	Non matrisome	39	29	17	20	9	27	32	53	19	14	63	8	5	26	44	58	31	10	18	41	563
O14775	GNB5	Non matrisome	33	18	14	27	19	21	12	28	11	11	32	24	11	17	7	40	23	8	10	29	395
O14776	TCERG1	Non matrisome	109	69	19	49	4	110	75	33	15	43	56	98	38	33	119	67	73	13	18	57	1098
O14777	NDC80	Non matrisome	38	29	34	29	9	82	36	27	13	32	71	64	14	20	18	47	28	4	20	27	642
O14782	KIF3C	Non matrisome	63	59	33	32	4	84	46	49	17	33	73	60	24	17	40	58	38	4	20	39	793
O14786	NRP1	Non matrisome	40	37	45	53	22	64	28	86	24	60	62	57	20	39	53	73	51	18	38	53	923
O14787	TNPO2	Non matrisome	63	33	38	59	27	61	53	38	22	59	117	42	29	37	54	47	33	12	20	53	897
O14788	TNFSF11	Non matrisome	23	17	10	18	4	15	14	25	14	18	26	16	8	16	17	30	15	4	13	14	317
O14791	APOL1	Non matrisome	36	21	19	19	1	34	16	29	6	19	50	25	9	11	13	29	19	7	7	28	398
O14792	HS3ST1	Non matrisome	16	22	12	16	2	18	16	16	16	11	38	16	6	17	22	17	9	5	12	20	307
O14793	MSTN	Non matrisome	15	18	16	25	14	23	18	21	6	26	33	28	9	14	24	21	23	6	13	22	375
O14795	UNC13B	Non matrisome	97	83	54	106	37	119	89	75	40	63	146	106	38	61	76	124	99	25	45	108	1591
O14796	SH2D1B	Non matrisome	1	8	5	6	3	9	4	8	3	6	18	11	2	6	8	10	6	1	7	10	132
O14798	TNFRSF10C	Non matrisome	26	8	10	5	15	24	10	13	5	9	8	8	8	6	25	22	33	1	3	20	259
O14802	POLR3A	Non matrisome	83	71	60	74	35	90	53	95	33	93	146	115	39	55	65	77	77	4	37	88	1390
O14804	TAAR5	Non matrisome	28	12	7	10	14	8	12	14	8	23	50	11	6	29	15	20	22	8	14	26	337
O14807	MRAS	Non matrisome	12	11	5	17	1	11	11	10	7	14	16	20	6	9	9	10	14	2	6	17	208
O14810	CPLX1	Non matrisome	16	8	1	9	1	24	6	11	0	5	8	18	7	1	6	3	3	0	3	4	134
O14813	PHOX2A	Non matrisome	40	16	4	10	6	15	10	32	4	3	23	15	2	12	35	27	10	3	9	8	284
O14815	CAPN9	Non matrisome	51	39	25	45	12	59	31	40	17	38	68	43	10	48	31	43	32	15	15	28	690
O14817	TSPAN4	Non matrisome	25	4	8	7	13	7	9	20	2	12	36	9	5	17	4	11	17	7	9	16	238
O14818	PSMA7	Non matrisome	22	18	8	15	3	22	10	15	3	17	17	22	3	7	6	13	14	1	9	23	248
O14827	RASGRF2	Non matrisome	85	80	50	66	26	92	57	50	36	74	134	78	30	49	61	96	67	11	32	63	1237
O14828	SCAMP3	Non matrisome	43	17	15	8	7	18	18	18	3	11	34	10	7	28	32	26	16	6	10	20	347
O14829	PPEF1	Non matrisome	21	37	40	40	12	44	27	35	26	46	65	39	16	32	21	48	36	8	27	33	653
O14830	PPEF2	Non matrisome	43	54	28	44	17	57	36	37	25	38	79	43	16	35	28	71	32	10	24	36	753
O14832	PHYH	Non matrisome	19	17	16	15	7	23	14	22	17	19	27	26	10	19	17	18	17	3	9	23	338
O14836	TNFRSF13B	Non matrisome	20	24	6	10	26	17	17	25	7	5	23	9	4	8	26	29	14	3	5	15	293
O14841	OPLAH	Non matrisome	118	91	28	56	24	72	62	153	43	47	128	17	27	51	85	80	66	3	28	109	1288
O14842	FFAR1	Non matrisome	43	15	9	4	10	3	4	34	5	5	55	6	1	15	21	20	12	8	10	20	300
O14843	FFAR3	Non matrisome	24	20	8	9	11	15	14	27	9	12	53	6	5	22	15	28	15	8	13	32	346
O14862	AIM2	Non matrisome	24	15	16	13	2	25	19	14	5	21	30	45	10	19	12	17	24	0	5	27	343
O14863	SLC30A4	Non matrisome	34	20	17	26	7	18	15	24	13	30	55	18	12	16	13	41	21	5	12	32	429
O14867	BACH1	Non matrisome	41	35	23	47	34	69	49	32	13	28	70	47	9	26	38	85	41	2	13	34	736
O14874	BCKDK	Non matrisome	32	35	8	27	5	19	14	28	20	28	49	17	11	15	24	24	22	1	13	20	412
O14879	IFIT3	Non matrisome	34	16	32	23	13	54	34	25	10	17	55	41	8	14	16	36	15	5	23	19	490
O14880	MGST3	Non matrisome	14	6	4	1	4	5	3	18	6	8	16	8	3	7	7	11	6	2	10	13	152
O14893	GEMIN2	Non matrisome	20	19	8	15	8	22	19	12	3	8	33	13	5	7	23	21	10	6	6	22	280
O14894	TM4SF5	Non matrisome	16	11	10	4	18	5	3	26	3	8	26	4	5	6	7	10	10	5	3	17	197
O14896	IRF6	Non matrisome	21	18	14	27	10	34	35	26	9	27	41	28	13	18	47	30	17	11	13	28	467
O14901	KLF11	Non matrisome	42	31	9	27	20	21	23	30	16	14	46	23	12	14	53	49	39	4	3	36	512
O14904	WNT9A	Non matrisome	38	35	8	11	24	26	11	31	10	5	35	19	4	13	16	24	22	6	8	19	365
O14905	WNT9B	Non matrisome	38	30	6	11	25	17	17	31	9	1	43	18	4	11	15	30	19	6	9	17	357
O14907	TAX1BP3	Non matrisome	5	8	3	7	0	7	12	12	2	9	9	7	5	2	5	9	7	1	2	12	124
O14908	GIPC1	Non matrisome	25	24	6	19	2	29	7	45	7	16	36	19	8	15	23	12	16	1	5	18	333
O14910	LIN7A	Non matrisome	20	15	5	6	2	21	23	14	8	8	22	15	6	5	10	13	14	0	4	22	233
O14917	PCDH17	Non matrisome	79	60	64	82	22	75	44	86	23	51	101	53	19	32	78	96	70	4	31	89	1159
O14920	IKBKB	Non matrisome	38	45	33	36	18	67	61	37	13	34	97	43	22	18	33	52	40	15	14	40	756
O14921	RGS13	Non matrisome	8	12	8	4	5	15	9	1	2	12	9	13	9	5	7	15	8	4	9	4	159
O14924	RGS12	Non matrisome	105	96	47	85	27	95	55	132	35	50	122	83	19	53	103	168	58	14	14	86	1447
O14925	TIMM23	Non matrisome	20	9	12	6	3	7	6	35	2	6	28	7	9	8	6	9	19	3	7	7	209
O14926	FSCN2	Non matrisome	41	44	13	32	12	29	16	46	17	10	49	19	6	23	20	32	25	9	16	33	492
O14929	HAT1	Non matrisome	21	26	13	26	7	39	21	18	8	20	41	29	13	29	14	17	26	2	25	24	419
O14931	NCR3	Non matrisome	16	14	3	4	5	9	6	22	7	6	25	4	3	7	18	15	8	4	4	21	201
O14933	UBE2L6	Non matrisome	7	9	11	8	3	10	5	2	3	7	20	10	5	7	18	7	6	2	4	9	153
O14936	CASK	Non matrisome	59	50	35	56	16	73	40	50	35	55	81	59	23	33	50	59	45	9	32	66	926
O14939	PLD2	Non matrisome	61	70	23	55	14	53	34	62	33	41	112	38	17	38	52	65	56	20	33	56	933
O14944	EREG	Non matrisome	7	10	5	5	11	10	7	10	4	8	18	6	5	5	8	12	12	1	9	16	169
O14948	TFEC	Non matrisome	21	20	12	25	3	26	22	19	9	20	41	19	8	6	19	35	22	4	6	10	347
O14949	UQCRQ	Non matrisome	3	10	4	1	0	7	2	4	2	4	4	4	2	8	5	5	4	1	5	7	82
O14950	MYL12B	Non matrisome	13	8	10	19	1	15	6	9	2	9	11	15	9	13	6	5	14	0	4	3	172
O14957	UQCR11	Non matrisome	4	4	3	3	0	1	0	5	0	2	5	4	1	2	3	0	4	5	3	7	56
O14958	CASQ2	Non matrisome	21	11	11	53	2	49	10	14	6	25	38	32	6	27	17	18	13	5	14	27	399
O14960	LECT2	Non matrisome	11	6	7	4	6	4	8	16	4	12	11	12	3	4	9	12	7	1	7	7	151
O14964	HGS	Non matrisome	80	38	24	22	10	65	80	39	14	21	60	38	27	17	73	66	33	4	30	36	777
O14965	AURKA	Non matrisome	24	26	19	11	7	31	27	19	12	14	43	32	4	13	30	33	17	4	12	25	403
O14966	RAB29	Non matrisome	10	11	10	15	5	9	10	9	2	8	18	13	7	8	4	23	14	6	6	15	203
O14967	CLGN	Non matrisome	34	16	22	58	8	74	15	32	12	41	41	59	12	25	45	32	20	18	15	31	610
O14972	VPS26C	Non matrisome	14	11	13	9	8	21	11	17	8	20	30	20	5	15	16	18	23	0	7	31	297
O14974	PPP1R12A	Non matrisome	75	73	40	67	7	121	45	48	12	36	76	87	13	11	32	120	90	9	24	44	1030
O14975	SLC27A2	Non matrisome	46	37	22	39	14	29	18	44	15	35	65	41	11	31	23	24	36	7	33	50	620
O14976	GAK	Non matrisome	114	69	40	69	26	92	59	96	29	47	117	60	25	51	119	122	55	16	32	73	1311
O14977	AZIN1	Non matrisome	30	4	26	27	11	34	14	33	10	30	34	29	14	26	18	36	17	4	17	34	448
O14978	ZNF263	Non matrisome	27	56	19	16	28	78	38	54	40	17	66	29	11	21	55	59	32	7	9	21	683
O14979	HNRNPDL	Non matrisome	34	33	18	20	3	23	28	51	8	13	23	28	5	15	26	32	18	3	24	15	420
O14980	XPO1	Non matrisome	58	39	60	48	20	79	66	37	32	76	124	62	39	56	40	55	61	13	29	77	1071
O14981	BTAF1	Non matrisome	133	88	76	102	40	118	109	87	51	95	236	106	50	52	85	123	105	21	34	138	1849
O14983	ATP2A1	Non matrisome	91	51	38	53	24	79	23	67	9	70	97	53	29	36	46	50	64	13	23	85	1001
O14986	PIP5K1B	Non matrisome	30	25	21	30	4	38	18	31	13	26	57	39	16	26	28	55	32	2	26	23	540
O14990	PPP1R2C	Non matrisome	13	12	8	13	2	26	13	13	5	6	12	16	6	1	5	25	11	2	5	8	202
O14994	SYN3	Non matrisome	42	31	17	23	4	24	45	40	13	22	42	29	21	20	56	76	24	5	14	32	580
O15013	ARHGEF10	Non matrisome	99	67	48	73	21	114	66	82	39	58	129	77	38	34	89	130	61	15	33	96	1369
O15014	ZNF609	Non matrisome	98	58	47	76	22	103	57	116	27	36	87	128	25	13	126	196	73	8	43	72	1411
O15015	ZNF646	Non matrisome	140	151	56	71	81	159	90	176	115	26	140	64	21	39	141	164	98	14	31	55	1832
O15016	TRIM66	Non matrisome	69	51	39	30	45	90	107	55	44	39	115	59	31	35	130	130	55	10	16	66	1216
O15018	PDZD2	Non matrisome	217	161	94	132	44	196	111	242	76	96	236	163	46	46	229	394	147	16	32	161	2839
O15020	SPTBN2	Non matrisome	283	210	64	128	24	255	172	124	65	60	282	120	50	56	75	128	94	45	37	118	2390
O15021	MAST4	Non matrisome	189	173	70	116	39	197	99	185	81	68	223	171	41	63	272	348	131	11	39	107	2623
O15027	SEC16A	Non matrisome	224	113	90	94	28	146	139	183	67	31	197	62	34	61	312	265	91	25	67	128	2357
O15031	PLXNB2	Non matrisome	123	105	69	101	48	123	92	119	45	70	182	87	32	70	109	124	110	17	63	149	1838
O15033	AREL1	Non matrisome	40	44	38	31	18	61	33	43	28	34	77	45	16	52	43	62	47	10	32	69	823
O15034	RIMBP2	Non matrisome	78	71	34	68	11	87	46	77	23	38	88	45	20	32	84	92	49	6	32	71	1052
O15037	KHNYN	Non matrisome	54	55	13	37	13	50	38	74	19	19	65	28	11	26	49	52	18	14	8	35	678
O15040	TECPR2	Non matrisome	97	60	38	76	35	81	77	110	31	53	142	59	19	42	84	161	82	36	29	99	1411
O15041	SEMA3E	Non matrisome	45	54	25	48	21	55	23	50	34	39	67	48	17	36	34	49	38	11	36	45	775
O15042	U2SURP	Non matrisome	52	80	44	60	8	120	33	43	23	39	71	108	27	36	76	108	37	9	19	36	1029
O15047	SETD1A	Non matrisome	141	120	36	85	14	176	67	114	26	42	108	76	25	44	210	205	91	11	48	68	1707
O15049	N4BP3	Non matrisome	51	56	8	17	8	60	39	44	9	6	67	24	7	13	42	51	17	5	9	11	544
O15050	TRANK1	Non matrisome	193	177	103	170	76	263	128	142	70	142	346	231	55	136	116	178	107	39	88	165	2925
O15054	KDM6B	Non matrisome	143	107	39	46	29	110	68	123	46	37	130	68	14	37	264	154	94	22	33	79	1643
O15055	PER2	Non matrisome	95	52	38	55	32	94	60	73	39	35	104	76	27	41	113	155	68	7	26	65	1255
O15056	SYNJ2	Non matrisome	108	85	41	91	20	93	69	107	36	48	150	96	21	64	107	118	87	21	30	104	1496
O15060	ZBTB39	Non matrisome	42	27	33	42	30	43	28	46	39	24	72	39	14	34	38	62	42	3	16	38	712
O15061	SYNM	Non matrisome	132	134	25	79	6	196	84	130	34	46	120	68	20	34	68	148	91	15	27	108	1565
O15062	ZBTB5	Non matrisome	44	36	32	32	15	47	40	38	22	19	49	27	25	28	42	93	33	1	10	44	677
O15063	KIAA0355	Non matrisome	96	42	39	46	22	50	92	81	27	31	88	50	28	37	93	99	61	14	20	54	1070
O15066	KIF3B	Non matrisome	47	55	30	39	2	88	40	45	16	37	63	72	19	16	23	55	34	3	18	45	747
O15067	PFAS	Non matrisome	126	87	44	65	29	91	53	132	35	31	148	33	25	48	106	80	57	23	20	105	1338
O15068	MCF2L	Non matrisome	88	72	32	62	23	104	64	67	31	45	122	76	22	37	52	96	43	13	29	59	1137
O15069	NACAD	Non matrisome	205	44	9	98	17	146	105	107	15	26	162	40	24	16	205	157	100	7	6	73	1562
O15072	ADAMTS3	Non matrisome	63	74	57	69	56	77	53	86	51	52	81	65	27	34	71	96	62	18	42	71	1205
O15075	DCLK1	Non matrisome	39	49	27	46	10	45	23	48	13	38	58	52	11	27	41	82	47	4	25	55	740
O15078	CEP290	Non matrisome	135	134	138	120	12	369	190	53	43	142	324	308	59	33	34	141	99	10	39	96	2479
O15079	SNPH	Non matrisome	36	33	12	33	14	34	28	35	8	17	40	23	9	5	36	58	30	3	11	29	494
O15083	ERC2	Non matrisome	65	69	41	56	3	119	66	31	40	39	122	96	26	8	16	72	49	2	11	26	957
O15084	ANKRD28	Non matrisome	126	37	69	67	30	49	29	74	48	41	131	47	20	23	35	72	61	5	25	64	1053
O15085	ARHGEF11	Non matrisome	99	99	42	93	15	133	79	101	38	62	167	76	30	34	136	150	72	10	21	65	1522
O15090	ZNF536	Non matrisome	92	59	43	71	31	87	72	111	54	27	124	93	38	35	91	145	43	7	20	57	1300
O15091	PRORP	Non matrisome	28	33	24	35	13	31	32	30	16	30	67	46	12	28	23	44	29	12	20	30	583
O15105	SMAD7	Non matrisome	31	30	10	18	19	24	17	49	12	10	45	20	3	14	33	33	15	8	13	22	426
O15111	CHUK	Non matrisome	34	32	27	35	20	58	39	44	27	49	91	51	25	18	32	62	28	12	22	39	745
O15116	LSM1	Non matrisome	5	9	3	10	0	14	8	9	3	11	18	9	2	3	4	5	6	0	3	11	133
O15117	FYB1	Non matrisome	38	24	33	58	4	65	31	63	10	27	46	93	5	24	95	72	41	4	16	34	783
O15118	NPC1	Non matrisome	88	46	61	69	49	48	49	81	19	70	134	42	31	89	65	99	64	15	54	105	1278
O15119	TBX3	Non matrisome	100	37	18	33	7	39	25	50	24	19	64	38	24	34	62	82	41	4	14	28	743
O15120	AGPAT2	Non matrisome	25	18	8	7	7	13	11	18	4	11	34	10	10	16	13	17	16	3	9	28	278
O15121	DEGS1	Non matrisome	20	13	14	17	3	13	5	19	16	29	30	16	13	23	18	15	11	9	22	17	323
O15123	ANGPT2	Non matrisome	21	14	37	25	9	37	39	27	8	27	45	37	17	16	10	39	33	10	20	25	496
O15126	SCAMP1	Non matrisome	34	13	20	13	7	14	17	17	7	14	25	14	10	30	24	23	17	7	9	23	338
O15127	SCAMP2	Non matrisome	31	13	14	11	8	12	24	17	5	14	33	6	5	30	22	29	17	7	8	23	329
O15130	NPFF	Non matrisome	11	8	3	5	1	8	13	12	1	1	16	2	2	5	8	10	2	3	1	1	113
O15131	KPNA5	Non matrisome	37	27	36	28	13	42	36	23	6	38	57	27	9	19	30	31	23	6	10	38	536
O15143	ARPC1B	Non matrisome	34	17	15	18	14	18	8	27	12	18	28	26	7	14	14	37	20	13	6	26	372
O15144	ARPC2	Non matrisome	22	17	16	20	2	23	6	14	11	15	23	25	7	19	9	18	17	0	12	24	300
O15145	ARPC3	Non matrisome	10	7	10	9	4	12	10	9	1	11	15	18	6	9	13	9	9	2	9	5	178
O15146	MUSK	Non matrisome	67	45	39	29	30	62	20	39	17	49	85	45	26	27	59	71	47	12	33	67	869
O15151	MDM4	Non matrisome	26	22	18	42	18	39	26	23	11	22	45	32	9	12	19	49	35	7	9	26	490
O15155	BET1	Non matrisome	5	6	5	2	2	9	3	12	1	8	14	9	5	6	2	11	7	1	6	4	118
O15156	ZBTB7B	Non matrisome	51	33	9	28	16	45	18	51	24	10	49	18	10	13	62	36	29	1	15	21	539
O15160	POLR1C	Non matrisome	26	27	14	27	4	28	12	18	11	19	31	14	9	15	17	15	14	2	8	35	346
O15162	PLSCR1	Non matrisome	14	8	14	14	18	18	23	26	5	20	19	12	7	15	39	17	13	4	11	21	318
O15164	TRIM24	Non matrisome	61	49	52	49	34	70	77	45	27	48	82	66	20	34	95	105	48	7	19	62	1050
O15165	LDLRAD4	Non matrisome	15	21	17	14	11	19	17	20	9	17	20	6	7	13	30	30	15	1	7	17	306
O15169	AXIN1	Non matrisome	67	69	16	44	16	81	35	68	32	26	58	48	13	22	72	75	37	8	24	51	862
O15172	PSPHP1	Non matrisome	7	4	0	4	4	4	2	6	2	5	4	3	2	3	4	10	2	2	1	3	72
O15173	PGRMC2	Non matrisome	25	14	6	19	1	17	5	32	1	2	25	12	5	6	8	15	7	4	8	11	223
O15178	TBXT	Non matrisome	36	17	21	15	5	22	17	31	17	11	34	17	13	13	44	54	20	9	16	23	435
O15182	CETN3	Non matrisome	11	12	4	22	0	23	3	7	2	12	16	17	5	9	1	6	6	1	2	8	167
O15194	CTDSPL	Non matrisome	13	17	9	21	7	17	10	14	6	14	28	13	4	15	22	22	8	2	8	26	276
O15195	VILL	Non matrisome	65	51	25	41	10	61	55	75	27	33	78	45	17	35	37	63	36	19	25	58	856
O15197	EPHB6	Non matrisome	96	65	17	38	28	60	64	95	31	25	105	20	14	36	71	88	49	18	25	76	1021
O15198	SMAD9	Non matrisome	22	23	18	15	17	28	22	24	25	14	38	22	6	17	43	52	21	8	17	35	467
O15204	ADAMDEC1	Non matrisome	21	15	29	20	17	32	19	26	19	27	48	36	10	13	25	35	30	4	15	29	470
O15205	UBD	Non matrisome	8	9	4	9	5	11	5	10	4	10	18	17	5	3	7	13	8	1	4	14	165
O15209	ZBTB22	Non matrisome	51	33	14	27	13	37	17	81	20	9	47	19	15	19	64	74	33	4	8	49	634
O15211	RGL2	Non matrisome	61	64	12	39	9	57	25	70	17	17	92	19	8	20	68	87	40	8	11	53	777
O15212	PFDN6	Non matrisome	13	8	3	4	0	15	17	8	0	4	18	13	2	2	2	6	4	0	3	7	129
O15213	WDR46	Non matrisome	53	49	16	27	8	43	28	45	20	21	58	49	9	18	45	35	27	7	12	40	610
O15217	GSTA4	Non matrisome	11	11	9	10	0	17	12	11	6	16	30	17	7	12	14	7	8	1	8	15	222
O15218	GPR182	Non matrisome	25	15	12	9	15	12	11	18	20	20	59	6	11	21	28	36	26	10	15	35	404
O15225	INE1	Non matrisome	2	0	0	0	3	0	4	4	6	0	8	0	3	1	8	7	2	0	0	3	51
O15226	NKRF	Non matrisome	42	35	34	34	12	51	41	45	15	38	43	64	15	18	35	53	41	5	28	41	690
O15228	GNPAT	Non matrisome	35	27	23	29	14	52	22	32	10	36	85	49	20	40	30	56	30	5	26	59	680
O15229	KMO	Non matrisome	29	28	22	24	10	19	17	23	17	33	48	28	21	33	25	39	19	6	17	28	486
O15230	LAMA5	Glycoproteins	339	278	98	169	220	191	213	347	108	63	377	63	41	125	287	236	197	31	88	224	3695
O15231	ZNF185	Non matrisome	61	51	14	33	16	57	30	58	6	25	30	38	8	13	62	88	45	4	13	37	689
O15232	MATN3	Glycoproteins	45	31	12	30	28	30	18	37	16	20	40	23	6	10	26	36	32	1	16	29	486
O15234	CASC3	Non matrisome	47	54	22	32	2	64	38	75	18	16	34	32	11	11	101	61	29	5	21	30	703
O15235	MRPS12	Non matrisome	5	12	4	2	7	5	6	15	5	2	16	11	3	2	12	6	11	2	1	11	138
O15239	NDUFA1	Non matrisome	3	6	2	3	1	4	0	8	3	5	7	3	3	3	2	4	2	2	4	5	70
O15240	VGF	Non matrisome	83	56	9	23	1	97	35	41	14	7	57	15	3	9	77	36	19	4	8	21	615
O15243	LEPROT	Non matrisome	16	4	1	5	3	3	2	13	2	11	14	3	2	14	4	8	6	4	4	12	131
O15244	SLC22A2	Non matrisome	38	31	21	17	13	25	16	42	8	42	71	18	19	31	31	31	28	14	22	37	555
O15245	SLC22A1	Non matrisome	44	23	17	20	16	22	18	44	7	32	83	17	19	29	30	35	29	13	17	39	554
O15247	CLIC2	Non matrisome	15	10	13	17	5	22	6	10	3	11	27	24	3	16	18	12	13	2	9	11	247
O15254	ACOX3	Non matrisome	66	41	18	35	13	41	27	50	19	23	92	33	12	36	34	58	23	9	23	47	700
O15255	RTL8C	Non matrisome	14	15	1	6	11	5	2	17	8	7	26	0	2	0	42	26	11	9	3	4	209
O15258	RER1	Non matrisome	10	12	3	8	2	7	5	12	5	13	16	12	8	17	11	12	10	5	12	16	196
O15259	NPHP1	Non matrisome	40	47	27	37	10	76	40	41	13	36	86	38	16	26	35	58	40	13	14	39	732
O15260	SURF4	Non matrisome	18	9	8	11	4	8	12	22	3	14	43	11	13	22	6	15	14	7	9	20	269
O15263	DEFB4A	Non matrisome	1	3	0	1	6	0	1	8	1	4	8	5	2	6	7	2	3	0	2	4	64
O15264	MAPK13	Non matrisome	24	18	8	22	3	25	19	18	10	17	38	32	13	18	17	21	19	5	15	23	365
O15265	ATXN7	Non matrisome	56	52	37	27	20	36	44	57	35	22	58	59	17	19	108	141	44	4	7	49	892
O15266	SHOX	Non matrisome	31	19	10	15	4	25	15	24	13	6	29	21	6	11	12	20	10	1	5	15	292
O15269	SPTLC1	Non matrisome	42	23	15	18	10	44	19	30	10	34	54	30	8	19	22	27	18	3	15	32	473
O15270	SPTLC2	Non matrisome	45	39	23	22	12	43	14	51	13	33	51	28	18	21	21	29	27	4	29	39	562
O15273	TCAP	Non matrisome	10	14	1	4	5	21	16	10	3	4	19	5	6	2	11	11	10	3	3	9	167
O15287	FANCG	Non matrisome	65	39	9	30	16	44	44	35	10	10	121	20	5	13	36	50	29	13	9	24	622
O15294	OGT	Non matrisome	110	48	65	56	22	60	47	57	38	62	109	53	29	34	53	53	42	10	42	56	1046
O15296	ALOX15B	Non matrisome	49	35	22	28	11	45	36	46	19	32	84	23	11	32	53	41	37	16	18	38	676
O15297	PPM1D	Non matrisome	42	43	26	28	13	38	24	42	14	23	46	37	18	16	50	53	31	8	8	45	605
O15303	GRM6	Non matrisome	90	61	22	33	22	47	32	71	13	44	83	25	18	33	56	63	55	13	27	69	877
O15304	SIVA1	Non matrisome	18	13	0	8	16	10	8	16	2	3	15	7	4	4	10	14	6	2	3	16	175
O15305	PMM2	Non matrisome	10	14	9	19	6	17	11	22	3	17	21	21	5	16	10	10	11	1	10	13	246
O15315	RAD51B	Non matrisome	29	17	8	12	12	31	19	22	8	22	54	17	8	14	16	38	26	2	8	21	384
O15318	POLR3G	Non matrisome	12	12	8	25	1	37	4	16	0	5	11	27	9	6	15	7	9	2	11	6	223
O15321	TM9SF1	Non matrisome	29	34	19	23	9	27	15	52	20	41	71	13	12	42	24	45	32	16	30	52	606
O15327	INPP4B	Non matrisome	42	41	37	49	19	76	48	49	26	52	107	66	22	34	48	70	46	6	28	58	924
O15335	CHAD	Proteoglycans	30	23	25	17	9	14	15	16	13	9	63	23	3	16	18	24	14	4	7	16	359
O15342	ATP6V0E1	Non matrisome	3	1	3	0	3	1	2	6	2	7	11	3	3	6	7	2	4	5	4	8	81
O15344	MID1	Non matrisome	44	33	35	34	30	46	31	23	25	43	64	39	8	21	29	53	47	8	16	38	667
O15347	HMGB3	Non matrisome	15	7	7	13	3	31	2	13	1	4	4	40	6	10	13	11	4	2	6	8	200
O15350	TP73	Non matrisome	42	32	25	27	11	34	39	49	24	24	47	23	20	19	58	62	39	4	20	37	636
O15353	FOXN1	Non matrisome	46	16	11	27	11	33	27	61	24	13	68	30	13	26	107	67	26	5	18	19	648
O15354	GPR37	Non matrisome	58	41	21	16	29	34	19	48	7	34	68	21	12	26	38	45	38	11	16	31	613
O15355	PPM1G	Non matrisome	43	18	20	45	12	83	16	51	8	22	36	35	14	10	26	42	26	2	11	26	546
O15357	INPPL1	Non matrisome	84	80	32	68	14	91	53	93	27	46	133	65	14	47	117	112	68	14	28	72	1258
O15360	FANCA	Non matrisome	133	92	22	66	38	96	80	59	50	45	212	47	28	73	78	144	55	22	21	94	1455
O15370	SOX12	Non matrisome	37	30	2	20	3	36	10	37	5	6	19	13	8	6	37	18	8	6	5	9	315
O15371	EIF3D	Non matrisome	28	42	28	41	11	47	32	26	7	24	36	39	14	25	21	38	27	10	21	31	548
O15372	EIF3H	Non matrisome	21	13	15	17	3	27	31	21	10	16	34	26	13	11	13	27	16	2	14	22	352
O15374	SLC16A4	Non matrisome	35	12	16	14	9	18	12	37	9	37	61	23	11	37	18	44	36	11	19	28	487
O15375	SLC16A5	Non matrisome	49	21	12	11	15	14	20	45	9	24	72	10	16	35	29	41	24	13	12	33	505
O15379	HDAC3	Non matrisome	23	18	21	33	12	27	17	32	19	22	35	15	8	25	21	22	18	2	29	29	428
O15381	NVL	Non matrisome	66	58	31	57	18	71	36	51	12	44	91	63	21	25	48	60	35	2	12	55	856
O15382	BCAT2	Non matrisome	23	25	10	14	7	23	20	33	9	15	51	18	13	16	28	17	17	11	10	32	392
O15389	SIGLEC5	Non matrisome	33	32	19	18	16	37	26	42	7	19	68	23	7	17	46	58	29	11	16	27	551
O15391	YY2	Non matrisome	18	12	17	24	9	27	19	26	15	11	30	28	10	14	27	32	24	3	8	18	372
O15392	BIRC5	Non matrisome	13	6	5	7	6	19	4	6	4	5	11	16	3	11	10	4	7	3	0	2	142
O15393	TMPRSS2	Non matrisome	33	15	32	19	22	16	22	43	10	22	33	24	11	11	34	44	25	15	23	38	492
O15394	NCAM2	Non matrisome	46	35	43	40	14	73	35	60	15	66	60	58	12	24	42	68	50	9	28	59	837
O15397	IPO8	Non matrisome	65	44	41	60	19	88	70	33	27	79	122	56	29	42	43	48	50	14	38	69	1037
O15399	GRIN2D	Non matrisome	151	103	24	56	25	65	29	137	35	36	130	30	22	51	151	93	49	30	36	83	1336
O15400	STX7	Non matrisome	15	18	10	14	2	23	32	10	4	24	20	13	4	6	8	22	14	2	4	16	261
O15403	SLC16A6	Non matrisome	44	20	13	15	11	26	14	40	10	43	56	23	16	40	22	42	27	5	13	43	523
O15405	TOX3	Non matrisome	51	15	21	18	1	20	99	23	19	24	45	23	22	15	50	65	32	1	10	22	576
O15409	FOXP2	Non matrisome	43	26	30	22	7	41	127	30	24	27	72	25	19	10	44	76	40	5	10	37	715
O15417	TNRC18	Non matrisome	345	206	32	129	29	237	111	269	62	39	269	190	41	61	339	328	103	19	45	114	2968
O15427	SLC16A3	Non matrisome	45	18	8	14	11	17	8	54	5	20	60	16	13	35	28	30	16	4	14	49	465
O15428	PIN1P1	Non matrisome	7	10	4	5	0	7	5	14	4	2	7	5	2	1	10	8	1	3	2	3	100
O15431	SLC31A1	Non matrisome	12	3	6	4	2	6	6	16	13	10	17	6	17	12	7	18	12	1	8	14	190
O15432	SLC31A2	Non matrisome	12	2	3	5	1	2	5	11	6	9	21	3	5	8	4	13	7	3	7	16	143
O15438	ABCC3	Non matrisome	130	74	50	65	25	71	66	98	31	89	204	58	36	74	69	116	74	29	43	125	1527
O15439	ABCC4	Non matrisome	93	65	47	57	16	76	57	73	28	93	167	75	29	66	47	93	81	24	39	99	1325
O15440	ABCC5	Non matrisome	108	84	45	58	19	92	54	89	37	98	167	83	43	63	49	118	81	17	33	99	1437
O15442	MPPED1	Non matrisome	15	16	15	16	5	16	17	22	12	16	28	11	8	16	28	18	16	8	15	28	326
O15444	CCL25	Non matrisome	16	9	9	2	5	3	5	9	6	5	17	11	2	6	7	16	4	4	4	10	150
O15446	CD3EAP	Non matrisome	42	21	8	11	5	60	36	41	4	8	35	55	13	9	71	27	37	1	1	25	510
O15455	TLR3	Non matrisome	32	30	77	35	17	54	36	34	34	57	146	54	13	58	32	78	46	14	18	39	904
O15457	MSH4	Non matrisome	63	42	50	35	19	62	43	40	14	71	92	55	22	34	41	96	69	2	42	44	936
O15460	P4HA2	Non matrisome	45	36	15	33	7	47	19	35	13	15	58	29	11	19	21	29	31	11	24	37	535
O15466	ST8SIA5	Non matrisome	18	26	20	12	12	20	11	17	11	20	37	20	9	26	18	25	20	5	22	27	376
O15467	CCL16	Non matrisome	6	7	9	3	4	5	5	2	1	8	16	9	1	1	10	8	8	2	4	11	120
O15479	MAGEB2	Non matrisome	26	15	9	10	3	32	10	22	5	8	28	32	5	13	20	32	18	4	8	19	319
O15480	MAGEB3	Non matrisome	24	18	14	12	3	18	18	19	6	13	28	45	15	15	13	32	20	4	9	20	346
O15481	MAGEB4	Non matrisome	26	25	12	12	2	30	18	17	4	10	33	25	11	11	22	37	25	3	10	13	346
O15482	TEX28	Non matrisome	29	26	11	12	12	40	32	17	13	13	59	17	8	8	25	43	15	5	7	18	410
O15484	CAPN5	Non matrisome	38	45	26	40	17	42	26	43	23	29	51	38	8	28	31	41	32	17	19	46	640
O15488	GYG2	Non matrisome	37	18	17	26	10	37	27	28	17	16	54	18	7	22	33	54	30	7	11	32	501
O15492	RGS16	Non matrisome	22	11	6	8	7	21	4	8	7	5	20	15	3	15	5	20	17	3	2	3	202
O15496	PLA2G10	Non matrisome	9	8	4	6	17	10	7	16	4	6	25	6	3	3	14	7	5	2	7	6	165
O15498	YKT6	Non matrisome	14	10	5	12	3	14	9	7	4	7	20	15	5	8	6	21	10	1	9	18	198
O15499	GSC2	Non matrisome	35	25	2	1	10	13	8	21	3	4	17	7	1	4	25	15	3	3	1	7	205
O15503	INSIG1	Non matrisome	30	16	9	8	7	7	7	23	10	13	32	5	5	13	20	25	11	8	6	22	277
O15504	NUP42	Non matrisome	35	16	25	13	3	18	20	41	4	12	26	22	4	33	31	71	20	6	5	18	423
O15511	ARPC5	Non matrisome	15	6	8	13	1	9	6	12	1	6	12	14	4	4	4	13	5	1	3	14	151
O15514	POLR2D	Non matrisome	12	8	5	7	2	21	9	4	3	5	18	9	3	8	4	11	7	0	2	4	142
O15516	CLOCK	Non matrisome	37	37	28	33	9	46	102	36	30	38	71	35	25	34	46	105	65	5	19	45	846
O15519	CFLAR	Non matrisome	19	30	13	31	10	34	26	24	15	23	68	38	15	16	16	39	12	3	17	31	480
O15520	FGF10	Non matrisome	12	10	15	3	9	9	6	14	7	7	16	18	5	10	8	23	9	4	9	14	208
O15522	NKX2-8	Non matrisome	32	23	2	9	4	15	13	18	5	1	26	8	1	6	28	22	7	4	5	10	239
O15523	DDX3Y	Non matrisome	35	55	25	47	8	41	20	79	15	32	47	33	14	29	27	64	24	7	25	33	660
O15524	SOCS1	Non matrisome	26	29	5	8	5	9	7	10	8	5	18	1	3	12	20	19	7	1	4	14	211
O15525	MAFG	Non matrisome	17	14	6	3	1	16	8	9	1	3	18	17	3	1	7	11	12	0	2	13	162
O15527	OGG1	Non matrisome	34	27	5	14	8	19	25	23	13	10	38	12	5	11	23	26	14	10	9	19	345
O15528	CYP27B1	Non matrisome	50	49	9	13	9	35	20	37	16	10	66	10	7	21	41	31	27	9	11	37	508
O15529	GPR42	Non matrisome	23	19	9	9	12	15	13	27	9	12	52	6	5	22	15	27	15	9	13	34	346
O15530	PDPK1	Non matrisome	33	30	18	28	9	41	28	34	15	25	56	38	10	27	38	44	26	6	23	27	556
O15533	TAPBP	Non matrisome	55	22	3	13	6	24	18	41	13	5	65	13	7	12	50	36	19	11	9	26	448
O15534	PER1	Non matrisome	114	77	22	59	27	80	63	113	31	26	114	37	17	31	150	168	68	7	25	61	1290
O15535	ZSCAN9	Non matrisome	11	30	10	10	18	47	33	22	25	17	38	25	5	10	18	28	16	6	6	19	394
O15537	RS1	Non matrisome	10	12	9	12	10	14	12	17	2	15	22	11	3	7	10	19	12	9	10	8	224
O15539	RGS5	Non matrisome	13	5	6	10	3	19	8	4	3	12	20	24	5	9	9	14	5	2	5	5	181
O15540	FABP7	Non matrisome	7	5	6	10	2	10	5	9	2	6	7	12	4	8	1	6	13	2	2	15	132
O15541	RNF113A	Non matrisome	21	24	9	26	13	36	15	28	7	13	13	29	6	12	21	21	16	2	14	17	343
O15544	LINC01565	Non matrisome	5	8	1	4	7	8	9	15	3	2	23	3	2	7	15	17	10	2	1	7	149
O15547	P2RX6	Non matrisome	35	20	12	17	14	22	20	40	11	11	42	20	3	23	27	26	35	16	13	34	441
O15550	KDM6A	Non matrisome	108	47	91	49	33	74	86	88	51	50	141	74	24	37	86	140	85	24	41	72	1401
O15551	CLDN3	Non matrisome	29	7	6	7	9	5	10	19	0	12	29	8	6	4	9	12	14	6	7	21	220
O15552	FFAR2	Non matrisome	22	23	11	8	7	10	12	22	4	20	50	6	6	20	16	26	15	8	13	31	330
O15553	MEFV	Non matrisome	55	55	19	31	17	68	46	61	19	31	71	49	9	21	60	67	36	6	19	41	781
O15554	KCNN4	Non matrisome	39	29	10	11	9	17	20	32	14	15	73	20	15	13	15	21	22	11	8	33	427
O42043	ERVK-18	Non matrisome	25	30	30	23	18	29	26	25	17	44	49	24	14	16	36	44	36	18	12	44	560
O43143	DHX15	Non matrisome	53	61	25	56	14	53	36	38	25	43	74	47	24	24	43	46	48	5	31	49	795
O43147	SGSM2	Non matrisome	76	62	23	54	25	77	52	62	44	38	103	51	21	32	56	82	33	16	30	69	1006
O43148	RNMT	Non matrisome	24	23	25	28	12	52	18	23	4	18	37	55	12	23	14	40	20	3	19	26	476
O43149	ZZEF1	Non matrisome	227	141	80	165	86	219	153	157	85	107	367	166	68	114	135	248	151	42	66	184	2961
O43150	ASAP2	Non matrisome	76	45	50	61	22	74	50	54	27	48	99	79	17	28	70	74	56	8	19	49	1006
O43151	TET3	Non matrisome	156	90	45	59	39	135	87	154	43	43	154	110	20	52	204	174	82	25	40	83	1795
O43155	FLRT2	Non matrisome	26	32	47	26	15	30	27	35	22	36	84	26	13	23	41	59	47	10	18	43	660
O43156	TTI1	Non matrisome	75	42	34	55	26	74	71	45	32	46	176	59	20	37	50	76	50	9	25	87	1089
O43157	PLXNB1	Non matrisome	175	131	42	114	57	132	102	165	51	55	236	50	32	59	190	157	129	26	60	172	2135
O43159	RRP8	Non matrisome	43	36	12	24	13	31	28	23	9	7	39	41	4	18	39	39	15	4	4	27	456
O43164	PJA2	Non matrisome	45	27	31	53	18	90	39	44	22	20	45	21	9	19	44	84	33	8	18	38	708
O43166	SIPA1L1	Non matrisome	103	117	74	98	21	120	65	105	47	68	137	110	42	65	111	260	103	13	51	94	1804
O43167	ZBTB24	Non matrisome	39	31	26	25	20	59	50	38	39	29	56	53	13	23	36	66	46	1	15	32	697
O43169	CYB5B	Non matrisome	9	6	3	9	2	15	3	13	4	6	13	9	3	3	5	19	6	3	9	10	150
O43172	PRPF4	Non matrisome	38	33	19	29	12	39	14	42	20	27	48	34	9	14	20	40	31	13	13	27	522
O43173	ST8SIA3	Non matrisome	19	18	22	13	6	14	17	18	15	20	42	26	10	28	17	29	24	6	16	20	380
O43174	CYP26A1	Non matrisome	29	35	14	17	14	34	18	38	14	26	67	27	14	26	27	29	22	6	12	28	497
O43175	PHGDH	Non matrisome	54	22	19	20	13	31	27	50	8	24	65	26	13	15	26	32	35	6	3	44	533
O43181	NDUFS4	Non matrisome	13	16	9	8	0	10	6	5	1	5	11	14	6	5	7	16	18	7	2	16	175
O43182	ARHGAP6	Non matrisome	76	66	26	57	13	60	56	69	17	26	103	50	13	25	78	133	39	13	14	40	974
O43184	ADAM12	Non matrisome	66	58	43	41	50	41	40	76	31	33	83	48	18	26	69	57	45	8	20	56	909
O43186	CRX	Non matrisome	30	15	5	11	3	10	21	19	2	4	23	13	7	8	40	40	15	4	15	14	299
O43187	IRAK2	Non matrisome	50	38	19	33	20	46	28	34	11	27	69	28	14	18	42	58	28	12	13	37	625
O43189	PHF1	Non matrisome	34	51	8	24	23	29	22	57	13	10	57	24	7	17	58	60	17	11	14	31	567
O43193	MLNR	Non matrisome	37	39	9	10	10	14	5	33	4	17	58	5	9	17	34	32	21	9	15	34	412
O43194	GPR39	Non matrisome	30	28	13	6	12	22	22	15	15	25	52	16	14	26	21	52	29	7	13	35	453
O43196	MSH5	Non matrisome	57	46	27	46	15	54	33	50	21	46	119	41	19	37	45	64	35	5	18	56	834
O43236	SEPTIN4	Non matrisome	22	38	17	39	8	41	22	26	12	21	36	32	10	21	34	25	25	5	13	31	478
O43237	DYNC1LI2	Non matrisome	33	21	16	28	5	41	16	37	13	15	48	40	10	15	31	43	27	5	11	37	492
O43240	KLK10	Non matrisome	26	18	8	12	12	7	17	23	9	8	35	9	5	3	20	18	12	7	8	19	276
O43242	PSMD3	Non matrisome	51	41	17	31	2	42	30	23	13	22	58	35	14	22	26	31	26	1	21	28	534
O43246	SLC7A4	Non matrisome	71	23	11	15	8	19	21	53	16	31	99	8	16	36	36	57	30	12	21	52	635
O43247	TEX33	Non matrisome	20	15	15	16	2	18	19	23	7	7	21	20	5	6	17	36	14	4	7	8	280
O43248	HOXC11	Non matrisome	28	21	17	7	8	25	9	21	8	5	19	17	6	15	28	35	8	2	14	11	304
O43251	RBFOX2	Non matrisome	51	20	16	15	0	15	20	43	8	11	19	9	5	16	34	26	32	1	25	24	390
O43252	PAPSS1	Non matrisome	46	38	25	35	14	48	25	46	20	21	59	39	20	22	33	18	33	11	22	49	624
O43255	SIAH2	Non matrisome	35	11	11	9	19	15	15	24	15	15	26	11	8	11	29	25	19	3	6	17	324
O43257	ZNHIT1	Non matrisome	11	17	6	10	8	7	11	10	3	1	13	11	1	7	11	6	9	1	3	8	154
O43261	DLEU1	Non matrisome	2	3	3	4	4	7	4	3	4	5	12	3	2	2	6	6	2	1	2	3	78
O43264	ZW10	Non matrisome	45	33	30	34	15	71	41	24	20	44	105	58	22	26	31	64	43	6	21	46	779
O43272	PRODH	Non matrisome	65	51	15	25	10	48	29	36	15	15	72	24	20	24	27	31	27	7	23	36	600
O43278	SPINT1	Non matrisome	36	33	23	27	31	32	22	44	12	17	42	18	4	24	38	30	37	7	17	35	529
O43280	TREH	Non matrisome	38	26	23	30	7	39	35	42	11	14	83	30	12	23	35	36	26	19	27	27	583
O43281	EFS	Non matrisome	69	31	7	28	8	35	27	47	11	9	60	11	7	6	94	40	20	2	18	31	561
O43283	MAP3K13	Non matrisome	55	58	33	50	21	84	49	56	38	41	79	56	21	25	62	112	49	13	22	42	966
O43286	B4GALT5	Non matrisome	20	27	22	22	4	18	17	26	13	17	43	15	12	26	21	20	17	6	21	21	388
O43290	SART1	Non matrisome	55	73	18	50	3	109	39	64	10	22	74	76	12	14	31	55	39	4	13	39	800
O43291	SPINT2	Non matrisome	20	23	16	12	13	13	7	17	2	4	26	8	6	10	8	23	10	4	10	20	252
O43292	GPAA1	Non matrisome	70	31	13	15	6	27	28	52	17	11	120	13	15	26	34	36	31	12	18	46	621
O43293	DAPK3	Non matrisome	32	43	16	21	3	57	16	25	10	28	50	32	6	20	12	29	18	3	12	21	454
O43294	TGFB1I1	Non matrisome	30	27	8	19	27	28	18	44	17	6	41	17	6	28	48	48	25	3	6	15	461
O43295	SRGAP3	Non matrisome	68	72	39	64	17	93	56	50	37	55	96	70	34	37	62	107	51	3	31	57	1099
O43296	ZNF264	Non matrisome	24	32	17	19	36	60	30	52	39	21	41	47	10	27	30	49	43	4	15	31	627
O43298	ZBTB43	Non matrisome	27	20	17	23	12	47	24	30	26	16	30	25	15	19	18	47	25	3	15	28	467
O43299	AP5Z1	Non matrisome	83	59	11	35	20	45	44	38	19	14	137	17	11	34	48	75	44	7	11	55	807
O43300	LRRTM2	Non matrisome	22	26	28	19	16	26	23	26	21	30	75	23	14	28	21	42	39	10	12	15	516
O43301	HSPA12A	Non matrisome	55	32	18	41	5	42	28	49	14	39	58	46	11	34	33	49	42	8	23	48	675
O43303	CCP110	Non matrisome	64	54	56	43	14	82	63	40	21	44	90	84	34	29	52	107	51	4	15	65	1012
O43304	SEC14L5	Non matrisome	38	52	17	31	14	58	31	48	26	27	78	24	13	20	40	59	29	16	22	53	696
O43306	ADCY6	Non matrisome	110	82	42	50	31	63	50	78	30	58	141	43	37	55	43	71	54	13	36	81	1168
O43307	ARHGEF9	Non matrisome	27	34	24	43	10	41	34	22	13	32	42	35	16	26	20	25	12	12	19	29	516
O43309	ZSCAN12	Non matrisome	21	39	16	21	30	75	47	36	36	25	41	44	7	19	24	42	36	6	18	21	604
O43310	CTIF	Non matrisome	33	43	23	35	10	52	36	37	20	21	55	34	18	17	36	52	39	7	9	21	598
O43312	MTSS1	Non matrisome	53	45	16	40	10	50	42	46	15	32	53	41	19	16	73	101	48	6	16	33	755
O43313	ATMIN	Non matrisome	65	23	40	41	19	46	51	44	18	35	71	34	18	32	62	102	71	4	8	39	823
O43314	PPIP5K2	Non matrisome	64	77	49	67	22	96	40	70	35	65	110	96	27	39	74	117	64	8	47	76	1243
O43315	AQP9	Non matrisome	33	9	9	6	4	13	6	34	4	25	32	11	9	21	14	18	9	4	8	26	295
O43316	PAX4	Non matrisome	32	26	6	11	14	14	19	29	8	14	36	14	4	7	35	28	20	8	4	21	350
O43318	MAP3K7	Non matrisome	43	30	24	25	13	45	36	34	13	31	45	38	21	12	36	67	36	8	16	33	606
O43320	FGF16	Non matrisome	7	19	7	10	2	13	6	21	10	7	23	9	3	13	9	18	9	2	10	9	207
O43323	DHH	Non matrisome	50	42	11	20	6	21	7	35	12	4	54	8	5	12	27	16	13	9	10	34	396
O43324	EEF1E1	Non matrisome	11	6	10	6	1	10	10	10	8	9	25	12	1	4	3	13	11	2	11	11	174
O43325	LYRM1	Non matrisome	5	13	3	5	2	8	6	6	3	9	15	10	3	2	7	6	10	1	5	3	122
O43345	ZNF208	Non matrisome	56	21	29	9	83	139	13	86	87	64	58	217	14	57	43	97	89	19	63	36	1280
O43347	MSI1	Non matrisome	33	18	6	15	4	19	13	38	8	10	20	17	16	22	31	25	30	2	12	23	362
O43353	RIPK2	Non matrisome	29	28	24	25	10	38	27	22	22	37	60	31	14	13	35	54	24	7	15	25	540
O43361	ZNF749	Non matrisome	26	51	23	26	42	62	50	52	58	33	52	68	7	41	25	57	44	4	27	30	778
O43364	HOXA2	Non matrisome	31	15	18	16	8	29	23	22	10	9	38	20	4	16	30	42	24	2	6	13	376
O43365	HOXA3	Non matrisome	49	15	17	8	5	15	27	44	18	6	28	19	8	8	75	49	20	2	21	9	443
O43374	RASA4	Non matrisome	55	58	20	40	18	62	37	47	22	25	97	47	12	30	43	60	43	13	15	59	803
O43379	WDR62	Non matrisome	112	75	42	81	38	101	69	99	55	53	149	58	20	47	117	162	83	19	35	103	1518
O43390	HNRNPR	Non matrisome	40	49	24	39	5	51	35	77	9	19	36	44	10	18	42	28	22	5	40	40	633
O43395	PRPF3	Non matrisome	52	46	22	33	3	68	36	32	15	32	55	79	16	21	42	39	38	6	6	42	683
O43396	TXNL1	Non matrisome	15	11	17	20	7	22	16	21	4	14	18	18	8	19	17	17	17	0	7	21	289
O43399	TPD52L2	Non matrisome	16	11	8	13	1	19	8	16	2	4	21	16	3	3	7	24	15	2	2	15	206
O43402	EMC8	Non matrisome	19	9	9	16	8	12	5	9	14	9	20	11	5	5	12	9	11	4	8	15	210
O43405	COCH	Glycoproteins	46	22	24	28	11	26	17	51	9	36	32	35	10	35	25	44	32	5	12	50	550
O43414	ERI3	Non matrisome	27	13	7	13	9	13	16	30	10	16	33	16	13	18	30	23	15	10	8	17	337
O43422	THAP12	Non matrisome	40	41	42	40	20	73	28	25	25	44	87	48	15	37	28	54	44	8	19	43	761
O43423	ANP32C	Non matrisome	6	9	12	22	3	52	4	19	5	6	32	15	2	4	5	14	6	1	7	10	234
O43424	GRID2	Non matrisome	55	55	56	60	15	53	41	70	19	67	95	42	27	46	41	75	68	20	32	70	1007
O43426	SYNJ1	Non matrisome	110	86	61	80	20	93	76	98	26	65	146	86	26	77	132	167	87	19	26	92	1573
O43427	FIBP	Non matrisome	24	24	11	35	5	18	14	18	11	11	51	23	10	23	8	20	18	4	10	26	364
O43432	EIF4G3	Non matrisome	101	84	50	91	20	151	85	73	20	84	135	116	33	50	141	133	94	12	21	91	1585
O43435	TBX1	Non matrisome	52	23	14	22	7	20	11	30	11	6	24	22	12	20	44	22	20	4	11	23	398
O43439	CBFA2T2	Non matrisome	47	45	29	19	14	50	30	32	22	20	52	28	11	15	52	54	38	7	8	31	604
O43447	PPIH	Non matrisome	8	7	10	10	5	7	5	21	3	11	8	12	6	14	11	11	7	1	2	18	177
O43448	KCNAB3	Non matrisome	32	25	11	12	9	26	20	50	9	18	40	20	9	6	21	29	20	8	12	27	404
O43451	MGAM	Non matrisome	96	85	110	113	23	90	70	132	43	91	162	64	37	93	118	134	132	46	90	128	1857
O43462	MBTPS2	Non matrisome	29	18	22	19	12	13	19	31	15	35	62	14	9	34	22	58	29	9	17	52	519
O43463	SUV39H1	Non matrisome	21	40	20	26	21	30	17	27	8	18	37	22	5	14	16	20	15	6	23	26	412
O43464	HTRA2	Non matrisome	49	44	11	19	1	21	16	45	6	23	45	6	6	9	34	33	32	6	8	44	458
O43474	KLF4	Non matrisome	42	32	11	21	14	22	14	51	23	6	43	18	10	17	70	55	27	5	12	20	513
O43482	OIP5	Non matrisome	23	10	7	8	9	13	9	16	7	8	26	11	5	8	14	21	11	3	3	17	229
O43488	AKR7A2	Non matrisome	43	22	10	12	8	25	15	29	14	6	38	13	9	13	21	23	17	7	13	21	359
O43490	PROM1	Non matrisome	40	36	54	41	22	42	34	53	17	64	112	46	14	37	33	68	52	7	38	55	865
O43491	EPB41L2	Non matrisome	59	53	21	48	9	131	58	58	24	47	71	89	12	22	56	83	67	6	18	73	1005
O43493	TGOLN2	Non matrisome	38	11	16	29	0	42	21	34	8	7	18	49	2	5	38	65	31	0	4	19	437
O43497	CACNA1G	Non matrisome	165	151	69	120	55	137	83	166	65	114	278	76	61	108	172	243	94	31	50	139	2377
O43502	RAD51C	Non matrisome	27	24	7	19	10	29	20	22	11	21	48	20	7	17	13	23	26	2	6	24	376
O43504	LAMTOR5	Non matrisome	7	1	4	7	3	5	5	7	4	6	9	4	4	0	3	7	7	0	0	8	91
O43505	B4GAT1	Non matrisome	39	29	18	16	8	28	23	24	9	7	52	14	11	19	27	22	11	6	20	32	415
O43506	ADAM20	Non matrisome	30	23	38	37	45	35	39	55	29	39	65	34	15	32	35	41	38	13	27	56	726
O43508	TNFSF12	Non matrisome	30	26	4	8	4	16	13	21	5	5	38	5	1	7	16	18	8	2	7	15	249
O43511	SLC26A4	Non matrisome	59	30	28	34	12	40	31	50	6	72	87	40	12	40	32	57	44	6	24	76	780
O43513	MED7	Non matrisome	9	17	11	16	4	24	16	8	10	17	25	13	12	6	18	10	5	0	4	8	233
O43516	WIPF1	Non matrisome	22	42	19	16	1	12	12	65	4	9	28	16	3	12	142	63	20	1	3	13	503
O43520	ATP8B1	Non matrisome	90	72	59	75	21	78	54	65	22	84	118	78	26	75	35	69	83	19	54	74	1251
O43521	BCL2L11	Non matrisome	17	20	6	9	4	11	12	12	5	6	14	2	8	8	24	21	6	2	6	5	198
O43524	FOXO3	Non matrisome	50	31	33	43	5	28	39	59	9	14	64	21	26	14	52	110	36	9	8	22	673
O43525	KCNQ3	Non matrisome	70	61	20	48	8	52	32	77	12	41	84	51	19	38	55	64	51	14	29	46	872
O43526	KCNQ2	Non matrisome	68	65	18	39	20	46	31	76	15	38	72	49	14	36	69	86	35	13	28	54	872
O43529	CHST10	Non matrisome	13	23	11	21	6	26	10	14	16	26	35	26	6	27	22	14	16	6	14	24	356
O43541	SMAD6	Non matrisome	42	51	8	26	15	32	12	58	7	9	49	12	3	14	49	45	16	8	13	27	496
O43542	XRCC3	Non matrisome	34	26	5	14	8	19	22	23	12	12	56	12	4	10	21	26	16	3	2	21	346
O43543	XRCC2	Non matrisome	10	15	6	14	12	23	10	13	11	13	39	13	6	16	7	36	12	2	9	13	280
O43548	TGM5	Non matrisome	41	30	39	42	17	33	43	44	14	40	69	37	12	30	39	62	37	15	25	51	720
O43555	GNRH2	Non matrisome	17	11	2	5	0	3	5	9	6	0	18	3	2	0	13	12	7	4	1	2	120
O43556	SGCE	Non matrisome	19	25	21	21	7	27	22	26	8	28	36	19	13	17	36	25	31	8	19	29	437
O43557	TNFSF14	Non matrisome	14	20	2	7	3	13	10	29	7	4	35	4	4	7	10	21	12	6	8	24	240
O43559	FRS3	Non matrisome	29	42	24	26	13	30	25	40	18	9	44	12	7	16	56	40	24	6	9	22	492
O43561	LAT	Non matrisome	26	11	7	16	4	23	7	18	6	7	25	2	4	2	33	31	11	4	10	15	262
O43566	RGS14	Non matrisome	42	39	11	22	9	44	33	45	7	14	75	31	5	17	49	59	24	3	7	30	566
O43567	RNF13	Non matrisome	21	15	20	32	10	27	13	16	9	27	40	23	6	16	20	30	16	1	12	27	381
O43570	CA12	Non matrisome	24	12	18	13	5	18	18	22	15	18	41	17	6	13	22	33	17	5	15	22	354
O43572	AKAP10	Non matrisome	52	28	22	36	8	46	37	31	20	31	58	42	20	31	31	80	37	6	16	30	662
O43581	SYT7	Non matrisome	18	23	18	24	6	24	12	24	7	22	37	38	10	12	25	34	22	7	11	29	403
O43583	DENR	Non matrisome	15	8	4	16	7	20	11	15	0	13	9	24	2	7	9	10	9	2	5	12	198
O43586	PSTPIP1	Non matrisome	35	30	11	22	8	45	34	21	6	15	38	26	9	11	15	29	23	5	15	18	416
O43592	XPOT	Non matrisome	71	41	33	50	22	72	69	29	19	51	124	52	28	55	35	62	40	8	27	74	962
O43593	HR	Non matrisome	103	71	17	41	45	77	69	131	41	17	129	40	11	27	137	83	52	30	11	57	1189
O43597	SPRY2	Non matrisome	13	25	11	15	26	14	17	21	10	7	26	16	3	4	29	36	16	3	7	16	315
O43598	DNPH1	Non matrisome	21	19	1	9	2	18	7	19	2	5	15	1	3	6	9	9	6	3	5	14	174
O43602	DCX	Non matrisome	22	24	19	29	5	15	11	21	6	11	27	32	8	16	20	45	22	1	11	20	365
O43603	GALR2	Non matrisome	46	27	9	8	16	6	8	34	11	18	56	6	6	17	22	28	19	8	12	30	387
O43609	SPRY1	Non matrisome	15	24	13	12	26	17	16	22	12	14	26	15	5	3	24	39	14	1	10	11	319
O43610	SPRY3	Non matrisome	22	15	4	13	27	11	18	14	11	10	29	10	4	6	24	38	15	3	5	9	288
O43612	HCRT	Non matrisome	20	11	3	1	6	2	6	16	3	3	23	3	2	0	12	10	5	1	1	3	131
O43613	HCRTR1	Non matrisome	43	27	10	12	13	15	13	18	8	19	52	15	11	21	27	37	17	10	17	40	425
O43614	HCRTR2	Non matrisome	30	25	17	11	16	21	15	16	9	33	44	19	12	22	22	33	31	13	16	39	444
O43615	TIMM44	Non matrisome	31	32	14	27	6	42	20	29	6	18	47	41	12	17	14	34	17	6	10	29	452
O43617	TRAPPC3	Non matrisome	11	11	11	13	3	15	5	12	2	10	19	9	7	9	5	11	9	1	4	13	180
O43623	SNAI2	Non matrisome	15	11	8	9	14	13	9	11	17	10	22	22	4	10	20	38	14	2	10	9	268
O43633	CHMP2A	Non matrisome	25	19	9	18	0	21	14	10	0	10	24	19	17	3	3	11	8	0	1	10	222
O43638	FOXS1	Non matrisome	28	24	7	10	9	14	12	35	6	8	24	10	9	17	50	27	20	3	9	8	330
O43639	NCK2	Non matrisome	26	23	19	20	4	32	12	27	8	11	30	27	4	12	17	34	17	10	16	31	380
O43653	PSCA	Non matrisome	14	2	5	6	10	3	8	10	1	4	19	4	1	0	4	6	6	2	3	6	114
O43657	TSPAN6	Non matrisome	17	8	13	8	11	11	6	15	3	20	23	15	5	17	5	14	18	4	11	21	245
O43660	PLRG1	Non matrisome	41	28	20	27	6	23	19	32	25	23	35	34	10	12	31	40	41	12	14	41	514
O43663	PRC1	Non matrisome	37	44	23	20	12	79	41	23	12	28	69	50	16	17	22	48	32	7	11	29	620
O43665	RGS10	Non matrisome	11	11	7	11	1	19	10	3	4	5	18	19	6	11	6	22	6	2	4	5	181
O43670	ZNF207	Non matrisome	34	16	8	17	5	15	35	47	10	20	22	25	31	7	95	29	32	2	12	16	478
O43674	NDUFB5	Non matrisome	17	18	3	7	0	14	2	13	6	13	18	10	4	10	12	8	8	3	10	13	189
O43676	NDUFB3	Non matrisome	9	4	2	4	0	8	2	10	8	2	6	11	3	7	3	4	2	4	4	5	98
O43677	NDUFC1	Non matrisome	5	7	3	2	0	4	1	4	1	3	12	5	1	3	8	5	3	2	3	4	76
O43678	NDUFA2	Non matrisome	12	9	5	4	2	6	5	7	1	5	10	6	1	3	5	6	2	1	2	7	99
O43679	LDB2	Non matrisome	16	24	21	22	7	23	17	16	8	12	30	19	14	17	26	32	36	5	14	14	373
O43680	TCF21	Non matrisome	12	12	9	8	3	14	6	12	2	3	18	15	5	3	9	20	12	2	3	11	179
O43681	GET3	Non matrisome	24	10	12	20	8	31	15	20	6	21	34	23	16	18	21	22	15	2	6	24	348
O43683	BUB1	Non matrisome	75	37	54	47	20	86	66	55	35	42	102	77	34	48	66	85	49	13	30	64	1085
O43684	BUB3	Non matrisome	17	17	18	21	8	16	15	19	10	14	22	17	7	14	19	27	23	6	14	24	328
O43687	AKAP7	Non matrisome	6	5	9	6	2	12	6	8	0	2	8	9	1	2	4	13	2	1	2	6	104
O43688	PLPP2	Non matrisome	25	18	7	14	9	8	7	16	8	7	38	9	5	15	12	21	15	5	20	29	288
O43692	PI15	Non matrisome	23	13	16	12	13	7	8	13	4	12	19	10	8	8	18	21	12	9	15	17	258
O43699	SIGLEC6	Non matrisome	35	24	14	15	10	26	27	32	14	17	45	15	7	18	35	37	31	9	10	32	453
O43704	SULT1B1	Non matrisome	10	10	16	17	3	25	5	11	10	21	25	30	12	15	17	15	21	8	12	13	296
O43707	ACTN4	Non matrisome	77	51	46	63	8	87	56	41	31	60	84	58	24	30	29	47	41	16	25	37	911
O43708	GSTZ1	Non matrisome	16	12	7	10	5	10	17	10	2	18	24	12	6	6	15	13	12	2	6	13	216
O43709	BUD23	Non matrisome	16	27	9	13	6	23	9	25	3	10	27	15	8	13	17	21	11	3	11	14	281
O43711	TLX3	Non matrisome	33	23	8	11	2	13	17	16	7	7	26	12	5	12	35	28	14	4	5	13	291
O43715	TRIAP1	Non matrisome	3	3	3	5	4	9	4	6	1	3	3	9	3	5	3	5	2	1	2	2	76
O43716	GATC	Non matrisome	13	12	4	9	2	13	4	10	3	4	16	3	2	5	8	9	3	2	2	12	136
O43719	HTATSF1	Non matrisome	39	36	25	89	10	137	22	55	9	16	46	68	10	31	28	61	27	7	14	25	755
O43731	KDELR3	Non matrisome	8	8	7	6	4	8	5	10	2	18	33	12	6	20	4	13	16	3	15	16	214
O43734	TRAF3IP2	Non matrisome	35	37	22	27	8	38	40	26	22	22	49	20	14	17	76	46	19	6	17	33	574
O43736	ITM2A	Non matrisome	16	18	12	15	7	20	7	16	2	20	29	14	7	14	13	14	13	1	8	17	263
O43739	CYTH3	Non matrisome	18	29	23	27	6	43	11	26	6	26	38	30	10	19	18	18	17	5	12	18	400
O43741	PRKAB2	Non matrisome	12	9	10	18	2	17	9	17	11	13	23	20	6	11	21	30	13	4	7	19	272
O43745	CHP2	Non matrisome	11	19	5	18	0	15	11	12	6	9	19	10	6	10	8	14	6	0	3	14	196
O43747	AP1G1	Non matrisome	60	43	43	40	15	49	38	39	15	53	99	41	28	23	42	60	56	3	21	54	822
O43749	OR1F1	Non matrisome	20	5	12	9	12	5	8	10	13	15	49	10	14	24	11	27	24	2	11	31	312
O43752	STX6	Non matrisome	16	17	11	16	1	24	22	10	3	13	30	11	8	9	3	21	16	5	1	18	255
O43759	SYNGR1	Non matrisome	26	6	9	12	4	8	14	22	1	9	16	6	4	17	14	19	9	5	15	17	233
O43760	SYNGR2	Non matrisome	27	8	10	12	5	6	11	15	1	8	16	5	2	20	12	16	11	4	15	20	224
O43761	SYNGR3	Non matrisome	30	15	5	8	4	7	11	24	0	5	23	2	2	20	12	18	15	5	6	17	229
O43763	TLX2	Non matrisome	28	27	7	7	1	12	12	39	10	5	32	9	4	9	33	20	10	4	4	11	284
O43765	SGTA	Non matrisome	37	12	20	15	4	25	24	21	4	14	30	14	10	9	18	25	11	0	10	10	313
O43766	LIAS	Non matrisome	25	25	16	24	10	25	9	26	6	10	40	32	8	10	22	18	23	5	14	24	372
O43768	ENSA	Non matrisome	8	3	4	7	0	13	11	11	1	2	10	17	4	2	9	8	5	0	3	3	121
O43772	SLC25A20	Non matrisome	23	14	8	9	6	11	11	33	2	16	30	18	11	22	24	13	18	3	10	19	301
O43776	NARS1	Non matrisome	24	38	20	32	15	49	19	39	11	24	54	35	15	23	29	28	28	7	23	35	548
O43781	DYRK3	Non matrisome	30	34	22	28	14	29	26	49	18	34	55	48	13	23	41	44	25	4	20	31	588
O43790	KRT86	Non matrisome	40	37	21	17	29	51	21	35	4	22	41	24	6	11	12	42	21	1	14	37	486
O43791	SPOP	Non matrisome	32	16	16	21	13	31	11	15	6	12	36	29	14	19	17	34	10	6	9	27	374
O43795	MYO1B	Non matrisome	78	76	66	47	18	90	52	48	22	69	113	108	19	54	32	71	42	15	47	69	1136
O43805	SSNA1	Non matrisome	11	10	8	4	3	17	11	4	0	5	14	9	1	1	1	7	7	0	2	4	119
O43808	SLC25A17	Non matrisome	23	18	11	7	2	11	11	20	8	16	44	19	8	18	9	16	23	4	10	29	307
O43809	NUDT21	Non matrisome	8	13	11	8	1	16	12	16	5	12	27	14	4	12	20	7	13	4	10	14	227
O43812	DUX1	Non matrisome	18	26	4	6	3	12	14	12	2	11	15	4	2	5	13	9	9	3	1	1	170
O43813	LANCL1	Non matrisome	36	16	16	17	13	19	19	32	12	18	47	22	9	17	20	15	16	5	33	17	399
O43815	STRN	Non matrisome	71	36	33	59	8	61	32	51	21	30	72	50	14	25	34	67	43	11	18	44	780
O43818	RRP9	Non matrisome	49	36	7	23	11	40	20	44	15	21	45	29	4	11	17	45	13	9	6	30	475
O43819	SCO2	Non matrisome	22	25	2	16	3	12	20	25	9	7	34	7	4	9	16	14	12	4	9	16	266
O43820	HYAL3	Non matrisome	49	29	11	13	13	15	22	38	26	8	48	4	6	15	32	21	13	17	15	22	417
O43822	CFAP410	Non matrisome	19	26	6	7	7	27	10	16	5	7	39	8	4	2	13	27	16	2	3	12	256
O43823	AKAP8	Non matrisome	66	52	21	54	10	67	32	72	13	13	32	38	17	27	47	50	29	4	23	25	692
O43824	GTPBP6	Non matrisome	51	49	10	25	6	35	18	41	14	16	61	24	9	13	28	28	29	7	7	45	516
O43825	B3GALT2	Non matrisome	21	27	28	12	8	21	16	23	18	25	42	25	9	21	25	27	25	9	24	16	422
O43826	SLC37A4	Non matrisome	41	12	12	9	7	13	10	43	4	18	57	16	14	28	17	47	20	13	16	32	429
O43827	ANGPTL7	Non matrisome	17	18	22	19	9	22	18	22	9	12	34	25	9	11	10	28	15	10	18	18	346
O43829	ZBTB14	Non matrisome	29	21	12	33	17	44	21	21	18	19	30	41	12	20	15	36	27	1	10	22	449
O43837	IDH3B	Non matrisome	40	19	16	13	5	27	12	30	13	19	33	25	16	12	13	26	17	2	12	35	385
O43847	NRDC	Non matrisome	70	47	52	73	18	118	44	62	30	53	122	75	23	59	52	65	64	15	43	66	1151
O43852	CALU	Non matrisome	17	13	8	46	2	36	11	16	10	11	21	29	9	17	8	11	14	6	13	17	315
O43854	EDIL3	Glycoproteins	23	24	29	24	24	27	22	46	11	30	29	27	9	15	27	29	27	12	20	25	480
O43861	ATP9B	Non matrisome	82	66	29	49	27	72	49	66	22	60	122	57	37	55	38	91	72	16	43	94	1147
O43865	AHCYL1	Non matrisome	43	25	22	32	19	33	23	33	8	27	42	38	14	15	18	36	33	8	18	43	530
O43866	CD5L	Non matrisome	17	20	8	22	27	27	19	39	10	8	27	16	2	7	15	25	13	11	5	29	347
O43868	SLC28A2	Non matrisome	62	24	20	14	20	33	21	52	7	40	79	28	17	45	21	51	41	13	16	54	658
O43869	OR2T1	Non matrisome	22	14	11	9	13	10	7	19	9	25	49	12	20	27	16	26	26	5	21	28	369
O43889	CREB3	Non matrisome	20	19	9	20	8	35	20	16	7	10	64	16	8	4	29	38	17	5	7	19	371
O43895	XPNPEP2	Non matrisome	51	33	24	30	9	40	30	46	14	31	63	25	16	23	32	54	52	21	30	50	674
O43896	KIF1C	Non matrisome	85	98	33	54	15	102	58	82	21	37	94	52	28	23	89	86	48	12	25	61	1103
O43897	TLL1	Non matrisome	42	59	47	63	40	78	32	94	28	55	61	58	16	52	48	70	56	19	42	53	1013
O43900	PRICKLE3	Non matrisome	47	65	8	26	39	46	26	47	33	18	37	14	9	23	59	59	19	6	13	21	615
O43903	GAS2	Non matrisome	18	15	12	14	11	24	9	19	6	11	38	30	10	9	21	28	14	4	6	14	313
O43908	KLRC4	Non matrisome	5	11	9	3	8	11	10	9	4	12	16	12	3	3	7	9	9	3	5	9	158
[truncated: 18,351 more rows]
