# Supplementary material for: Cancer-associated fibroblasts require proline synthesis by PYCR1 for the deposition of pro-tumorigenic extracellular matrix
Source: Nat Metab. 2022 Jun 27;4(6):693–710. doi: 10.1038/s42255-022-00582-0 (PMC9236907; doi:10.1038/s42255-022-00582-0)
Supplement: Supplementary file 7 — Acetylome and total proteome of mammary cCAF and cNF. [file 42255_2022_582_MOESM7_ESM.xlsx]

## Sheet: cCAFcNF acetylome
Unique identifier	MaxQuant ID	Proteins (Uniprot IDs)	Amino acid	Position	Leading proteins (Uniprot ID)	Protein names	Gene names	cCAF/cNF Exp 1_Fw (Norm by protein levels) (log2)	cCAF/cNF Exp 2_Fw (Norm by protein levels) (log2)	cCAF/cNF Exp 1_Rev (Norm by protein levels) (log2)	cCAF/cNF Exp 2_Rev (Norm by protein levels) (log2)	cCAF/cNF Exp 3 (Norm by protein levels) (log2)	cCAF/cNF Exp 4 (Norm by protein levels) (log2)	cCAF/cNF Exp 1_Fw (log2)	cCAF/cNF Exp 2_Fw (log2)	cCAF/cNF Exp 1_Rev (log2)	cCAF/cNF Exp 2_Rev (log2)	cCAF/cNF Exp 3 (log2)	cCAF/cNF Exp 4 (log2)	AVG protein ratio (cCAF/cNF) (log2)	stddev cNF-cCAF	cCAF/cNF protein Ratio Exp 0_Fw (log2)	cCAF/cNF protein Ratio Exp 0_Rev (log2)	cCAF/cNF protein Ratio Exp 0a_Fw (log2)	cCAF/cNF protein Ratio Exp 0a_Rev (log2)	cCAF/cNF protein Ratio Exp 1_Fw (log2)	cCAF/cNF protein Ratio Exp 1_Rev (log2)	cCAF/cNF protein Ratio Exp 2_Fw (log2)	cCAF/cNF protein Ratio Exp 2_Rev (log2)	Multiplicity	Known site	Origin	Normalised by protein level?	Score diff	Localization prob	PEP	Score	Delta score	Score for localization	Diagnostic peak	Intensity	-Log T-test p-value	T-test Difference	Sequence window	Acetyl (K) Probabilities	Acetyl (K) Score diffs
UID1589	1768	Q5TEC6	K	80	Q5TEC6	Histone H3	HIST2H3PS2	NaN	0.224645	-0.324284	NaN	NaN	NaN	NaN	0.267422	-0.281507	NaN	NaN	NaN	0.0427772	1.491	0.0411926	0.0720101	-0.00656311	-4.16973	0.102143	0.0443618	0.0721601	-0.00217545	___1			yes	94.6917	1	0.0015099	94.692	63.618	94.692		28585000	0.052719	-0.0498195	KLPFQRLVREIAQEFKTDLRFQSSAVMALQE	EIAQEFK(1)TDLR	EIAQEFK(94.69)TDLR
UID3160	1530	P68431;Q16695;Q5TEC6;Q71DI3	K	28	P68431;Q5TEC6;Q71DI3	Histone H3.1;Histone H3.1t;Histone H3;Histone H3.2	HIST1H3A;HIST3H3;HIST2H3PS2;HIST2H3A	NaN	NaN	NaN	NaN	0.322285	0.618941	NaN	NaN	NaN	NaN	0.32845	0.625107	0.0061655	0.798729	0.0411926	0.0720101	-0.00656311	-4.16973	0.102143	0.0410431	0.0721601	-0.0304462	___2	+	CST;HTP;LTP	yes	151.147	1	7.04833e-05	151.15	90.558	151.15	+	392660000	0.711357	0.470613	GGKAPRKQLATKAARKSAPATGGVKKPHRYR	K(1)SAPATGGVK(1)K	K(151.15)SAPATGGVK(151.15)K(-151.15)
UID3161	1531	P68431;Q16695;Q5TEC6;Q71DI3	K	37	P68431;Q5TEC6;Q71DI3	Histone H3.1;Histone H3.1t;Histone H3;Histone H3.2	HIST1H3A;HIST3H3;HIST2H3PS2;HIST2H3A	NaN	NaN	NaN	NaN	0.322285	0.618941	NaN	NaN	NaN	NaN	0.32845	0.625107	0.0061655	0.798729	0.0411926	0.0720101	-0.00656311	-4.16973	0.102143	0.0410431	0.0721601	-0.0304462	___2	+	CST;HTP;LTP	yes	151.147	1	7.04833e-05	151.15	90.558	151.15	+	392660000	0.711357	0.470613	ATKAARKSAPATGGVKKPHRYRPGTVALREI	K(1)SAPATGGVK(1)K	K(151.15)SAPATGGVK(151.15)K(-151.15)
UID2069	415	P84243;K7EK07;K7EMV3;B4DEB1;K7ES00;K7EP01	K	28	P84243	Histone H3.3;Histone H3	H3F3A;H3F3B	NaN	NaN	NaN	NaN	0.103021	0.357542	NaN	NaN	NaN	NaN	0.367749	0.622271	0.264728	0.298951	0.252856	NaN	NaN	NaN	0.822296	NaN	0.2766	0.166379	___2	+	CST;HTP	yes	158.79	1	1.25394e-06	158.79	66.923	158.79	+	1361000000	0.492949	0.230282	GGKAPRKQLATKAARKSAPSTGGVKKPHRYR	K(1)SAPSTGGVK(1)K	K(158.79)SAPSTGGVK(158.79)K(-158.79)
UID2070	416	P84243;K7EK07;K7EMV3;B4DEB1;K7ES00;K7EP01	K	37	P84243	Histone H3.3;Histone H3	H3F3A;H3F3B	NaN	NaN	NaN	NaN	0.103021	0.357542	NaN	NaN	NaN	NaN	0.367749	0.622271	0.264728	0.298951	0.252856	NaN	NaN	NaN	0.822296	NaN	0.2766	0.166379	___2	+	CST;HTP	yes	90.7088	1	1.25394e-06	158.79	66.923	90.709	+	1506000000	0.492949	0.230282	ATKAARKSAPSTGGVKKPHRYRPGTVALREI	SAPSTGGVK(1)K	SAPSTGGVK(90.71)K(-90.71)
UID259	412	P84243;K7EK07;K7EMV3;B4DEB1;K7ES00;P68431;Q16695;Q71DI3	K	80	P84243;P68431;Q71DI3	Histone H3.3;Histone H3;Histone H3.1;Histone H3.1t;Histone H3.2	H3F3A;H3F3B;HIST1H3A;HIST3H3;HIST2H3A	-0.224028	0.244732	-0.262351	-0.160135	0.104753	-0.0754704	-0.106887	0.361873	-0.14521	-0.0429943	0.221894	0.0416706	0.117141	0.202703	0.252856	NaN	NaN	NaN	0.822296	0.0377245	0.089949	-0.0304462	___1	+	CST;HTP;LTP	yes	71.3439	1	3.48609e-08	169.41	139.74	71.344		1899500000	0.319352	-0.0620833	KLPFQRLVREIAQDFKTDLRFQSAAIGALQE;KLPFQRLVREIAQDFKTDLRFQSSAVMALQE	LVREIAQDFK(1)TDLR	LVREIAQDFK(71.34)TDLR
UID266	419	P84243;K7EK07;Q6NXT2;P68431;Q16695;Q71DI3	K	123	P84243;P68431;Q71DI3	Histone H3.3;Histone H3;Histone H3.3C;Histone H3.1;Histone H3.1t;Histone H3.2	H3F3A;H3F3B;H3F3C;HIST1H3A;HIST3H3;HIST2H3A	-0.182688	0.148458	NaN	-0.0697264	NaN	NaN	-0.0655474	0.265599	NaN	0.0474146	NaN	NaN	0.117141	0.202703	0.252856	NaN	NaN	NaN	0.822296	0.0377245	0.089949	-0.0304462	___1	+	CST;HTP;LTP	yes	51.2675	1	0.000137836	97.69	97.69	51.268		280780000	0.121746	-0.0346522	TNLCAIHAKRVTIMPKDIQLARRIRGERA__	VTIMPK(1)DIQLAR	VTIMPK(51.27)DIQLAR
UID265	418	P84243;K7EK07;K7EMV3;B4DEB1;K7ES00;Q6NXT2;K7EP01;P68431;Q16695;Q5TEC6;Q71DI3	K	15	P84243;P68431;Q5TEC6;Q71DI3	Histone H3.3;Histone H3;Histone H3.3C;Histone H3.1;Histone H3.1t;Histone H3.2	H3F3A;H3F3B;H3F3C;HIST1H3A;HIST3H3;HIST2H3PS2;HIST2H3A	-0.026549	0.193332	-0.169402	0.0225371	NaN	NaN	0.0162282	0.23611	-0.126625	0.0653143	NaN	NaN	0.0427772	0.298951	0.147025	0.0720101	-0.00656311	-4.16973	0.462219	0.0410431	0.0810546	-0.0163108	___1	+	CST;HTP;LTP	yes	116.25	1	0.000720497	145.72	92.169	116.25	+	31430000000	0.0217613	0.00497964	_MARTKQTARKSTGGKAPRKQLATKAARKSA	STGGK(1)APRK	STGGK(116.25)APRK(-116.25)
UID2067	413	P84243;K7EK07;K7EMV3;B4DEB1;K7ES00;Q6NXT2;K7EP01;P68431;Q16695;Q5TEC6;Q71DI3	K	19	P84243;P68431;Q5TEC6;Q71DI3	Histone H3.3;Histone H3;Histone H3.3C;Histone H3.1;Histone H3.1t;Histone H3.2	H3F3A;H3F3B;H3F3C;HIST1H3A;HIST3H3;HIST2H3PS2;HIST2H3A	0.436509	0.33883	0.275427	0.351474	0.167793	0.156154	0.479286	0.381608	0.318204	0.394251	0.210571	0.198931	0.0427772	0.298951	0.147025	0.0720101	-0.00656311	-4.16973	0.462219	0.0410431	0.0810546	-0.0163108	___2	+	CST;HTP;LTP	yes	105.396	1	2.7395e-26	211.85	100.58	105.4	+	80097000000	2.8594	0.287698	TKQTARKSTGGKAPRKQLATKAARKSAPATG;TKQTARKSTGGKAPRKQLATKAARKSAPSTG	K(1)QLATK(1)AAR	K(105.4)QLATK(105.4)AAR
UID2071	417	P84243;K7EK07;K7EMV3;B4DEB1;K7ES00;Q6NXT2;K7EP01;P68431;Q16695;Q5TEC6;Q71DI3	K	10	P84243;P68431;Q5TEC6;Q71DI3	Histone H3.3;Histone H3;Histone H3.3C;Histone H3.1;Histone H3.1t;Histone H3.2	H3F3A;H3F3B;H3F3C;HIST1H3A;HIST3H3;HIST2H3PS2;HIST2H3A	0.0594931	0.127339	-0.041294	-0.269679	0.516494	-0.00858116	0.10227	0.170116	0.00148314	-0.226901	0.559271	0.034196	0.0427772	0.298951	0.147025	0.0720101	-0.00656311	-4.16973	0.462219	0.0410431	0.0810546	-0.0163108	___2	+	CST;HTP;LTP	yes	85.7306	1	0.000720497	145.72	92.169	85.731		29827000000	0.242432	0.063962	______MARTKQTARKSTGGKAPRKQLATKA	K(1)STGGK(1)APR	K(85.73)STGGK(85.73)APR
UID2072	418	P84243;K7EK07;K7EMV3;B4DEB1;K7ES00;Q6NXT2;K7EP01;P68431;Q16695;Q5TEC6;Q71DI3	K	15	P84243;P68431;Q5TEC6;Q71DI3	Histone H3.3;Histone H3;Histone H3.3C;Histone H3.1;Histone H3.1t;Histone H3.2	H3F3A;H3F3B;H3F3C;HIST1H3A;HIST3H3;HIST2H3PS2;HIST2H3A	0.0594931	0.127339	-0.041294	-0.269679	0.516494	-0.00858116	0.10227	0.170116	0.00148314	-0.226901	0.559271	0.034196	0.0427772	0.298951	0.147025	0.0720101	-0.00656311	-4.16973	0.462219	0.0410431	0.0810546	-0.0163108	___2	+	CST;HTP;LTP	yes	116.25	1	0.000720497	145.72	92.169	116.25	+	31430000000	0.242432	0.063962	_MARTKQTARKSTGGKAPRKQLATKAARKSA	STGGK(1)APRK	STGGK(116.25)APRK(-116.25)
UID261	414	P84243;K7EK07;K7EMV3;B4DEB1;K7ES00;Q6NXT2;K7EP01;P68431;Q5TEC6;Q71DI3	K	24	P84243;P68431;Q5TEC6;Q71DI3	Histone H3.3;Histone H3;Histone H3.3C;Histone H3.1;Histone H3.2	H3F3A;H3F3B;H3F3C;HIST1H3A;HIST2H3PS2;HIST2H3A	0.317995	0.497839	0.0991577	0.853618	0.62508	0.00740248	0.360772	0.540616	0.141935	0.896395	0.667857	0.0501797	0.0427772	0.298951	0.147025	0.0720101	-0.00656311	-4.16973	0.462219	0.0410431	0.0810546	-0.0163108	___1	+	CST;HTP;LTP	yes	86.095	1	2.7395e-26	211.85	100.58	86.095	+	228290000000	1.54499	0.400182	RKSTGGKAPRKQLATKAARKSAPATGGVKKP;RKSTGGKAPRKQLATKAARKSAPSTGGVKKP	QLATK(1)AAR	QLATK(86.1)AAR
UID2068	414	P84243;K7EK07;K7EMV3;B4DEB1;K7ES00;Q6NXT2;K7EP01;P68431;Q5TEC6;Q71DI3	K	24	P84243;P68431;Q5TEC6;Q71DI3	Histone H3.3;Histone H3;Histone H3.3C;Histone H3.1;Histone H3.2	H3F3A;H3F3B;H3F3C;HIST1H3A;HIST2H3PS2;HIST2H3A	0.436509	0.33883	0.275427	0.351474	0.167793	0.156154	0.479286	0.381608	0.318204	0.394251	0.210571	0.198931	0.0427772	0.298951	0.147025	0.0720101	-0.00656311	-4.16973	0.462219	0.0410431	0.0810546	-0.0163108	___2	+	CST;HTP;LTP	yes	86.095	1	2.7395e-26	211.85	100.58	86.095	+	228290000000	2.8594	0.287698	RKSTGGKAPRKQLATKAARKSAPATGGVKKP;RKSTGGKAPRKQLATKAARKSAPSTGGVKKP	QLATK(1)AAR	QLATK(86.1)AAR
UID524	682	P07305;P07305-2	K	52	P07305	Histone H1.0;Histone H1.0, N-terminally processed	H1F0	NaN	0.438694	NaN	-0.123254	NaN	NaN	NaN	0.450633	NaN	-0.111314	NaN	NaN	0.0119398	0.189932	-0.00220856	0.211951	0.0260882	0.263885	0.140487	-0.187872	-0.0135039	-0.291181	___1	+	HTP	yes	117.388	1	0.0115371	117.39	54.508	117.39	+	90115000	0.171104	0.15772	QAEKNRAGSSRQSIQKYIKSHYKVGENADSQ	QSIQK(1)YIK	QSIQK(117.39)YIK(-117.39)
UID525	683	P07305	K	12	P07305	Histone H1.0;Histone H1.0, N-terminally processed	H1F0	0.222599	NaN	-0.248703	NaN	NaN	NaN	0.234539	NaN	-0.236763	NaN	NaN	NaN	0.0119398	0.189932	-0.00220856	0.211951	0.0260882	0.263885	0.140487	-0.187872	-0.0135039	-0.291181	___1			yes	97.7338	1	0.000955822	97.734	85.118	97.734	+	7619300	0.0155733	-0.0130516	____MTENSTSAPAAKPKRAKASKKSTDHPK	TENSTSAPAAK(1)PK	TENSTSAPAAK(97.73)PK(-97.73)
UID727	894	P16403	K	17	P16403	Histone H1.2	HIST1H1C	NaN	NaN	NaN	NaN	0.000298992	-0.508729	NaN	NaN	NaN	NaN	0.204959	-0.304069	0.20466	0.225115	0.487808	0.353214	NaN	NaN	0.259101	0.00893969	0.150219	-0.124514	___1	+	HTP	yes	148.701	1	5.49788e-20	148.7	141.34	148.7	+	1132000000	0.300705	-0.254215	SETAPAAPAAAPPAEKAPVKKKAAKKAGGTP	SETAPAAPAAAPPAEK(1)APVK	SETAPAAPAAAPPAEK(148.7)APVK(-148.7)
UID624	789	P10412	K	17	P10412	Histone H1.4	HIST1H1E	1.08184	-0.00922816	NaN	NaN	0.0580488	0.168638	1.05006	-0.0410012	NaN	NaN	0.0262757	0.136865	-0.0317731	0.136679	0.0610266	0.162457	NaN	NaN	0.00797697	-0.0823425	-0.0715231	-0.235561	___1	+	HTP;LTP	yes	118.187	1	8.07785e-34	191.06	191.06	118.19	+	4494500000	0.533967	0.324824	SETAPAAPAAPAPAEKTPVKKKARKSAGAAK	SETAPAAPAAPAPAEK(1)TPVK	SETAPAAPAAPAPAEK(118.19)TPVK(-118.19)
UID621	786	P10412;P16402;P16403	K	63	P10412;P16402;P16403	Histone H1.4;Histone H1.3;Histone H1.2	HIST1H1E;HIST1H1D;HIST1H1C	NaN	0.54176	NaN	-0.152884	NaN	-0.332867	NaN	0.74642	NaN	0.0517764	NaN	-0.128207	0.20466	0.159938	0.487808	0.353214	NaN	NaN	0.259101	0.00893969	0.150219	-0.124514	___1	+	CST;HTP	yes	105.396	1	0.00400738	105.4	73.462	105.4	+	318320000	0.0220238	0.0186698	VAASKERSGVSLAALKKALAAAGYDVEKNNS	SGVSLAALK(1)K	SGVSLAALK(105.4)K(-105.4)
UID619	784	P10412;P16402;P16403;P22492;Q02539	K	75	P10412;P16402;P16403;Q02539	Histone H1.4;Histone H1.3;Histone H1.2;Histone H1t;Histone H1.1	HIST1H1E;HIST1H1D;HIST1H1C;HIST1H1T;HIST1H1A	NaN	0.569489	NaN	-0.128891	NaN	NaN	NaN	0.782295	NaN	0.0839154	NaN	NaN	0.212806	0.192526	0.58227	0.470581	NaN	NaN	0.324988	0.0299846	0.0393481	-0.180038	___1	+	CST;HTP	yes	105.649	1	3.48458e-05	107.18	101.07	105.65		32564000	0.19267	0.220299	AALKKALAAAGYDVEKNNSRIKLGIKSLVSK;AALKKALAAAGYDVEKNNSRIKLGLKSLVSK	ALAAAGYDVEK(1)NNSR	ALAAAGYDVEK(105.65)NNSR
UID618	783	P10412;P16401;P16403	K	117	P10412;P16401;P16403	Histone H1.4;Histone H1.5;Histone H1.2	HIST1H1E;HIST1H1B;HIST1H1C	-0.304646	0.465739	NaN	-0.0595239	NaN	NaN	-0.257167	0.513218	NaN	-0.0120446	NaN	NaN	0.0474792	0.136679	0.11721	0.162457	0.0333552	-0.0555308	0.0487335	0.00893969	0.0587748	-0.124514	___1			yes	100.017	1	0.00666174	100.02	72.183	100.02	+	77966000	0.0480663	0.0338564	SGSFKLNKKAASGEAKPKAKKAGAAKAKKPA;SGSFKLNKKAASGEAKPKVKKAGGTKPKKPV	AASGEAK(1)PK	AASGEAK(100.02)PK(-100.02)
UID723	890	P16401	K	78	P16401	Histone H1.5	HIST1H1B	-0.398299	0.296115	NaN	0.0540825	NaN	NaN	-0.350819	0.343595	NaN	0.101562	NaN	NaN	0.0474792	0.0709355	0.11721	0.130055	0.0333552	-0.0555308	0.0487335	0.046225	0.0587748	-0.067345	___1	+	CST;HTP	yes	102.621	1	4.66009e-05	102.62	97.73	102.62		18329000	0.0248557	-0.0160336	AALKKALAAGGYDVEKNNSRIKLGLKSLVSK	ALAAGGYDVEK(1)NNSR	ALAAGGYDVEK(102.62)NNSR
UID725	892	P16401	K	66	P16401	Histone H1.5	HIST1H1B	NaN	0.397872	NaN	-0.12718	-0.317692	NaN	NaN	0.445351	NaN	-0.0797007	-0.270213	NaN	0.0474792	0.0709355	0.11721	0.130055	0.0333552	-0.0555308	0.0487335	0.046225	0.0587748	-0.067345	___1	+	CST	yes	102.067	1	0.00132397	102.07	78.112	102.07	+	103260000	0.0230578	-0.0156668	VAASKERNGLSLAALKKALAAGGYDVEKNNS	NGLSLAALK(1)K	NGLSLAALK(102.07)K(-102.07)
UID613	778	P0C0S8;Q96KK5;P20671;A0A0U1RR32;A0A0U1RRH7;Q6FI13;Q93077;Q7L7L0;P04908	K	126	P0C0S8;Q6FI13;Q93077	Histone H2A type 1;Histone H2A type 1-H;Histone H2A type 1-D;Histone H2A type 2-A;Histone H2A type 1-C;Histone H2A type 3;Histone H2A type 1-B/E	HIST1H2AG;HIST1H2AH;HIST1H2AD;HIST2H2AA3;HIST1H2AC;HIST3H2A;HIST1H2AB	NaN	NaN	0.0570585	NaN	NaN	0.141915	NaN	NaN	0.0738326	NaN	NaN	0.158689	0.0167741	0.186865	0.0193697	NaN	-0.0504807	NaN	NaN	0.079444	NaN	-0.30558	___1			yes	74.6482	1	0.0138121	106.18	106.18	106.18		11644000	0.59069	0.0994867	NIQAVLLPKKTESHHKAKGK___________	KTESHHK(1)AK	K(-74.65)TESHHK(74.65)AK(-106.18)
UID2417	775	P0C0S8;Q96KK5;Q99878;P20671;A0A0U1RR32;A0A0U1RRH7;Q6FI13;Q16777;Q8IUE6;Q93077;Q7L7L0;P04908	K	6	P0C0S8;Q6FI13;Q8IUE6;Q93077	Histone H2A type 1;Histone H2A type 1-H;Histone H2A type 1-J;Histone H2A type 1-D;Histone H2A type 2-A;Histone H2A type 2-C;Histone H2A type 2-B;Histone H2A type 1-C;Histone H2A type 3;Histone H2A type 1-B/E	HIST1H2AG;HIST1H2AH;HIST1H2AJ;HIST1H2AD;HIST2H2AA3;HIST2H2AC;HIST2H2AB;HIST1H2AC;HIST3H2A;HIST1H2AB	-0.227293	-0.226057	-0.413085	-0.190465	NaN	NaN	-0.0496869	-0.0484504	-0.235478	-0.0128589	NaN	NaN	0.177607	0.1444	0.178904	0.507749	0.0167741	NaN	0.334444	0.217759	0.326646	-0.066442	___2	+	CST;HTP	yes	109.012	1	0.00969023	121.99	100.69	109.01	+	231170000	1.87052	-0.264225	__________MSGRGKQGGKARAKAKSRSSR;__________MSGRGKQGGKARAKAKTRSSR	GK(1)QGGK(1)AR	GK(109.01)QGGK(109.01)AR
UID2418	776	P0C0S8;Q96KK5;Q99878;P20671;A0A0U1RR32;A0A0U1RRH7;Q6FI13;Q16777;Q8IUE6;Q93077;Q7L7L0;P04908	K	10	P0C0S8;Q6FI13;Q8IUE6;Q93077	Histone H2A type 1;Histone H2A type 1-H;Histone H2A type 1-J;Histone H2A type 1-D;Histone H2A type 2-A;Histone H2A type 2-C;Histone H2A type 2-B;Histone H2A type 1-C;Histone H2A type 3;Histone H2A type 1-B/E	HIST1H2AG;HIST1H2AH;HIST1H2AJ;HIST1H2AD;HIST2H2AA3;HIST2H2AC;HIST2H2AB;HIST1H2AC;HIST3H2A;HIST1H2AB	-0.227293	-0.226057	-0.413085	-0.190465	NaN	NaN	-0.0496869	-0.0484504	-0.235478	-0.0128589	NaN	NaN	0.177607	0.1444	0.178904	0.507749	0.0167741	NaN	0.334444	0.217759	0.326646	-0.066442	___2	+	CST;HTP;LTP	yes	109.012	1	0.00969023	121.99	100.69	109.01	+	231170000	1.87052	-0.264225	______MSGRGKQGGKARAKAKSRSSRAGLQ;______MSGRGKQGGKARAKAKTRSSRAGLQ	GK(1)QGGK(1)AR	GK(109.01)QGGK(109.01)AR
UID612	777	P0C0S8;Q96KK5;Q99878;P20671;A0A0U1RR32;A0A0U1RRH7;H0YFX9;Q6FI13;Q16777;Q9BTM1;Q9BTM1-2	K	96	P0C0S8;Q6FI13;Q9BTM1	Histone H2A type 1;Histone H2A type 1-H;Histone H2A type 1-J;Histone H2A type 1-D;Histone H2A;Histone H2A type 2-A;Histone H2A type 2-C;Histone H2A.J	HIST1H2AG;HIST1H2AH;HIST1H2AJ;HIST1H2AD;H2AFJ;HIST2H2AA3;HIST2H2AC	NaN	-0.133928	0.0885712	NaN	NaN	NaN	NaN	-0.133928	0.0885712	NaN	NaN	NaN	0	NaN	NaN	NaN	-0.117735	NaN	NaN	0.079444	NaN	NaN	___1	+	CST;HTP	yes	143.502	1	2.81446e-07	143.5	114.34	143.5	+	115570000	0.0594943	-0.0226784	PRHLQLAIRNDEELNKLLGKVTIAQGGVLPN	NDEELNK(1)LLGK	NDEELNK(143.5)LLGK(-143.5)
UID3505	1878	Q9BTM1;Q9BTM1-2	K	6	Q9BTM1	Histone H2A.J	H2AFJ	NaN	NaN	NaN	NaN	0.120906	-0.33042	NaN	NaN	NaN	NaN	0.120906	-0.33042	0	NaN	NaN	NaN	NaN	NaN	NaN	NaN	NaN	NaN	___2	+	CST		130.638	1	0.00624035	130.64	94.242	130.64	+	1338400000	0.140672	-0.104757	__________MSGRGKQGGKVRAKAKSRSSR	GK(1)QGGK(1)VR	GK(130.64)QGGK(130.64)VR
UID3506	1879	Q9BTM1;Q9BTM1-2	K	10	Q9BTM1	Histone H2A.J	H2AFJ	NaN	NaN	NaN	NaN	0.120906	-0.33042	NaN	NaN	NaN	NaN	0.120906	-0.33042	0	NaN	NaN	NaN	NaN	NaN	NaN	NaN	NaN	NaN	___2	+	CST		130.638	1	0.00624035	130.64	94.242	130.64	+	1338400000	0.140672	-0.104757	______MSGRGKQGGKVRAKAKSRSSRAGLQ	GK(1)QGGK(1)VR	GK(130.64)QGGK(130.64)VR
UID2413	771	P0C0S5;Q71UI9;Q71UI9-3;C9J0D1;Q71UI9-2;C9J386;Q71UI9-5	K	5	P0C0S5	Histone H2A.Z;Histone H2A.V;Histone H2A	H2AFZ;H2AFV	-0.0946437	-0.0177428	-0.200423	-0.365746	NaN	NaN	0.146652	0.223553	0.0408723	-0.12445	NaN	NaN	0.241296	0.143219	0.267286	0.421196	0.279337	-0.294835	0.205742	0.269632	0.238751	0.0955504	___2	+	CST;HTP	yes	94.6162	1	0.00124479	118.23	90.747	94.616	+	410490000	0.959587	-0.169639	___________MAGGKAGKDSGKAKTKAVSR	AGGK(1)AGK(1)DSGK	AGGK(94.62)AGK(94.62)DSGK(-94.62)
UID2414	772	P0C0S5;Q71UI9;Q71UI9-3;C9J0D1;Q71UI9-2;C9J386;Q71UI9-5	K	8	P0C0S5	Histone H2A.Z;Histone H2A.V;Histone H2A	H2AFZ;H2AFV	0.00987335	0.01882	-0.414144	-0.365746	NaN	NaN	0.251169	0.260116	-0.172848	-0.12445	NaN	NaN	0.241296	0.143219	0.267286	0.421196	0.279337	-0.294835	0.205742	0.269632	0.238751	0.0955504	___2	+	CST;HTP;LTP	yes	70.5516	1	0.00124479	135.43	72.964	70.552		553610000	0.683563	-0.187799	________MAGGKAGKDSGKAKTKAVSRSQR	AGK(1)DSGK(1)AK	AGK(70.55)DSGK(70.55)AK(-70.55)
UID2415	773	P0C0S5;Q71UI9;Q71UI9-3;C9J0D1;Q71UI9-2;C9J386;Q71UI9-5	K	12	P0C0S5	Histone H2A.Z;Histone H2A.V;Histone H2A	H2AFZ;H2AFV	0.114282	0.055372	-0.627903	NaN	NaN	NaN	0.355578	0.296668	-0.386607	NaN	NaN	NaN	0.241296	0.143219	0.267286	0.421196	0.279337	-0.294835	0.205742	0.269632	0.238751	0.0955504	___2	+	CST;HTP;LTP	yes	70.5516	1	0.00171828	135.43	72.964	70.552		143130000	0.231357	-0.15275	____MAGGKAGKDSGKAKTKAVSRSQRAGLQ	AGK(1)DSGK(1)AK	AGK(70.55)DSGK(70.55)AK(-70.55)
UID918	1085	P33778	K	21	P33778	Histone H2B type 1-B	HIST1H2BB	NaN	NaN	NaN	NaN	0.34962	0.183092	NaN	NaN	NaN	NaN	0.34962	0.183092	0	NaN	NaN	NaN	NaN	NaN	NaN	NaN	NaN	NaN	___1	+	CST;HTP;LTP		114.895	1	1.46217e-21	176.6	61.145	114.89		1668900000	0.714707	0.266356	KSAPAPKKGSKKAITKAQKKDGKKRKRSRKE	K(1)AITK(1)AQK	K(114.89)AITK(114.89)AQK(-114.89)
UID2725	1085	P33778	K	21	P33778	Histone H2B type 1-B	HIST1H2BB	NaN	NaN	NaN	NaN	0.218681	0.301468	NaN	NaN	NaN	NaN	0.218681	0.301468	0	NaN	NaN	NaN	NaN	NaN	NaN	NaN	NaN	NaN	___2	+	CST;HTP;LTP		114.895	1	1.46217e-21	176.6	61.145	114.89		1668900000	0.997913	0.260074	KSAPAPKKGSKKAITKAQKKDGKKRKRSRKE	K(1)AITK(1)AQK	K(114.89)AITK(114.89)AQK(-114.89)
UID2726	1086	P33778	K	24	P33778	Histone H2B type 1-B	HIST1H2BB	NaN	NaN	NaN	NaN	0.218681	0.358165	NaN	NaN	NaN	NaN	0.218681	0.358165	0	NaN	NaN	NaN	NaN	NaN	NaN	NaN	NaN	NaN	___2	+	CST;HTP		110.807	1	0.0178521	110.81	43.814	110.81	+	255980000	0.820912	0.288423	PAPKKGSKKAITKAQKKDGKKRKRSRKESYS	AITK(1)AQK(1)K	AITK(110.81)AQK(110.81)K(-110.81)
UID2728	1088	P33778	K	16	P33778	Histone H2B type 1-B	HIST1H2BB	NaN	NaN	NaN	NaN	0.650575	0.0489001	NaN	NaN	NaN	NaN	0.650575	0.0489001	0	NaN	NaN	NaN	NaN	NaN	NaN	NaN	NaN	NaN	___2	+	CST;HTP;LTP		175.913	1	1.78122e-06	175.91	103.77	175.91	+	4201500000	0.344632	0.349738	MPEPSKSAPAPKKGSKKAITKAQKKDGKKRK	GSK(1)K(1)AITK	GSK(175.91)K(175.91)AITK(-175.91)
UID2729	1089	P33778	K	17	P33778	Histone H2B type 1-B	HIST1H2BB	NaN	NaN	NaN	NaN	0.650575	0.146808	NaN	NaN	NaN	NaN	0.650575	0.146808	0	NaN	NaN	NaN	NaN	NaN	NaN	NaN	NaN	NaN	___2	+	CST;HTP;LTP		114.895	1	1.46217e-21	176.6	61.145	114.89		4419700000	0.445259	0.398691	PEPSKSAPAPKKGSKKAITKAQKKDGKKRKR	K(1)AITK(1)AQK	K(114.89)AITK(114.89)AQK(-114.89)
UID920	1087	P33778;P58876;P62807;Q16778;Q5QNW6;Q5QNW6-2;Q93079;Q96A08;Q99877;U3KQK0;Q99879;Q99880	K	121	P33778;P58876;P62807;Q16778;Q5QNW6;Q93079;Q96A08;Q99877;Q99879;Q99880	Histone H2B type 1-B;Histone H2B type 1-D;Histone H2B type 1-C/E/F/G/I;Histone H2B type 2-E;Histone H2B type 2-F;Histone H2B type 1-H;Histone H2B type 1-A;Histone H2B type 1-N;Histone H2B;Histone H2B type 1-M;Histone H2B type 1-L	HIST1H2BB;HIST1H2BD;HIST1H2BC;HIST2H2BE;HIST2H2BF;HIST1H2BH;HIST1H2BA;HIST1H2BN;HIST1H2BM;HIST1H2BL	0.0563377	0.325457	0.0310087	0.167585	0.379148	0.275512	0.0563377	0.325457	0.0310087	0.167585	0.379148	0.275512	0	NaN	NaN	NaN	NaN	NaN	NaN	NaN	NaN	NaN	___1	+	CST;HTP;LTP		84.4031	1	4.23156e-07	152.47	126.73	84.403	+	1757400000	1.76381	0.205841	ELAKHAVSEGTKAVTKYTSSK__________	HAVSEGTK(1)AVTK(1)YTSSK	HAVSEGTK(84.4)AVTK(84.4)YTSSK(-84.4)
UID2727	1087	P33778;P58876;P62807;Q16778;Q5QNW6;Q5QNW6-2;Q93079;Q96A08;Q99877;U3KQK0;Q99879;Q99880	K	121	P33778;P58876;P62807;Q16778;Q5QNW6;Q93079;Q96A08;Q99877;Q99879;Q99880	Histone H2B type 1-B;Histone H2B type 1-D;Histone H2B type 1-C/E/F/G/I;Histone H2B type 2-E;Histone H2B type 2-F;Histone H2B type 1-H;Histone H2B type 1-A;Histone H2B type 1-N;Histone H2B;Histone H2B type 1-M;Histone H2B type 1-L	HIST1H2BB;HIST1H2BD;HIST1H2BC;HIST2H2BE;HIST2H2BF;HIST1H2BH;HIST1H2BA;HIST1H2BN;HIST1H2BM;HIST1H2BL	NaN	-0.313291	NaN	0.173864	NaN	NaN	NaN	-0.313291	NaN	0.173864	NaN	NaN	0	NaN	NaN	NaN	NaN	NaN	NaN	NaN	NaN	NaN	___2	+	CST;HTP;LTP		84.4031	1	4.23156e-07	152.47	126.73	84.403	+	1757400000	0.0848431	-0.0697132	ELAKHAVSEGTKAVTKYTSSK__________	HAVSEGTK(1)AVTK(1)YTSSK	HAVSEGTK(84.4)AVTK(84.4)YTSSK(-84.4)
UID2730	1090	P33778;P58876;P62807;Q16778;Q5QNW6;Q5QNW6-2;Q93079;Q96A08;Q99877;U3KQK0;Q99879;Q99880	K	117	P33778;P58876;P62807;Q16778;Q5QNW6;Q93079;Q96A08;Q99877;Q99879;Q99880	Histone H2B type 1-B;Histone H2B type 1-D;Histone H2B type 1-C/E/F/G/I;Histone H2B type 2-E;Histone H2B type 2-F;Histone H2B type 1-H;Histone H2B type 1-A;Histone H2B type 1-N;Histone H2B;Histone H2B type 1-M;Histone H2B type 1-L	HIST1H2BB;HIST1H2BD;HIST1H2BC;HIST2H2BE;HIST2H2BF;HIST1H2BH;HIST1H2BA;HIST1H2BN;HIST1H2BM;HIST1H2BL	NaN	-0.313291	NaN	0.173864	NaN	NaN	NaN	-0.313291	NaN	0.173864	NaN	NaN	0	NaN	NaN	NaN	NaN	NaN	NaN	NaN	NaN	NaN	___2	+	CST;HTP;LTP		84.4031	1	4.23156e-07	101.08	91.822	84.403	+	16628000	0.0848431	-0.0697132	LLPGELAKHAVSEGTKAVTKYTSSK______	HAVSEGTK(1)AVTK(1)YTSSK	HAVSEGTK(84.4)AVTK(84.4)YTSSK(-84.4)
UID2733	1093	P33778;P58876;Q5QNW6;Q5QNW6-2;Q93079;Q99877;U3KQK0;Q99880	K	NaN	P33778;P58876;Q5QNW6;Q93079;Q99877;Q99880	Histone H2B type 1-B;Histone H2B type 1-D;Histone H2B type 2-F;Histone H2B type 1-H;Histone H2B type 1-N;Histone H2B;Histone H2B type 1-L	HIST1H2BB;HIST1H2BD;HIST2H2BF;HIST1H2BH;HIST1H2BN;HIST1H2BL	0.326257	0.449028	0.394515	0.752853	0.431278	0.420102	0.326257	0.449028	0.394515	0.752853	0.431278	0.420102	0	NaN	NaN	NaN	NaN	NaN	NaN	NaN	NaN	NaN	___2	+	CST;HTP;LTP		64.7298	1	0.0049384	89.913	69.346	64.73		5519400000	3.20844	0.462339	___MPDPAKSAPAPKKGSKKAVTKAQKKDGK;___MPDPAKSAPAPKKGSKKAVTKVQKKDGK;___MPELAKSAPAPKKGSKKAVTKAQKKDGK;___MPEPSKSAPAPKKGSKKAITKAQKKDGK;___MPEPSKSAPAPKKGSKKAVTKAQKKDGK;___MPEPTKSAPAPKKGSKKAVTKAQKKDGK	SAPAPK(1)K(1)GSK	SAPAPK(64.73)K(64.73)GSK(-64.73)
UID924	1091	P33778;Q99877;U3KQK0	K	6	P33778;Q99877	Histone H2B type 1-B;Histone H2B type 1-N;Histone H2B	HIST1H2BB;HIST1H2BN	NaN	NaN	NaN	NaN	0.587036	0.277775	NaN	NaN	NaN	NaN	0.587036	0.277775	0	NaN	NaN	NaN	NaN	NaN	NaN	NaN	NaN	NaN	___1	+	CST;HTP		125.698	1	0.000484419	136.52	49.845	125.7	+	708280000	0.660278	0.432406	__________MPEPSKSAPAPKKGSKKAITK;__________MPEPSKSAPAPKKGSKKAVTK	PEPSK(1)SAPAPK	PEPSK(125.7)SAPAPK(-125.7)
UID2732	1092	P33778;Q99877;U3KQK0	K	12	P33778;Q99877	Histone H2B type 1-B;Histone H2B type 1-N;Histone H2B	HIST1H2BB;HIST1H2BN	0.326257	0.449028	0.394515	0.752853	0.431278	0.420102	0.326257	0.449028	0.394515	0.752853	0.431278	0.420102	0	NaN	NaN	NaN	NaN	NaN	NaN	NaN	NaN	NaN	___2	+	CST;HTP;LTP		64.7298	1	0.0049384	89.913	69.346	64.73		5519400000	3.20844	0.462339	____MPEPSKSAPAPKKGSKKAITKAQKKDG;____MPEPSKSAPAPKKGSKKAVTKAQKKDG	SAPAPK(1)K(1)GSK	SAPAPK(64.73)K(64.73)GSK(-64.73)
UID927	1094	P33778;Q16778;Q96A08	K	NaN	P33778;Q16778;Q96A08	Histone H2B type 1-B;Histone H2B type 2-E;Histone H2B type 1-A	HIST1H2BB;HIST2H2BE;HIST1H2BA	NaN	0.0746322	NaN	0.0281216	-0.570884	-0.147683	NaN	0.0746322	NaN	0.0281216	-0.570884	-0.147683	0	NaN	NaN	NaN	NaN	NaN	NaN	NaN	NaN	NaN	___1	+	HTP		162.223	1	1.05551e-27	205.87	162.62	162.22	+	577480000	0.429604	-0.153953	RSRKESYSIYVYKVLKQVHPDTGISSKAMGI;RTRKESYSIYIYKVLKQVHPDTGISSKAMSI	VLK(1)QVHPDTGISSK	VLK(162.22)QVHPDTGISSK(-162.22)
UID1184	1355	P58876	K	6	P58876	Histone H2B type 1-D	HIST1H2BD	NaN	NaN	NaN	NaN	0.52929	0.344042	NaN	NaN	NaN	NaN	0.52929	0.344042	0	NaN	NaN	NaN	NaN	NaN	NaN	NaN	NaN	NaN	___1	+	CST;HTP		106.585	1	0.00093976	106.58	58.29	106.58	+	1320500000	0.875936	0.436666	__________MPEPTKSAPAPKKGSKKAVTK	PEPTK(1)SAPAPK	PEPTK(106.58)SAPAPK(-106.58)
UID2992	1356	P58876	K	12	P58876	Histone H2B type 1-D	HIST1H2BD	0.326257	0.449028	0.394515	0.752853	0.431278	0.420102	0.326257	0.449028	0.394515	0.752853	0.431278	0.420102	0	NaN	NaN	NaN	NaN	NaN	NaN	NaN	NaN	NaN	___2	+	CST;HTP		64.7298	1	0.0049384	89.913	69.346	64.73		5519400000	3.20844	0.462339	____MPEPTKSAPAPKKGSKKAVTKAQKKDG	SAPAPK(1)K(1)GSK	SAPAPK(64.73)K(64.73)GSK(-64.73)
UID324	477	O60814;P57053	K	121	O60814	Histone H2B type 1-K;Histone H2B type F-S	HIST1H2BK;H2BFS	-0.0451609	-0.676019	-0.170565	-0.115038	-0.0636037	-0.183083	-0.0451609	-0.676019	-0.170565	-0.115038	-0.0636037	-0.183083	0	NaN	NaN	NaN	NaN	NaN	NaN	NaN	NaN	NaN	___1	+	CST;HTP		74.4644	1	0.00212051	126.62	89.462	74.464	+	800010000	1.08754	-0.208912	ELAKHAVSEGTKAVTKYTSAK__________	AVTK(1)YTSAK	AVTK(74.46)YTSAK(-74.46)
UID329	482	O60814;P57053;P33778;P58876;P62807;Q16778;Q5QNW6;Q5QNW6-2;Q93079;Q96A08;Q99877;U3KQK0;Q99879;Q99880	K	109	O60814;P33778;P58876;P62807;Q16778;Q5QNW6;Q93079;Q96A08;Q99877;Q99879;Q99880	Histone H2B type 1-K;Histone H2B type F-S;Histone H2B type 1-B;Histone H2B type 1-D;Histone H2B type 1-C/E/F/G/I;Histone H2B type 2-E;Histone H2B type 2-F;Histone H2B type 1-H;Histone H2B type 1-A;Histone H2B type 1-N;Histone H2B;Histone H2B type 1-M;Histone H2B type 1-L	HIST1H2BK;H2BFS;HIST1H2BB;HIST1H2BD;HIST1H2BC;HIST2H2BE;HIST2H2BF;HIST1H2BH;HIST1H2BA;HIST1H2BN;HIST1H2BM;HIST1H2BL	0.0924509	0.217098	-0.152033	0.024571	-0.0830193	-0.00274481	0.0924509	0.217098	-0.152033	0.024571	-0.0830193	-0.00274481	0	NaN	NaN	NaN	NaN	NaN	NaN	NaN	NaN	NaN	___1	+	CST;HTP		184.017	1	2.17869e-35	212.03	205.65	184.02		9755200000	0.110822	0.0160538	EIQTAVRLLLPGELAKHAVSEGTKAVTKYTS	LLLPGELAK(1)HAVSEGTK	LLLPGELAK(184.02)HAVSEGTK(-184.02)
UID330	483	O60814;P57053;P62807;Q16778	K	6	O60814;P62807;Q16778	Histone H2B type 1-K;Histone H2B type F-S;Histone H2B type 1-C/E/F/G/I;Histone H2B type 2-E	HIST1H2BK;H2BFS;HIST1H2BC;HIST2H2BE	0.226974	0.593898	NaN	0.171873	0.417513	0.405417	0.226974	0.593898	NaN	0.171873	0.417513	0.405417	0	NaN	NaN	NaN	NaN	NaN	NaN	NaN	NaN	NaN	___1	+	CST;HTP		147.259	1	4.77087e-05	147.26	112.57	147.26	+	10326000000	2.07211	0.363135	__________MPEPAKSAPAPKKGSKKAVTK	PEPAK(1)SAPAPK(1)K	PEPAK(147.26)SAPAPK(147.26)K(-147.26)
UID2137	483	O60814;P57053;P62807;Q16778	K	6	O60814;P62807;Q16778	Histone H2B type 1-K;Histone H2B type F-S;Histone H2B type 1-C/E/F/G/I;Histone H2B type 2-E	HIST1H2BK;H2BFS;HIST1H2BC;HIST2H2BE	NaN	NaN	NaN	NaN	0.59934	0.400966	NaN	NaN	NaN	NaN	0.59934	0.400966	0	NaN	NaN	NaN	NaN	NaN	NaN	NaN	NaN	NaN	___2	+	CST;HTP		147.259	1	4.77087e-05	147.26	112.57	147.26	+	10326000000	0.904366	0.500153	__________MPEPAKSAPAPKKGSKKAVTK	PEPAK(1)SAPAPK(1)K	PEPAK(147.26)SAPAPK(147.26)K(-147.26)
UID2138	484	O60814;P57053;P62807;Q16778	K	12	O60814;P62807;Q16778	Histone H2B type 1-K;Histone H2B type F-S;Histone H2B type 1-C/E/F/G/I;Histone H2B type 2-E	HIST1H2BK;H2BFS;HIST1H2BC;HIST2H2BE	0.326257	0.449028	0.394515	0.752853	0.515291	0.410539	0.326257	0.449028	0.394515	0.752853	0.515291	0.410539	0	NaN	NaN	NaN	NaN	NaN	NaN	NaN	NaN	NaN	___2	+	CST;HTP		64.7298	1	4.77087e-05	147.26	112.57	64.73		5736100000	3.24558	0.474747	____MPEPAKSAPAPKKGSKKAVTKAQKKDG	SAPAPK(1)K(1)GSK	SAPAPK(64.73)K(64.73)GSK(-64.73)
UID2139	485	O60814;P57053;P62807;Q16778	K	13	O60814;P62807;Q16778	Histone H2B type 1-K;Histone H2B type F-S;Histone H2B type 1-C/E/F/G/I;Histone H2B type 2-E	HIST1H2BK;H2BFS;HIST1H2BC;HIST2H2BE	0.326257	0.449028	0.394515	0.752853	0.431278	0.420102	0.326257	0.449028	0.394515	0.752853	0.431278	0.420102	0	NaN	NaN	NaN	NaN	NaN	NaN	NaN	NaN	NaN	___2	+	CST;HTP		64.7298	1	0.0049384	89.913	69.346	64.73		5519400000	3.20844	0.462339	___MPEPAKSAPAPKKGSKKAVTKAQKKDGK	SAPAPK(1)K(1)GSK	SAPAPK(64.73)K(64.73)GSK(-64.73)
UID322	475	O60814;P57053;P58876;P62807;Q16778;Q93079;Q99877;U3KQK0;Q99880	K	21	O60814;P58876;P62807;Q16778;Q93079;Q99877;Q99880	Histone H2B type 1-K;Histone H2B type F-S;Histone H2B type 1-D;Histone H2B type 1-C/E/F/G/I;Histone H2B type 2-E;Histone H2B type 1-H;Histone H2B type 1-N;Histone H2B;Histone H2B type 1-L	HIST1H2BK;H2BFS;HIST1H2BD;HIST1H2BC;HIST2H2BE;HIST1H2BH;HIST1H2BN;HIST1H2BL	0.0360327	-0.459837	0.257668	NaN	NaN	NaN	0.0360327	-0.459837	0.257668	NaN	NaN	NaN	0	NaN	NaN	NaN	NaN	NaN	NaN	NaN	NaN	NaN	___1	+	CST;HTP		147.363	1	1.54042e-23	214.6	85.043	147.36	+	28417000000	0.0870066	-0.0553786	KSAPAPKKGSKKAVTKAQKKDGKKRKRSRKE	K(1)AVTK(1)AQK	K(147.36)AVTK(147.36)AQK(-147.36)
UID2129	475	O60814;P57053;P58876;P62807;Q16778;Q93079;Q99877;U3KQK0;Q99880	K	21	O60814;P58876;P62807;Q16778;Q93079;Q99877;Q99880	Histone H2B type 1-K;Histone H2B type F-S;Histone H2B type 1-D;Histone H2B type 1-C/E/F/G/I;Histone H2B type 2-E;Histone H2B type 1-H;Histone H2B type 1-N;Histone H2B;Histone H2B type 1-L	HIST1H2BK;H2BFS;HIST1H2BD;HIST1H2BC;HIST2H2BE;HIST1H2BH;HIST1H2BN;HIST1H2BL	0.0618764	0.41923	0.0844433	0.542329	0.215763	0.282864	0.0618764	0.41923	0.0844433	0.542329	0.215763	0.282864	0	NaN	NaN	NaN	NaN	NaN	NaN	NaN	NaN	NaN	___2	+	CST;HTP		147.363	1	1.54042e-23	214.6	85.043	147.36	+	28417000000	1.75458	0.267751	KSAPAPKKGSKKAVTKAQKKDGKKRKRSRKE	K(1)AVTK(1)AQK	K(147.36)AVTK(147.36)AQK(-147.36)
UID2130	476	O60814;P57053;P58876;P62807;Q16778;Q93079;Q99877;U3KQK0;Q99880	K	24	O60814;P58876;P62807;Q16778;Q93079;Q99877;Q99880	Histone H2B type 1-K;Histone H2B type F-S;Histone H2B type 1-D;Histone H2B type 1-C/E/F/G/I;Histone H2B type 2-E;Histone H2B type 1-H;Histone H2B type 1-N;Histone H2B;Histone H2B type 1-L	HIST1H2BK;H2BFS;HIST1H2BD;HIST1H2BC;HIST2H2BE;HIST1H2BH;HIST1H2BN;HIST1H2BL	-0.202088	NaN	NaN	NaN	0.0405668	0.239711	-0.202088	NaN	NaN	NaN	0.0405668	0.239711	0	NaN	NaN	NaN	NaN	NaN	NaN	NaN	NaN	NaN	___2	+	CST;HTP		177.973	1	3.04538e-07	177.97	25.999	177.97	+	11116000000	0.0669141	0.0260633	PAPKKGSKKAVTKAQKKDGKKRKRSRKESYS	AVTK(1)AQK(1)K	AVTK(177.97)AQK(177.97)K(-177.97)
UID2135	481	O60814;P57053;P58876;P62807;Q16778;Q93079;Q99877;U3KQK0;Q99880	K	17	O60814;P58876;P62807;Q16778;Q93079;Q99877;Q99880	Histone H2B type 1-K;Histone H2B type F-S;Histone H2B type 1-D;Histone H2B type 1-C/E/F/G/I;Histone H2B type 2-E;Histone H2B type 1-H;Histone H2B type 1-N;Histone H2B;Histone H2B type 1-L	HIST1H2BK;H2BFS;HIST1H2BD;HIST1H2BC;HIST2H2BE;HIST1H2BH;HIST1H2BN;HIST1H2BL	0.0921732	0.41923	0.0844433	0.542329	0.320739	0.187606	0.0921732	0.41923	0.0844433	0.542329	0.320739	0.187606	0	NaN	NaN	NaN	NaN	NaN	NaN	NaN	NaN	NaN	___2	+	CST;HTP		147.363	1	1.54042e-23	214.6	85.043	147.36	+	26408000000	1.8208	0.27442	PDPAKSAPAPKKGSKKAVTKAQKKDGKKRKR;PELAKSAPAPKKGSKKAVTKAQKKDGKKRKR;PEPAKSAPAPKKGSKKAVTKAQKKDGKKRKR;PEPSKSAPAPKKGSKKAVTKAQKKDGKKRKR;PEPTKSAPAPKKGSKKAVTKAQKKDGKKRKR	K(1)AVTK(1)AQK	K(147.36)AVTK(147.36)AQK(-147.36)
UID2134	480	O60814;P57053;P58876;P62807;Q16778;Q5QNW6;Q5QNW6-2;Q93079;Q99877;U3KQK0;Q99880	K	16	O60814;P58876;P62807;Q16778;Q5QNW6;Q93079;Q99877;Q99880	Histone H2B type 1-K;Histone H2B type F-S;Histone H2B type 1-D;Histone H2B type 1-C/E/F/G/I;Histone H2B type 2-E;Histone H2B type 2-F;Histone H2B type 1-H;Histone H2B type 1-N;Histone H2B;Histone H2B type 1-L	HIST1H2BK;H2BFS;HIST1H2BD;HIST1H2BC;HIST2H2BE;HIST2H2BF;HIST1H2BH;HIST1H2BN;HIST1H2BL	NaN	NaN	NaN	NaN	0.250509	0.0491844	NaN	NaN	NaN	NaN	0.250509	0.0491844	0	NaN	NaN	NaN	NaN	NaN	NaN	NaN	NaN	NaN	___2	+	CST;HTP		160.822	1	0.0003417	160.82	79.607	160.82	+	9155500000	0.424146	0.149847	MPDPAKSAPAPKKGSKKAVTKAQKKDGKKRK;MPDPAKSAPAPKKGSKKAVTKVQKKDGKKRK;MPELAKSAPAPKKGSKKAVTKAQKKDGKKRK;MPEPAKSAPAPKKGSKKAVTKAQKKDGKKRK;MPEPSKSAPAPKKGSKKAVTKAQKKDGKKRK;MPEPTKSAPAPKKGSKKAVTKAQKKDGKKRK	GSK(1)K(1)AVTK	GSK(160.82)K(160.82)AVTK(-160.82)
UID325	478	O60814;P57053;P58876;P62807;Q5QNW6;Q5QNW6-2;Q93079;Q99877;U3KQK0;Q99879;Q99880	K	44	O60814;P58876;P62807;Q5QNW6;Q93079;Q99877;Q99879;Q99880	Histone H2B type 1-K;Histone H2B type F-S;Histone H2B type 1-D;Histone H2B type 1-C/E/F/G/I;Histone H2B type 2-F;Histone H2B type 1-H;Histone H2B type 1-N;Histone H2B;Histone H2B type 1-M;Histone H2B type 1-L	HIST1H2BK;H2BFS;HIST1H2BD;HIST1H2BC;HIST2H2BF;HIST1H2BH;HIST1H2BN;HIST1H2BM;HIST1H2BL	NaN	0.130882	NaN	-0.0599936	NaN	NaN	NaN	0.130882	NaN	-0.0599936	NaN	NaN	0	NaN	NaN	NaN	NaN	NaN	NaN	NaN	NaN	NaN	___1	+	HTP		118.712	1	0.000608197	118.71	98.571	118.71	+	118290000	0.111472	0.035444	KRKRSRKESYSVYVYKVLKQVHPDTGISSKA	ESYSVYVYK(1)VLK	ESYSVYVYK(118.71)VLK(-118.71)
UID326	479	O60814;P57053;P58876;P62807;Q5QNW6;Q5QNW6-2;Q93079;Q99877;U3KQK0;Q99879;Q99880	K	47	O60814;P58876;P62807;Q5QNW6;Q93079;Q99877;Q99879;Q99880	Histone H2B type 1-K;Histone H2B type F-S;Histone H2B type 1-D;Histone H2B type 1-C/E/F/G/I;Histone H2B type 2-F;Histone H2B type 1-H;Histone H2B type 1-N;Histone H2B;Histone H2B type 1-M;Histone H2B type 1-L	HIST1H2BK;H2BFS;HIST1H2BD;HIST1H2BC;HIST2H2BF;HIST1H2BH;HIST1H2BN;HIST1H2BM;HIST1H2BL	NaN	0.0746322	NaN	0.0281216	-0.570884	-0.147683	NaN	0.0746322	NaN	0.0281216	-0.570884	-0.147683	0	NaN	NaN	NaN	NaN	NaN	NaN	NaN	NaN	NaN	___1	+	HTP		162.223	1	1.05551e-27	205.87	162.62	162.22	+	577480000	0.429604	-0.153953	RSRKESYSVYVYKVLKQVHPDTGISSKAMGI	VLK(1)QVHPDTGISSK	VLK(162.22)QVHPDTGISSK(-162.22)
UID1695	1875	Q99880	K	6	Q99880	Histone H2B type 1-L	HIST1H2BL	NaN	0.716321	NaN	NaN	0.247406	0.128731	NaN	0.716321	NaN	NaN	0.247406	0.128731	0	NaN	NaN	NaN	NaN	NaN	NaN	NaN	NaN	NaN	___1	+	CST;HTP		77.6625	1	1.10704e-06	160.18	140.19	77.662	+	219780000	0.74598	0.364153	__________MPELAKSAPAPKKGSKKAVTK	PELAK(1)SAPAPK	PELAK(77.66)SAPAPK(-77.66)
UID3503	1876	Q99880	K	12	Q99880	Histone H2B type 1-L	HIST1H2BL	0.326257	0.449028	0.394515	0.752853	0.431278	0.420102	0.326257	0.449028	0.394515	0.752853	0.431278	0.420102	0	NaN	NaN	NaN	NaN	NaN	NaN	NaN	NaN	NaN	___2	+	CST;HTP		64.7298	1	0.0049384	89.913	69.346	64.73		5519400000	3.20844	0.462339	____MPELAKSAPAPKKGSKKAVTKAQKKDG	SAPAPK(1)K(1)GSK	SAPAPK(64.73)K(64.73)GSK(-64.73)
UID1692	1872	Q99879	K	6	Q99879	Histone H2B type 1-M	HIST1H2BM	NaN	NaN	NaN	NaN	0.607699	0.262847	NaN	NaN	NaN	NaN	0.607699	0.262847	0	NaN	NaN	NaN	NaN	NaN	NaN	NaN	NaN	NaN	___1	+	CST;HTP		146.711	1	0.000173232	146.71	83.888	146.71	+	644160000	0.619586	0.435273	__________MPEPVKSAPVPKKGSKKAINK	PEPVK(1)SAPVPK	PEPVK(146.71)SAPVPK(-146.71)
UID3495	1868	Q99879	K	21	Q99879	Histone H2B type 1-M	HIST1H2BM	0.46874	0.305568	0.19314	0.233384	0.460274	0.515437	0.46874	0.305568	0.19314	0.233384	0.460274	0.515437	0	NaN	NaN	NaN	NaN	NaN	NaN	NaN	NaN	NaN	___2	+	CST;HTP		159.197	1	3.48997e-07	176.41	88.656	159.2	+	672170000	2.89698	0.362757	KSAPVPKKGSKKAINKAQKKDGKKRKRSRKE	K(1)AINK(1)AQK	K(159.2)AINK(159.2)AQK(-159.2)
UID3496	1869	Q99879	K	24	Q99879	Histone H2B type 1-M	HIST1H2BM	NaN	NaN	NaN	NaN	0.460274	0.449008	NaN	NaN	NaN	NaN	0.460274	0.449008	0	NaN	NaN	NaN	NaN	NaN	NaN	NaN	NaN	NaN	___2	+	CST;HTP		74.255	1	0.0210256	105.04	64.837	74.255	+	140700000	2.10308	0.454641	PVPKKGSKKAINKAQKKDGKKRKRSRKESYS	AINK(1)AQK(1)K	AINK(74.26)AQK(74.26)K(-74.26)
UID3497	1870	Q99879	K	16	Q99879	Histone H2B type 1-M	HIST1H2BM	NaN	NaN	NaN	NaN	0.50965	0.696086	NaN	NaN	NaN	NaN	0.50965	0.696086	0	NaN	NaN	NaN	NaN	NaN	NaN	NaN	NaN	NaN	___2	+	CST;HTP		182.533	1	3.49274e-10	182.53	78.167	182.53	+	847600000	1.01027	0.602868	MPEPVKSAPVPKKGSKKAINKAQKKDGKKRK	GSK(1)K(1)AINK	GSK(182.53)K(182.53)AINK(-182.53)
UID3498	1871	Q99879	K	17	Q99879	Histone H2B type 1-M	HIST1H2BM	0.46874	0.305568	0.19314	0.233384	0.50965	0.638966	0.46874	0.305568	0.19314	0.233384	0.50965	0.638966	0	NaN	NaN	NaN	NaN	NaN	NaN	NaN	NaN	NaN	___2	+	CST;HTP		159.197	1	3.49274e-10	182.53	78.167	159.2	+	1379100000	2.56101	0.391575	PEPVKSAPVPKKGSKKAINKAQKKDGKKRKR	K(1)AINK(1)AQK	K(159.2)AINK(159.2)AQK(-159.2)
UID1582	1759	Q5QNW6;Q5QNW6-2	K	21	Q5QNW6	Histone H2B type 2-F	HIST2H2BF	0.342918	0.496437	-0.134639	-0.161218	0.268922	0.242276	0.342918	0.496437	-0.134639	-0.161218	0.268922	0.242276	0	NaN	NaN	NaN	NaN	NaN	NaN	NaN	NaN	NaN	___1	+	CST;HTP		131.062	1	2.69757e-10	186.16	54.936	131.06	+	8510700000	0.778759	0.175783	KSAPAPKKGSKKAVTKVQKKDGKKRKRSRKE	K(1)AVTK(1)VQK	K(131.06)AVTK(131.06)VQK(-131.06)
UID3389	1759	Q5QNW6;Q5QNW6-2	K	21	Q5QNW6	Histone H2B type 2-F	HIST2H2BF	0.128088	NaN	-0.457283	0.207283	0.349471	0.379184	0.128088	NaN	-0.457283	0.207283	0.349471	0.379184	0	NaN	NaN	NaN	NaN	NaN	NaN	NaN	NaN	NaN	___2	+	CST;HTP		131.062	1	2.69757e-10	186.16	54.936	131.06	+	8510700000	0.329018	0.121349	KSAPAPKKGSKKAVTKVQKKDGKKRKRSRKE	K(1)AVTK(1)VQK	K(131.06)AVTK(131.06)VQK(-131.06)
UID3390	1760	Q5QNW6;Q5QNW6-2	K	17	Q5QNW6	Histone H2B type 2-F	HIST2H2BF	0.128088	NaN	-0.457283	0.207283	0.299986	0.21418	0.128088	NaN	-0.457283	0.207283	0.299986	0.21418	0	NaN	NaN	NaN	NaN	NaN	NaN	NaN	NaN	NaN	___2	+	CST;HTP		131.062	1	2.69757e-10	186.16	54.936	131.06	+	11274000000	0.224251	0.0784509	PDPAKSAPAPKKGSKKAVTKVQKKDGKKRKR	K(1)AVTK(1)VQK	K(131.06)AVTK(131.06)VQK(-131.06)
UID3392	1762	Q5QNW6;Q5QNW6-2;Q93079	K	12	Q5QNW6;Q93079	Histone H2B type 2-F;Histone H2B type 1-H	HIST2H2BF;HIST1H2BH	0.326257	0.449028	0.394515	0.752853	0.431278	0.420102	0.326257	0.449028	0.394515	0.752853	0.431278	0.420102	0	NaN	NaN	NaN	NaN	NaN	NaN	NaN	NaN	NaN	___2	+	CST;HTP		64.7298	1	0.0049384	89.913	69.346	64.73		5519400000	3.20844	0.462339	____MPDPAKSAPAPKKGSKKAVTKAQKKDG;____MPDPAKSAPAPKKGSKKAVTKVQKKDG	SAPAPK(1)K(1)GSK	SAPAPK(64.73)K(64.73)GSK(-64.73)
UID1285	1456	P62805	K	78	P62805	Histone H4	HIST1H4A	NaN	NaN	-0.0830228	NaN	-0.665624	-0.233574	NaN	NaN	0.039286	NaN	-0.543315	-0.111265	0.122309	0.100266	0.145483	0.216571	0.0469812	0.121683	0.141523	-0.0187935	0.122935	-0.0916572	___1	+	CST;HTP;LTP	yes	42.7845	1	1.37341e-23	218.47	163.48	42.785		1444200000	0.695491	-0.327407	LENVIRDAVTYTEHAKRKTVTAMDVVYALKR	DAVTYTEHAK(1)RK	DAVTYTEHAK(42.78)RK(-42.78)
UID1286	1457	P62805	K	32	P62805	Histone H4	HIST1H4A	-0.276159	0.222767	-0.415961	-0.0776777	NaN	NaN	-0.15385	0.345075	-0.293652	0.044631	NaN	NaN	0.122309	0.100266	0.145483	0.216571	0.0469812	0.121683	0.141523	-0.0187935	0.122935	-0.0916572	___1	+	CST;HTP	yes	50.305	1	8.01216e-12	185.61	174.44	50.305	+	252960000	0.402096	-0.136758	KRHRKVLRDNIQGITKPAIRRLARRGGVKRI	VLRDNIQGITK(1)PAIR	VLRDNIQGITK(50.3)PAIR
UID1291	1462	P62805	K	92	P62805	Histone H4	HIST1H4A	NaN	0.253153	NaN	-0.262872	NaN	-0.222595	NaN	0.375462	NaN	-0.140564	NaN	-0.100286	0.122309	0.100266	0.145483	0.216571	0.0469812	0.121683	0.141523	-0.0187935	0.122935	-0.0916572	___1	+	CST;HTP;LTP	yes	143.96	1	2.06538e-35	232.41	232.41	143.96		2255400000	0.163526	-0.0774381	AKRKTVTAMDVVYALKRQGRTLYGFGG____	TVTAMDVVYALK(1)R	TVTAMDVVYALK(143.96)R
UID3094	1458	P62805	K	9	P62805	Histone H4	HIST1H4A	0.0636331	0.312187	-0.074526	0.288758	0.243522	0.00822628	0.185942	0.434496	0.0477828	0.411067	0.36583	0.130535	0.122309	0.100266	0.145483	0.216571	0.0469812	0.121683	0.141523	-0.0187935	0.122935	-0.0916572	___2	+	CST;HTP;LTP	yes	89.698	1	0.00122885	122.94	122.94	89.698	+	13714000000	1.05654	0.1403	_______MSGRGKGGKGLGKGGAKRHRKVLR	GK(1)GGK(1)GLGK	GK(89.7)GGK(89.7)GLGK(-89.7)
UID3097	1461	P62805	K	6	P62805	Histone H4	HIST1H4A	0.0033405	0.285159	-0.00373472	0.350014	0.380978	NaN	0.125649	0.407467	0.118574	0.472322	0.503287	NaN	0.122309	0.100266	0.145483	0.216571	0.0469812	0.121683	0.141523	-0.0187935	0.122935	-0.0916572	___2			yes	89.698	1	0.0060739	109.71	32.657	89.698	+	1661500000	1.13128	0.203151	__________MSGRGKGGKGLGKGGAKRHRK	GK(1)GGK(1)GLGK	GK(89.7)GGK(89.7)GLGK(-89.7)
UID3095	1459	P62805;Q99525	K	13	P62805	Histone H4;Histone H4-like protein type G	HIST1H4A;HIST1H4G	0.0702513	-0.109574	-0.281675	0.0600225	0.338829	0.00822628	0.19256	0.0127348	-0.159366	0.182331	0.461138	0.130535	0.122309	0.100266	0.145483	0.216571	0.0469812	0.121683	0.141523	-0.0187935	0.122935	-0.0916572	___2	+	CST;HTP;LTP	yes	98.4581	1	7.3676e-08	174.27	77.204	98.458	+	162480000000	0.0596662	0.0143467	___MSGRGKGGKGLGKGGAKRHRKVLRDNIQ	GLGK(1)GGAK(1)R	GLGK(98.46)GGAK(98.46)R
UID3096	1460	P62805;Q99525	K	17	P62805	Histone H4;Histone H4-like protein type G	HIST1H4A;HIST1H4G	0.0165702	-0.558319	-0.4904	-0.107476	0.433119	-0.00400794	0.138879	-0.436011	-0.368091	0.0148326	0.555427	0.118301	0.122309	0.100266	0.145483	0.216571	0.0469812	0.121683	0.141523	-0.0187935	0.122935	-0.0916572	___2	+	CST;HTP;LTP	yes	98.4581	1	7.3676e-08	174.27	77.204	98.458	+	148140000000	0.334175	-0.118419	SGRGKGGKGLGKGGAKRHRKVLRDNIQGITK	GLGK(1)GGAK(1)R	GLGK(98.46)GGAK(98.46)R
UID1237	1408	P61604;B8ZZL8;B8ZZ54	K	66	P61604	10 kDa heat shock protein, mitochondrial	HSPE1	-0.512675	0.0249849	NaN	NaN	NaN	0.00219665	-0.413662	0.123998	NaN	NaN	NaN	0.10121	0.099013	0.12785	-0.0119083	-0.0406486	0.0642932	-0.111538	0.133733	0.135351	0.190574	0.270566	___1			yes	65.1792	1	0.000107053	103.44	85.575	65.179		73359000	0.343027	-0.161831	SGSKGKGGEIQPVSVKVGDKVLLPEYGGTKV	GGEIQPVSVK(1)VGDK	GGEIQPVSVK(65.18)VGDK(-65.18)
UID1257	1428	P62258;P62258-2;K7EM20	K	142	P62258	14-3-3 protein epsilon	YWHAE	0.115374	-0.180949	0.09076	NaN	NaN	NaN	0.0542018	-0.242121	0.0295876	NaN	NaN	NaN	-0.0611724	0.0765948	-0.0401845	-0.052232	0.0594894	0.0344319	-0.15437	-0.132091	-0.116768	-0.0701127	___1	+	CST;HTP	yes	53.0592	1	1.72823e-19	127.58	114.71	53.059		38999000	0.0279851	0.00839514	DYHRYLAEFATGNDRKEAAENSLVAYKAASD	YLAEFATGNDRK(1)EAAENSLVAYK	YLAEFATGNDRK(53.06)EAAENSLVAYK(-53.06)
UID862	1029	P27348;E9PG15;P31946;P31946-2;P31947;P31947-2;P61981;P63104;E7EX29;E7ESK7;B0AZS6;P63104-2;H0YB80;Q04917;A2IDB2	K	120	P27348;P31946;P31947;P61981;P63104;Q04917	14-3-3 protein theta;14-3-3 protein beta/alpha;14-3-3 protein beta/alpha, N-terminally processed;14-3-3 protein sigma;14-3-3 protein gamma;14-3-3 protein gamma, N-terminally processed;14-3-3 protein zeta/delta;14-3-3 protein eta	YWHAQ;YWHAB;SFN;YWHAG;YWHAZ;YWHAH	NaN	NaN	NaN	NaN	-0.0066821	-0.0293429	NaN	NaN	NaN	NaN	-0.0402386	-0.0628994	-0.0335565	0.100278	-0.0471896	-0.0908602	0.100567	0.0331758	-0.021829	-0.13228	-0.0761972	-0.0109281	___1	+	CST;HTP;LTP	yes	59.2052	1	0.0516999	88.734	58.893	59.205	+	655970000	0.446777	-0.0180125	KNCNDFQYESKVFYLKMKGDYYRYLAEVASG;KNCSETQYESKVFYLKMKGDYYRYLAEVATG;LIANATNPESKVFYLKMKGDYFRYLAEVACG;LIKEAGDAESRVFYLKMKGDYYRYLAEVATG;LIPNASQAESKVFYLKMKGDYYRYLAEVAAG;LIPNATQPESKVFYLKMKGDYFRYLSEVASG	VFYLK(1)MK	VFYLK(59.21)MK(-59.21)
UID1327	1498	P63104;E7EX29;E7ESK7;E5RIR4;E9PD24;E7EVZ2;E5RGE1	K	9	P63104	14-3-3 protein zeta/delta	YWHAZ	NaN	NaN	NaN	NaN	-0.324637	-0.191	NaN	NaN	NaN	NaN	-0.276972	-0.143336	0.0476642	0.0804564	0.0424578	-0.0265386	0.161382	0.207828	0.0528705	-0.0100422	0.0339769	0.0644833	___1	+	CST	yes	121.989	1	0.00918816	121.99	66.313	121.99	+	523070000	0.791991	-0.257818	_______MDKNELVQKAKLAEQAERYDDMAA	NELVQK(1)AK	NELVQK(121.99)AK(-121.99)
UID1328	1499	P63104;E7EX29;E7ESK7;E5RIR4;E9PD24;E7EVZ2	K	68	P63104	14-3-3 protein zeta/delta	YWHAZ	-0.0870659	-0.142622	NaN	NaN	NaN	-0.122743	-0.0394017	-0.0949581	NaN	NaN	NaN	-0.0750785	0.0476642	0.0804564	0.0424578	-0.0265386	0.161382	0.207828	0.0528705	-0.0100422	0.0339769	0.0644833	___1	+	CST;HTP	yes	91.9373	1	6.16972e-29	218.62	202.24	91.937		64820000	1.73032	-0.117477	GARRSSWRVVSSIEQKTEGAEKKQQMAREYR	VVSSIEQK(1)TEGAEK	VVSSIEQK(91.94)TEGAEK(-91.94)
UID34	33	P62333;A0A087X2I1;H0YJC0;H0YJS8	K	206	P62333	26S protease regulatory subunit 10B	PSMC6	0.060129	NaN	0.0970599	NaN	0.820467	NaN	-0.0107671	NaN	0.0261639	NaN	0.749571	NaN	-0.070896	0.118192	0.00203181	-0.0339671	-0.313465	-0.288071	-0.069332	-0.0965765	-0.0724601	-0.0521666	___1	+	CST;HTP	yes	189.296	1	1.50491e-26	189.3	178.39	189.3	+	104400000	0.496748	0.325885	LDCNFLKVVSSSIVDKYIGESARLIREMFNY	VVSSSIVDK(1)YIGESAR	VVSSSIVDK(189.3)YIGESAR
UID1480	1657	Q13442	K	172	Q13442	28 kDa heat- and acid-stable phosphoprotein	PDAP1	NaN	NaN	NaN	NaN	-0.768355	-0.782248	NaN	NaN	NaN	NaN	-0.754031	-0.767925	0.0143236	0.121878	0.0482076	0.0143236	0.293601	NaN	-0.0219204	0.0585624	-0.00254902	-0.0946507	___1	+	CST;HTP	yes	117.036	1	0.00121844	117.04	99	117.04	+	447090000	2.24382	-0.775302	KEEERKAKDDATLSGKRMQSLSLNK______	DDATLSGK(1)R	DDATLSGK(117.04)R
UID1362	1539	P82933	K	287	P82933	28S ribosomal protein S9, mitochondrial	MRPS9	NaN	0.311361	0.168737	-0.100586	NaN	NaN	NaN	0.14072	-0.00190473	-0.271227	NaN	NaN	-0.170641	0.229249	-0.263713	-0.318686	-0.664889	NaN	-0.052969	-0.111211	-0.170641	0.0321858	___1	+	HTP	yes	57.8017	1	0.000198065	101.39	87.7	57.802	+	44416000	0.392723	0.126504	SEGKRKTAKAEAIVYKHGSGRIKVNGIDYQL	AEAIVYK(1)HGSGR	AEAIVYK(57.8)HGSGR
UID1717	1898	Q9HD33;Q9HD33-2;Q9HD33-3	K	144	Q9HD33	39S ribosomal protein L47, mitochondrial	MRPL47	NaN	0.153695	-0.146963	-0.0198196	NaN	NaN	NaN	0.12687	-0.173787	-0.0466443	NaN	NaN	-0.0268247	0.0484765	-0.0268247	0.0535128	-0.0443286	NaN	-0.0660834	0.0555779	-0.0348835	0.0146169	___1	+	CST;HTP	yes	56.5288	1	1.20585e-08	108.92	91.321	56.529		100250000	0.0156435	-0.00436248	PERLDKVVDSMDALDKVVQEREDALRLLQTG	VVDSMDALDK(1)VVQEREDALR	VVDSMDALDK(56.53)VVQEREDALR
UID1598	1777	Q6NVY1;B9A058	K	353	Q6NVY1	3-hydroxyisobutyryl-CoA hydrolase, mitochondrial	HIBCH	NaN	NaN	NaN	NaN	-0.103885	-0.190684	NaN	NaN	NaN	NaN	-0.537194	-0.623993	-0.43331	0.0882695	-0.581118	-0.443222	-0.333842	NaN	-0.483286	-0.388088	-0.43331	-0.330379	___1	+	CST;HTP	yes	99.815	1	0.000685652	131.5	64.334	99.815	+	121760000	0.738911	-0.147284	RGHDFHEGVRAVLIDKDQSPKWKPADLKEVT	AVLIDK(1)DQSPK	AVLIDK(99.82)DQSPK(-99.82)
UID58	57	A0A0B4J2A4;K7EME0;K7EJ68;P42765	K	137	A0A0B4J2A4;P42765	3-ketoacyl-CoA thiolase, mitochondrial	ACAA2	NaN	NaN	NaN	NaN	-0.0143189	0.138515	NaN	NaN	NaN	NaN	-0.382821	-0.229987	-0.368502	0.306204	-0.654437	-0.409352	-0.925867	-0.751081	-0.215965	-0.136469	-0.327652	-0.0912485	___1	+	HTP	yes	103.419	1	0.00216368	103.42	75.537	103.42	+	458920000	0.247508	0.0620981	MSQAPYCVRNVRFGTKLGSDIKLEDSLWVSL	FGTK(1)LGSDIK	FGTK(103.42)LGSDIK(-103.42)
UID1268	1439	P62280;M0QZC5	K	58	P62280	40S ribosomal protein S11	RPS11	NaN	NaN	NaN	-0.0880353	NaN	-0.578118	NaN	NaN	NaN	-0.129983	NaN	-0.620066	-0.0419476	0.0486922	-0.0110915	-0.0558854	0.032202	-0.0767059	-0.0280099	-0.0811041	0.0471824	-0.0608198	___1	+	HTP	yes	86.6243	1	0.0138614	128.91	103.1	86.624	+	62152000	0.393839	-0.333077	GFKTPKEAIEGTYIDKKCPFTGNVSIRGRIL	EAIEGTYIDK(1)K	EAIEGTYIDK(86.62)K(-86.62)
UID1269	1440	P62280;M0QZC5	K	45	P62280	40S ribosomal protein S11	RPS11	0.15739	0.171827	NaN	-0.0894505	-0.198314	-0.0265957	0.115442	0.12988	NaN	-0.131398	-0.240261	-0.0685434	-0.0419476	0.0486922	-0.0110915	-0.0558854	0.032202	-0.0767059	-0.0280099	-0.0811041	0.0471824	-0.0608198	___1	+	CST;HTP	yes	82.7494	1	0.00209488	104.01	74.865	82.749	+	663330000	0.0137438	0.00297142	KEKLPRYYKNIGLGFKTPKEAIEGTYIDKKC	NIGLGFK(1)TPK	NIGLGFK(82.75)TPK(-82.75)
UID582	747	P08708;H0YN88;A0A075B716;H0YN73;H3BNC9	K	19	P08708	40S ribosomal protein S17	RPS17	NaN	-0.207774	-0.155244	0.298269	NaN	-0.018858	NaN	-0.2394	-0.18687	0.266643	NaN	-0.0504839	-0.0316259	0.0475072	-0.111608	-0.0492744	-0.049814	NaN	-0.031057	0.0487835	-0.0316259	-0.0207501	___1	+	CST;HTP	yes	97.635	1	0.00405081	113.71	113.71	97.635		408050000	0.0626104	-0.0209019	VRTKTVKKAARVIIEKYYTRLGNDFHTNKRV	VIIEK(1)YYTR	VIIEK(97.64)YYTR
UID1263	1434	P62269;J3JS69	K	94	P62269	40S ribosomal protein S18	RPS18	NaN	NaN	-0.000293629	0.225997	NaN	NaN	NaN	NaN	-0.0251479	0.201143	NaN	NaN	-0.0248542	0.0450594	-0.0293332	-0.122795	0.00535836	-0.0902126	-0.0143697	-0.0644894	-0.0203753	-0.00697882	___1	+	CST;HTP	yes	53.9665	1	2.97624e-07	137.95	125.37	53.967		12688000	0.300312	0.112852	IPDWFLNRQKDVKDGKYSQVLANGLDNKLRE	DGK(1)YSQVLANGLDNK	DGK(53.97)YSQVLANGLDNK(-53.97)
UID1261	1432	P62266	K	135	P62266	40S ribosomal protein S23	RPS23	0.769476	1.14309	NaN	NaN	NaN	-0.441706	0.773417	1.14703	NaN	NaN	NaN	-0.437765	0.0039411	0.0609754	0.0193697	-0.0709631	0.0307734	0.046466	0.0412568	-0.0114876	-0.0216672	-0.127706	___1	+	CST;HTP	yes	132.028	1	7.75596e-05	132.03	121.08	132.03	+	101960000	0.383907	0.490286	FKVVKVANVSLLALYKGKKERPRS_______	VANVSLLALYK(1)GK	VANVSLLALYK(132.03)GK(-132.03)
UID1262	1433	P62266;D6RD47;D6RIX0;D6R9I7	K	76	P62266	40S ribosomal protein S23	RPS23	-0.429477	-0.600163	NaN	-0.244284	NaN	-0.147402	-0.425536	-0.596222	NaN	-0.240343	NaN	-0.143461	0.0039411	0.0609754	0.0193697	-0.0709631	0.0307734	0.046466	0.0412568	-0.0114876	-0.0216672	-0.127706	___1			yes	132.094	1	0.00559705	132.09	132.09	132.09	+	61804000	1.41562	-0.355332	QPNSAIRKCVRVQLIKNGKKITAFVPNDGCL	VQLIK(1)NGK	VQLIK(132.09)NGK(-132.09)
UID1295	1466	P62851	K	52	P62851	40S ribosomal protein S25	RPS25	0.15192	NaN	0.0674989	NaN	NaN	-0.154299	0.136996	NaN	0.0525756	NaN	NaN	-0.169223	-0.0149233	0.0650342	-0.0658871	-0.12226	0.00940807	-0.0325321	0.0934665	-0.0661595	0.0026856	0.00328398	___1	+	CST;HTP	yes	125.359	1	1.01212e-24	182.08	140.08	125.36	+	281080000	0.078709	0.0217063	KGKVRDKLNNLVLFDKATYDKLCKEVPNYKL	LNNLVLFDK(1)ATYDK	LNNLVLFDK(125.36)ATYDK(-125.36)
UID814	981	P23396;P23396-2;E9PL09;F2Z2S8;E9PPU1;H0YCJ7;H0YF32;E9PQ96;E9PJH4;E9PK82	K	62	P23396	40S ribosomal protein S3	RPS3	-0.305273	-0.282552	-0.198304	0.374843	NaN	0.0197697	-0.309435	-0.286714	-0.202467	0.37068	NaN	0.0156073	-0.00416239	0.0286585	-0.00370222	-0.0281131	0.0645753	-0.0251055	0.00868718	0.00360127	-0.00666513	-0.00462255	___1	+	CST;HTP	yes	66.2625	1	0.000605951	114.4	92.551	66.262		136820000	0.243446	-0.0783034	EIIILATRTQNVLGEKGRRIRELTAVVQKRF	TQNVLGEK(1)GRR	TQNVLGEK(66.26)GRR
UID191	341	P62861;E9PR30	K	51	P62861	40S ribosomal protein S30	FAU	NaN	NaN	NaN	NaN	0.0117019	0.0439234	NaN	NaN	NaN	NaN	-0.0272675	0.00495401	-0.0389694	0.0952208	-0.0194866	-0.111362	-0.272344	-0.0180562	0.0383388	-0.0643501	-0.00723372	-0.0584523	___1	+	CST;HTP	yes	93.2576	1	0.00133268	123.86	115.33	93.258	+	1815500000	0.475937	0.0278127	MQYNRRFVNVVPTFGKKKGPNANS_______	FVNVVPTFGK(1)K	FVNVVPTFGK(93.26)K(-93.26)
UID1224	1395	P61247;D6RAT0;D6RG13;D6RB09;H0Y9Y4;E9PFI5;D6R9B6	K	182	P61247	40S ribosomal protein S3a	RPS3A	NaN	-0.364335	0.126684	0.068803	NaN	NaN	NaN	-0.368909	0.122109	0.0642287	NaN	NaN	-0.0045743	0.0388942	-0.000919184	-0.0720737	0.0309899	0.0523173	0.0183098	-0.0342343	-0.00822941	-0.0150161	___1	+	CST;HTP	yes	136.023	1	2.23537e-27	218.07	167.6	136.02	+	78928000	0.124244	-0.0562827	KMMEIMTREVQTNDLKEVVNKLIPDSIGKDI	EVQTNDLK(1)EVVNK	EVQTNDLK(136.02)EVVNK(-136.02)
UID1277	1448	P62701	K	120	P62701	40S ribosomal protein S4, X isoform	RPS4X	-0.546964	0.0131331	NaN	0.305294	NaN	NaN	-0.565928	-0.005831	NaN	0.286329	NaN	NaN	-0.0189641	0.0246138	0.00617327	-0.0662334	0.0116921	-0.0245538	-0.0182703	-0.0258195	-0.0196579	0.000696969	___1	+	CST;HTP	yes	52.4819	1	0.0225661	71.501	56.832	52.482		17819000	0.102701	-0.0761791	TKGRFAVHRITPEEAKYKLCKVRKIFVGTKG	ITPEEAK(1)YK	ITPEEAK(52.48)YK(-52.48)
UID1278	1449	P62701;Q8TD47;P22090;C9JEH7	K	53	P62701	40S ribosomal protein S4, X isoform;40S ribosomal protein S4, Y isoform 2;40S ribosomal protein S4, Y isoform 1	RPS4X;RPS4Y2;RPS4Y1	NaN	0.290934	NaN	0.0498216	NaN	-0.149403	NaN	0.27197	NaN	0.0308575	NaN	-0.168367	-0.0189641	0.0246138	0.00617327	-0.0662334	0.0116921	-0.0245538	-0.0182703	-0.0258195	-0.0196579	0.000696969	___1	+	CST	yes	98.0402	1	0.00127036	98.04	69.832	98.04	+	93247000	0.176489	0.0637843	LRECLPLIIFLRNRLKYALTGDEVKKICMQR	LK(1)YALTGDEVK	LK(98.04)YALTGDEVK(-98.04)
UID279	432	P46782;M0R0F0;M0R0R2	K	47	P46782	40S ribosomal protein S5;40S ribosomal protein S5, N-terminally processed	RPS5	NaN	0.00983452	-0.0774806	NaN	NaN	NaN	NaN	-0.00112011	-0.0884352	NaN	NaN	NaN	-0.0109546	0.031721	-0.014815	-0.0616278	0.0386775	-0.0459132	-0.00300277	0.0038494	-0.0368271	-0.00709426	___1	+	CST;HTP	yes	64.2239	1	0.000975644	69.554	56.046	64.224		22803000	0.236291	-0.033823	DISLQDYIAVKEKYAKYLPHSAGRYAAKRFR	YAK(1)YLPHSAGR	YAK(64.22)YLPHSAGR
UID1284	1455	P62753;A2A3R7	K	30	P62753	40S ribosomal protein S6	RPS6	NaN	0.20783	0.0168776	-0.13907	NaN	NaN	NaN	0.239033	0.0480799	-0.107867	NaN	NaN	0.0312023	0.0484072	0.0185126	-0.0403647	-0.00255364	0.0899765	0.043892	-0.0349451	0.0757892	0.0490249	___1	+	HTP	yes	87.3076	1	0.00632835	96.331	69.002	87.308	+	75717000	0.0954311	0.0285461	LIEVDDERKLRTFYEKRMATEVAADALGEEW	LRTFYEK(1)R	LRTFYEK(87.31)R
UID1251	1422	P62081;B5MCP9	K	74	P62081	40S ribosomal protein S7	RPS7	-0.528231	0.113024	0.176039	0.179862	NaN	NaN	-0.552	0.0892549	0.15227	0.156093	NaN	NaN	-0.0237686	0.0542391	-0.0291855	-0.0183517	-0.0897331	0.0937896	0.0355542	-0.0325266	-0.0295594	-0.018316	___1	+	HTP	yes	89.2957	1	0.0242551	89.296	55.504	89.296	+	35883000	0.028413	-0.0148267	AIIIFVPVPQLKSFQKIQVRLVRELEKKFSG	SFQK(1)IQVR	SFQK(89.3)IQVR
UID1253	1424	P62241;Q5JR95	K	128	P62241	40S ribosomal protein S8	RPS8	NaN	NaN	NaN	NaN	-0.361958	-0.010103	NaN	NaN	NaN	NaN	-0.329706	0.0221489	0.0322519	0.0678332	0.0192269	-0.0631648	0.0502609	0.100047	0.0452768	-0.0718512	0.0510113	-0.0765962	___1	+	HTP	yes	104.188	1	8.51358e-08	156.01	103.42	109.64	+	484050000	0.316741	-0.186031	YESHYALPLGRKKGAKLTPEEEEILNKKRSK	GAK(1)LTPEEEEILNKK	GAK(104.19)LTPEEEEILNK(-104.19)K(-109.64)
UID4	3	P46781;A0A024R4M0;B5MCT8;C9JM19	K	121	P46781	40S ribosomal protein S9	RPS9	NaN	-0.0090915	NaN	-0.0644526	NaN	NaN	NaN	0.00266889	NaN	-0.0526922	NaN	NaN	0.0117604	0.0446058	0.00351954	-0.0427744	0.0337875	0.0917995	0.0200012	-0.0167798	0.0207888	-0.0441653	___1			yes	53.5687	1	0.00404748	53.569	53.569	53.569	+	3050300	0.386381	-0.036772	LERRLQTQVFKLGLAKSIHHARVLIRQRHIR	LGLAK(1)SIHHAR	LGLAK(53.57)SIHHAR
UID788	955	P21589;P21589-2;Q96B60	K	67	P21589	5'-nucleotidase	NT5E	NaN	-1.61368	NaN	1.67429	NaN	NaN	NaN	-2.34872	NaN	0.939249	NaN	NaN	-0.735037	0.296232	-1.10308	-1.15735	-0.576243	-0.297463	-0.721173	-0.748901	-0.445223	-0.750085	___1			yes	146.543	1	0.000766901	146.54	104.89	146.54	+	12956000	0.00512555	0.0303014	VNASRCMGGVARLFTKVQQIRRAEPNVLLLD	LFTK(1)VQQIR	LFTK(146.54)VQQIR
UID628	793	P10809;E7ESH4;E7EXB4;P10809-2;C9JL25;C9JCQ4	K	87	P10809	60 kDa heat shock protein, mitochondrial	HSPD1	-0.284211	0.158472	NaN	NaN	NaN	NaN	-0.265484	0.177199	NaN	NaN	NaN	NaN	0.0187273	0.0552501	-0.0407054	-0.0770609	-0.0230427	0.0199913	0.0174634	0.0452029	0.0460866	0.0962013	___1	+	CST;HTP	yes	89.5498	1	0.0508414	89.55	28.762	89.55	+	16276000	0.0841699	-0.0628695	KVTKDGVTVAKSIDLKDKYKNIGAKLVQDVA	SIDLK(1)DK	SIDLK(89.55)DK(-89.55)
UID1303	1474	P62906	K	91	P62906	60S ribosomal protein L10a	RPL10A	NaN	NaN	-0.0707489	NaN	NaN	-0.0429252	NaN	NaN	-0.0712599	NaN	NaN	-0.0434362	-0.00051107	0.0422503	0.000571509	-0.0311145	-0.00159365	0.0271221	0.0863532	0.00218583	-0.00524439	-0.0578947	___1	+	CST;HTP	yes	98.9432	1	0.000103653	98.943	98.943	98.943	+	176880000	0.815822	-0.056837	EAKAVDIPHMDIEALKKLNKNKKLVKKLAKK	AVDIPHMDIEALK(1)K	AVDIPHMDIEALK(98.94)K(-98.94)
UID1304	1475	P62906	K	106	P62906	60S ribosomal protein L10a	RPL10A	0.0940717	NaN	0.235214	NaN	-1.05988	NaN	0.0935606	NaN	0.234703	NaN	-1.06039	NaN	-0.00051107	0.0422503	0.000571509	-0.0311145	-0.00159365	0.0271221	0.0863532	0.00218583	-0.00524439	-0.0578947	___1	+	CST;HTP	yes	59.5697	1	9.78101e-05	151.1	122.37	59.57	+	90507000	0.212592	-0.243531	KKLNKNKKLVKKLAKKYDAFLASESLIKQIP	K(1)YDAFLASESLIK	K(59.57)YDAFLASESLIK(-59.57)
UID1306	1477	P62913;P62913-2;Q5VVC8;Q5VVC9	K	85	P62913	60S ribosomal protein L11	RPL11	NaN	NaN	NaN	-0.0228561	NaN	0.0149629	NaN	NaN	NaN	-0.140282	NaN	-0.102463	-0.117426	0.034781	-0.129749	-0.117426	-0.0642979	NaN	NaN	NaN	NaN	NaN	___1	+	HTP	yes	75.3782	1	0.00111923	113.62	87.238	75.378		123330000	0.0609745	-0.0039466	VHCTVRGAKAEEILEKGLKVREYELRKNNFS	AEEILEK(1)GLK	AEEILEK(75.38)GLK(-75.38)
UID1035	1206	P40429;M0QYS1;Q8J015	K	191	P40429	60S ribosomal protein L13a	RPL13A;RPL13a	-0.225377	-0.386128	0.158877	0.298182	-0.107073	NaN	-0.204763	-0.365514	0.179491	0.318796	-0.0864591	NaN	0.0206139	0.0431847	0.0206541	-0.0910986	0.0205738	0.036445	0.0211278	-0.00988313	0.0345295	-0.0290243	___1	+	CST;HTP	yes	47.4756	0.999982	0.000628089	147.91	87.39	104.82		105180000	0.15688	-0.0523039	RLRKQAEKNVEKKIDKYTEVLKTHGLLV___	KIDK(1)YTEVLK	K(-47.48)IDK(47.48)YTEVLK(-104.82)
UID1132	1303	P50914;E7EPB3	K	85	P50914	60S ribosomal protein L14	RPL14	0.129872	0.139528	0.256878	0.0122171	-0.382223	NaN	0.122798	0.132454	0.249805	0.00514379	-0.389297	NaN	-0.00707332	0.0590118	0.01465	-0.0222354	0.0080888	0.0926222	-0.10902	-0.0482445	0.0191144	-0.0354114	___1	+	HTP	yes	107.831	1	7.81399e-24	209.97	174.03	107.83	+	243910000	0.101762	0.0312543	QKYVRQAWQKADINTKWAATRWAKKIEARER	ADINTK(1)WAATR	ADINTK(107.83)WAATR
UID1133	1304	P50914	K	204	P50914	60S ribosomal protein L14	RPL14	NaN	NaN	NaN	NaN	-0.324026	-0.166663	NaN	NaN	NaN	NaN	-0.331099	-0.173736	-0.00707332	0.0590118	0.01465	-0.0222354	0.0080888	0.0926222	-0.10902	-0.0482445	0.0191144	-0.0354114	___1	+	CST	yes	186.3	1	2.40638e-10	186.3	85.971	186.3	+	719440000	0.704286	-0.245344	APAPKAQKGQKAPAQKAPAPKASGKKA____	APAQK(1)APAPK	APAQK(186.3)APAPK(-186.3)
UID1404	1581	Q02543;M0R117	K	11	Q02543	60S ribosomal protein L18a	RPL18A	NaN	0.257148	NaN	0.0292401	NaN	NaN	NaN	0.243539	NaN	0.0156312	NaN	NaN	-0.013609	0.0769138	-0.0329116	-0.0690175	0.0807028	0.00569369	0.118419	-0.0549887	0.00776056	-0.11087	___1			yes	85.5541	1	0.00031982	85.554	78.313	85.554	+	11089000	0.368638	0.143194	_____MKASGTLREYKVVGRCLPTPKCHTPP	ASGTLREYK(1)VVGR	ASGTLREYK(85.55)VVGR
UID130	139	P83731;C9JXB8;C9JNW5	K	27	P83731	60S ribosomal protein L24	RPL24	1.29918	0.881255	-0.026317	0.0854221	-0.543266	NaN	1.3194	0.901474	-0.00609856	0.105641	-0.523048	NaN	0.0202185	0.204367	0.0209395	-0.0823067	0.0194975	0.570139	0.117892	0.0127985	0.0561916	-0.0311565	___1	+	CST;HTP	yes	135.429	1	1.83466e-24	210.93	162.51	135.43	+	376770000	0.439595	0.339254	KIYPGHGRRYARTDGKVFQFLNAKCESAFLS	TDGK(1)VFQFLNAK	TDGK(135.43)VFQFLNAK(-135.43)
UID1227	1398	P61254	K	134	P61254	60S ribosomal protein L26	RPL26	NaN	0.394827	NaN	-0.156607	NaN	NaN	NaN	0.468745	NaN	-0.0826885	NaN	NaN	0.0739181	0.182841	0.062829	0.0871792	-0.090942	-0.0213777	0.0850073	-0.0812417	0.354024	0.389317	___1	+	CST;HTP	yes	26.0322	0.997513	0.00394926	72.531	59.097	59.908	+	5670900	0.130536	0.11911	LERKAKSRQVGKEKGKYKEETIEKMQE____	GK(0.998)YK(0.002)EETIEK	GK(26.03)YK(-26.03)EETIEK(-59.91)
UID1228	1399	P61254	K	136	P61254	60S ribosomal protein L26	RPL26	NaN	0.0129051	NaN	0.0843694	NaN	NaN	NaN	0.0868232	NaN	0.158288	NaN	NaN	0.0739181	0.182841	0.062829	0.0871792	-0.090942	-0.0213777	0.0850073	-0.0812417	0.354024	0.389317	___1			yes	83.7828	1	0.0191966	100.02	70.641	83.783		22612000	0.394294	0.0486373	RKAKSRQVGKEKGKYKEETIEKMQE______	YK(1)EETIEK	YK(83.78)EETIEK(-83.78)
UID1229	1400	P61254;J3QRI7;J3QQQ9;J3QQV1;J3QRC4;J3KTJ8;Q9UNX3;E5RIT6;J3KS10	K	77	P61254	60S ribosomal protein L26;60S ribosomal protein L26-like 1	RPL26;RPL26L1	0.397997	NaN	0.237846	0.356109	NaN	NaN	0.387485	NaN	0.227335	0.345597	NaN	NaN	-0.0105116	0.226788	-0.131161	0.0101943	0.11344	-0.0213777	-0.13687	-0.0880915	0.354024	0.389317	___1	+	CST;HTP	yes	139.97	1	0.0698625	141.52	118.59	139.97	+	62714000	1.69057	0.330651	YKGQQIGKVVQVYRKKYVIYIERVQREKANG	K(1)YVIYIER	K(139.97)YVIYIER
UID1230	1401	P61254;J3QRI7;J3QQQ9;J3QQV1;J3QRC4;J3KTJ8;Q9UNX3;E5RIT6	K	51	P61254	60S ribosomal protein L26;60S ribosomal protein L26-like 1	RPL26;RPL26L1	NaN	-1.0095	NaN	0.501222	NaN	NaN	NaN	-1.02001	NaN	0.490711	NaN	NaN	-0.0105116	0.226788	-0.131161	0.0101943	0.11344	-0.0213777	-0.13687	-0.0880915	0.354024	0.389317	___1			yes	68.9722	1	0.000231004	77.776	71.995	68.972		18987000	0.100516	-0.254138	KELRQKYNVRSMPIRKDDEVQVVRGHYKGQQ	SMPIRK(1)DDEVQVVR	SMPIRK(68.97)DDEVQVVR
UID1232	1403	P61353;K7ELC7;K7EQQ9	K	128	P61353	60S ribosomal protein L27	RPL27	NaN	0.142089	NaN	-0.0575887	NaN	NaN	NaN	0.140293	NaN	-0.0593841	NaN	NaN	-0.00179535	0.0413163	0.00962751	-0.0645603	-0.0480596	0.0374526	0.0245023	0.0246297	-0.0132182	-0.0599847	___1	+	HTP	yes	97.4727	1	0.0283526	114.59	99.823	97.473	+	11948000	0.127761	0.0422499	EAKVKFEERYKTGKNKWFFQKLRF_______	NK(1)WFFQK	NK(97.47)WFFQK(-97.47)
UID1233	1404	P61353;K7ELC7;K7EQQ9	K	73	P61353	60S ribosomal protein L27	RPL27	NaN	0.122771	NaN	-0.563751	NaN	NaN	NaN	0.120976	NaN	-0.565546	NaN	NaN	-0.00179535	0.0413163	0.00962751	-0.0645603	-0.0480596	0.0374526	0.0245023	0.0246297	-0.0132182	-0.0599847	___1			yes	76.1506	1	0.000160495	76.151	71.149	76.151		6642000	0.196195	-0.22049	GKKKIAKRSKIKSFVKVYNYNHLMPTRYSVD	SFVK(1)VYNYNHLMPTR	SFVK(76.15)VYNYNHLMPTR
UID1072	1243	P46776;E9PLL6	K	47	P46776	60S ribosomal protein L27a	RPL27A	NaN	0.578044	NaN	-0.0567921	NaN	0.118424	NaN	0.579084	NaN	-0.0557514	NaN	0.119464	0.00104072	0.0825674	0.0149366	-0.00257988	0.024842	-0.219232	0.0322056	-0.0112997	0.00466131	-0.0581734	___1	+	HTP	yes	59.1845	1	9.17266e-05	89.959	78.191	59.185	+	130150000	0.423691	0.213225	RGNAGGLHHHRINFDKYHPGYFGKVGMKHYH	INFDK(1)YHPGYFGK	INFDK(59.18)YHPGYFGK(-59.18)
UID1073	1244	P46776;E9PLL6	K	55	P46776	60S ribosomal protein L27a	RPL27A	-0.116958	0.216192	NaN	NaN	NaN	NaN	-0.115917	0.217233	NaN	NaN	NaN	NaN	0.00104072	0.0825674	0.0149366	-0.00257988	0.024842	-0.219232	0.0322056	-0.0112997	0.00466131	-0.0581734	___1	+	HTP	yes	45.9154	1	0.00879693	45.915	37.186	45.915	+	4210400	0.0884695	0.0496171	HHRINFDKYHPGYFGKVGMKHYHLKRNQSFC	YHPGYFGK(1)VGMK	YHPGYFGK(45.92)VGMK(-45.92)
UID1024	1195	P39023;G5E9G0;Q92901	K	373	P39023	60S ribosomal protein L3;60S ribosomal protein L3-like	RPL3;RPL3L	NaN	0.0529518	NaN	0.0482313	NaN	NaN	NaN	0.0278109	NaN	0.0230904	NaN	NaN	-0.0251409	0.0511054	0.0135036	-0.0803763	0.0415463	-0.104377	0.0129403	-0.0390612	-0.0112206	-0.0606807	___1	+	CST;HTP	yes	83.3141	1	0.000205146	83.314	70.688	83.314	+	28580000	1.52755	0.0505915	RALEKIDLKFIDTTSKFGHGRFQTMEEKKAF	FIDTTSK(1)FGHGR	FIDTTSK(83.31)FGHGR
UID1300	1471	P62888;E5RI99;A0A0C4DH44;E5RJH3	K	26	P62888	60S ribosomal protein L30	RPL30	NaN	0.169522	0.129561	-0.0105527	NaN	NaN	NaN	0.158092	0.118131	-0.0219825	NaN	NaN	-0.0114298	0.0429198	0.0622746	-0.057989	-0.0397885	0.0415479	0.0140724	-0.0154837	-0.00737594	-0.0464157	___1	+	HTP	yes	74.9199	1	0.00967053	87.308	70.531	74.92	+	84793000	0.657175	0.0961767	LESINSRLQLVMKSGKYVLGYKQTLKMIRQG	SGK(1)YVLGYK	SGK(74.92)YVLGYK(-74.92)
UID1302	1473	P62899;H7C2W9;C9JU56;B7Z4E3;B7Z4C8;P62899-3;P62899-2;B8ZZK4	K	31	P62899	60S ribosomal protein L31	RPL31	NaN	NaN	NaN	-0.0400756	NaN	-0.35433	NaN	NaN	NaN	-0.0139795	NaN	-0.328234	0.0260962	0.0365741	0.0332952	-0.0430577	0.0261462	0.0779309	0.0260462	0.00512026	0.0393562	-0.0145851	___1			yes	95.5305	1	0.000330605	169.09	169.09	95.531		262620000	0.368251	-0.197203	AINEVVTREYTINIHKRIHGVGFKKRAPRAL	EYTINIHK(1)R	EYTINIHK(95.53)R
UID1063	1234	P42766;F2Z388	K	43	P42766	60S ribosomal protein L35	RPL35	0.472259	0.586084	NaN	NaN	0.0279885	-0.00615656	0.418149	0.531974	NaN	NaN	-0.0261217	-0.0602668	-0.0541102	0.0593109	0.0207968	-0.119711	-0.0823598	0.0540643	-0.0521394	-0.0591879	0.0182763	-0.056081	___1	+	CST;HTP	yes	49.3505	1	0.000773388	118.23	84.144	49.35		1726500000	0.76242	0.270044	LSQLRVAKVTGGAASKLSKIRVVRKSIARVL	VTGGAASK(1)LSK	VTGGAASK(49.35)LSK(-49.35)
UID1240	1411	P61927;D6RG19	K	52	P61927	60S ribosomal protein L37;Ribosomal protein L37	RPL37	0.351605	-0.407212	NaN	NaN	NaN	NaN	0.221528	-0.53729	NaN	NaN	NaN	NaN	-0.130078	0.19094	0.082233	-0.41341	NaN	NaN	-0.130078	0.00895425	NaN	-0.166761	___1			yes	64.2073	1	0.0387299	75.213	40.778	64.207	+	7795600	0.0207106	-0.0278033	CGYPAKRKRKYNWSAKAKRRNTTGTGRMRHL	YNWSAK(1)AK	YNWSAK(64.21)AK(-64.21)
UID1235	1406	P61513;Q6P4E4;E9PEL3;G5E9R3	K	13	P61513	60S ribosomal protein L37a	RPL37A	0.181888	NaN	NaN	0.0618247	NaN	-0.183268	0.162602	NaN	NaN	0.0425391	NaN	-0.202553	-0.0192856	0.19589	0.0978681	-0.00958194	-0.0289892	0.446866	0.289221	-0.0653246	-0.0538358	-0.0973666	___1			yes	55.0637	1	0.00346111	93.701	47.077	55.064	+	116870000	0.0611998	0.0201482	___MAKRTKKVGIVGKYGTRYGASLRKMVKK	VGIVGK(1)YGTR	VGIVGK(55.06)YGTR
UID1007	1178	P36578;H3BM89	K	239	P36578	60S ribosomal protein L4	RPL4	NaN	NaN	NaN	-0.0738633	NaN	-0.274068	NaN	NaN	NaN	-0.0667848	NaN	-0.26699	0.00707849	0.0693423	0.0243586	-0.034252	0.0132857	0.190608	0.0190148	-0.00117912	-0.010793	0.000871244	___1			yes	61.4227	1	5.41728e-06	117.03	117.03	61.423	+	197270000	0.478328	-0.173966	IPGITLLNVSKLNILKLAPGGHVGRFCIWTE	LNILK(1)LAPGGHVGR	LNILK(61.42)LAPGGHVGR
UID1074	1245	P46777;R4GNJ2	K	5	P46777	60S ribosomal protein L5	RPL5	0.0566844	NaN	0.506061	-0.358979	NaN	NaN	0.0536315	NaN	0.503008	-0.362032	NaN	NaN	-0.00305281	0.0386643	0.0157956	-0.00142904	0.0189736	0.0702652	-0.0328679	-0.0584889	-0.00467659	-0.020321	___1	+	CST;HTP	yes	92.6925	1	0.0397799	101.21	71.37	92.692	+	35122000	0.0908849	0.0679221	___________MGFVKVVKNKAYFKRYQVKF	GFVK(1)VVK	GFVK(92.69)VVK(-92.69)
UID1075	1246	P46777	K	220	P46777	60S ribosomal protein L5	RPL5	NaN	-0.149926	NaN	-0.0460347	NaN	NaN	NaN	-0.152979	NaN	-0.0490875	NaN	NaN	-0.00305281	0.0386643	0.0157956	-0.00142904	0.0189736	0.0702652	-0.0328679	-0.0584889	-0.00467659	-0.020321	___1	+	CST;HTP	yes	63.2832	1	0.00251775	102.06	102.06	63.283		9708500	0.508158	-0.0979802	ADYMRYLMEEDEDAYKKQFSQYIKNSVTPDM	YLMEEDEDAYK(1)K	YLMEEDEDAYK(63.28)K(-63.28)
UID1409	1586	Q02878	K	239	Q02878	60S ribosomal protein L6	RPL6	NaN	0.0928316	NaN	0.227164	NaN	NaN	NaN	0.097141	NaN	0.231473	NaN	NaN	0.0043094	0.0386166	0.0135036	-0.0366718	-0.0269743	0.0833316	0.0310876	-0.00488476	0.0217647	-0.0170256	___1	+	HTP	yes	66.4345	1	0.00071149	101.95	95.721	66.435		24000000	0.596834	0.159998	KPRHQEGEIFDTEKEKYEITEQRKIDQKAVD	EK(1)YEITEQRK	EK(66.43)YEITEQRK(-66.43)
UID1276	1447	P62424;Q5T8U3	K	34	P62424	60S ribosomal protein L7a	RPL7A	NaN	-0.501862	1.61132	0.443542	NaN	NaN	NaN	-0.513838	1.59934	0.431567	NaN	NaN	-0.0119754	0.0365002	0.0132169	-0.0131859	0.00434418	0.0506016	-0.0341837	-0.010765	-0.0500957	-0.0626276	___1	+	HTP	yes	53.9665	1	0.00779183	58.676	51.132	53.967	+	18025000	0.313213	0.517667	VKKQEAKKVVNPLFEKRPKNFGIGQDIQPKR	VVNPLFEK(1)RPK	VVNPLFEK(53.97)RPK(-53.97)
UID913	1080	P32969;E7ESE0;D6RAN4;H0Y9V9	K	121	P32969	60S ribosomal protein L9	RPL9	NaN	0.100962	NaN	0.299954	NaN	-0.0970326	NaN	0.060641	NaN	0.259632	NaN	-0.137354	-0.040321	0.0514924	0.00948372	-0.079272	0.019221	-0.0673628	0.0646644	-0.0712969	-0.0439566	-0.0366855	___1	+	CST;HTP	yes	69.8246	1	0.00228908	125.49	88.334	69.825		116370000	0.327905	0.101294	QENGSLVEIRNFLGEKYIRRVRMRPGVACSV	NFLGEK(1)YIR	NFLGEK(69.82)YIR
UID633	798	P11021	K	96	P11021	78 kDa glucose-regulated protein	HSPA5	NaN	0.0317157	0.305805	0.228089	NaN	-0.173001	NaN	0.143133	0.417222	0.339507	NaN	-0.0615837	0.111417	0.0833343	0.0568589	-0.0242452	0.224973	0.191746	0.103074	0.119761	0.0249665	0.137386	___1	+	CST;HTP	yes	86.6415	1	6.07173e-44	228.61	222.94	86.641		195530000	0.369112	0.0981522	KNQLTSNPENTVFDAKRLIGRTWNDPSVQQD	NQLTSNPENTVFDAK(1)R	NQLTSNPENTVFDAK(86.64)R
UID831	998	P24752;H0YEL7	K	174	P24752	Acetyl-CoA acetyltransferase, mitochondrial	ACAT1	NaN	NaN	NaN	NaN	-0.279219	0.213073	NaN	NaN	NaN	NaN	-0.704838	-0.212546	-0.425619	0.158718	-0.624411	-0.532363	-0.75433	-0.445236	-0.336283	-0.406003	-0.39597	-0.270754	___1	+	CST;HTP	yes	115.119	1	4.19429e-08	115.12	115.12	115.12	+	282120000	0.038593	-0.0330732	VPYVMNRGSTPYGGVKLEDLIVKDGLTDVYN	GSTPYGGVK(1)LEDLIVK	GSTPYGGVK(115.12)LEDLIVK(-115.12)
UID1723	1904	Q9NR19;Q9NR19-2	K	418	Q9NR19	Acetyl-coenzyme A synthetase, cytoplasmic	ACSS2	-0.202287	NaN	-0.355412	NaN	NaN	0.294969	-0.249477	NaN	-0.402602	NaN	NaN	0.247779	-0.04719	0.245323	0.0519815	0.0362663	0.345247	-0.453354	-0.322785	-0.048667	-0.175459	-0.0457129	___1	+	CST;HTP	yes	68.657	1	1.18804e-05	143.24	92.172	68.657	+	219880000	0.155419	-0.0875769	VTKFYTAPTAIRLLMKFGDEPVTKHSRASLQ	LLMK(1)FGDEPVTK	LLMK(68.66)FGDEPVTK(-68.66)
UID1281	1452	P62736;P63267;C9JFL5;F6UVQ4;F6QUT6;F8WB63;B8ZZJ2;P68032;P68133;A6NL76	K	70	P62736;P68032	Actin, aortic smooth muscle;Actin, gamma-enteric smooth muscle;Actin, alpha cardiac muscle 1;Actin, alpha skeletal muscle	ACTA2;ACTG2;ACTC1;ACTA1	NaN	-0.820898	-1.19798	-1.87276	-1.89053	-1.61863	NaN	0.468518	0.0914374	-0.583339	-0.601115	-0.329218	1.28942	0.28151	1.26637	1.18842	0.818701	NaN	1.26356	1.58499	1.47299	1.16776	___1	+	CST;HTP	yes	51.8265	1	2.55974e-43	199.46	199.46	51.827		4161400000	2.69478	-1.48016	YVGDEAQSKRGILTLKYPIEHGIITNWDDME	RGILTLK(1)YPIEHGIITNWDDMEK	RGILTLK(51.83)YPIEHGIITNWDDMEK(-51.83)
UID1197	1368	P60709;P62736;P63267;P63267-2;P63261;P68032;P68133;A6NL76	K	326	P60709;P62736;P63261;P68032	Actin, cytoplasmic 1;Actin, cytoplasmic 1, N-terminally processed;Actin, aortic smooth muscle;Actin, gamma-enteric smooth muscle;Actin, cytoplasmic 2;Actin, cytoplasmic 2, N-terminally processed;Actin, alpha cardiac muscle 1;Actin, alpha skeletal muscle	ACTB;ACTA2;ACTG2;ACTG1;ACTC1;ACTA1	NaN	NaN	NaN	NaN	-1.38642	-1.45301	NaN	NaN	NaN	NaN	-0.0970022	-0.163592	1.28942	0.28151	1.26637	1.18842	0.818701	NaN	1.26356	1.58499	1.47299	1.16776	___1	+	CST;HTP	yes	138.763	1	1.27628e-12	176.95	147.78	138.76	+	8736500000	1.82602	-1.41971	DRMQKEITALAPSTMKIKIIAPPERKYSVWI	EITALAPSTMK(1)IK	EITALAPSTMK(138.76)IK(-138.76)
UID1200	1371	P60709;P62736;P63267;P63267-2;P63261;P68032;P68133;A6NL76	K	315	P60709;P62736;P63261;P68032	Actin, cytoplasmic 1;Actin, cytoplasmic 1, N-terminally processed;Actin, aortic smooth muscle;Actin, gamma-enteric smooth muscle;Actin, cytoplasmic 2;Actin, cytoplasmic 2, N-terminally processed;Actin, alpha cardiac muscle 1;Actin, alpha skeletal muscle	ACTB;ACTA2;ACTG2;ACTG1;ACTC1;ACTA1	-1.21259	-1.01123	-1.27772	-1.23161	NaN	NaN	0.0768237	0.278184	0.0116953	0.0578116	NaN	NaN	1.28942	0.28151	1.26637	1.18842	0.818701	NaN	1.26356	1.58499	1.47299	1.16776	___1	+	CST	yes	68.4405	1	1.34988e-06	140.91	115.67	68.44	+	433430000	3.56802	-1.18329	SGGTTMYPGIADRMQKEITALAPSTMKIKII	MQK(1)EITALAPSTMK	MQK(68.44)EITALAPSTMK(-68.44)
UID270	423	K7EM38;P60709;E7EVS6;G5E9R0;C9JZR7;C9JUM1;C9JTX5;P62736;P63267;C9JFL5;F6UVQ4;F6QUT6;F8WB63;B8ZZJ2;P63261;I3L3I0;I3L1U9;I3L4N8;I3L3R2;J3KT65;P68032;P68133;A6NL76	K	61	K7EM38;P60709;P62736;P63261;P68032	Actin, cytoplasmic 1;Actin, cytoplasmic 1, N-terminally processed;Actin, aortic smooth muscle;Actin, gamma-enteric smooth muscle;Actin, cytoplasmic 2;Actin, cytoplasmic 2, N-terminally processed;Actin, alpha cardiac muscle 1;Actin, alpha skeletal muscle	ACTG1;ACTB;ACTA2;ACTG2;ACTC1;ACTA1	NaN	-1.02564	NaN	NaN	-1.52572	-1.49674	NaN	0.263774	NaN	NaN	-0.236303	-0.207321	1.28942	0.28151	1.26637	1.18842	0.818701	NaN	1.26356	1.58499	1.47299	1.16776	___1	+	CST;HTP	yes	96.5398	1	9.15467e-10	160.97	160.97	96.54		3780800000	1.85009	-1.34937	GMGQKDSYVGDEAQSKRGILTLKYPIEHGII;GMGQKDSYVGDEAQSKRGILTLKYPIEHGIV	HQGVMVGMGQK(1)DSYVGDEAQSK(1)R	HQGVMVGMGQK(96.54)DSYVGDEAQSK(96.54)R
UID272	425	K7EM38;P60709;E7EVS6;G5E9R0;C9JZR7;C9JUM1;C9JTX5;P62736;P63267;C9JFL5;F6UVQ4;F6QUT6;F8WB63;B8ZZJ2;P63261;I3L3I0;I3L1U9;I3L3R2;J3KT65;P68032;P68133;A6NL76	K	50	K7EM38;P60709;P62736;P63261;P68032	Actin, cytoplasmic 1;Actin, cytoplasmic 1, N-terminally processed;Actin, aortic smooth muscle;Actin, gamma-enteric smooth muscle;Actin, cytoplasmic 2;Actin, cytoplasmic 2, N-terminally processed;Actin, alpha cardiac muscle 1;Actin, alpha skeletal muscle	ACTG1;ACTB;ACTA2;ACTG2;ACTC1;ACTA1	-1.20937	-0.84706	NaN	-1.41699	-1.93896	NaN	0.0800467	0.442357	NaN	-0.127574	-0.649543	NaN	1.28942	0.28151	1.26637	1.18842	0.818701	NaN	1.26356	1.58499	1.47299	1.16776	___1	+	CST;HTP	yes	96.5398	1	1.87385e-19	130.71	123.26	96.54		241080000	2.01918	-1.3531	VGRPRHQGVMVGMGQKDSYVGDEAQSKRGIL	HQGVMVGMGQK(1)DSYVGDEAQSK(1)R	HQGVMVGMGQK(96.54)DSYVGDEAQSK(96.54)R
UID2077	423	K7EM38;P60709;E7EVS6;G5E9R0;C9JZR7;C9JUM1;C9JTX5;P62736;P63267;C9JFL5;F6UVQ4;F6QUT6;F8WB63;B8ZZJ2;P63261;I3L3I0;I3L1U9;I3L4N8;I3L3R2;J3KT65;P68032;P68133;A6NL76	K	61	K7EM38;P60709;P62736;P63261;P68032	Actin, cytoplasmic 1;Actin, cytoplasmic 1, N-terminally processed;Actin, aortic smooth muscle;Actin, gamma-enteric smooth muscle;Actin, cytoplasmic 2;Actin, cytoplasmic 2, N-terminally processed;Actin, alpha cardiac muscle 1;Actin, alpha skeletal muscle	ACTG1;ACTB;ACTA2;ACTG2;ACTC1;ACTA1	NaN	-0.702593	NaN	-1.28718	NaN	NaN	NaN	0.586823	NaN	0.00223901	NaN	NaN	1.28942	0.28151	1.26637	1.18842	0.818701	NaN	1.26356	1.58499	1.47299	1.16776	___2	+	CST;HTP	yes	96.5398	1	9.15467e-10	160.97	160.97	96.54		3780800000	0.740127	-0.994886	GMGQKDSYVGDEAQSKRGILTLKYPIEHGII;GMGQKDSYVGDEAQSKRGILTLKYPIEHGIV	HQGVMVGMGQK(1)DSYVGDEAQSK(1)R	HQGVMVGMGQK(96.54)DSYVGDEAQSK(96.54)R
UID2079	425	K7EM38;P60709;E7EVS6;G5E9R0;C9JZR7;C9JUM1;C9JTX5;P62736;P63267;C9JFL5;F6UVQ4;F6QUT6;F8WB63;B8ZZJ2;P63261;I3L3I0;I3L1U9;I3L3R2;J3KT65;P68032;P68133;A6NL76	K	50	K7EM38;P60709;P62736;P63261;P68032	Actin, cytoplasmic 1;Actin, cytoplasmic 1, N-terminally processed;Actin, aortic smooth muscle;Actin, gamma-enteric smooth muscle;Actin, cytoplasmic 2;Actin, cytoplasmic 2, N-terminally processed;Actin, alpha cardiac muscle 1;Actin, alpha skeletal muscle	ACTG1;ACTB;ACTA2;ACTG2;ACTC1;ACTA1	NaN	-0.702593	NaN	-1.28718	NaN	NaN	NaN	0.586823	NaN	0.00223901	NaN	NaN	1.28942	0.28151	1.26637	1.18842	0.818701	NaN	1.26356	1.58499	1.47299	1.16776	___2	+	CST;HTP	yes	96.5398	1	1.87385e-19	130.71	123.26	96.54		241080000	0.740127	-0.994886	VGRPRHQGVMVGMGQKDSYVGDEAQSKRGIL	HQGVMVGMGQK(1)DSYVGDEAQSK(1)R	HQGVMVGMGQK(96.54)DSYVGDEAQSK(96.54)R
UID1196	1367	P60709;P62736;P63267;P63267-2;P63261;I3L3I0;I3L1U9;I3L4N8;P68032;P68133;Q562R1	K	191	P60709;P62736;P63261;P68032;Q562R1	Actin, cytoplasmic 1;Actin, cytoplasmic 1, N-terminally processed;Actin, aortic smooth muscle;Actin, gamma-enteric smooth muscle;Actin, cytoplasmic 2;Actin, cytoplasmic 2, N-terminally processed;Actin, alpha cardiac muscle 1;Actin, alpha skeletal muscle;Beta-actin-like protein 2	ACTB;ACTA2;ACTG2;ACTG1;ACTC1;ACTA1;ACTBL2	-0.345204	-0.0207518	NaN	0.574267	-1.09094	-0.293472	-0.237113	0.0873394	NaN	0.682358	-0.982849	-0.18538	0.108091	0.19691	0.000426821	0.20116	0.438632	NaN	-0.0993928	1.58499	0.126568	0.13828	___1	+	CST;HTP	yes	115.155	1	1.06809e-74	276.95	276.95	115.15		909620000	0.36501	-0.23522	LRLDLAGRDLTDYLMKILTERGYNFTTTAER;LRLDLAGRDLTDYLMKILTERGYSFTTTAER;MRLDLAGRDLTDYLMKILTERGYSFVTTAER	LDLAGRDLTDYLMK(1)ILTER	LDLAGRDLTDYLMK(115.15)ILTER
UID1721	1902	Q9NQW6;Q9NQW6-2	K	371	Q9NQW6	Actin-binding protein anillin	ANLN	1.42748	1.05313	0.269432	-0.296288	NaN	NaN	1.61835	1.244	0.4603	-0.105421	NaN	NaN	0.190867	0.613732	-0.134443	-0.193134	0.75012	NaN	1.39539	0.190867	0.648484	-0.252717	___1	+	HTP	yes	50.2074	1	3.08696e-05	108.72	83.863	50.207		26683000	0.674546	0.613441	SQSKDKSTTPGGTGIKPFLERFGERCQEHSK	STTPGGTGIK(1)PFLER	STTPGGTGIK(50.21)PFLER
UID1221	1392	P61160;P61160-2;F5H6T1	K	299	P61160	Actin-related protein 2	ACTR2	NaN	NaN	NaN	NaN	0.20414	0.300989	NaN	NaN	NaN	NaN	0.310407	0.407256	0.106267	0.114449	0.0927204	0.0188392	-0.0891525	-0.106594	0.14721	0.149609	0.119813	0.201697	___1	+	CST;HTP	yes	135.684	1	1.10243e-19	135.68	123.38	135.68	+	269430000	0.918665	0.252564	NTIQAADIDTRSEFYKHIVLSGGSTMYPGLP	SEFYK(1)HIVLSGGSTMYPGLPSR	SEFYK(135.68)HIVLSGGSTMYPGLPSR
UID297	450	O15144	K	117	O15144	Actin-related protein 2/3 complex subunit 2	ARPC2	NaN	NaN	NaN	NaN	-1.29517	0.111697	NaN	NaN	NaN	NaN	-1.1507	0.256171	0.144474	0.0366128	0.0966505	0.0564831	0.137447	0.14773	0.149401	0.141217	0.161521	0.161939	___1			yes	73.4351	1	0.00283739	137.89	137.89	73.435	+	266640000	0.255889	-0.591737	LPASKDSIVHQAGMLKRNCFASVFEKYFQFQ	DSIVHQAGMLK(1)R	DSIVHQAGMLK(73.44)R
UID212	362	P59998;F8WCF6;P59998-3;F8WDD7;A0A0A6YYG9;P59998-2	K	89	P59998	Actin-related protein 2/3 complex subunit 4	ARPC4;ARPC4-TTLL3	-0.0259407	NaN	0.543778	NaN	-0.38231	-0.0915015	0.0814458	NaN	0.651165	NaN	-0.274924	0.0158851	0.107387	0.0879503	0.0874182	0.0910121	0.0943053	-0.0855922	0.18527	0.131566	0.204148	0.120468	___1	+	HTP	yes	72.4847	1	0.004365	117.93	79.142	72.485		330040000	0.0185129	0.0110064	IAVKQADEIEKILCHKFMRFMMMRAENFFIL	ILCHK(1)FMR	ILCHK(72.48)FMR
UID1217	1388	P61158;B4DXW1	K	244	P61158	Actin-related protein 3	ACTR3	NaN	-0.385681	0.0654289	NaN	-0.188398	NaN	NaN	-0.234397	0.216713	NaN	-0.0371134	NaN	0.151284	0.0604706	0.0957029	0.0281957	0.132612	0.169957	0.0953396	0.183671	0.175996	0.21126	___1	+	CST;HTP	yes	74.162	1	0.000446504	137.46	116	74.162	+	69412000	0.489931	-0.16955	ERYSYVCPDLVKEFNKYDTDGSKWIKQYTGI	EFNK(1)YDTDGSK	EFNK(74.16)YDTDGSK(-74.16)
UID1218	1389	P61158;B4DXW1	K	251	P61158	Actin-related protein 3	ACTR3	0.532222	-0.485653	0.155592	NaN	NaN	NaN	0.683506	-0.334369	0.306876	NaN	NaN	NaN	0.151284	0.0604706	0.0957029	0.0281957	0.132612	0.169957	0.0953396	0.183671	0.175996	0.21126	___1	+	HTP	yes	64.7115	1	0.00173128	107.15	78.4	64.711	+	29814000	0.074866	0.0673869	PDLVKEFNKYDTDGSKWIKQYTGINAISKKE	YDTDGSK(1)WIK	YDTDGSK(64.71)WIK(-64.71)
UID1168	1339	P53999;D6RC37;D6R970	K	35	P53999	Activated RNA polymerase II transcriptional coactivator p15	SUB1	0.199051	-0.790588	NaN	NaN	0.266327	-0.0676447	0.391213	-0.598426	NaN	NaN	0.458489	0.124517	0.192162	0.120702	0.22564	0.226112	0.172417	-0.101242	0.211907	0.291343	0.139342	0.092235	___1	+	CST;HTP	yes	52.4819	1	0.00436393	111.74	64.657	52.482	+	1619200000	0.147616	-0.0982137	EVDKKLKRKKQVAPEKPVKKQKTGETSRALS	QVAPEK(1)PVK	QVAPEK(52.48)PVK(-52.48)
UID54	53	P07108;B8ZWD1;A0A0A0MTI5;P07108-3;P07108-2;P07108-4;P07108-5	K	55	P07108	Acyl-CoA-binding protein	DBI	-0.0460481	-0.578452	-0.178916	NaN	0.246107	0.0862439	-0.00438626	-0.53679	-0.137255	NaN	0.287769	0.127906	0.0416619	0.138275	0.0202262	0.0416619	0.387124	NaN	0.098545	-0.0357976	0.0749835	0.0341313	___1	+	HTP	yes	99.7879	1	0.000143821	152.28	152.28	99.788		6940900000	0.269189	-0.0942131	INTERPGMLDFTGKAKWDAWNELKGTSKEDA	AK(1)WDAWNELK	AK(99.79)WDAWNELK(-99.79)
UID9	8	P49753;Q86TX2;G3V4F2;A0A087X0W7;A0A087WT95	K	104	P49753	Acyl-coenzyme A thioesterase 2, mitochondrial;Acyl-coenzyme A thioesterase 1	ACOT2;ACOT1	NaN	-0.0726908	NaN	-0.260354	NaN	NaN	NaN	0.141004	NaN	-0.0466592	NaN	NaN	0.213695	0.147687	-0.11582	0.242622	0.0294879	0.115012	0.184767	0.330011	0.263341	0.263232	___1	+	CST;HTP	yes	68.9439	1	5.00472e-05	80.387	80.387	68.944	+	17594000	0.485891	-0.166522	APEQPVTLRASLRDEKGALFQAHARYRADTL	ASLRDEK(1)GALFQAHAR	ASLRDEK(68.94)GALFQAHAR
UID1779	1960	Q9Y305-4;Q9Y305;Q9Y305-3;Q9Y305-2;H7C5Q2;C9J7L8	K	112	Q9Y305-4	Acyl-coenzyme A thioesterase 9, mitochondrial	ACOT9	-0.149678	-0.0142537	-0.148592	-0.246978	0.3166	0.018776	-0.152847	-0.0174224	-0.151761	-0.250147	0.313431	0.0156073	-0.00316872	0.169235	-0.37604	-0.0908246	-0.0209463	0.0212721	0.163371	-0.0163478	0.0100104	0.160203	___1	+	CST;HTP	yes	134.676	1	6.05736e-07	166.19	125.84	134.68		214990000	0.177254	-0.0373543	IEVLLPLGSEPELREKYLTVQNTVRFGRILE	EK(1)YLTVQNTVR	EK(134.68)YLTVQNTVR
UID1780	1961	Q9Y305-4;Q9Y305;Q9Y305-3;Q9Y305-2;H7C5Q2;C9J7L8	K	175	Q9Y305-4	Acyl-coenzyme A thioesterase 9, mitochondrial	ACOT9	-0.294452	0.515179	NaN	NaN	NaN	0.088245	-0.297621	0.51201	NaN	NaN	NaN	0.0850763	-0.00316872	0.169235	-0.37604	-0.0908246	-0.0209463	0.0212721	0.163371	-0.0163478	0.0100104	0.160203	___1	+	CST	yes	120.311	1	1.1853e-11	120.31	111.31	120.31		76953000	0.153261	0.10299	KIDMCKKSLSPEQDIKFSGHVSWVGKTSMEV	SLSPEQDIK(1)FSGHVSWVGK	SLSPEQDIK(120.31)FSGHVSWVGK(-120.31)
UID817	984	P23526;P23526-2	K	408	P23526	Adenosylhomocysteinase	AHCY	NaN	NaN	NaN	NaN	0.392852	0.11186	NaN	NaN	NaN	NaN	0.515312	0.23432	0.12246	0.110254	0.167813	0.15002	0.177642	0.194922	-0.0812661	0.0623131	-0.0734423	0.0948988	___1	+	HTP	yes	137.179	1	0.0102463	137.18	39.577	137.18	+	366490000	0.490255	0.252356	AVAEAHLGKLNVKLTKLTEKQAQYLGMSCDG	LTK(1)LTEK	LTK(137.18)LTEK(-137.18)
UID36	35	P30566;A0A096LNY6;A0A1B0GWJ0;A0A1B0GTJ7;A0A0A6YY92;A0A1B0GTG9;A0A1B0GWF8;P30566-2;A0A096LPA2	K	295	P30566	Adenylosuccinate lyase	ADSL	-0.768961	NaN	NaN	NaN	0.802597	1.41408	-0.788532	NaN	NaN	NaN	0.783026	1.39451	-0.0195711	0.155734	-0.0205284	0.00237984	-0.0186137	0.28462	0.00996434	-0.113636	-0.201952	-0.207302	___1	+	CST;HTP	yes	76.2278	1	0.00356708	135.55	113.8	76.228	+	144000000	0.271409	0.482571	EPFEKQQIGSSAMPYKRNPMRSERCCSLARH	QQIGSSAMPYK(1)R	QQIGSSAMPYK(76.23)R
UID1393	1570	Q01518;Q01518-2;Q5T0R1;Q5T0R9;Q5T0R4;Q5T0R3;Q5T0R2;Q5T0R7;Q5T0R6;Q5T0R5	K	71	Q01518	Adenylyl cyclase-associated protein 1;Adenylyl cyclase-associated protein	CAP1	NaN	-0.262941	-0.330693	NaN	NaN	NaN	NaN	-0.234268	-0.30202	NaN	NaN	NaN	0.0286725	0.0658459	-0.00490212	0.0272228	0.0556165	0.113691	0.0556759	0.100324	-0.0420619	0.000596475	___1			yes	61.6483	1	1.05991e-06	96.447	87.388	61.648	+	99161000	1.14059	-0.296817	AEYLKISKEIGGDVQKHAEMVHTGLKLERAL	EIGGDVQK(1)HAEMVHTGLK	EIGGDVQK(61.65)HAEMVHTGLK(-61.65)
UID1394	1571	Q01518;Q01518-2;Q5T0R1;Q5T0R9;Q5T0R4;Q5T0R3;Q5T0R2;Q5T0R7;Q5T0R6;Q5T0R5	K	81	Q01518	Adenylyl cyclase-associated protein 1;Adenylyl cyclase-associated protein	CAP1	-0.0602042	-0.338891	-0.283424	NaN	-0.0503452	-0.0977398	-0.0315317	-0.310218	-0.254751	NaN	-0.0216727	-0.0690673	0.0286725	0.0658459	-0.00490212	0.0272228	0.0556165	0.113691	0.0556759	0.100324	-0.0420619	0.000596475	___1	+	CST;HTP	yes	134.749	1	8.28723e-37	220.19	200.79	134.75		822710000	1.28987	-0.166121	GGDVQKHAEMVHTGLKLERALLVTASQCQQP	HAEMVHTGLK(1)LER	HAEMVHTGLK(134.75)LER
UID473	631	P05141	K	105	P05141	ADP/ATP translocase 2;ADP/ATP translocase 2, N-terminally processed	SLC25A5	0.597709	-0.0439264	0.620885	-0.00708058	0.0650858	0.0991575	0.670737	0.0291011	0.693912	0.0659469	0.138113	0.172185	0.0730275	0.20579	0.0442834	-0.106221	0.0675338	0.144873	0.151717	0.0785212	0.599836	0.057141	___1	+	CST;HTP	yes	87.149	1	5.97013e-06	172.28	134.72	87.149	+	639400000	0.872637	0.221972	AFKDKYKQIFLGGVDKRTQFWLYFAGNLASG	QIFLGGVDK(1)R	QIFLGGVDK(87.15)R
UID471	629	P05141;P12236;P12235	K	272	P05141;P12236	ADP/ATP translocase 2;ADP/ATP translocase 2, N-terminally processed;ADP/ATP translocase 3;ADP/ATP translocase 3, N-terminally processed;ADP/ATP translocase 1	SLC25A5;SLC25A6;SLC25A4	NaN	-0.380487	NaN	0.0871734	-0.897495	NaN	NaN	-0.29917	NaN	0.168491	-0.816178	NaN	0.0813174	0.212729	0.0442834	-0.0551836	0.144803	0.144873	0.174552	0.0481765	0.599836	0.167226	___1	+	CST;HTP	yes	210.6	1	1.90716e-24	210.6	210.6	210.6	+	127350000	0.526472	-0.396936	CWRKIARDEGGKAFFKGAWSNVLRGMGGAFV;CWRKIFRDEGGKAFFKGAWSNVLRGMGGAFV	AFFK(1)GAWSNVLR	AFFK(210.6)GAWSNVLR
UID475	633	P05141;Q9H0C2;P12236;P12235;V9GYG0	K	92	P05141;P12236	ADP/ATP translocase 2;ADP/ATP translocase 2, N-terminally processed;ADP/ATP translocase 4;ADP/ATP translocase 4, N-terminally processed;ADP/ATP translocase 3;ADP/ATP translocase 3, N-terminally processed;ADP/ATP translocase 1	SLC25A5;SLC25A31;SLC25A6;SLC25A4	0.185554	0.644128	0.463185	NaN	0.167648	NaN	0.266871	0.725445	0.544503	NaN	0.248965	NaN	0.0813174	0.212729	0.0442834	-0.0551836	0.144803	0.144873	0.174552	0.0481765	0.599836	0.167226	___1	+	CST;HTP	yes	153.946	1	1.7662e-17	166.14	150.51	153.95	+	527160000	1.29855	0.365129	NVIRYFPTQALNFAFKDKYKQIFLGGVDKHT;NVIRYFPTQALNFAFKDKYKQIFLGGVDKRT	YFPTQALNFAFK(1)DK	YFPTQALNFAFK(153.95)DK(-153.95)
UID657	822	P12236	K	105	P12236	ADP/ATP translocase 3;ADP/ATP translocase 3, N-terminally processed	SLC25A6	NaN	NaN	NaN	-0.141029	-0.133427	0.131079	NaN	NaN	NaN	-0.0597112	-0.0521092	0.212397	0.0813174	0.212729	-0.0411223	-0.0551836	0.144803	-0.0422389	0.174552	0.0178318	0.586424	0.167226	___1	+	CST;HTP	yes	84.7534	1	2.58116e-12	164.88	152.92	84.753	+	545510000	0.189347	-0.0477919	AFKDKYKQIFLGGVDKHTQFWRYFAGNLASG	QIFLGGVDK(1)HTQFWR	QIFLGGVDK(84.75)HTQFWR
UID1773	1954	Q9Y2D5;Q9Y2D5-5;Q9Y2D5-6;Q9Y2D5-4;Q9Y2D5-7;C9JVY5	K	353	Q9Y2D5	A-kinase anchor protein 2	AKAP2	NaN	NaN	2.39799	NaN	2.86018	NaN	NaN	NaN	2.36034	NaN	2.82253	NaN	-0.0376491	0.105292	-0.0436259	-0.0908246	0.178294	0.1624	0.0426444	-0.0316722	-0.0663882	-0.0563601	___1			yes	238.167	1	6.60142e-83	238.17	176.82	238.17	+	1254500000	1.25325	2.62909	QAVAKGQSTPRLFSIKPFYRPLGSVNSDKPL	LFSIK(1)PFYRPLGSVNSDK	LFSIK(238.17)PFYRPLGSVNSDK(-238.17)
UID52	51	P42330;S4R3Z2;A0A0A0MSS8;P42330-2;P17516;Q04828;P52895;H0Y804;B4DK69	K	270	P42330;Q04828	Aldo-keto reductase family 1 member C3;Aldo-keto reductase family 1 member C4;Aldo-keto reductase family 1 member C1;Aldo-keto reductase family 1 member C2	AKR1C3;AKR1C4;AKR1C1;AKR1C2	NaN	-0.840405	1.11761	NaN	NaN	NaN	NaN	-1.85976	0.0982547	NaN	NaN	NaN	-1.01936	0.618585	0.407386	-0.0770294	-1.00612	0.343734	-1.03757	-0.251966	-1.49153	-0.213449	___1	+	CST;HTP	yes	100.878	1	3.01031e-06	154.35	119.62	100.88	+	18554000	0.0407367	0.138604	IALRYQLQRGVVVLAKSYNEQRIRQNVQVFE	GVVVLAK(1)SYNEQR	GVVVLAK(100.88)SYNEQR
UID662	827	P12814;H7C5W8;H0YJW3;P12814-3;P12814-2;P12814-4;H9KV75;H0YJ11	K	682	P12814;P12814-3	Alpha-actinin-1	ACTN1	NaN	-0.82127	NaN	-0.438255	NaN	NaN	NaN	-0.396089	NaN	-0.0130738	NaN	NaN	0.425181	0.148123	0.543379	0.306983	NaN	NaN	NaN	NaN	0.574312	0.299569	___1			yes	77.6741	1	0.0345824	77.674	59.639	77.674	+	17389000	0.725989	-0.629763	QLSHLRQYEKSIVNYKPKIDQLEGDHQLIQE	SIVNYK(1)PK	SIVNYK(77.67)PK(-77.67)
UID258	411	K7EJH8;O43707;O43707-2	K	323	K7EJH8;O43707	Alpha-actinin-4	ACTN4	-0.801113	-0.588863	NaN	NaN	-0.969115	-1.27749	-0.444418	-0.232169	NaN	NaN	-0.612421	-0.920799	0.356694	0.0876005	0.438471	0.301561	0.5713	0.350015	0.355921	0.344711	0.462733	0.357468	___1			yes	70.8974	1	8.61809e-23	162.33	147.72	70.897	+	458670000	2.08375	-0.909146	WIRRTIPWLEDRVPQKTIQEMQQKLEDFRDY	TIPWLEDRVPQK(1)TIQEMQQK	TIPWLEDRVPQK(70.9)TIQEMQQK(-70.9)
UID310	463	O43707;O43707-2;F5GXS2;O43707-3;H7C144	K	592	O43707	Alpha-actinin-4	ACTN4	0.130847	-0.662007	0.237891	0.184349	NaN	NaN	0.487541	-0.305313	0.594585	0.541044	NaN	NaN	0.356694	0.0876005	0.438471	0.301561	0.5713	0.350015	0.355921	0.344711	0.462733	0.357468	___1	+	HTP	yes	50.5625	1	3.85081e-06	141.71	103.43	50.562		45943000	0.042757	-0.0272302	LPDADREREAILAIHKEAQRIAESNHIKLSG	EAILAIHK(1)EAQR	EAILAIHK(50.56)EAQR
UID312	465	O43707;O43707-2;F5GXS2;O43707-3;H7C144	K	604	O43707	Alpha-actinin-4	ACTN4	NaN	-0.125381	NaN	NaN	NaN	-0.0857642	NaN	0.231313	NaN	NaN	NaN	0.27093	0.356694	0.0876005	0.438471	0.301561	0.5713	0.350015	0.355921	0.344711	0.462733	0.357468	___1			yes	66.793	1	1.22002e-41	172.32	172.32	66.793		157660000	0.927842	-0.105573	AIHKEAQRIAESNHIKLSGSNPYTTVTPQII	IAESNHIK(1)LSGSNPYTTVTPQIINSK	IAESNHIK(66.79)LSGSNPYTTVTPQIINSK(-66.79)
UID314	467	O43707;O43707-2;F5GXS2;O43707-3;H7C144	K	625	O43707	Alpha-actinin-4	ACTN4	-0.208573	0.105129	NaN	NaN	NaN	NaN	0.148121	0.461823	NaN	NaN	NaN	NaN	0.356694	0.0876005	0.438471	0.301561	0.5713	0.350015	0.355921	0.344711	0.462733	0.357468	___1	+	HTP	yes	102.622	1	0.00105271	116.52	116.52	102.62		9432100	0.0984214	-0.0517221	PYTTVTPQIINSKWEKVQQLVPKRDHALLEE	WEK(1)VQQLVPK	WEK(102.62)VQQLVPK(-102.62)
UID313	466	O43707;O43707-2;P12814;P12814-3;P12814-2;P12814-4;H9KV75	K	417	O43707;P12814;P12814-3	Alpha-actinin-4;Alpha-actinin-1	ACTN4;ACTN1	-0.0701197	-0.0447528	-0.38533	-0.216899	-1.0597	-0.242913	0.320818	0.346185	0.00560797	0.174039	-0.668762	0.148025	0.390938	0.117862	0.490925	0.304272	0.5713	0.350015	0.355921	0.344711	0.518523	0.328519	___1	+	HTP	yes	114.401	1	6.95066e-06	154.56	135.81	114.4	+	533760000	1.09998	-0.336619	LNEIRRLERLDHLAEKFRQKASIHEAWTDGK	LDHLAEK(1)FR	LDHLAEK(114.4)FR
UID1740	1921	Q9UDR5;F8WAH1;F8WE53	K	286	Q9UDR5	Alpha-aminoadipic semialdehyde synthase, mitochondrial;Lysine ketoglutarate reductase;Saccharopine dehydrogenase	AASS	NaN	NaN	NaN	-0.0727022	-0.00903877	NaN	NaN	NaN	NaN	0.0489686	0.112632	NaN	0.121671	0.236611	-0.0884201	-0.0249622	-0.179445	0.571097	0.284538	0.0804291	0.162912	0.182513	___1			yes	55.0944	1	0.00791326	55.094	48.036	55.094	+	18373000	0.375454	-0.0408705	LVRKTDAVYDPAEYDKHPERYISRFNTDIAP	TDAVYDPAEYDK(1)HPER	TDAVYDPAEYDK(55.09)HPER
UID492	650	P06733;P06733-2	K	228	P06733	Alpha-enolase	ENO1	-0.0406106	NaN	NaN	NaN	NaN	-0.0928437	-0.0898589	NaN	NaN	NaN	NaN	-0.142092	-0.0492483	0.161249	0.0318803	-0.109876	0.294563	0.253578	-0.107295	-0.0490892	-0.0494074	-0.0767338	___1	+	CST;HTP	yes	173.642	1	3.83898e-11	173.64	161.41	173.64	+	121220000	0.624336	-0.0667271	FAPNILENKEGLELLKTAIGKAGYTDKVVIG	EGLELLK(1)TAIGK	EGLELLK(173.64)TAIGK(-173.64)
UID495	653	P06733;P06733-2	K	193	P06733	Alpha-enolase	ENO1	-0.0353451	-0.174554	NaN	NaN	0.455115	0.0301431	-0.0845935	-0.223803	NaN	NaN	0.405867	-0.0191053	-0.0492483	0.161249	0.0318803	-0.109876	0.294563	0.253578	-0.107295	-0.0490892	-0.0494074	-0.0767338	___1	+	CST;HTP	yes	178.954	1	9.65004e-21	202.05	151.6	178.95	+	876630000	0.189252	0.0688396	FREAMRIGAEVYHNLKNVIKEKYGKDATNVG	IGAEVYHNLK(1)NVIK	IGAEVYHNLK(178.95)NVIK(-178.95)
UID497	655	P06733;P06733-2	K	406	P06733	Alpha-enolase	ENO1	-0.0318037	-0.612104	0.662409	NaN	-0.948145	-0.160331	-0.081052	-0.661352	0.613161	NaN	-0.997393	-0.20958	-0.0492483	0.161249	0.0318803	-0.109876	0.294563	0.253578	-0.107295	-0.0490892	-0.0494074	-0.0767338	___1	+	CST;HTP	yes	89.2957	1	8.96653e-06	171.38	129.96	89.296	+	416020000	0.327153	-0.217995	GQIKTGAPCRSERLAKYNQLLRIEEELGSKA	LAK(1)YNQLLR	LAK(89.3)YNQLLR
UID498	656	P06733;P06733-2	K	256	P06733	Alpha-enolase	ENO1	-0.08856	-0.961546	0.149529	NaN	-0.23577	NaN	-0.137808	-1.01079	0.10028	NaN	-0.285018	NaN	-0.0492483	0.161249	0.0318803	-0.109876	0.294563	0.253578	-0.107295	-0.0490892	-0.0494074	-0.0767338	___1	+	CST;HTP	yes	66.9619	1	0.00776728	94.909	74.912	66.962	+	117230000	0.493889	-0.284087	VIGMDVAASEFFRSGKYDLDFKSPDDPSRYI	SGK(1)YDLDFK	SGK(66.96)YDLDFK(-66.96)
UID488	646	P06733;P06733-2;K7EM90	K	126	P06733	Alpha-enolase;Enolase	ENO1	-0.198577	NaN	NaN	NaN	-0.99616	NaN	-0.247825	NaN	NaN	NaN	-1.04541	NaN	-0.0492483	0.161249	0.0318803	-0.109876	0.294563	0.253578	-0.107295	-0.0490892	-0.0494074	-0.0767338	___1	+	CST;HTP	yes	136.361	1	1.5109e-05	148.91	121.66	136.36	+	321100000	0.426274	-0.597368	ILGVSLAVCKAGAVEKGVPLYRHIADLAGNS	AGAVEK(1)GVPLYR	AGAVEK(136.36)GVPLYR
UID489	647	P06733;K7EM90	K	71	P06733	Alpha-enolase;Enolase	ENO1	NaN	-0.825317	NaN	NaN	-0.309196	-0.0930926	NaN	-0.874565	NaN	NaN	-0.358444	-0.142341	-0.0492483	0.161249	0.0318803	-0.109876	0.294563	0.253578	-0.107295	-0.0490892	-0.0494074	-0.0767338	___1	+	CST;HTP	yes	64.5202	1	1.76292e-116	296.1	263.49	64.52	+	403080000	0.698403	-0.409202	RYMGKGVSKAVEHINKTIAPALVSKKLNVTE	AVEHINK(1)TIAPALVSK	AVEHINK(64.52)TIAPALVSK(-64.52)
UID496	654	P06733;K7EM90	K	89	P06733	Alpha-enolase;Enolase	ENO1	-0.195646	-0.397911	-0.0782075	NaN	0.0124194	NaN	-0.244894	-0.447159	-0.127456	NaN	-0.036829	NaN	-0.0492483	0.161249	0.0318803	-0.109876	0.294563	0.253578	-0.107295	-0.0490892	-0.0494074	-0.0767338	___1	+	CST;HTP	yes	102.524	1	3.94744e-24	214.64	137.43	102.52	+	243790000	0.796548	-0.164836	APALVSKKLNVTEQEKIDKLMIEMDGTENKS	LNVTEQEK(1)IDK	LNVTEQEK(102.52)IDK(-102.52)
UID438	595	P04083	K	281	P04083	Annexin A1	ANXA1	NaN	NaN	NaN	NaN	-2.15228	-0.0598872	NaN	NaN	NaN	NaN	-2.45533	-0.362936	-0.303049	0.0688425	-0.352052	-0.282802	-0.364843	-0.213435	-0.291854	-0.201613	-0.392437	-0.314244	___1	+	CST;HTP	yes	186.464	1	2.48481e-13	186.46	145.74	186.46	+	358050000	0.316691	-1.10608	AIVKCATSKPAFFAEKLHQAMKGVGTRHKAL	PAFFAEK(1)LHQAMK	PAFFAEK(186.46)LHQAMK(-186.46)
UID440	597	P04083	K	312	P04083	Annexin A1	ANXA1	-0.204774	-0.115938	-0.0612862	NaN	0.173938	0.611645	-0.507823	-0.418987	-0.364335	NaN	-0.129111	0.308596	-0.303049	0.0688425	-0.352052	-0.282802	-0.364843	-0.213435	-0.291854	-0.201613	-0.392437	-0.314244	___1	+	CST;HTP	yes	85.9581	1	1.25914e-106	298.31	298.31	85.958	+	2441500000	0.213497	0.080717	IRIMVSRSEIDMNDIKAFYQKMYGISLCQAI	SEIDMNDIK(1)AFYQK	SEIDMNDIK(85.96)AFYQK(-85.96)
UID435	592	P04083;Q5T3N1;Q5T3N0	K	97	P04083	Annexin A1;Annexin	ANXA1	NaN	NaN	NaN	NaN	0.900225	0.0640715	NaN	NaN	NaN	NaN	0.597176	-0.238978	-0.303049	0.0688425	-0.352052	-0.282802	-0.364843	-0.213435	-0.291854	-0.201613	-0.392437	-0.314244	___1	+	CST;HTP	yes	103.739	1	7.65947e-21	173.58	164	103.74	+	360270000	0.342212	0.482148	AAYLQETGKPLDETLKKALTGHLEEVVLALL	PLDETLK(1)K	PLDETLK(103.74)K(-103.74)
UID526	684	P07355;P07355-2;H0YN42;H0YMD0;H0YMU9;A6NMY6;H0YKS4;H0YMM1;H0YKZ7;H0YLV6;H0YMT9;H0YKX9;H0YMW4;H0YKL9;H0YKV8;H0YMD9;H0YKN4	K	47	P07355	Annexin A2;Annexin;Putative annexin A2-like protein	ANXA2;ANXA2P2	NaN	NaN	NaN	NaN	-0.27858	0.0729928	NaN	NaN	NaN	NaN	-0.517249	-0.165675	-0.238668	0.194104	-0.305184	-0.243293	0.109559	0.171805	-0.346963	-0.234043	-0.246609	-0.232846	___1	+	HTP	yes	123.618	1	3.21233e-74	248.89	230.74	123.62	+	475180000	0.178396	-0.102794	NFDAERDALNIETAIKTKGVDEVTIVNILTN	DALNIETAIK(1)TK	DALNIETAIK(123.62)TK(-123.62)
UID527	685	P07355;P07355-2;H0YN42;H0YMD0;H0YMU9;H0YM50;A6NMY6;H0YKS4;H0YNP5;H0YN28;H0YL33;H0YNA0;H0YN52;H0YLE2	K	152	P07355	Annexin A2;Annexin;Putative annexin A2-like protein	ANXA2;ANXA2P2	-0.234873	-0.225052	NaN	NaN	-0.270709	-0.182777	-0.473542	-0.46372	NaN	NaN	-0.509377	-0.421445	-0.238668	0.194104	-0.305184	-0.243293	0.109559	0.171805	-0.346963	-0.234043	-0.246609	-0.232846	___1	+	HTP	yes	87.4761	1	0.00537144	106.6	47.784	87.476	+	252300000	2.97015	-0.228353	NQELQEINRVYKEMYKTDLEKDIISDTSGDF	EMYK(1)TDLEK	EMYK(87.48)TDLEK(-87.48)
UID528	686	P07355;P07355-2;H0YN42;H0YMD0;H0YMU9;H0YM50;A6NMY6;H0YKS4;H0YNP5;H0YN28;H0YL33;H0YNA0;H0YN52;H0YLE2	K	157	P07355	Annexin A2;Annexin;Putative annexin A2-like protein	ANXA2;ANXA2P2	-0.280645	-0.390127	0.0691786	-0.121554	NaN	-0.181649	-0.519313	-0.628795	-0.16949	-0.360223	NaN	-0.420317	-0.238668	0.194104	-0.305184	-0.243293	0.109559	0.171805	-0.346963	-0.234043	-0.246609	-0.232846	___1	+	CST;HTP	yes	58.8484	1	5.10195e-12	142.3	120.76	58.848	+	470540000	1.09947	-0.180959	EINRVYKEMYKTDLEKDIISDTSGDFRKLMV	TDLEK(1)DIISDTSGDFRK	TDLEK(58.85)DIISDTSGDFRK(-58.85)
UID530	688	P07355;P07355-2;H0YN42;H0YMD0;H0YMU9;H0YM50;A6NMY6;H0YKS4;H0YNP5;H0YMM1;H0YKZ7;H0YLV6;H0YMT9;H0YKX9;H0YMW4	K	104	P07355	Annexin A2;Annexin;Putative annexin A2-like protein	ANXA2;ANXA2P2	NaN	NaN	NaN	NaN	0.0790608	0.0127869	NaN	NaN	NaN	NaN	-0.159607	-0.225881	-0.238668	0.194104	-0.305184	-0.243293	0.109559	0.171805	-0.346963	-0.234043	-0.246609	-0.232846	___1	+	HTP	yes	123.444	1	2.74881e-37	153.87	149.3	123.44	+	830640000	0.400204	0.0459239	SALSGHLETVILGLLKTPAQYDASELKASMK	SALSGHLETVILGLLK(1)TPAQYDASELK	SALSGHLETVILGLLK(123.44)TPAQYDASELK(-123.44)
UID534	692	P07355;P07355-2;H0YN42;H0YM50;A6NMY6;H0YNP5;H0YN28;H0YL33	K	227	P07355	Annexin A2;Annexin;Putative annexin A2-like protein	ANXA2;ANXA2P2	-0.0444231	-0.374851	0.0189514	-0.345188	-0.284786	-0.0342461	-0.283091	-0.613519	-0.219717	-0.583856	-0.523454	-0.272914	-0.238668	0.194104	-0.305184	-0.243293	0.109559	0.171805	-0.346963	-0.234043	-0.246609	-0.232846	___1	+	CST;HTP	yes	49.3096	1	0.000275992	127.78	101.26	49.31	+	1663400000	1.24514	-0.177424	KWISIMTERSVPHLQKVFDRYKSYSPYDMLE	SVPHLQK(1)VFDRYK	SVPHLQK(49.31)VFDRYK(-49.31)
UID532	690	P07355;P07355-2;A6NMY6	K	302	P07355	Annexin A2;Putative annexin A2-like protein	ANXA2;ANXA2P2	-0.218633	-0.70635	0.949268	NaN	-0.0753961	0.112725	-0.457301	-0.945018	0.710599	NaN	-0.314064	-0.125943	-0.238668	0.194104	-0.305184	-0.243293	0.109559	0.171805	-0.346963	-0.234043	-0.246609	-0.232846	___1	+	HTP	yes	84.7431	1	0.00405082	113.71	88.784	84.743		398270000	0.0150805	0.0123229	VLIRIMVSRSEVDMLKIRSEFKRKYGKSLYY	SEVDMLK(1)IR	SEVDMLK(84.74)IR
UID583	748	P08758;D6RBL5;E9PHT9	K	70	P08758	Annexin A5;Annexin	ANXA5	-0.353374	NaN	0.516265	NaN	0.27047	0.27941	-0.831751	NaN	0.0378875	NaN	-0.207907	-0.198968	-0.478377	0.0935678	-0.531035	-0.483012	-0.534353	-0.298262	-0.455245	-0.488965	-0.473743	-0.303347	___1	+	CST;HTP	yes	218.554	1	1.43079e-27	218.55	186.23	218.55	+	488950000	0.388323	0.178193	AAFKTLFGRDLLDDLKSELTGKFEKLIVALM	DLLDDLK(1)SELTGK	DLLDDLK(218.55)SELTGK(-218.55)
UID584	749	P08758;D6RBL5;E9PHT9	K	76	P08758	Annexin A5;Annexin	ANXA5	-0.0840944	-1.09559	0.0765759	NaN	-0.719324	NaN	-0.562472	-1.57397	-0.401801	NaN	-1.1977	NaN	-0.478377	0.0935678	-0.531035	-0.483012	-0.534353	-0.298262	-0.455245	-0.488965	-0.473743	-0.303347	___1	+	HTP	yes	65.3052	1	0.00983012	86.67	66.893	65.305		540590000	0.710326	-0.455608	FGRDLLDDLKSELTGKFEKLIVALMKPSRLY	SELTGK(1)FEK	SELTGK(65.31)FEK(-65.31)
UID585	750	P08758;D6RBL5;E9PHT9	K	79	P08758	Annexin A5;Annexin	ANXA5	0.0565323	NaN	NaN	NaN	0.264544	0.164328	-0.421845	NaN	NaN	NaN	-0.213833	-0.314049	-0.478377	0.0935678	-0.531035	-0.483012	-0.534353	-0.298262	-0.455245	-0.488965	-0.473743	-0.303347	___1	+	HTP	yes	168.827	1	1.35117e-06	168.83	168.83	168.83	+	983210000	0.940862	0.161802	DLLDDLKSELTGKFEKLIVALMKPSRLYDAY	FEK(1)LIVALMK	FEK(168.83)LIVALMK(-168.83)
UID586	751	P08758;D6RBL5;E9PHT9	K	86	P08758	Annexin A5;Annexin	ANXA5	NaN	NaN	NaN	NaN	0.161382	0.110003	NaN	NaN	NaN	NaN	-0.316995	-0.368374	-0.478377	0.0935678	-0.531035	-0.483012	-0.534353	-0.298262	-0.455245	-0.488965	-0.473743	-0.303347	___1	+	CST	yes	73.985	1	0.00301157	107.1	63.327	73.985	+	121840000	0.924034	0.135692	SELTGKFEKLIVALMKPSRLYDAYELKHALK	LIVALMK(1)PSR	LIVALMK(73.98)PSR
UID588	753	P08758;D6RBL5;E9PHT9	K	97	P08758	Annexin A5;Annexin	ANXA5	0.019674	0.541089	0.234826	NaN	-0.2961	-0.0252056	-0.458703	0.0627124	-0.243551	NaN	-0.774477	-0.503583	-0.478377	0.0935678	-0.531035	-0.483012	-0.534353	-0.298262	-0.455245	-0.488965	-0.473743	-0.303347	___1	+	CST;HTP	yes	140.485	1	3.55305e-11	174.77	131.26	140.49	+	1075900000	0.271613	0.0948569	VALMKPSRLYDAYELKHALKGAGTNEKVLTE	LYDAYELK(1)HALK	LYDAYELK(140.49)HALK(-140.49)
UID555	720	P08133;P08133-2;E5RK63;E5RJF5;E5RFF0;E5RI05;E5RJR0;E5RIU8	K	81	P08133	Annexin A6;Annexin	ANXA6	0.259391	NaN	NaN	NaN	-0.338691	NaN	0.284957	NaN	NaN	NaN	-0.313125	NaN	0.0255656	0.070923	-0.0249093	-0.0659547	0.0780507	0.0882005	0.0889074	0.0222764	0.0288548	-0.0946507	___1	+	HTP	yes	72.6431	1	0.0055829	105.52	86.426	72.643	+	73292000	0.0380663	-0.0396496	YGKDLIADLKYELTGKFERLIVGLMRPPAYC	YELTGK(1)FER	YELTGK(72.64)FER
UID147	297	E5RK69;P08133;P08133-2;E7EMC6	K	478	E5RK69;P08133	Annexin;Annexin A6	ANXA6	-0.165748	NaN	NaN	NaN	-0.427915	NaN	-0.172205	NaN	NaN	NaN	-0.434372	NaN	-0.00645716	0.108119	-0.011605	-0.00779377	0.0886604	0.123528	-0.0249283	-0.13423	-0.0404671	-0.086655	___1	+	HTP	yes	54.0231	1	0.00322314	54.023	46.048	54.023		42051000	0.577179	-0.296832	ATRTNAEIRAINEAYKEDYHKSLEDALSSDT	AINEAYK(1)EDYHK	AINEAYK(54.02)EDYHK(-54.02)
UID148	298	E5RK69;P08133;P08133-2;E7EMC6	K	418	E5RK69;P08133	Annexin;Annexin A6	ANXA6	-0.0636807	NaN	0.0041748	NaN	NaN	0.156233	-0.0701378	NaN	-0.00228236	NaN	NaN	0.149776	-0.00645716	0.108119	-0.011605	-0.00779377	0.0886604	0.123528	-0.0249283	-0.13423	-0.0404671	-0.086655	___1	+	CST;HTP	yes	75.4785	1	1.34598e-135	319.7	292.55	75.479		176770000	0.174514	0.0322425	QTFKSHFGRDLMTDLKSEISGDLARLILGLM	DLMTDLK(1)SEISGDLAR	DLMTDLK(75.48)SEISGDLAR
UID149	299	E5RK69;H0YC77;P08133;P08133-2;E7EMC6;E5RFF0	K	620	E5RK69;P08133	Annexin;Annexin A6	ANXA6	-0.363776	NaN	NaN	NaN	0.101948	0.129657	-0.370234	NaN	NaN	NaN	0.0954909	0.1232	-0.00645716	0.108119	-0.011605	-0.00779377	0.0886604	0.123528	-0.0249283	-0.13423	-0.0404671	-0.086655	___1	+	HTP	yes	123.863	1	3.15243e-06	157.99	123.81	123.86	+	261240000	0.0920778	-0.0440571	ADKLYKSMKGAGTDEKTLTRIMVSRSEIDLL	GAGTDEK(1)TLTR	GAGTDEK(123.86)TLTR
UID151	301	E5RK69;P08133;P08133-2;E7EMC6	K	442	E5RK69;P08133	Annexin;Annexin A6	ANXA6	NaN	NaN	NaN	NaN	0.282252	0.245568	NaN	NaN	NaN	NaN	0.275795	0.239111	-0.00645716	0.108119	-0.011605	-0.00779377	0.0886604	0.123528	-0.0249283	-0.13423	-0.0404671	-0.086655	___1	+	HTP	yes	96.5442	1	1.12821e-06	96.544	96.544	96.544	+	398920000	1.35483	0.26391	RLILGLMMPPAHYDAKQLKKAMEGAGTDEKA	LILGLMMPPAHYDAK(1)QLK	LILGLMMPPAHYDAK(96.54)QLK(-96.54)
UID153	303	E5RK69;P08133;E7EMC6;E5RFF0;E5RI05;E5RJR0;E5RIU8	K	9	E5RK69;P08133	Annexin;Annexin A6	ANXA6	-0.105441	NaN	-0.0992323	NaN	NaN	NaN	-0.111899	NaN	-0.105689	NaN	NaN	NaN	-0.00645716	0.108119	-0.011605	-0.00779377	0.0886604	0.123528	-0.0249283	-0.13423	-0.0404671	-0.086655	___1	+	CST;HTP	yes	134.437	1	0.00519534	134.44	89.826	134.44	+	58783000	1.71428	-0.102337	_______MAKPAQGAKYRGSIHDFPGFDPNQ	PAQGAK(1)YR	PAQGAK(134.44)YR
UID154	304	E5RK69;P08133;P08133-2;E7EMC6;E5RK63;E5RJF5;E5RFF0;E5RI05;E5RJR0;E5RIU8	K	63	E5RK69;P08133	Annexin;Annexin A6	ANXA6	NaN	NaN	NaN	NaN	0.00928303	0.343854	NaN	NaN	NaN	NaN	0.00282587	0.337396	-0.00645716	0.108119	-0.011605	-0.00779377	0.0886604	0.123528	-0.0249283	-0.13423	-0.0404671	-0.086655	___1	+	CST;HTP	yes	77.3241	1	5.05201e-19	199.08	161.76	77.324	+	114970000	0.316217	0.176568	TSRSNRQRQEVCQSYKSLYGKDLIADLKYEL;TSRSNRQRQEVCQSYKSLYGKDLIADLNELD	QRQEVCQSYK(1)SLYGK	QRQEVCQSYK(77.32)SLYGK(-77.32)
UID157	307	E5RK69;P08133;P08133-2	K	299	E5RK69;P08133	Annexin;Annexin A6	ANXA6	NaN	NaN	NaN	NaN	0.393197	0.141269	NaN	NaN	NaN	NaN	0.386739	0.134812	-0.00645716	0.108119	-0.011605	-0.00779377	0.0886604	0.123528	-0.0249283	-0.13423	-0.0404671	-0.086655	___1	+	HTP	yes	179.805	1	8.74746e-10	179.8	155.65	179.8	+	382410000	0.552197	0.267233	LDMLDIREIFRTKYEKSLYSMIKNDTSGEYK	YEK(1)SLYSMIK	YEK(179.8)SLYSMIK(-179.8)
UID56	55	Q7Z6K5;A0A0A6YYH1;Q7Z6K5-2	K	13	Q7Z6K5	Arpin	ARPIN;C15orf38-AP3S2	NaN	NaN	NaN	NaN	0.419982	0.462868	NaN	NaN	NaN	NaN	0.193067	0.235953	-0.226915	0.110721	NaN	-0.225686	-0.0191815	NaN	-0.228144	-0.332968	-0.297779	-0.171021	___1			yes	69.1757	1	0.0489024	69.176	26.261	69.176	+	7311500000	1.51003	0.441425	___MSRIYHDGALRNKAVQSVRLPGAWDPAA	NK(1)AVQSVR	NK(69.18)AVQSVR
UID381	538	P00505	K	90	P00505	Aspartate aminotransferase, mitochondrial	GOT2	-0.0105361	0.196899	-0.0277286	0.12263	0.28576	NaN	-0.183301	0.0241336	-0.200494	-0.0501353	0.112995	NaN	-0.172765	0.109394	-0.195177	-0.283401	-0.34311	-0.261631	-0.104098	-0.114846	-0.150353	-0.0104123	___1	+	HTP	yes	136.51	1	6.80815e-08	161.21	123.65	161.21		375340000	0.880007	0.113405	YVLPSVRKAEAQIAAKNLDKEYLPIGGLAEF	KAEAQIAAK(1)NLDK	K(-136.51)AEAQIAAK(136.51)NLDK(-161.21)
UID383	540	P00505;P00505-2	K	73	P00505	Aspartate aminotransferase, mitochondrial	GOT2	NaN	-0.0161549	0.00947599	NaN	NaN	NaN	NaN	-0.18892	-0.163289	NaN	NaN	NaN	-0.172765	0.109394	-0.195177	-0.283401	-0.34311	-0.261631	-0.104098	-0.114846	-0.150353	-0.0104123	___1	+	CST;HTP	yes	151.012	1	4.08459e-26	151.01	142.82	151.01		54879000	0.0769017	-0.00333943	KKMNLGVGAYRDDNGKPYVLPSVRKAEAQIA	MNLGVGAYRDDNGK(1)PYVLPSVR	MNLGVGAYRDDNGK(151.01)PYVLPSVR
UID384	541	P00505;P00505-2	K	296	P00505	Aspartate aminotransferase, mitochondrial	GOT2	-0.595843	NaN	-0.305519	NaN	NaN	NaN	-0.768608	NaN	-0.478284	NaN	NaN	NaN	-0.172765	0.109394	-0.195177	-0.283401	-0.34311	-0.261631	-0.104098	-0.114846	-0.150353	-0.0104123	___1	+	CST;HTP	yes	122.699	1	4.7762e-07	134.75	126.02	122.7	+	15558000	0.70252	-0.450681	MGLYGERVGAFTMVCKDADEAKRVESQLKIL	VGAFTMVCK(1)DADEAK	VGAFTMVCK(122.7)DADEAK(-122.7)
UID304	457	O15265;O15265-3;O15265-2	K	444	O15265	Ataxin-7	ATXN7	0.468527	NaN	NaN	NaN	0.182927	NaN	0.468527	NaN	NaN	NaN	0.182927	NaN	0	NaN	NaN	NaN	NaN	NaN	NaN	NaN	NaN	NaN	___1				73.2601	1	0.0387299	75.213	75.213	73.26	+	55705000	0.579993	0.325727	PHGVIPSESKPFVASKPKPHTPSLPRPPGCP	PFVASK(1)PK	PFVASK(73.26)PK(-73.26)
UID137	146	Q9ULK2;C9K0V9;Q9ULK2-3;F8WDE7	K	163	Q9ULK2	Ataxin-7-like protein 1	ATXN7L1	0.117625	NaN	-0.0902836	NaN	NaN	NaN	0.117625	NaN	-0.0902836	NaN	NaN	NaN	0	NaN	NaN	NaN	NaN	NaN	NaN	NaN	NaN	NaN	___1	+	CST;HTP		47.7543	1	1.83989e-09	118.24	118.24	47.754		37384000	0.037746	0.0136709	TKACLSGHHSASSTSKPFKTPKDNLLTSSSK	ACLSGHHSASSTSK(1)PFK	ACLSGHHSASSTSK(47.75)PFK(-47.75)
UID826	993	P24539;Q5QNZ2	K	131	P24539	ATP synthase F(0) complex subunit B1, mitochondrial	ATP5F1	NaN	-0.584508	NaN	0.190071	NaN	NaN	NaN	-0.6549	NaN	0.119679	NaN	NaN	-0.0703921	0.159133	-0.172982	-0.189045	-0.142917	-0.0784344	-0.0623498	-0.0420345	0.293899	0.0753457	___1	+	HTP	yes	146.163	1	3.80752e-07	157.68	127.07	146.16	+	20548000	0.154808	-0.197218	YGPFVADFADKLNEQKLAQLEEAKQASIQHI	LNEQK(1)LAQLEEAK	LNEQK(146.16)LAQLEEAK(-146.16)
UID836	1003	P25705;P25705-2;P25705-3	K	539	P25705	ATP synthase subunit alpha, mitochondrial	ATP5A1	NaN	0.281482	NaN	NaN	NaN	0.0156406	NaN	0.19756	NaN	NaN	NaN	-0.0682814	-0.083922	0.0842135	-0.19109	-0.137856	-0.150133	0.00809026	-0.0748127	-0.0930312	-0.00141558	0.043016	___1	+	CST;HTP	yes	74.4644	1	0.00084478	125.57	61.002	74.464		281110000	0.332862	0.148561	GTIRADGKISEQSDAKLKEIVTNFLAGFEA_	ISEQSDAK(1)LK	ISEQSDAK(74.46)LK(-74.46)
UID484	642	P06576	K	522	P06576	ATP synthase subunit beta, mitochondrial	ATP5B	NaN	NaN	NaN	NaN	0.284242	-0.316249	NaN	NaN	NaN	NaN	0.220142	-0.380349	-0.0641	0.102107	-0.232094	-0.174253	-0.149102	0.0168648	-0.105527	-0.0215219	-0.0226729	0.0595137	___1	+	CST;HTP	yes	136.797	1	0.000538733	136.8	136.8	136.8	+	346890000	0.0149784	-0.0160037	FYMVGPIEEAVAKADKLAEEHSS________	ADK(1)LAEEHSS	ADK(136.8)LAEEHSS
UID347	504	O75947	K	85	O75947	ATP synthase subunit d, mitochondrial	ATP5H	0.0861771	-0.372412	0.00449045	0.23345	NaN	NaN	0.0347767	-0.423813	-0.04691	0.18205	NaN	NaN	-0.0514004	0.182859	-0.225954	-0.0843719	-0.284041	-0.0579589	-0.0448419	0.0427858	0.215402	0.218385	___1	+	CST;HTP	yes	156.243	1	7.854e-21	184.02	172.43	156.24		57035000	0.0308666	-0.0120736	FEKKFNALKVPVPEDKYTAQVDAEEKEDVKS	VPVPEDK(1)YTAQVDAEEK	VPVPEDK(156.24)YTAQVDAEEK(-156.24)
UID348	505	O75947	K	95	O75947	ATP synthase subunit d, mitochondrial	ATP5H	NaN	-0.193781	NaN	0.0127288	NaN	NaN	NaN	-0.245181	NaN	-0.0386716	NaN	NaN	-0.0514004	0.182859	-0.225954	-0.0843719	-0.284041	-0.0579589	-0.0448419	0.0427858	0.215402	0.218385	___1	+	HTP	yes	85.2884	1	2.1043e-05	123.84	123.84	85.288	+	13386000	0.266195	-0.0905261	PVPEDKYTAQVDAEEKEDVKSCAEWVSLSKA	YTAQVDAEEK(1)EDVK	YTAQVDAEEK(85.29)EDVK(-85.29)
UID1181	1352	P56381	K	37	P56381	ATP synthase subunit epsilon, mitochondrial	ATP5E	-0.138074	-0.116306	0.0718754	0.19694	NaN	NaN	-0.259024	-0.237256	-0.0490755	0.0759888	NaN	NaN	-0.120951	0.672581	-0.137496	-0.0788576	-1.28505	NaN	-0.104405	NaN	0.832937	-0.14172	___1			yes	72.0057	1	0.000823358	99.283	91.637	72.006		16001000	0.0146699	0.00360902	AVRDALKTEFKANAEKTSGSNVKIVKVKKE_	ANAEK(1)TSGSNVK	ANAEK(72.01)TSGSNVK(-72.01)
UID1004	1175	P36542;P36542-2	K	55	P36542	ATP synthase subunit gamma, mitochondrial	ATP5C1	NaN	0.0519632	NaN	0.270431	NaN	NaN	NaN	0.0519632	NaN	0.270431	NaN	NaN	0	NaN	NaN	NaN	NaN	NaN	NaN	NaN	NaN	NaN	___1	+	HTP		58.9172	1	0.0159512	85.813	57.301	58.917	+	28186000	0.421192	0.161197	NIQKITKSMKMVAAAKYARAERELKPARIYG	MVAAAK(1)YAR	MVAAAK(58.92)YAR
UID1086	1257	P48047;H7C0C1;H7C086	K	60	P48047	ATP synthase subunit O, mitochondrial	ATP5O	NaN	-0.530305	-0.121161	NaN	NaN	NaN	NaN	-0.575671	-0.166527	NaN	NaN	NaN	-0.0453661	0.161135	-0.219605	-0.166215	-0.185738	0.011905	-0.0674897	-0.0232425	0.25198	0.113275	___1	+	CST;HTP	yes	129.382	1	0.000182431	136.32	86.907	129.38	+	30081000	0.447328	-0.325733	LYSAASKQNKLEQVEKELLRVAQILKEPKVA	LEQVEK(1)ELLR	LEQVEK(129.38)ELLR
UID1091	1262	P48047;H7C0C1	K	70	P48047	ATP synthase subunit O, mitochondrial	ATP5O	0.0984274	-0.169155	NaN	NaN	NaN	-0.142308	0.0530613	-0.214521	NaN	NaN	NaN	-0.187674	-0.0453661	0.161135	-0.219605	-0.166215	-0.185738	0.011905	-0.0674897	-0.0232425	0.25198	0.113275	___1	+	HTP	yes	78.3345	1	0.00540598	106.42	68.263	78.334	+	97165000	0.308296	-0.0710117	LEQVEKELLRVAQILKEPKVAASVLNPYVKR	VAQILK(1)EPK	VAQILK(78.33)EPK(-78.33)
UID219	369	Q9NVI7;H0Y2W2;Q9NVI7-3;Q9NVI7-2;Q5SV16	K	539	Q9NVI7	ATPase family AAA domain-containing protein 3A	ATAD3A	NaN	-0.445611	0.155826	0.00612389	NaN	NaN	NaN	-0.548908	0.0525285	-0.0971736	NaN	NaN	-0.103297	0.192232	-0.236043	-0.242184	-0.123877	-0.331535	-0.0827176	0.0175812	0.281031	-0.0163083	___1	+	CST;HTP	yes	37.4909	0.999822	0.000135915	83.292	83.292	66.568		81068000	0.185016	-0.0945536	PGQEERERLVRMYFDKYVLKPATEGKQRLKL	MYFDK(1)YVLKPATEGK	MYFDK(37.49)YVLK(-37.49)PATEGK(-66.57)
UID1747	1928	Q9UII2	K	82	Q9UII2	ATPase inhibitor, mitochondrial	ATPIF1	0.119454	0.210101	-0.160552	NaN	NaN	NaN	0.147988	0.238634	-0.132018	NaN	NaN	NaN	0.0285339	0.16924	-0.255726	-0.235012	0.0285339	NaN	0.132821	0.0971857	-0.114101	0.130284	___1	+	CST;HTP	yes	76.6551	1	0.000633102	118.9	111.04	76.655		32796000	0.178017	0.056334	LAALKKHHEEEIVHHKKEIERLQKEIERHKQ	HHEEEIVHHK(1)K	HHEEEIVHHK(76.66)K(-76.66)
UID1396	1573	Q01813;Q01813-2;B1APP8;H0Y757	K	688	Q01813	ATP-dependent 6-phosphofructokinase, platelet type	PFKP	-0.257795	-0.216885	0.7264	NaN	-0.140164	NaN	-0.268065	-0.227154	0.71613	NaN	-0.150434	NaN	-0.0102696	0.121461	0.0487674	0.00378324	-0.304659	-0.0915301	0.0506655	-0.0924851	0.0583672	-0.0243225	___1	+	CST;HTP	yes	56.4677	1	1.71602e-05	90.64	63.116	56.468		108800000	0.0396702	0.0278889	QQGGAPSPFDRNFGTKISARAMEWITAKLKE	NVLGHMQQGGAPSPFDRNFGTK(1)ISAR	NVLGHMQQGGAPSPFDRNFGTK(56.47)ISAR
UID1706	1886	Q9GZR7;Q9GZR7-2	K	17	Q9GZR7	ATP-dependent RNA helicase DDX24	DDX24	0.172625	NaN	NaN	NaN	NaN	-0.410464	-0.0600304	NaN	NaN	NaN	NaN	-0.64312	-0.232655	0.0649144	-0.275156	-0.232655	-0.228573	NaN	-0.149197	-0.119412	-0.291185	-0.263155	___1	+	CST;HTP	yes	91.6583	1	0.000883963	123.86	98.941	91.658	+	344530000	0.122951	-0.11892	KLKDTKSRPKQSSCGKFQTKGIKVVGKWKEV	QSSCGK(1)FQTK	QSSCGK(91.66)FQTK(-91.66)
UID1622	1801	Q86UU0;Q86UU0-3;Q86UU0-4;Q86UU0-2;E9PNR0	K	36	Q86UU0	B-cell CLL/lymphoma 9-like protein	BCL9L	-0.106191	0.230206	-0.140247	NaN	0.487314	NaN	-0.0828373	0.25356	-0.116893	NaN	0.510669	NaN	0.0233542	0.293329	0.0145068	0.0233542	NaN	NaN	0.607075	NaN	0.0627087	-0.169731	___1	+	CST;HTP	yes	53.3591	1	7.23549e-31	163.85	163.85	53.359		463930000	0.31278	0.117771	SPPLSPRGHCPPAPAKPMHPENKLTNHGKTG	GHCPPAPAK(1)PMHPENK(1)LTNHGK	GHCPPAPAK(53.36)PMHPENK(53.36)LTNHGK(-53.36)
UID3429	1801	Q86UU0;Q86UU0-3;Q86UU0-4;Q86UU0-2;E9PNR0	K	36	Q86UU0	B-cell CLL/lymphoma 9-like protein	BCL9L	-0.277341	NaN	-0.0928854	NaN	0.760274	0.41933	-0.253987	NaN	-0.0695312	NaN	0.783628	0.442684	0.0233542	0.293329	0.0145068	0.0233542	NaN	NaN	0.607075	NaN	0.0627087	-0.169731	___2	+	CST;HTP	yes	53.3591	1	7.23549e-31	163.85	163.85	53.359		463930000	0.340594	0.202344	SPPLSPRGHCPPAPAKPMHPENKLTNHGKTG	GHCPPAPAK(1)PMHPENK(1)LTNHGK	GHCPPAPAK(53.36)PMHPENK(53.36)LTNHGK(-53.36)
UID3430	1802	Q86UU0;Q86UU0-3;Q86UU0-4;Q86UU0-2;E9PNR0	K	43	Q86UU0	B-cell CLL/lymphoma 9-like protein	BCL9L	-0.277341	NaN	-0.0928854	NaN	0.760274	0.41933	-0.253987	NaN	-0.0695312	NaN	0.783628	0.442684	0.0233542	0.293329	0.0145068	0.0233542	NaN	NaN	0.607075	NaN	0.0627087	-0.169731	___2	+	CST;HTP	yes	53.3591	1	7.23549e-31	163.85	163.85	53.359		355470000	0.340594	0.202344	GHCPPAPAKPMHPENKLTNHGKTGNGGAQSQ	GHCPPAPAK(1)PMHPENK(1)LTNHGK	GHCPPAPAK(53.36)PMHPENK(53.36)LTNHGK(-53.36)
UID3431	1803	Q86UU0;Q86UU0-3;Q86UU0-4;Q86UU0-2;E9PNR0;A0A087WZX0	K	49	Q86UU0	B-cell CLL/lymphoma 9-like protein	BCL9L	-0.0164316	NaN	-0.228448	NaN	NaN	NaN	0.00692259	NaN	-0.205094	NaN	NaN	NaN	0.0233542	0.293329	0.0145068	0.0233542	NaN	NaN	0.607075	NaN	0.0627087	-0.169731	___2	+	CST;HTP	yes	63.7274	1	2.64223e-32	110.92	110.92	63.727		49943000	0.342668	-0.12244	PAKPMHPENKLTNHGKTGNGGAQSQHQNVNQ	LTNHGK(1)TGNGGAQSQHQNVNQGPTCNVGSK(1)GVGAGNHGAK	LTNHGK(63.73)TGNGGAQSQHQNVNQGPTCNVGSK(63.73)GVGAGNHGAK(-63.73)
UID3432	1804	Q86UU0;Q86UU0-3;Q86UU0-4;Q86UU0-2;E9PNR0;A0A087WZX0	K	73	Q86UU0	B-cell CLL/lymphoma 9-like protein	BCL9L	-0.0164316	NaN	-0.228448	NaN	NaN	NaN	0.00692259	NaN	-0.205094	NaN	NaN	NaN	0.0233542	0.293329	0.0145068	0.0233542	NaN	NaN	0.607075	NaN	0.0627087	-0.169731	___2	+	CST;HTP	yes	63.7274	1	2.64223e-32	110.92	110.92	63.727		49943000	0.342668	-0.12244	QHQNVNQGPTCNVGSKGVGAGNHGAKANQIS	LTNHGK(1)TGNGGAQSQHQNVNQGPTCNVGSK(1)GVGAGNHGAK	LTNHGK(63.73)TGNGGAQSQHQNVNQGPTCNVGSK(63.73)GVGAGNHGAK(-63.73)
UID120	129	P13995;B8ZZU9;B9A062	K	50	P13995	Bifunctional methylenetetrahydrofolate dehydrogenase/cyclohydrolase, mitochondrial;NAD-dependent methylenetetrahydrofolate dehydrogenase;Methenyltetrahydrofolate cyclohydrolase	MTHFD2	0.183488	0.289829	NaN	NaN	NaN	NaN	0.196181	0.302522	NaN	NaN	NaN	NaN	0.012693	0.300694	0.207707	-0.166995	0.0206319	0.302833	-0.600545	-0.148344	0.296551	0.00475399	___1	+	CST;HTP	yes	120.989	1	0.000204793	149.72	105.91	120.99	+	4105400	0.851721	0.236659	NEAVVISGRKLAQQIKQEVRQEVEEWVASGN	LAQQIK(1)QEVR	LAQQIK(120.99)QEVR
UID1160	1331	P53004	K	269	P53004	Biliverdin reductase A	BLVRA	-0.00205603	-0.301118	0.121906	NaN	-0.0955244	-0.058646	0.015555	-0.283507	0.139517	NaN	-0.0779134	-0.0410349	0.017611	0.152696	0.104075	-0.0865718	0.214716	0.210017	0.0561714	-0.202752	-0.0209493	-0.114762	___1	+	CST;HTP	yes	205.07	1	6.59193e-28	210.95	175.44	205.07	+	2188400000	0.412498	-0.0670878	DQNIFVQKLLGQFSEKELAAEKKRILHCLGL	LLGQFSEK(1)ELAAEK	LLGQFSEK(205.07)ELAAEK(-205.07)
UID187	337	Q9ULD4;H0Y7B4;F6XDC4;E9PSF3;E9PI60;Q9ULD4-3;Q9ULD4-2	K	546	Q9ULD4	Bromodomain and PHD finger-containing protein 3	BRPF3	0.314407	0.598768	NaN	NaN	NaN	NaN	0.314407	0.598768	NaN	NaN	NaN	NaN	0	NaN	NaN	NaN	NaN	NaN	NaN	NaN	NaN	NaN	___1	+	CST;HTP		95.5016	1	0.00694306	98.582	75.54	95.502	+	4387200	0.716284	0.456588	RNAEQREQDEKTSAVKEELKYWQKLRHDLER	TSAVK(1)EELK	TSAVK(95.5)EELK(-95.5)
UID110	119	Q9H0E9-2;Q9H0E9;B5MCW3;Q9H0E9-4;H7C128;H7C179;H7C127	K	85	Q9H0E9-2	Bromodomain-containing protein 8	BRD8	NaN	NaN	NaN	NaN	0.451558	0.480684	NaN	NaN	NaN	NaN	0.27463	0.303755	-0.176929	0.196411	NaN	NaN	-0.274786	NaN	-0.445759	NaN	-0.0125045	-0.0790714	___1	+	CST;HTP	yes	104.894	1	9.93655e-08	110.74	101.32	104.89	+	253280000	1.70152	0.466121	ELLETTETPKRKRGEKGEVVETVEDVIVRKL	RGEK(1)GEVVETVEDVIVR	RGEK(104.89)GEVVETVEDVIVR
UID1597	1776	Q6NUK1;Q6NUK1-2	K	336	Q6NUK1	Calcium-binding mitochondrial carrier protein SCaMC-1	SLC25A24	NaN	NaN	-0.229696	-0.170529	0.502915	NaN	NaN	NaN	-0.464427	-0.40526	0.268184	NaN	-0.234731	0.178054	-0.432164	-0.361214	-0.391022	-0.221761	-0.247701	-0.165064	0.120334	-0.127042	___1	+	HTP	yes	69.2288	1	3.75464e-14	169.65	131.1	69.229	+	138400000	0.0469505	0.0342295	TGQYSGIYDCAKKILKHEGLGAFYKGYVPNL	ILK(1)HEGLGAFYK	ILK(69.23)HEGLGAFYK(-69.23)
UID1417	1594	Q05682;Q05682-2;Q05682-6;Q05682-3;E7EX44;Q05682-4;Q05682-5;E9PGZ1;C9J813	K	400	Q05682;Q05682-2;Q05682-4	Caldesmon	CALD1	NaN	2.47377	NaN	1.64726	NaN	2.01131	NaN	0.769762	NaN	-0.0567497	NaN	0.307303	-1.70401	0.143971	-1.8365	NaN	NaN	NaN	-1.54885	NaN	NaN	-1.70401	___1			yes	53.0384	1	0.0006365	133.32	119.74	53.038	+	116970000	1.87245	2.04411	KGSSLKIEERAEFLNKSVQKSSGVKSTHQAA	IEERAEFLNK(1)SVQK	IEERAEFLNK(53.04)SVQK(-53.04)
UID1422	1599	Q05682;Q05682-2;Q05682-6;Q05682-3;E7EX44;Q05682-4;Q05682-5;E9PGZ1;C9J813	K	350	Q05682;Q05682-2;Q05682-4	Caldesmon	CALD1	1.68179	1.89883	NaN	NaN	NaN	NaN	-0.022216	0.194825	NaN	NaN	NaN	NaN	-1.70401	0.143971	-1.8365	NaN	NaN	NaN	-1.54885	NaN	NaN	-1.70401	___1			yes	100.188	1	0.0405737	100.19	8.2818	100.19	+	13653000	1.41407	1.79031	EADRKLREEEEKRRLKEEIERRRAEAAEKRQ	LK(1)EEIER	LK(100.19)EEIER
UID1426	1603	Q05682;Q05682-2;Q05682-6;Q05682-3;E7EX44;Q05682-4;Q05682-5;E9PGZ1;C9J813	K	314	Q05682;Q05682-2;Q05682-4	Caldesmon	CALD1	NaN	2.75208	2.16489	1.70177	NaN	NaN	NaN	1.04807	0.460883	-0.00223901	NaN	NaN	-1.70401	0.143971	-1.8365	NaN	NaN	NaN	-1.54885	NaN	NaN	-1.70401	___1			yes	129.819	1	0.0015965	129.82	129.82	129.82		14537000	1.73399	2.20625	LKQKQQEAALELEELKKKREERRKVLEEEEQ	QQEAALELEELK(1)K	QQEAALELEELK(129.82)K(-129.82)
UID1428	1605	Q05682;Q05682-2;Q05682-6;Q05682-3;E7EX44;Q05682-4;Q05682-5	K	526	Q05682;Q05682-2;Q05682-4	Caldesmon	CALD1	NaN	2.32851	NaN	NaN	NaN	1.83325	NaN	0.624501	NaN	NaN	NaN	0.129242	-1.70401	0.143971	-1.8365	NaN	NaN	NaN	-1.54885	NaN	NaN	-1.70401	___1			yes	64.1212	1	5.456e-06	158.06	109.64	64.121		99539000	1.1226	2.08088	DLRPGDVSSKRNLWEKQSVDKVTSPTKV___	RNLWEK(1)QSVDK	RNLWEK(64.12)QSVDK(-64.12)
UID1429	1606	Q05682;Q05682-2;Q05682-6;Q05682-3;E7EX44;Q05682-4;Q05682-5;E9PGZ1;C9J813	K	247	Q05682;Q05682-2;Q05682-4	Caldesmon	CALD1	NaN	2.90573	NaN	NaN	NaN	1.85345	NaN	1.20172	NaN	NaN	NaN	0.149441	-1.70401	0.143971	-1.8365	NaN	NaN	NaN	-1.54885	NaN	NaN	-1.70401	___1			yes	52.5758	1	3.82519e-05	150.33	124.7	52.576	+	209800000	0.858452	2.37959	GFTEVKSQNGEFMTHKLKHTENTFSRPGGRA	SQNGEFMTHK(1)LK	SQNGEFMTHK(52.58)LK(-52.58)
UID225	375	P62158;H0Y7A7;E7ETZ0;E7EMB3;Q96HY3;G3V361	K	95	P62158	Calmodulin	CALM1;CALM2	-0.042495	-0.597623	-0.198414	0.0745826	-0.379579	-0.0949778	-0.0920967	-0.647225	-0.248016	0.0249809	-0.42918	-0.14458	-0.0496017	0.100427	-0.104122	-0.0478638	0.0292133	0.0151623	-0.248855	-0.0513396	-0.119224	0.0652577	___1	+	CST;HTP	yes	111.388	1	2.17103e-135	315.43	292.05	111.39	+	240130000	1.02464	-0.206418	TDSEEEIREAFRVFDKDGNGYISAAELRHVM	VFDK(1)DGNGYISAAELR	VFDK(111.39)DGNGYISAAELR
UID875	1042	P27824;P27824-2;P27824-3;D6RGY2;D6RFL1;H0Y9H1	K	217	P27824	Calnexin	CANX	NaN	0.0495612	NaN	0.330446	NaN	NaN	NaN	-0.0839577	NaN	0.196927	NaN	NaN	-0.133519	0.064373	-0.149501	-0.138254	-0.149953	0.0174327	-0.175557	-0.126366	-0.128784	-0.0472588	___1	+	HTP	yes	50.4517	1	0.0077205	50.452	47.894	50.452	+	20952000	0.392304	0.190004	FIFRHKNPKTGIYEEKHAKRPDADLKTYFTD	TGIYEEK(1)HAK	TGIYEEK(50.45)HAK(-50.45)
UID101	110	Q99439;B4DDF4;B4DUT8;A0A087X271;Q99439-2;K7ES69	K	25	Q99439	Calponin-2;Calponin	CNN2	-0.0860612	NaN	NaN	NaN	NaN	-0.105458	0.148789	NaN	NaN	NaN	NaN	0.129392	0.23485	0.11392	0.409455	0.152872	0.452386	0.247003	0.191913	0.146672	0.293899	0.222697	___1	+	HTP	yes	158.075	1	6.87178e-05	158.07	158.07	158.07	+	133790000	1.19209	-0.0957594	PSYGLSAEVKNRLLSKYDPQKEAELRTWIEG	LLSK(1)YDPQK	LLSK(158.07)YDPQK(-158.07)
UID866	1033	P27797;K7EJB9	K	55	P27797	Calreticulin	CALR	NaN	0.321288	NaN	0.0976686	NaN	-0.127861	NaN	0.415476	NaN	0.191857	NaN	-0.0336726	0.0941881	0.130839	0.0489071	0.0336955	0.372161	0.231337	0.0962752	0.0921009	-0.0478855	0.164035	___1			yes	99.4999	1	7.74947e-14	173.72	173.72	99.5	+	272360000	0.273863	0.0970321	SKHKSDFGKFVLSSGKFYGDEEKDKGLQTSQ	FVLSSGK(1)FYGDEEK	FVLSSGK(99.5)FYGDEEK(-99.5)
UID868	1035	P27797;K7EJB9;K7EL50	K	238	P27797	Calreticulin	CALR	NaN	-0.484907	NaN	NaN	NaN	0.142995	NaN	-0.390719	NaN	NaN	NaN	0.237183	0.0941881	0.130839	0.0489071	0.0336955	0.372161	0.231337	0.0962752	0.0921009	-0.0478855	0.164035	___1	+	LTP	yes	20.1046	0.990332	2.10119e-05	60.943	60.943	44.258		62312000	0.16586	-0.170956	AKIDDPTDSKPEDWDKPEHIPDPDAKKPEDW	IDDPTDSK(0.01)PEDWDK(0.99)PEHIPDPDAK	IDDPTDSK(-20.1)PEDWDK(20.1)PEHIPDPDAK(-44.26)
UID869	1036	P27797;K7EJB9	K	151	P27797	Calreticulin	CALR	NaN	0.158452	NaN	0.0994218	NaN	-0.417818	NaN	0.25264	NaN	0.19361	NaN	-0.32363	0.0941881	0.130839	0.0489071	0.0336955	0.372161	0.231337	0.0962752	0.0921009	-0.0478855	0.164035	___1			yes	82.2868	1	0.00060996	118.07	118.07	82.287	+	92036000	0.0978452	-0.0533149	ICGPGTKKVHVIFNYKGKNVLINKDIRCKDD	VHVIFNYK(1)GK	VHVIFNYK(82.29)GK(-82.29)
UID870	1037	P27797;K7EJB9	K	159	P27797	Calreticulin	CALR	NaN	0.357477	NaN	-0.0581928	NaN	-0.130944	NaN	0.451665	NaN	0.0359953	NaN	-0.0367559	0.0941881	0.130839	0.0489071	0.0336955	0.372161	0.231337	0.0962752	0.0921009	-0.0478855	0.164035	___1	+	CST;HTP;LTP	yes	99.4417	1	0.00335914	118.33	70.76	99.442	+	277790000	0.126308	0.0561133	VHVIFNYKGKNVLINKDIRCKDDEFTHLYTL	NVLINK(1)DIR	NVLINK(99.44)DIR
UID871	1038	P27797;K7EJB9	K	48	P27797	Calreticulin	CALR	NaN	0.225381	NaN	NaN	NaN	0.502409	NaN	0.319569	NaN	NaN	NaN	0.596597	0.0941881	0.130839	0.0489071	0.0336955	0.372161	0.231337	0.0962752	0.0921009	-0.0478855	0.164035	___1	+	HTP;LTP	yes	146.711	1	1.09347e-08	146.71	128.89	146.71	+	151690000	0.635366	0.363895	WTSRWIESKHKSDFGKFVLSSGKFYGDEEKD	SDFGK(1)FVLSSGK	SDFGK(146.71)FVLSSGK(-146.71)
UID317	470	O43852;O43852-3;O43852-6;O43852-10;O43852-5;O43852-9;O43852-13;O43852-14;O43852-11;O43852-12;O43852-4;O43852-2;O43852-8;O43852-7	K	70	O43852;O43852-4	Calumenin	CALU	NaN	0.433668	NaN	-0.286099	NaN	NaN	NaN	0.0902265	NaN	-0.62954	NaN	NaN	-0.343441	0.196416	-0.307365	-0.369386	0.0670906	0.0686309	-0.404303	-0.257853	-0.388443	-0.386448	___1			yes	114.862	1	0.000451036	114.86	114.86	114.86		12438000	0.0598512	0.0737845	AEEAKTFDQLTPEESKERLGKIVSKIDGDKD;AEEAKTFDQLTPEESKERLGMIVDKIDADKD	TFDQLTPEESK(1)ER	TFDQLTPEESK(114.86)ER
UID937	1104	P35221;P35221-2;G3XAM7;E5RIB1;E5RJ41	K	193	P35221	Catenin alpha-1	CTNNA1	NaN	NaN	NaN	NaN	-0.00270668	0.256865	NaN	NaN	NaN	NaN	0.275	0.534571	0.277707	0.258596	0.356863	0.392065	0.220803	-0.283582	0.192038	0.182184	0.618571	0.334611	___1	+	CST	yes	116.299	1	2.67077e-05	181.2	85.241	116.3	+	987280000	0.295242	0.127079	KALKPEVDKLNIMAAKRQQELKDVGHRDQMA	LNIMAAK(1)R	LNIMAAK(116.3)R
UID935	1102	P35221;P35221-2;P35221-3;P26232;P26232-2;P26232-5;P26232-3;A0A0A0MRI5;P26232-4;P26232-6;E5RGY7;A0A0A0MTJ6	K	842	P35221	Catenin alpha-1;Catenin alpha-2	CTNNA1;CTNNA2	0.730579	-0.16503	NaN	NaN	NaN	NaN	1.01601	0.1204	NaN	NaN	NaN	NaN	0.28543	0.207097	0.344841	0.328861	0.341696	-0.283582	0.217648	0.163051	0.615986	0.313882	___1	+	HTP	yes	105.396	1	0.000985738	105.4	82.656	105.4	+	7524000	0.192849	0.282774	NAVVQTVKASYVASTKYQKSQGMASLNLPAV	ASYVASTK(1)YQK	ASYVASTK(105.4)YQK(-105.4)
UID290	443	O00299	K	119	O00299	Chloride intracellular channel protein 1	CLIC1	-0.136905	-0.318491	0.267198	NaN	0.206065	NaN	0.102684	-0.0789022	0.506786	NaN	0.445654	NaN	0.239589	0.113107	0.19373	0.198731	0.463125	0.439389	0.316547	0.220677	0.2585	0.173596	___1	+	CST;HTP	yes	253.967	1	7.00232e-118	300.49	300.49	253.97		199260000	0.0103328	0.00446687	NTAGLDIFAKFSAYIKNSNPALNDNLEKGLL	FSAYIK(1)NSNPALNDNLEK	FSAYIK(253.97)NSNPALNDNLEK(-253.97)
UID291	444	O00299	K	131	O00299	Chloride intracellular channel protein 1	CLIC1	-0.178705	NaN	NaN	NaN	0.318694	0.166047	0.0608838	NaN	NaN	NaN	0.558282	0.405635	0.239589	0.113107	0.19373	0.198731	0.463125	0.439389	0.316547	0.220677	0.2585	0.173596	___1	+	CST;HTP	yes	249.98	1	8.01631e-59	249.98	239.43	249.98	+	223420000	0.252007	0.102012	AYIKNSNPALNDNLEKGLLKALKVLDNYLTS	NSNPALNDNLEK(1)GLLK	NSNPALNDNLEK(249.98)GLLK(-249.98)
UID1805	1986	Q9Y696	K	130	Q9Y696	Chloride intracellular channel protein 4	CLIC4	-0.383153	-0.219029	0.174666	NaN	NaN	NaN	-0.411889	-0.247765	0.14593	NaN	NaN	NaN	-0.028736	0.136521	-0.258995	-0.138254	0.0959623	-0.179891	-0.0284469	0.112958	-0.0290251	0.0664881	___1	+	HTP	yes	104.881	1	3.00995e-12	139.88	139.88	104.88		136030000	0.31878	-0.142505	NTAGMDIFAKFSAYIKNSRPEANEALERGLL	FSAYIK(1)NSRPEANEALER	FSAYIK(104.88)NSRPEANEALER
UID1806	1987	Q9Y696	K	199	Q9Y696	Chloride intracellular channel protein 4	CLIC4	NaN	NaN	NaN	NaN	-0.668203	0.414528	NaN	NaN	NaN	NaN	-0.696939	0.385792	-0.028736	0.136521	-0.258995	-0.138254	0.0959623	-0.179891	-0.0284469	0.112958	-0.0290251	0.0664881	___1			yes	97.4306	1	0.000807945	116.37	52.106	97.431	+	847030000	0.0688028	-0.126838	MTLADCNLLPKLHIVKVVAKKYRNFDIPKEM	LHIVK(1)VVAK	LHIVK(97.43)VVAK(-97.43)
UID94	97	Q9HAF1;B1AK63;Q9HAF1-2;Q9HAF1-4;Q9HAF1-3	K	69	Q9HAF1	Chromatin modification-related protein MEAF6	MEAF6	0.0199103	0.261554	-0.0153029	NaN	0.127235	NaN	0.0199103	0.261554	-0.0153029	NaN	0.127235	NaN	0	NaN	NaN	NaN	NaN	NaN	NaN	NaN	NaN	NaN	___1	+	CST;HTP		106.492	1	6.10934e-73	257.15	197.03	106.49		736600000	0.672846	0.0983491	YGNIIRGWDRYLTNQKNSNSKNDRRNRKFKE	YLTNQK(1)NSNSK(1)NDR	YLTNQK(106.49)NSNSK(106.49)NDR
UID1901	97	Q9HAF1;B1AK63;Q9HAF1-2;Q9HAF1-4;Q9HAF1-3	K	69	Q9HAF1	Chromatin modification-related protein MEAF6	MEAF6	0.389971	NaN	NaN	NaN	0.661197	NaN	0.389971	NaN	NaN	NaN	0.661197	NaN	0	NaN	NaN	NaN	NaN	NaN	NaN	NaN	NaN	NaN	___2	+	CST;HTP		106.492	1	6.10934e-73	257.15	197.03	106.49		736600000	0.793833	0.525584	YGNIIRGWDRYLTNQKNSNSKNDRRNRKFKE	YLTNQK(1)NSNSK(1)NDR	YLTNQK(106.49)NSNSK(106.49)NDR
UID1902	98	Q9HAF1;B1AK63;Q9HAF1-2;Q9HAF1-4;Q9HAF1-3	K	74	Q9HAF1	Chromatin modification-related protein MEAF6	MEAF6	0.389971	NaN	NaN	NaN	0.661197	NaN	0.389971	NaN	NaN	NaN	0.661197	NaN	0	NaN	NaN	NaN	NaN	NaN	NaN	NaN	NaN	NaN	___2	+	CST;HTP		106.492	1	1.01521e-37	226.73	226.73	106.49		157050000	0.793833	0.525584	RGWDRYLTNQKNSNSKNDRRNRKFKEAERLF	YLTNQK(1)NSNSK(1)NDR	YLTNQK(106.49)NSNSK(106.49)NDR
UID1371	1548	Q00610;Q00610-2;A0A087WVQ6	K	637	Q00610	Clathrin heavy chain 1;Clathrin heavy chain	CLTC	NaN	NaN	0.264353	-0.645809	NaN	-0.162737	NaN	NaN	0.16731	-0.742851	NaN	-0.25978	-0.0970422	0.0656625	-0.131936	-0.11635	0.0506882	-0.0080451	-0.0777343	-0.126099	-0.121393	-0.0613763	___1	+	CST;HTP	yes	47.2269	1	3.44605e-73	273.8	217.54	47.227		550290000	0.250635	-0.181398	LLQRALEHFTDLYDIKRAVVHTHLLNPEWLV	ALEHFTDLYDIK(1)R	ALEHFTDLYDIK(47.23)R
UID1372	1549	Q00610;Q00610-2;A0A087WVQ6;J3KS13	K	1441	Q00610	Clathrin heavy chain 1;Clathrin heavy chain	CLTC	-0.23947	-0.0928959	NaN	NaN	NaN	-0.0958089	-0.336513	-0.189938	NaN	NaN	NaN	-0.192851	-0.0970422	0.0656625	-0.131936	-0.11635	0.0506882	-0.0080451	-0.0777343	-0.126099	-0.121393	-0.0613763	___1	+	HTP	yes	67.9926	1	0.0108116	82.75	56.527	67.993	+	100740000	1.00763	-0.142725	LSPRLDHTRAVNYFSKVKQLPLVKPYLRSVQ	AVNYFSK(1)VK	AVNYFSK(67.99)VK(-67.99)
UID1375	1552	Q00610;Q00610-2;A0A087WVQ6	K	367	Q00610	Clathrin heavy chain 1;Clathrin heavy chain	CLTC	NaN	-0.235767	NaN	NaN	NaN	-0.0759628	NaN	-0.332809	NaN	NaN	NaN	-0.173005	-0.0970422	0.0656625	-0.131936	-0.11635	0.0506882	-0.0080451	-0.0777343	-0.126099	-0.121393	-0.0613763	___1	+	HTP	yes	104.866	1	3.14129e-83	271.32	223.48	104.87	+	84900000	0.520611	-0.155865	AVRNNLAGAEELFARKFNALFAQGNYSEAAK	K(1)FNALFAQGNYSEAAK	K(104.87)FNALFAQGNYSEAAK(-104.87)
UID605	770	P09496-2;P09496;P09496-4;P09496-3;P09496-5;C9J8P9	K	212	P09496-2	Clathrin light chain A	CLTA	0.136758	NaN	NaN	NaN	NaN	-0.375368	0.128088	NaN	NaN	NaN	NaN	-0.384038	-0.00867001	0.0441857	0.029472	-0.0794099	-0.0103905	0.00386353	-0.0532358	-0.0823425	-0.00694948	0.0235442	___1	+	HTP	yes	163.94	1	2.0877e-08	163.94	163.94	163.94	+	105550000	0.141207	-0.119305	QAKDVSRMRSVLISLKQAPLVH_________	SVLISLK(1)QAPLVH	SVLISLK(163.94)QAPLVH
UID315	468	O43809	K	23	O43809	Cleavage and polyadenylation specificity factor subunit 5	NUDT21	0.61144	0.306971	0.138399	-0.0198641	0.312333	0.0148299	0.687279	0.382809	0.214237	0.0559741	0.388171	0.0906681	0.0758382	0.154187	0.111461	0.230213	0.067393	-0.139447	0.261129	0.0842834	0.0125372	-0.167407	___1	+	CST;HTP;LTP	yes	76.1715	1	1.62115e-144	331.22	331.22	158.44		12655000000	1.19597	0.227351	RSQTGWPRGVTQFGNKYIQQTKPLTLERTIN	GVTQFGNK(1)YIQQTKPLTLER	GVTQFGNK(76.17)YIQQTK(-76.17)PLTLER
UID1000	1170	P35606;P35606-2	K	627	P35606	Coatomer subunit beta'	COPB2	NaN	-0.15834	NaN	NaN	NaN	0.265076	NaN	-0.12926	NaN	NaN	NaN	0.294156	0.0290798	0.0609866	0.0504452	-0.00154567	0.0787491	0.0898272	0.0226755	0.0354841	-0.101113	-0.0174559	___1	+	HTP	yes	57.3483	1	0.000672778	74.944	64.636	57.348	+	54357000	0.0742786	0.0533681	TIPKEQRTRVAHFLEKQGFKQQALTVSTDPE	VAHFLEK(1)QGFK	VAHFLEK(57.35)QGFK(-57.35)
UID818	985	P23528;E9PK25;E9PP50;G3V1A4;E9PQB7;E9PS23;E9PLJ3	K	44	P23528	Cofilin-1	CFL1	NaN	NaN	NaN	NaN	-0.551891	0.110332	NaN	NaN	NaN	NaN	-0.483102	0.17912	0.0687884	0.0497529	0.141553	0.0713356	0.0843241	0.00119314	0.156723	0.0662412	0.0576877	0.0541843	___1	+	CST;HTP	yes	115.574	1	1.85968e-09	177.36	160.59	115.57	+	1394800000	0.203693	-0.220779	VKKRKKAVLFCLSEDKKNIILEEGKEILVGD	AVLFCLSEDK(1)K	AVLFCLSEDK(115.57)K(-115.57)
UID819	986	P23528;E9PK25;E9PP50;G3V1A4	K	144	P23528	Cofilin-1	CFL1	NaN	NaN	NaN	NaN	-0.329777	0.187416	NaN	NaN	NaN	NaN	-0.260988	0.256204	0.0687884	0.0497529	0.141553	0.0713356	0.0843241	0.00119314	0.156723	0.0662412	0.0576877	0.0541843	___1	+	CST;HTP	yes	362.594	1	8.76571e-189	362.59	343.46	362.59	+	357990000	0.0814453	-0.0711805	TGIKHELQANCYEEVKDRCTLAEKLGGSAVI	HELQANCYEEVK(1)DR	HELQANCYEEVK(362.59)DR
UID820	987	P23528;E9PK25;E9PP50;G3V1A4;E9PQB7;E9PS23;E9PLJ3	K	78	P23528	Cofilin-1	CFL1	NaN	NaN	NaN	NaN	-0.434385	-0.10179	NaN	NaN	NaN	NaN	-0.365597	-0.0330014	0.0687884	0.0497529	0.141553	0.0713356	0.0843241	0.00119314	0.156723	0.0662412	0.0576877	0.0541843	___1	+	CST;HTP	yes	71.5012	1	0.026608	84.568	27.39	71.501	+	169920000	0.451654	-0.268087	TVDDPYATFVKMLPDKDCRYALYDATYETKE	MLPDK(1)DCR	MLPDK(71.5)DCR
UID823	990	P23528;E9PK25;E9PP50;E9PS23;Q9Y281;F8WDN3	K	19	P23528;Q9Y281	Cofilin-1;Cofilin-2	CFL1;CFL2	0.0520457	-0.122061	0.144377	NaN	-0.207597	0.133743	-0.0275297	-0.201637	0.0648016	NaN	-0.287173	0.0541678	-0.0795754	0.0688092	-0.0559987	-0.163273	-0.00579507	-0.0880473	-0.0334632	-0.102359	-0.0595089	-0.089022	___1	+	CST;HTP	yes	43.7698	1	0.00148641	154.01	129.09	43.77	+	716290000	0.000469049	0.000101484	GVAVSDGVIKVFNDMKVRKSSTPEEVKKRKK;GVTVNDEVIKVFNDMKVRKSSTQEEIKKRKK	VFNDMK(1)VRK	VFNDMK(43.77)VRK(-43.77)
UID389	546	P02452;CON__Q862S4	K	1316	P02452	Collagen alpha-1(I) chain	COL1A1	NaN	-1.59617	NaN	-0.115927	NaN	NaN	NaN	-1.51879	NaN	-0.0385509	NaN	NaN	0.0773765	0.398581	0.218443	0.125496	0.0292567	-0.861458	-0.246073	0.304285	-0.235456	0.332983	___1			yes	79.9064	1	0.0123405	80.438	80.438	79.906		33978000	0.343093	-0.856047	YPTQPSVAQKNWYISKNPKDKRHVWFGESMT	NWYISK(1)NPK	NWYISK(79.91)NPK(-79.91)
UID390	547	P02452	K	1430	P02452	Collagen alpha-1(I) chain	COL1A1	NaN	-1.05497	NaN	1.05436	NaN	NaN	NaN	-0.977593	NaN	1.13173	NaN	NaN	0.0773765	0.398581	0.218443	0.125496	0.0292567	-0.861458	-0.246073	0.304285	-0.235456	0.332983	___1			yes	75.3782	1	0.01813	75.378	43.838	75.378	+	56947000	8.04157e-05	-0.000306726	CTSHTGAWGKTVIEYKTTKTSRLPIIDVAPL	TVIEYK(1)TTK	TVIEYK(75.38)TTK(-75.38)
UID144	294	O00244;E5RGN3;E5RIM7	K	25	O00244	Copper transport protein ATOX1	ATOX1	NaN	NaN	NaN	NaN	-0.26316	0.293325	NaN	NaN	NaN	NaN	-0.272751	0.283733	-0.00959124	0.15865	-0.0338891	0.0147066	NaN	NaN	-0.212799	0.221815	-0.0457663	0.173842	___1	+	HTP	yes	75.1092	1	0.00923519	89.046	53.797	75.109	+	108590000	0.0152362	0.0150822	MTCGGCAEAVSRVLNKLGGVKYDIDLPNKKV	VLNK(1)LGGVK	VLNK(75.11)LGGVK(-75.11)
UID1652	1832	Q92793;Q92793-2	K	1583	Q92793	CREB-binding protein	CREBBP	NaN	NaN	NaN	NaN	0.130713	0.174443	NaN	NaN	NaN	NaN	0.0491917	0.0929225	-0.081521	0.195649	0.185864	-0.305171	NaN	NaN	-0.165445	0.109874	0.00240309	-0.22492	___1	+	CST;HTP	yes	142.098	1	4.15789e-197	353.91	353.91	142.1		824640000	1.0428	0.152578	STAASETTEGSQGDSKNAKKKNNKKTNKNKS	EESTAASETTEGSQGDSK(1)NAK(1)K	EESTAASETTEGSQGDSK(142.1)NAK(142.1)K(-142.1)
UID1655	1835	Q92793;Q92793-2	K	1744	Q92793	CREB-binding protein	CREBBP	NaN	NaN	-0.308092	-0.298125	-0.35641	0.318348	NaN	NaN	-0.389613	-0.379646	-0.437931	0.236827	-0.081521	0.195649	0.185864	-0.305171	NaN	NaN	-0.165445	0.109874	0.00240309	-0.22492	___1	+	CST;HTP	yes	83.7876	1	4.72166e-197	353.45	321.79	83.788		816440000	0.409993	-0.16107	CINCYNTKSHAHKMVKWGLGLDDEGSSQGEP	SHAHK(1)MVK(1)WGLGLDDEGSSQGEPQSK	SHAHK(83.79)MVK(83.79)WGLGLDDEGSSQGEPQSK(-83.79)
UID1656	1836	Q92793;Q92793-2	K	1741	Q92793	CREB-binding protein	CREBBP	NaN	-0.367754	-0.199115	NaN	NaN	NaN	NaN	-0.449275	-0.280635	NaN	NaN	NaN	-0.081521	0.195649	0.185864	-0.305171	NaN	NaN	-0.165445	0.109874	0.00240309	-0.22492	___1	+	CST;HTP	yes	83.7876	1	1.48207e-84	234.48	228.12	83.788		596900000	0.734989	-0.283434	YDLCINCYNTKSHAHKMVKWGLGLDDEGSSQ	SHAHK(1)MVK(1)WGLGLDDEGSSQGEPQSK	SHAHK(83.79)MVK(83.79)WGLGLDDEGSSQGEPQSK(-83.79)
UID3459	1832	Q92793;Q92793-2	K	1583	Q92793	CREB-binding protein	CREBBP	-0.0775735	0.0104731	-0.127766	NaN	0.388584	0.348727	-0.159094	-0.0710478	-0.209287	NaN	0.307063	0.267206	-0.081521	0.195649	0.185864	-0.305171	NaN	NaN	-0.165445	0.109874	0.00240309	-0.22492	___2	+	CST;HTP	yes	142.098	1	4.15789e-197	353.91	353.91	142.1		824640000	0.426384	0.108489	STAASETTEGSQGDSKNAKKKNNKKTNKNKS	EESTAASETTEGSQGDSK(1)NAK(1)K	EESTAASETTEGSQGDSK(142.1)NAK(142.1)K(-142.1)
UID3460	1833	Q92793;Q92793-2	K	1586	Q92793	CREB-binding protein	CREBBP	-0.0775735	0.0104731	-0.127766	NaN	0.388584	0.348727	-0.159094	-0.0710478	-0.209287	NaN	0.307063	0.267206	-0.081521	0.195649	0.185864	-0.305171	NaN	NaN	-0.165445	0.109874	0.00240309	-0.22492	___2	+	CST;HTP	yes	142.098	1	2.57552e-65	212.39	198.99	142.1		458460000	0.426384	0.108489	ASETTEGSQGDSKNAKKKNNKKTNKNKSSIS	EESTAASETTEGSQGDSK(1)NAK(1)K	EESTAASETTEGSQGDSK(142.1)NAK(142.1)K(-142.1)
UID3462	1835	Q92793;Q92793-2	K	1744	Q92793	CREB-binding protein	CREBBP	NaN	-0.191519	-0.181448	-0.341645	NaN	0.0508039	NaN	-0.27304	-0.262969	-0.423166	NaN	-0.0307171	-0.081521	0.195649	0.185864	-0.305171	NaN	NaN	-0.165445	0.109874	0.00240309	-0.22492	___2	+	CST;HTP	yes	83.7876	1	4.72166e-197	353.45	321.79	83.788		816440000	0.876344	-0.165952	CINCYNTKSHAHKMVKWGLGLDDEGSSQGEP	SHAHK(1)MVK(1)WGLGLDDEGSSQGEPQSK	SHAHK(83.79)MVK(83.79)WGLGLDDEGSSQGEPQSK(-83.79)
UID3463	1836	Q92793;Q92793-2	K	1741	Q92793	CREB-binding protein	CREBBP	NaN	-0.191519	-0.181448	-0.341645	NaN	0.0508039	NaN	-0.27304	-0.262969	-0.423166	NaN	-0.0307171	-0.081521	0.195649	0.185864	-0.305171	NaN	NaN	-0.165445	0.109874	0.00240309	-0.22492	___2	+	CST;HTP	yes	83.7876	1	1.48207e-84	234.48	228.12	83.788		596900000	0.876344	-0.165952	YDLCINCYNTKSHAHKMVKWGLGLDDEGSSQ	SHAHK(1)MVK(1)WGLGLDDEGSSQGEPQSK	SHAHK(83.79)MVK(83.79)WGLGLDDEGSSQGEPQSK(-83.79)
UID3464	1837	Q92793;Q92793-2	K	1595	Q92793	CREB-binding protein	CREBBP	0.0663198	0.131836	-0.117524	-0.163405	0.677704	NaN	-0.0152011	0.050315	-0.199045	-0.244926	0.596183	NaN	-0.081521	0.195649	0.185864	-0.305171	NaN	NaN	-0.165445	0.109874	0.00240309	-0.22492	___2	+	CST;HTP	yes	133.807	1	9.76192e-15	190.57	167.86	133.81	+	635040000	0.325694	0.118986	GDSKNAKKKNNKKTNKNKSSISRANKKKPSM	TNK(1)NK(1)SSISR	TNK(133.81)NK(133.81)SSISR
UID3465	1838	Q92793;Q92793-2	K	1597	Q92793	CREB-binding protein	CREBBP	0.0663198	0.131836	-0.117524	-0.163405	0.677704	NaN	-0.0152011	0.050315	-0.199045	-0.244926	0.596183	NaN	-0.081521	0.195649	0.185864	-0.305171	NaN	NaN	-0.165445	0.109874	0.00240309	-0.22492	___2	+	CST;HTP	yes	133.807	1	9.76192e-15	190.57	167.86	133.81	+	635040000	0.325694	0.118986	SKNAKKKNNKKTNKNKSSISRANKKKPSMPN	TNK(1)NK(1)SSISR	TNK(133.81)NK(133.81)SSISR
UID26	25	P06493;A0A087WZZ9;E5RIU6;A0A024QZP7;P06493-2	K	33	P06493	Cyclin-dependent kinase 1	CDK1;CDC2	NaN	NaN	NaN	NaN	-0.577887	-0.337618	NaN	NaN	NaN	NaN	-0.367973	-0.127704	0.209914	0.518951	0.195753	0.0829703	0.364391	-0.87789	0.97979	0.224075	0.402033	0.000987415	___1	+	CST;HTP	yes	96.0336	1	0.00159763	154.49	132	96.034	+	357730000	0.786769	-0.457753	VYKGRHKTTGQVVAMKKIRLESEEEGVPSTA	TTGQVVAMK(1)K	TTGQVVAMK(96.03)K(-96.03)
UID802	969	P22695;H3BRG4;H3BSJ9;H3BP04;A0A087WVZ4;H3BUE4;H3BUI9	K	92	P22695	Cytochrome b-c1 complex subunit 2, mitochondrial	UQCRC2	0.431756	-0.198042	NaN	0.227078	NaN	NaN	0.360426	-0.269372	NaN	0.155748	NaN	NaN	-0.0713295	0.247909	-0.113673	-0.237365	-0.311085	-0.227884	-0.028986	0.0456988	0.471025	0.0524373	___1			yes	119.764	1	2.45253e-07	151.98	151.98	119.76	+	18871000	0.305657	0.153597	LGTTHLLRLTSSLTTKGASSFKITRGIEAVG	LTSSLTTK(1)GASSFK	LTSSLTTK(119.76)GASSFK(-119.76)
UID1495	1672	Q14204	K	4283	Q14204	Cytoplasmic dynein 1 heavy chain 1	DYNC1H1	0.168399	NaN	NaN	NaN	0.344336	NaN	0.157836	NaN	NaN	NaN	0.333773	NaN	-0.0105629	0.0497653	0.05672	0.0477259	-0.0211258	0.0890659	-0.0429423	-0.027392	-0.0373061	0	___1	+	CST;HTP	yes	123.86	1	3.15199e-19	175.91	147.19	123.86	+	260270000	0.676887	0.256367	FLERLFTTRSFDSEFKLACKVDGHKDIQMPD	SFDSEFK(1)LACK	SFDSEFK(123.86)LACK(-123.86)
UID1437	1614	Q07065	K	270	Q07065	Cytoskeleton-associated protein 4	CKAP4	NaN	0.0329625	NaN	-0.193536	NaN	NaN	NaN	-0.00568943	NaN	-0.232188	NaN	NaN	-0.0386519	0.101249	-0.121618	-0.201277	0.0449812	0.0844021	-0.0927361	0.00360127	-0.0809051	0.060346	___1	+	HTP	yes	67.9808	1	0.0315587	79.469	67.981	67.981	+	70857000	0.216527	-0.0802866	FTEVQKRSQKEINDMKAKVASLEESEGNKQD	EINDMK(1)AK	EINDMK(67.98)AK(-67.98)
UID1438	1615	Q07065	K	332	Q07065	Cytoskeleton-associated protein 4	CKAP4	NaN	0.35067	NaN	0.404612	NaN	NaN	NaN	0.312018	NaN	0.36596	NaN	NaN	-0.0386519	0.101249	-0.121618	-0.201277	0.0449812	0.0844021	-0.0927361	0.00360127	-0.0809051	0.060346	___1			yes	129.702	1	5.42786e-05	135.86	101.33	129.7	+	8534500	1.34304	0.377641	MESDIYTEVRELVSLKQEQQAFKEAADTERL	ELVSLK(1)QEQQAFK	ELVSLK(129.7)QEQQAFK(-129.7)
UID1142	1313	P51397;B4DQ75	K	29	P51397	Death-associated protein 1	DAP	0.187673	-0.419204	-0.112087	NaN	NaN	NaN	0.196181	-0.410696	-0.103579	NaN	NaN	NaN	0.00850762	0.179786	-0.0486763	0.0906548	NaN	NaN	-0.205534	0.333878	0.0473193	-0.0303041	___1			yes	143.238	1	1.09373e-17	202.05	159.31	143.24	+	388110000	0.23629	-0.114539	GHPPAVKAGGMRIVQKHPHTGDTKEEKDKDD	IVQK(1)HPHTGDTK	IVQK(143.24)HPHTGDTK(-143.24)
UID1675	1855	Q96N67;Q96N67-3;Q96N67-2;Q96N67-4;Q96N67-5;Q96N67-6;A0A1B0GWE0	K	1962	Q96N67	Dedicator of cytokinesis protein 7	DOCK7	-0.0459777	-0.135186	NaN	NaN	NaN	0.282537	-0.315959	-0.405168	NaN	NaN	NaN	0.0125554	-0.269981	0.125289	-0.134443	-0.261541	-0.386812	-0.0449615	-0.382255	-0.278422	-0.37806	-0.209312	___1	+	CST;HTP	yes	99.752	1	1.47385e-35	208.6	180.62	99.752		642370000	0.0887788	0.0337909	FTLDGRAHGELHEQFKRKTILTTSHAFPYIK	AHGELHEQFK(1)R	AHGELHEQFK(99.75)R
UID1214	1385	P60981;F6RFD5	K	19	P60981	Destrin	DSTN	NaN	NaN	-0.123848	NaN	NaN	0.524949	NaN	NaN	-0.0133559	NaN	NaN	0.635441	0.110492	0.0662719	0.0304642	0.0690995	0.0378158	0.122187	0.182755	0.119809	0.219175	0.101175	___1	+	CST;HTP	yes	64.2973	1	0.00656993	127.12	127.12	64.297	+	275330000	0.188763	0.200551	GVQVADEVCRIFYDMKVRKCSTPEEIKKRKK	IFYDMK(1)VRK	IFYDMK(64.3)VRK(-64.3)
UID181	331	P09622;E9PEX6;P09622-2;P09622-3	K	143	P09622	Dihydrolipoyl dehydrogenase, mitochondrial;Dihydrolipoyl dehydrogenase	DLD	-0.271867	-0.137938	NaN	-0.318117	0.380962	-0.346626	-0.251942	-0.118013	NaN	-0.298192	0.400887	-0.326701	0.0199255	0.0968332	-0.0797071	-0.0637231	0.090986	0.227488	0.00527549	0.0173896	0.0224613	0.0697596	___1	+	CST;HTP	yes	135.161	1	1.85393e-76	279.3	279.3	135.16	+	1030000000	0.441918	-0.138717	STAVKALTGGIAHLFKQNKVVHVNGYGKITG	ALTGGIAHLFK(1)QNK	ALTGGIAHLFK(135.16)QNK(-135.16)
UID182	332	P09622;E9PEX6;P09622-2;P09622-3	K	267	P09622	Dihydrolipoyl dehydrogenase, mitochondrial;Dihydrolipoyl dehydrogenase	DLD	-0.191647	0.0923813	NaN	-0.205462	-0.14543	NaN	-0.171722	0.112307	NaN	-0.185537	-0.125505	NaN	0.0199255	0.0968332	-0.0797071	-0.0637231	0.090986	0.227488	0.00527549	0.0173896	0.0224613	0.0697596	___1	+	CST;HTP	yes	100.742	1	0.0188988	100.74	100.74	100.74	+	144070000	0.690717	-0.11254	GIDMEISKNFQRILQKQGFKFKLNTKVTGAT	ILQK(1)QGFK	ILQK(100.74)QGFK(-100.74)
UID184	334	P09622;E9PEX6;P09622-2;P09622-3	K	410	P09622	Dihydrolipoyl dehydrogenase, mitochondrial;Dihydrolipoyl dehydrogenase	DLD	NaN	-0.0210612	NaN	0.0118979	NaN	NaN	NaN	-0.00113571	NaN	0.0318234	NaN	NaN	0.0199255	0.0968332	-0.0797071	-0.0637231	0.090986	0.227488	0.00527549	0.0173896	0.0224613	0.0697596	___1	+	CST;HTP	yes	116.546	1	1.3937e-12	175.86	159.24	116.55		16834000	0.0823019	-0.00458164	THPEVAWVGKSEEQLKEEGIEYKVGKFPFAA	SEEQLK(1)EEGIEYK	SEEQLK(116.55)EEGIEYK(-116.55)
UID185	335	P09622;E9PEX6;P09622-2;P09622-3	K	420	P09622	Dihydrolipoyl dehydrogenase, mitochondrial;Dihydrolipoyl dehydrogenase	DLD	-0.434021	NaN	NaN	NaN	-0.150237	NaN	-0.414096	NaN	NaN	NaN	-0.130312	NaN	0.0199255	0.0968332	-0.0797071	-0.0637231	0.090986	0.227488	0.00527549	0.0173896	0.0224613	0.0697596	___1	+	CST;HTP	yes	59.0674	1	0.00227816	86.18	74.69	59.067	+	159560000	0.540832	-0.292129	SEEQLKEEGIEYKVGKFPFAANSRAKTNADT	VGK(1)FPFAANSR	VGK(59.07)FPFAANSR
UID1749	1930	Q9UJU6;H0Y5J4;Q9UJU6-5;Q9UJU6-2;Q9UJU6-3;B4DDD6;Q9UJU6-6;Q9UJU6-4	K	280	Q9UJU6;Q9UJU6-2	Drebrin-like protein	DBNL	NaN	NaN	NaN	NaN	-1.63197	-1.76131	NaN	NaN	NaN	NaN	-1.47278	-1.60212	0.159185	0.193703	0.0389301	-0.0134971	0.276144	0.31958	NaN	NaN	NaN	NaN	___1	+	HTP	yes	170.04	1	6.1408e-16	170.04	125.18	170.04	+	161580000	1.61521	-1.69664	ERAMSTTSISSPQPGKLRSPFLQKQLTQPET	AMSTTSISSPQPGK(1)LR	AMSTTSISSPQPGK(170.04)LR
UID231	381	O75150;H3BQ99;H3BUL6;I3L332;H3BP71;O75150-3;O75150-4	K	20	O75150	E3 ubiquitin-protein ligase BRE1B	RNF40	NaN	NaN	NaN	NaN	0.40207	0.176297	NaN	NaN	NaN	NaN	0.492449	0.266677	0.0903792	0.0998672	0.302632	0.0921313	0.0638701	NaN	0.0771753	0.0903792	0.0964479	-0.0295933	___1	+	CST;HTP	yes	166.141	1	2.81437e-07	166.14	149.37	166.14	+	116580000	0.625379	0.289184	GNKRAAGDGGSGPPEKKLSREEKTTTTLIEP	AAGDGGSGPPEK(1)K	AAGDGGSGPPEK(166.14)K(-166.14)
UID689	856	P13804;H0YLU7;P13804-2;H0YL12;H0YKF0	K	75	P13804	Electron transfer flavoprotein subunit alpha, mitochondrial	ETFA	NaN	-0.0630606	NaN	0.025906	NaN	NaN	NaN	-0.406932	NaN	-0.317966	NaN	NaN	-0.343872	0.148903	-0.456324	-0.484159	-0.362812	-0.161694	-0.324931	-0.179281	-0.487007	-0.132481	___1			yes	109.793	1	7.79194e-08	109.79	105.82	109.79	+	14507000	0.126012	-0.0185773	CDKVAQDLCKVAGIAKVLVAQHDVYKGLLPE	VAGIAK(1)VLVAQHDVYK	VAGIAK(109.79)VLVAQHDVYK(-109.79)
UID1672	1852	Q96JC9;Q96JC9-2	K	150	Q96JC9	ELL-associated factor 1	EAF1	NaN	NaN	NaN	NaN	-0.384163	-0.29043	NaN	NaN	NaN	NaN	-0.384163	-0.29043	0	NaN	NaN	NaN	NaN	NaN	NaN	NaN	NaN	NaN	___1	+	CST;HTP		98.044	1	0.00278606	98.044	78.257	98.044	+	503660000	1.05604	-0.337297	QPPPPPPPMPFRAPTKPPVGPKTSPLKDNPS	APTK(1)PPVGPK	APTK(98.04)PPVGPK(-98.04)
UID1347	1524	P68104;Q5VTE0;A0A087WVQ9;P68104-2	K	439	P68104	Elongation factor 1-alpha 1;Putative elongation factor 1-alpha-like 3	EEF1A1;EEF1A1P5	-0.144379	-0.392786	-0.00840398	-0.0764468	-0.112785	-0.0783141	-0.189109	-0.437516	-0.0531344	-0.121177	-0.157516	-0.123045	-0.0447305	0.0433377	-0.0893435	-0.0880824	-0.00349956	0.00287915	-0.0617831	-0.0276778	-0.0770196	0.0169206	___1	+	CST;HTP	yes	109.721	1	9.74677e-06	145.81	128.87	109.72	+	874420000	1.25216	-0.135519	FAVRDMRQTVAVGVIKAVDKKAAGAGKVTKS	QTVAVGVIK(1)AVDK	QTVAVGVIK(109.72)AVDK(-109.72)
UID1345	1522	P68104;Q5VTE0;A0A087WVQ9;P68104-2;A0A087WV01	K	392	P68104	Elongation factor 1-alpha 1;Putative elongation factor 1-alpha-like 3;Elongation factor 1-alpha	EEF1A1;EEF1A1P5	-0.256496	-1.12914	NaN	NaN	-0.358535	-0.0876186	-0.301226	-1.17387	NaN	NaN	-0.403266	-0.132349	-0.0447305	0.0433377	-0.0893435	-0.0880824	-0.00349956	0.00287915	-0.0617831	-0.0276778	-0.0770196	0.0169206	___1	+	CST;HTP	yes	98.0323	1	5.0292e-06	166.66	95.232	166.66	+	744860000	0.850028	-0.457948	EKIDRRSGKKLEDGPKFLKSGDAAIVDMVPG	KLEDGPK(1)FLK	K(-98.03)LEDGPK(98.03)FLK(-166.66)
UID1342	1519	P68104;Q5VTE0;A0A087WVQ9;P68104-2;A0A087WV01;Q5JR01;A6PW80;Q05639	K	44	P68104;Q05639	Elongation factor 1-alpha 1;Putative elongation factor 1-alpha-like 3;Elongation factor 1-alpha;Elongation factor 1-alpha 2	EEF1A1;EEF1A1P5;EEF1A2	-0.0764556	-0.649119	-0.139879	-0.960429	-0.540133	0.173327	-0.121186	-0.693849	-0.184609	-1.00516	-0.584863	0.128596	-0.0447305	0.0433377	-0.0893435	-0.0880824	-0.00349956	0.00287915	-0.0617831	-0.0276778	-0.0770196	0.0169206	___1	+	CST;HTP	yes	75.3782	1	0.000537504	136.84	58.07	75.378	+	623910000	1.05914	-0.365448	YKCGGIDKRTIEKFEKEAAEMGKGSFKYAWV	FEK(1)EAAEMGK	FEK(75.38)EAAEMGK(-75.38)
UID1348	1525	P68104;Q5VTE0;A0A087WVQ9;P68104-2;A0A087WV01;Q5JR01;A6PW80;Q05639	K	41	P68104;Q05639	Elongation factor 1-alpha 1;Putative elongation factor 1-alpha-like 3;Elongation factor 1-alpha;Elongation factor 1-alpha 2	EEF1A1;EEF1A1P5;EEF1A2	-0.0792101	NaN	NaN	NaN	-0.265573	NaN	-0.123941	NaN	NaN	NaN	-0.310303	NaN	-0.0447305	0.0433377	-0.0893435	-0.0880824	-0.00349956	0.00287915	-0.0617831	-0.0276778	-0.0770196	0.0169206	___1	+	CST;HTP	yes	77.9225	1	0.0625252	80.229	29.263	77.923	+	501410000	0.501043	-0.172392	HLIYKCGGIDKRTIEKFEKEAAEMGKGSFKY	TIEK(1)FEK	TIEK(77.92)FEK(-77.92)
UID882	1049	P29692;P29692-2;E9PK01;E9PRY8;P29692-3;P29692-4;E9PQZ1;A0A087X1X7;E9PQ49;E9PI39;E9PL71;E9PPR1;E9PL12;E9PMW7;E9PIZ1;H0YCK7;E9PN91;E9PK06;E9PK72;E9PKK3;E9PNW6;E9PJD0	K	17	P29692	Elongation factor 1-delta	EEF1D	NaN	-0.48779	NaN	-0.0241883	NaN	NaN	NaN	-0.526802	NaN	-0.0632003	NaN	NaN	-0.0390121	0.105242	-0.0442078	-0.179673	0.0790795	-0.029057	-0.041692	-0.0757254	-0.147171	-0.0029489	___1	+	CST;HTP	yes	68.5575	1	0.00790797	68.557	68.557	68.557	+	6870200	0.32933	-0.255989	ATNFLAHEKIWFDKFKYDDAERRFYEQMNGP	FK(1)YDDAERR	FK(68.56)YDDAERR
UID856	1023	P26641;P26641-2	K	434	P26641	Elongation factor 1-gamma	EEF1G	-0.123369	-0.108878	0.0169952	-0.394909	0.28188	0.0833493	-0.152551	-0.138059	-0.0121863	-0.42409	0.252698	0.0541678	-0.0291815	0.0460723	-0.0331634	-0.0316855	0.0784697	-0.0768388	-0.0188924	-0.0266775	-0.059855	-0.0131476	___1	+	CST;HTP	yes	98.2993	1	0.00142695	136.16	81.606	98.299		1889500000	0.168025	-0.040822	WEGAFQHVGKAFNQGKIFK____________	AFNQGK(1)IFK	AFNQGK(98.3)IFK(-98.3)
UID857	1024	P26641;P26641-2	K	147	P26641	Elongation factor 1-gamma	EEF1G	-0.524837	NaN	NaN	NaN	0.0380727	0.15313	-0.554018	NaN	NaN	NaN	0.00889119	0.123948	-0.0291815	0.0460723	-0.0331634	-0.0316855	0.0784697	-0.0768388	-0.0188924	-0.0266775	-0.059855	-0.0131476	___1	+	CST;HTP	yes	110.387	1	0.000476733	123.11	88.906	110.39	+	474120000	0.188074	-0.111212	KEEVRRILGLLDAYLKTRTFLVGERVTLADI	ILGLLDAYLK(1)TR	ILGLLDAYLK(110.39)TR
UID672	839	P13639	K	445	P13639	Elongation factor 2	EEF2	0.200297	NaN	0.249933	NaN	NaN	0.1836	0.171038	NaN	0.220674	NaN	NaN	0.15434	-0.0292593	0.0388593	-0.00685399	-0.0271113	0.0200212	-0.110888	-0.0314073	-0.0259626	-0.0418722	-0.0631833	___1	+	CST;HTP	yes	180.115	1	2.0053e-32	221.91	178.14	221.91	+	191840000	2.05686	0.211277	MGPNYTPGKKEDLYLKPIQRTILMMGRYVEP	KEDLYLK(1)PIQR	K(-180.11)EDLYLK(180.11)PIQR
UID675	842	P13639	K	337	P13639	Elongation factor 2	EEF2	NaN	NaN	NaN	NaN	0.490397	-0.141063	NaN	NaN	NaN	NaN	0.461138	-0.170322	-0.0292593	0.0388593	-0.00685399	-0.0271113	0.0200212	-0.110888	-0.0314073	-0.0259626	-0.0418722	-0.0631833	___1	+	HTP	yes	77.2825	1	2.92822e-06	174.21	122.52	77.282	+	656890000	0.168572	0.174667	KLDSEDKDKEGKPLLKAVMRRWLPAGDALLQ	PLLK(1)AVMR	PLLK(77.28)AVMR
UID681	848	P13639	K	272	P13639	Elongation factor 2	EEF2	0.0506427	NaN	-0.674826	NaN	-0.129956	NaN	0.0213834	NaN	-0.704085	NaN	-0.159215	NaN	-0.0292593	0.0388593	-0.00685399	-0.0271113	0.0200212	-0.110888	-0.0314073	-0.0259626	-0.0418722	-0.0631833	___1	+	CST;HTP	yes	121.83	1	0.000799643	125.75	125.75	121.83	+	220920000	0.433978	-0.25138	MKKLWGDRYFDPANGKFSKSATSPEGKKLPR	YFDPANGK(1)FSK	YFDPANGK(121.83)FSK(-121.83)
UID705	872	P14625	K	356	P14625	Endoplasmin	HSP90B1	NaN	-0.191319	-0.0443608	NaN	NaN	NaN	NaN	-0.268447	-0.121489	NaN	NaN	NaN	-0.0771281	0.0664787	-0.0947886	-0.121991	0.0583568	-0.0282733	-0.106249	-0.0594675	-0.132951	-0.00158113	___1			yes	138.659	1	0.000148162	138.66	105.43	138.66		9666400	0.449831	-0.11784	PIWQRPSKEVEEDEYKAFYKSFSKESDDPMA	EVEEDEYK(1)AFYK	EVEEDEYK(138.66)AFYK(-138.66)
UID706	873	P14625	K	479	P14625	Endoplasmin	HSP90B1	NaN	0.221963	NaN	0.0337126	NaN	NaN	NaN	0.144835	NaN	-0.0434154	NaN	NaN	-0.0771281	0.0664787	-0.0947886	-0.121991	0.0583568	-0.0282733	-0.106249	-0.0594675	-0.132951	-0.00158113	___1	+	CST;HTP	yes	110.387	1	0.000806921	110.39	68.051	110.39	+	14936000	0.393575	0.127838	LVRKTLDMIKKIADDKYNDTFWKEFGTNIKL	IADDK(1)YNDTFWK	IADDK(110.39)YNDTFWK(-110.39)
UID709	876	P14625;Q96GW1;F8W026	K	95	P14625	Endoplasmin	HSP90B1	0.0420836	0.0663655	NaN	NaN	NaN	0.0148863	-0.0350444	-0.0107626	NaN	NaN	NaN	-0.0622418	-0.0771281	0.0664787	-0.0947886	-0.121991	0.0583568	-0.0282733	-0.106249	-0.0594675	-0.132951	-0.00158113	___1			yes	120.074	1	0.000971018	120.07	111.16	120.07		114690000	0.959811	0.0411118	AEVNRMMKLIINSLYKNKEIFLRELISNASD	LIINSLYK(1)NK	LIINSLYK(120.07)NK(-120.07)
UID710	877	P14625;Q96GW1;F8W026	K	97	P14625	Endoplasmin	HSP90B1	NaN	0.103755	NaN	-0.229106	NaN	NaN	NaN	0.0266271	NaN	-0.306234	NaN	NaN	-0.0771281	0.0664787	-0.0947886	-0.121991	0.0583568	-0.0282733	-0.106249	-0.0594675	-0.132951	-0.00158113	___1	+	HTP	yes	117.934	1	0.0243069	117.93	61.923	117.93	+	13247000	0.113106	-0.0626755	VNRMMKLIINSLYKNKEIFLRELISNASDAL	NK(1)EIFLR	NK(117.93)EIFLR
UID704	871	P14625;Q58FF3	K	455	P14625	Endoplasmin;Putative endoplasmin-like protein	HSP90B1;HSP90B2P	NaN	-0.0644695	NaN	NaN	-1.07173	-0.213976	NaN	-0.141598	NaN	NaN	-1.14886	-0.291104	-0.0771281	0.0664787	-0.0947886	-0.121991	0.0583568	-0.0282733	-0.106249	-0.0594675	-0.132951	-0.00158113	___1			yes	64.2973	1	7.26024e-30	229.48	161.58	64.297	+	160820000	0.540662	-0.450058	DDLPLNVSRETLQQHKLLKVIRKKLVRKTLD	ETLQQHK(1)LLK	ETLQQHK(64.3)LLK(-64.3)
UID887	1054	P30084	K	118	P30084	Enoyl-CoA hydratase, mitochondrial	ECHS1	-0.32269	0.304066	NaN	-0.0706341	NaN	NaN	-0.49659	0.130166	NaN	-0.244534	NaN	NaN	-0.1739	0.114961	-0.324916	-0.218181	-0.179211	-0.0371885	-0.18324	-0.0537267	-0.168589	0.0331656	___1	+	CST;HTP	yes	95.1834	1	5.59259e-05	122.46	100.68	95.183	+	16707000	0.0529495	-0.0297529	MQNLSFQDCYSSKFLKHWDHLTQVKKPVIAA	FLK(1)HWDHLTQVK	FLK(95.18)HWDHLTQVK(-95.18)
UID1728	1909	Q9NTX5;Q9NTX5-6;Q9NTX5-2;H0Y5L2;H0YCS9;Q9NTX5-3	K	217	Q9NTX5	Ethylmalonyl-CoA decarboxylase	ECHDC1	NaN	NaN	NaN	NaN	0.353293	0.279172	NaN	NaN	NaN	NaN	0.288588	0.214467	-0.0647048	0.0696642	-0.112859	-0.132676	-0.0446024	-0.0695038	-0.0599058	0.0802752	-0.0934245	0.012229	___1	+	HTP	yes	91.5493	1	0.00179354	91.549	50.101	91.549	+	82873000	1.12919	0.316232	IIGSRQALKVLSGALKLDSKNALNIGMVEEV	VLSGALK(1)LDSK	VLSGALK(91.55)LDSK(-91.55)
UID1204	1375	P60842;J3KT12;P60842-2;J3QS69;J3KTB5;J3QL43;J3KSZ0;J3QR64;J3QLN6;J3KS25	K	174	P60842	Eukaryotic initiation factor 4A-I	EIF4A1	0.0823197	NaN	-0.0806877	NaN	NaN	NaN	0.111886	NaN	-0.051121	NaN	NaN	NaN	0.0295667	0.0665963	0.133924	0.0152963	0.0438371	0.120462	-0.0306338	-0.0150514	0.0516941	-0.0450098	___1	+	CST;HTP	yes	95.5305	1	0.0196159	104.75	22.075	95.531	+	148920000	0.00277692	0.000816025	PGRVFDMLNRRYLSPKYIKMFVLDEADEMLS	YLSPK(1)YIK	YLSPK(95.53)YIK(-95.53)
UID1022	1193	P38919;I3L3H2;E9PBH4;F8WE11;P60842;J3KT12;P60842-2;J3QS69;J3KTB5;J3QL43;J3QR64;J3QLN6;J3KS25;J3QKZ9;J3KS93;J3KT04;J3QQP0;Q14240;Q14240-2;E7EQG2;J3KSN7;E7EMV8	K	54	P38919;P60842;Q14240	Eukaryotic initiation factor 4A-III;Eukaryotic initiation factor 4A-III, N-terminally processed;Eukaryotic initiation factor 4A-I;Eukaryotic initiation factor 4A-II;Eukaryotic initiation factor 4A-II, N-terminally processed	EIF4A3;EIF4A2;EIF4A1	NaN	0.382319	0.0224101	NaN	NaN	0.0423285	NaN	0.422039	0.0621301	NaN	NaN	0.0820485	0.03972	0.113107	0.119471	0.0700781	0.0438371	-0.18533	0.00551975	0.000329521	0.0605801	-0.0411305	___1	+	HTP	yes	105.649	1	5.49198e-57	244.71	223.92	105.65	+	130990000	0.481325	0.149019	LKESLLRGIYAYGFEKPSAIQQRAIIPCIKG;LREDLLRGIYAYGFEKPSAIQQRAIKQIIKG;LSESLLRGIYAYGFEKPSAIQQRAILPCIKG	GIYAYGFEK(1)PSAIQQR	GIYAYGFEK(105.65)PSAIQQR
UID241	391	P63241;I3L397;I3L504;P63241-2;Q9GZV4;F8WCJ1;C9J7B5;C9J4W5	K	47	P63241	Eukaryotic translation initiation factor 5A-1;Eukaryotic translation initiation factor 5A;Eukaryotic translation initiation factor 5A-2	EIF5A;EIF5A2	NaN	NaN	NaN	NaN	-0.189444	0.00785294	NaN	NaN	NaN	NaN	-0.554883	-0.357586	-0.365438	0.208875	0.111327	-0.0363873	-0.337708	0.0123294	0.0177456	0.00474041	-0.473216	-0.102427	___1	+	CST;HTP;LTP	yes	127.765	1	0.000770149	127.76	102.84	127.76	+	1022500000	0.278705	-0.0907956	VLKGRPCKIVEMSTSKTGKHGHAKVHLVGID	IVEMSTSK(1)TGK	IVEMSTSK(127.76)TGK(-127.76)
UID244	394	P63241;I3L397;I3L504;P63241-2;Q9GZV4;F8WCJ1;C9J7B5;C9J4W5;Q6IS14	K	67	P63241	Eukaryotic translation initiation factor 5A-1;Eukaryotic translation initiation factor 5A;Eukaryotic translation initiation factor 5A-2;Eukaryotic translation initiation factor 5A-1-like	EIF5A;EIF5A2;EIF5AL1	NaN	NaN	NaN	NaN	0.0682564	0.399916	NaN	NaN	NaN	NaN	-0.297182	0.0344773	-0.365438	0.208875	0.111327	-0.0363873	-0.337708	0.0123294	0.0177456	0.00474041	-0.473216	-0.102427	___1	+	CST;HTP	yes	106.492	1	0.000403829	106.49	106.49	106.49	+	165250000	0.406292	0.234086	GHAKVHLVGIDIFTGKKYEDICPSTHNMDVP	VHLVGIDIFTGK(1)K	VHLVGIDIFTGK(106.49)K(-106.49)
UID1798	1979	Q9Y5B9	K	674	Q9Y5B9	FACT complex subunit SPT16	SUPT16H	NaN	NaN	NaN	NaN	0.0897359	0.290039	NaN	NaN	NaN	NaN	0.17248	0.372784	0.0827446	0.115866	0.115207	0.178431	-0.112018	0.0502819	0.231749	0.0148715	0.12864	-0.0483821	___1	+	CST;HTP	yes	235.014	1	1.00485e-43	235.01	215.36	235.01	+	494650000	0.510068	0.189887	NPKLKDLYIRPNIAQKRMQGSLEAHVNGFRF	DLYIRPNIAQK(1)R	DLYIRPNIAQK(235.01)R
UID1084	1255	P47755;F8W9N7;A0A0D9SET8;C9JUG7;P47755-2	K	86	P47755	F-actin-capping protein subunit alpha-2	CAPZA2	NaN	NaN	NaN	NaN	0.223349	0.484897	NaN	NaN	NaN	NaN	0.176103	0.437652	-0.0472459	0.0904522	-0.112624	-0.0219481	0.100096	0.132547	-0.012481	-0.0725437	-0.0829267	-0.0849675	___1	+	CST;HTP	yes	171.287	1	6.64593e-41	171.29	171.29	171.29	+	441560000	0.647416	0.354123	EDQVLITEHGDLGNGKFLDPKNRICFKFDHL	IEGYEDQVLITEHGDLGNGK(1)FLDPK	IEGYEDQVLITEHGDLGNGK(171.29)FLDPK(-171.29)
UID97	100	P47756-2;B1AK87;B1AK88	K	252	P47756-2	F-actin-capping protein subunit beta	CAPZB	0.122294	-0.0607514	NaN	0.566421	NaN	-0.11728	0.0779456	-0.105099	NaN	0.522073	NaN	-0.161628	-0.044348	0.124748	-0.0104792	-0.0986115	0.221183	-0.0442814	-0.0444146	-0.0816547	-0.0345936	-0.226037	___1			yes	68.657	1	0.00250439	100.48	90.889	68.657	+	34592000	0.327615	0.127671	KDIVNGLRSVQTFADKSKQEALKNDLVEALK	SVQTFADK(1)SK	SVQTFADK(68.66)SK(-68.66)
UID1568	1745	Q16658;C9JFC0;A0A0A0MSB2;C9JPH9	K	353	Q16658	Fascin	FSCN1	NaN	NaN	NaN	NaN	-0.373297	-0.351984	NaN	NaN	NaN	NaN	-0.314886	-0.293572	0.0584117	0.238869	0.118943	0.0450743	0.590722	0.478987	0.071749	0.0032948	0.0392185	-0.0642943	___1			yes	83.8829	1	0.00435087	88.495	65.142	83.883	+	127420000	1.7281	-0.362641	IEWRDRRITLRASNGKFVTSKKNGQLAASVE	ASNGK(1)FVTSK	ASNGK(83.88)FVTSK(-83.88)
UID1099	1270	P49327;A0A0U1RQF0	K	1239	P49327	Fatty acid synthase;[Acyl-carrier-protein] S-acetyltransferase;[Acyl-carrier-protein] S-malonyltransferase;3-oxoacyl-[acyl-carrier-protein] synthase;3-oxoacyl-[acyl-carrier-protein] reductase;3-hydroxyacyl-[acyl-carrier-protein] dehydratase;Enoyl-[acyl-carrier-protein] reductase;Oleoyl-[acyl-carrier-protein] hydrolase	FASN	NaN	NaN	NaN	NaN	-0.0652049	-0.549199	NaN	NaN	NaN	NaN	0.489086	0.00509188	0.554291	0.365966	0.680711	0.696222	1.03501	1.31319	0.427872	0.24477	0.407804	0.377579	___1	+	CST;HTP	yes	129.293	1	8.08837e-85	276.47	252.38	129.29	+	210480000	0.371848	-0.307202	LKACLDTAVENMPSLKMKVVEVLAGHGHLYS	ACLDTAVENMPSLK(1)MK	ACLDTAVENMPSLK(129.29)MK(-129.29)
UID1100	1271	P49327;A0A0U1RQF0	K	1582	P49327	Fatty acid synthase;[Acyl-carrier-protein] S-acetyltransferase;[Acyl-carrier-protein] S-malonyltransferase;3-oxoacyl-[acyl-carrier-protein] synthase;3-oxoacyl-[acyl-carrier-protein] reductase;3-hydroxyacyl-[acyl-carrier-protein] dehydratase;Enoyl-[acyl-carrier-protein] reductase;Oleoyl-[acyl-carrier-protein] hydrolase	FASN	NaN	NaN	NaN	NaN	-0.220794	-0.348421	NaN	NaN	NaN	NaN	0.333497	0.20587	0.554291	0.365966	0.680711	0.696222	1.03501	1.31319	0.427872	0.24477	0.407804	0.377579	___1	+	CST;HTP	yes	202.241	1	2.2178e-70	254.4	235.83	202.24	+	515680000	0.852575	-0.284607	YYASLNFRDIMLATGKLSPDAIPGKWTSQDS	DIMLATGK(1)LSPDAIPGK	DIMLATGK(202.24)LSPDAIPGK(-202.24)
UID1101	1272	P49327;A0A0U1RQF0	K	673	P49327	Fatty acid synthase;[Acyl-carrier-protein] S-acetyltransferase;[Acyl-carrier-protein] S-malonyltransferase;3-oxoacyl-[acyl-carrier-protein] synthase;3-oxoacyl-[acyl-carrier-protein] reductase;3-hydroxyacyl-[acyl-carrier-protein] dehydratase;Enoyl-[acyl-carrier-protein] reductase;Oleoyl-[acyl-carrier-protein] hydrolase	FASN	-0.0240166	-0.691403	-0.198136	NaN	-0.331001	NaN	0.530275	-0.137111	0.356155	NaN	0.22329	NaN	0.554291	0.365966	0.680711	0.696222	1.03501	1.31319	0.427872	0.24477	0.407804	0.377579	___1	+	CST;HTP	yes	86.1356	1	0.00130183	131.06	83.98	86.136	+	749080000	0.938309	-0.311139	VFEFVEQLRKEGVFAKEVRTGGMAFHSYFME	EGVFAK(1)EVR	EGVFAK(86.14)EVR
UID1102	1273	P49327;A0A0U1RQF0	K	1771	P49327	Fatty acid synthase;[Acyl-carrier-protein] S-acetyltransferase;[Acyl-carrier-protein] S-malonyltransferase;3-oxoacyl-[acyl-carrier-protein] synthase;3-oxoacyl-[acyl-carrier-protein] reductase;3-hydroxyacyl-[acyl-carrier-protein] dehydratase;Enoyl-[acyl-carrier-protein] reductase;Oleoyl-[acyl-carrier-protein] hydrolase	FASN	-0.235726	NaN	NaN	NaN	-0.621102	-0.295246	0.318565	NaN	NaN	NaN	-0.0668113	0.259045	0.554291	0.365966	0.680711	0.696222	1.03501	1.31319	0.427872	0.24477	0.407804	0.377579	___1	+	CST;HTP	yes	153.21	1	7.86392e-31	162.49	162.49	153.21	+	617410000	1.0703	-0.384025	SVRCLATHGRFLEIGKFDLSQNHPLGMAIFL	FLEIGK(1)FDLSQNHPLGMAIFLK	FLEIGK(153.21)FDLSQNHPLGMAIFLK(-153.21)
UID1106	1277	P49327;A0A0U1RQF0	K	298	P49327	Fatty acid synthase;[Acyl-carrier-protein] S-acetyltransferase;[Acyl-carrier-protein] S-malonyltransferase;3-oxoacyl-[acyl-carrier-protein] synthase;3-oxoacyl-[acyl-carrier-protein] reductase;3-hydroxyacyl-[acyl-carrier-protein] dehydratase;Enoyl-[acyl-carrier-protein] reductase;Oleoyl-[acyl-carrier-protein] hydrolase	FASN	NaN	NaN	-0.1516	NaN	NaN	-0.175965	NaN	NaN	0.402691	NaN	NaN	0.378326	0.554291	0.365966	0.680711	0.696222	1.03501	1.31319	0.427872	0.24477	0.407804	0.377579	___1	+	CST;HTP	yes	245.874	1	8.83169e-127	245.87	236.25	245.87	+	229960000	1.32545	-0.163782	APESFEYIEAHGTGTKVGDPQELNGITRALC	SLYQSAGVAPESFEYIEAHGTGTK(1)VGDPQELNGITR	SLYQSAGVAPESFEYIEAHGTGTK(245.87)VGDPQELNGITR
UID1108	1279	P49327;A0A0U1RQF0	K	2406	P49327	Fatty acid synthase;[Acyl-carrier-protein] S-acetyltransferase;[Acyl-carrier-protein] S-malonyltransferase;3-oxoacyl-[acyl-carrier-protein] synthase;3-oxoacyl-[acyl-carrier-protein] reductase;3-hydroxyacyl-[acyl-carrier-protein] dehydratase;Enoyl-[acyl-carrier-protein] reductase;Oleoyl-[acyl-carrier-protein] hydrolase	FASN	NaN	NaN	NaN	NaN	-0.518414	-0.321377	NaN	NaN	NaN	NaN	0.0358771	0.232915	0.554291	0.365966	0.680711	0.696222	1.03501	1.31319	0.427872	0.24477	0.407804	0.377579	___1			yes	98.7965	1	3.0326e-07	99.569	89.47	98.796	+	99194000	0.833527	-0.419895	KGLEERVAAAVDLIIKSHQGLDRQELSFAAR	VAAAVDLIIK(1)SHQGLDR	VAAAVDLIIK(98.8)SHQGLDR
UID1109	1280	P49327;A0A0U1RQF0	K	1704	P49327	Fatty acid synthase;[Acyl-carrier-protein] S-acetyltransferase;[Acyl-carrier-protein] S-malonyltransferase;3-oxoacyl-[acyl-carrier-protein] synthase;3-oxoacyl-[acyl-carrier-protein] reductase;3-hydroxyacyl-[acyl-carrier-protein] dehydratase;Enoyl-[acyl-carrier-protein] reductase;Oleoyl-[acyl-carrier-protein] hydrolase	FASN	NaN	NaN	NaN	NaN	0.220298	-0.230903	NaN	NaN	NaN	NaN	0.774589	0.323388	0.554291	0.365966	0.680711	0.696222	1.03501	1.31319	0.427872	0.24477	0.407804	0.377579	___1	+	CST;HTP	yes	186.784	1	3.22968e-10	186.78	128.82	186.78	+	702510000	0.00654629	-0.0053025	LSLGCRVFTTVGSAEKRAYLQARFPQLDSTS	VFTTVGSAEK(1)R	VFTTVGSAEK(186.78)R
UID412	569	P02751;P02751-17;P02751-3;P02751-15;P02751-8;P02751-7;P02751-9;P02751-14;P02751-11;P02751-10;P02751-6;P02751-5;P02751-13;P02751-12;P02751-4;H0Y7Z1	K	1532	P02751	Fibronectin;Anastellin;Ugl-Y1;Ugl-Y2;Ugl-Y3	FN1	-3.06209	-2.39313	NaN	NaN	NaN	NaN	-2.4919	-1.82294	NaN	NaN	NaN	NaN	0.570189	1.71589	0.704261	0.753949	0.462376	-4.30599	-0.232484	0.698424	-0.277504	0.678002	___1			yes	118.866	1	4.4098e-22	192.6	174.54	118.87	+	312540000	1.10969	-2.72761	TVYAVTGRGDSPASSKPISINYRTEIDKPSQ	GDSPASSK(1)PISINYR	GDSPASSK(118.87)PISINYR
UID414	571	P02751;P02751-17;P02751-3;P02751-15;P02751-8;P02751-7;P02751-9;P02751-14;P02751-11;P02751-10;P02751-6;P02751-5;P02751-13;P02751-12;P02751-4;P02751-16;P02751-2	K	486	P02751	Fibronectin;Anastellin;Ugl-Y1;Ugl-Y2;Ugl-Y3	FN1	NaN	-2.57563	NaN	-0.209968	NaN	NaN	NaN	-2.00544	NaN	0.360221	NaN	NaN	0.570189	1.71589	0.704261	0.753949	0.462376	-4.30599	-0.232484	0.698424	-0.277504	0.678002	___1			yes	93.5098	1	7.57063e-06	93.51	89.89	93.51	+	37544000	0.348512	-1.3928	TTNEGVMYRIGDQWDKQHDMGHMMRCTCVGN	IGDQWDK(1)QHDMGHMMR	IGDQWDK(93.51)QHDMGHMMR
UID417	574	P02751;P02751-17;P02751-3;P02751-15;P02751-8;P02751-7;P02751-9;P02751-14;P02751-11;P02751-10;P02751-6;P02751-5;P02751-13;P02751-12;P02751-4	K	1116	P02751	Fibronectin;Anastellin;Ugl-Y1;Ugl-Y2;Ugl-Y3	FN1	NaN	-2.33762	NaN	NaN	NaN	0.154806	NaN	-1.76743	NaN	NaN	NaN	0.724995	0.570189	1.71589	0.704261	0.753949	0.462376	-4.30599	-0.232484	0.698424	-0.277504	0.678002	___1			yes	66.8264	1	5.59594e-07	103.61	93.124	66.826	+	96317000	0.265922	-1.09141	TTIVITWTPAPRIGFKLGVRPSQGGEAPREV	IGFK(1)LGVRPSQGGEAPR	IGFK(66.83)LGVRPSQGGEAPR
UID418	575	P02751;P02751-17;P02751-3;P02751-15;P02751-8;P02751-7;P02751-9;P02751-14;P02751-11;P02751-10;P02751-6;P02751-5;P02751-13;P02751-12;P02751-4;H0Y7Z1;H0Y4K8	K	1936	P02751	Fibronectin;Anastellin;Ugl-Y1;Ugl-Y2;Ugl-Y3	FN1	-2.89407	-2.89619	NaN	2.51415	NaN	NaN	-2.32388	-2.326	NaN	3.08434	NaN	NaN	0.570189	1.71589	0.704261	0.753949	0.462376	-4.30599	-0.232484	0.698424	-0.277504	0.678002	___1			yes	86.1802	1	0.00184624	112.3	80.361	86.18	+	1876400000	0.217294	-1.09204	VSWQPPRARITGYIIKYEKPGSPPREVVPRP	ITGYIIK(1)YEK	ITGYIIK(86.18)YEK(-86.18)
UID419	576	P02751;P02751-17;P02751-3;P02751-15;P02751-8;P02751-7;P02751-9;P02751-14;P02751-11;P02751-10;P02751-6;P02751-5;P02751-13;P02751-12;P02751-4	K	1050	P02751	Fibronectin;Anastellin;Ugl-Y1;Ugl-Y2;Ugl-Y3	FN1	-2.70449	-1.92435	-0.0569615	2.15113	NaN	-0.0735391	-2.1343	-1.35416	0.513227	2.72132	NaN	0.49665	0.570189	1.71589	0.704261	0.753949	0.462376	-4.30599	-0.232484	0.698424	-0.277504	0.678002	___1			yes	110.662	1	4.54768e-20	194.5	185.07	110.66		1001200000	0.243678	-0.52164	RRGQPRQYNVGPSVSKYPLRNLQPASEYTVS	QYNVGPSVSK(1)YPLR	QYNVGPSVSK(110.66)YPLR
UID420	577	P02751;P02751-17;P02751-3;P02751-15;P02751-8;P02751-7;P02751-9;P02751-14;P02751-11;P02751-10;P02751-6;P02751-5;P02751-13;P02751-12;P02751-4;H0Y7Z1	K	1862	P02751	Fibronectin;Anastellin;Ugl-Y1;Ugl-Y2;Ugl-Y3	FN1	NaN	-2.72751	NaN	2.55372	NaN	NaN	NaN	-2.15732	NaN	3.12391	NaN	NaN	0.570189	1.71589	0.704261	0.753949	0.462376	-4.30599	-0.232484	0.698424	-0.277504	0.678002	___1			yes	92.4666	1	0.0477703	92.467	61.163	92.467	+	80850000	0.00919143	-0.0868946	DAVPANGQTPIQRTIKPDVRSYTITGLQPGT	TIK(1)PDVR	TIK(92.47)PDVR
UID776	943	P21333;P21333-2;Q5HY54;Q60FE5;A0A087WWY3	K	700	P21333;Q60FE5	Filamin-A	FLNA	-0.279608	-0.438925	-0.0483147	-0.243402	0.243548	0.0364757	-0.347069	-0.506386	-0.115776	-0.310863	0.176086	-0.0309859	-0.0674616	0.199957	-0.0996057	-0.0634908	-0.250996	-0.0136153	0.298426	0.282672	0.166163	0.125431	___1	+	CST;HTP	yes	87.242	1	7.21762e-108	291.06	252.48	125.45	+	1005700000	0.551544	-0.121704	TGVAVNKPAEFTVDAKHGGKAPLRVQVQDNE	TGVAVNKPAEFTVDAK(1)HGGK	TGVAVNK(-87.24)PAEFTVDAK(87.24)HGGK(-125.45)
UID780	947	P21333;P21333-2;Q5HY54;Q60FE5;A0A087WWY3	K	2607	P21333;Q60FE5	Filamin-A	FLNA	-0.321152	0.108138	NaN	NaN	-0.453453	-0.0440581	-0.388614	0.0406764	NaN	NaN	-0.520914	-0.11152	-0.0674616	0.199957	-0.0996057	-0.0634908	-0.250996	-0.0136153	0.298426	0.282672	0.166163	0.125431	___1	+	HTP	yes	54.0901	1	2.06231e-37	225.97	225.97	54.09	+	450940000	0.586842	-0.177631	VGVHGPRTPCEEILVKHVGSRLYSVSYLLKD	TPCEEILVK(1)HVGSR	TPCEEILVK(54.09)HVGSR
UID781	948	P21333;P21333-2;Q5HY54;Q60FE5;A0A087WWY3	K	1375	P21333;Q60FE5	Filamin-A	FLNA	-0.377299	-0.245634	NaN	NaN	NaN	-0.094535	-0.444761	-0.313096	NaN	NaN	NaN	-0.161997	-0.0674616	0.199957	-0.0996057	-0.0634908	-0.250996	-0.0136153	0.298426	0.282672	0.166163	0.125431	___1	+	HTP	yes	37.6778	0.999829	1.24832e-35	180.45	176.9	117.31	+	336910000	1.00193	-0.239156	VHGPGIQSGTTNKPNKFTVETRGAGTGGLGL	VHGPGIQSGTTNKPNK(1)FTVETR	VHGPGIQSGTTNK(-37.68)PNK(37.68)FTVETR
UID782	949	P21333;P21333-2;Q5HY54;Q60FE5;A0A087WWY3	K	1450	P21333;Q60FE5	Filamin-A	FLNA	NaN	NaN	NaN	NaN	-0.899799	-0.22555	NaN	NaN	NaN	NaN	-0.967261	-0.293012	-0.0674616	0.199957	-0.0996057	-0.0634908	-0.250996	-0.0136153	0.298426	0.282672	0.166163	0.125431	___1			yes	108.232	1	7.99372e-19	196.16	196.16	108.23	+	428330000	0.463894	-0.562675	GSPFKVPVHDVTDASKVKCSGPGLSPGMVRA	VPVHDVTDASK(1)VK	VPVHDVTDASK(108.23)VK(-108.23)
UID784	951	P21333;P21333-2;Q5HY54;Q60FE5;A0A087WWY3	K	781	P21333;Q60FE5	Filamin-A	FLNA	-0.249087	-0.170626	-0.181573	-0.34387	-0.00463385	0.731415	-0.316549	-0.238088	-0.249034	-0.411331	-0.0720955	0.663953	-0.0674616	0.199957	-0.0996057	-0.0634908	-0.250996	-0.0136153	0.298426	0.282672	0.166163	0.125431	___1	+	HTP	yes	93.0956	1	0.000810705	107.83	96.87	93.096		493860000	0.0813311	-0.0363958	GSHPNKVKVYGPGVAKTGLKAHEPTYFTVDC	VYGPGVAK(1)TGLK	VYGPGVAK(93.1)TGLK(-93.1)
UID340	495	O75369;O75369-2;O75369-9;O75369-8;O75369-6;O75369-3;O75369-5;O75369-4;P21333;P21333-2;Q5HY54;F8WE98;Q14315;Q14315-2	K	42	O75369;P21333;Q14315	Filamin-B;Filamin-A;Filamin-C	FLNB;FLNA;FLNC	NaN	NaN	NaN	NaN	-0.821331	-0.455663	NaN	NaN	NaN	NaN	-0.737761	-0.372094	0.0835697	0.34854	0.107168	-0.0570077	0.18713	-0.0136153	0.0893101	0.0778292	-0.0302961	-0.0297355	___1	+	CST;HTP	yes	102.609	1	0.0396119	102.61	72.039	102.61	+	146160000	0.750691	-0.638497	_MPVTEKDLAEDAPWKKIQQNTFTRWCNEHL;EMPATEKDLAEDAPWKKIQQNTFTRWCNEHL;EMPSTEKDLAEDAPWKKIQQNTFTRWCNEHL	DLAEDAPWK(1)K	DLAEDAPWK(102.61)K(-102.61)
UID1028	1199	P39748;P39748-2	K	375	P39748	Flap endonuclease 1	FEN1	0.510964	NaN	NaN	NaN	NaN	-0.353227	0.948306	NaN	NaN	NaN	NaN	0.0841149	0.437342	0.34043	0.467229	0.47273	0.353466	-0.388487	0.717523	0.416577	0.458106	0.0428814	___1	+	CST;HTP;LTP	yes	79.4686	1	0.0315587	79.469	57.941	79.469	+	162900000	0.0530246	0.0788687	PKGSTKKKAKTGAAGKFKRGK__________	TGAAGK(1)FK	TGAAGK(79.47)FK(-79.47)
UID423	580	P04075;J3KPS3;P04075-2;H3BQN4;H3BU78	K	230	P04075	Fructose-bisphosphate aldolase A;Fructose-bisphosphate aldolase	ALDOA	-0.216216	NaN	0.0135644	NaN	-0.183527	-0.273856	-0.277144	NaN	-0.0473638	NaN	-0.244455	-0.334784	-0.0609282	0.0769282	-0.000991601	-0.031971	0.00672422	0.0221268	-0.126581	-0.0979379	-0.199188	-0.0898853	___1	+	CST;HTP	yes	57.3392	1	2.69981e-75	219.22	219.22	57.339	+	3652700000	1.1117	-0.165009	KALSDHHIYLEGTLLKPNMVTPGHACTQKFS	ALSDHHIYLEGTLLK(1)PNMVTPGHACTQK	ALSDHHIYLEGTLLK(57.34)PNMVTPGHACTQK(-57.34)
UID424	581	P04075;J3KPS3;P04075-2;H3BQN4;H3BU78	K	243	P04075	Fructose-bisphosphate aldolase A;Fructose-bisphosphate aldolase	ALDOA	NaN	NaN	NaN	NaN	-0.877386	-0.399777	NaN	NaN	NaN	NaN	-0.938314	-0.460705	-0.0609282	0.0769282	-0.000991601	-0.031971	0.00672422	0.0221268	-0.126581	-0.0979379	-0.199188	-0.0898853	___1			yes	156.274	1	3.1968e-38	156.27	152.78	156.27	+	169580000	0.642407	-0.638581	LLKPNMVTPGHACTQKFSHEEIAMATVTALR	PNMVTPGHACTQK(1)FSHEEIAMATVTALRR	PNMVTPGHACTQK(156.27)FSHEEIAMATVTALRR
UID430	587	P04075;J3KPS3;P04075-2;H3BQN4;H3BPS8;H3BUH7	K	42	P04075	Fructose-bisphosphate aldolase A;Fructose-bisphosphate aldolase	ALDOA	-0.201642	-0.559365	-0.325448	NaN	-0.106886	-0.148057	-0.26257	-0.620294	-0.386376	NaN	-0.167814	-0.208985	-0.0609282	0.0769282	-0.000991601	-0.031971	0.00672422	0.0221268	-0.126581	-0.0979379	-0.199188	-0.0898853	___1	+	CST;HTP	yes	155.969	1	4.61056e-29	211.46	211.46	155.97	+	1095100000	1.52001	-0.26828	GKGILAADESTGSIAKRLQSIGTENTEENRR	GILAADESTGSIAK(1)R	GILAADESTGSIAK(155.97)R
UID426	583	P04075;J3KPS3;P04075-2;H3BQN4;H3BPS8;H3BUH7;H3BU78;H3BR04;H3BMQ8;P09972;A8MVZ9;K7EKH5;C9J8F3;J3KSV6;J3QKP5	K	147	P04075;P09972	Fructose-bisphosphate aldolase A;Fructose-bisphosphate aldolase;Fructose-bisphosphate aldolase C	ALDOA;ALDOC	-0.198309	-0.546219	-0.0755112	-1.49157	-0.472378	-0.154917	-0.249284	-0.597193	-0.126486	-1.54254	-0.523353	-0.205892	-0.050975	0.117242	0.0156567	-0.0321849	-0.134504	0.0321551	-0.182012	-0.0268556	-0.270432	-0.069765	___1	+	CST;HTP	yes	143.887	1	7.08084e-08	178.99	178.99	143.89	+	1475000000	1.14942	-0.489816	SERCAQYKKDGADFAKWRCVLKIGEHTPSAL;SERCAQYKKDGADFAKWRCVLKISERTPSAL	DGADFAK(1)WR	DGADFAK(143.89)WR
UID433	590	P04075;P04075-2;H3BQN4;H3BPS8;P09972	K	200	P04075;P09972	Fructose-bisphosphate aldolase A;Fructose-bisphosphate aldolase;Fructose-bisphosphate aldolase C	ALDOA;ALDOC	NaN	NaN	0.0557176	NaN	NaN	-0.0889991	NaN	NaN	0.00474259	NaN	NaN	-0.139974	-0.050975	0.117242	0.0156567	-0.0321849	-0.134504	0.0321551	-0.182012	-0.0268556	-0.270432	-0.069765	___1	+	CST;HTP	yes	214.106	1	5.45752e-73	214.11	214.11	214.11	+	142180000	0.0674785	-0.0166408	PIVEPEILPDGDHDLKRCQYVTEKVLAAVYK	YASICQQNGIVPIVEPEILPDGDHDLK(1)R	YASICQQNGIVPIVEPEILPDGDHDLK(214.11)R
UID552	717	P07954-2;P07954	K	249	P07954-2	Fumarate hydratase, mitochondrial	FH	NaN	0.0183405	NaN	NaN	NaN	-0.294127	NaN	0.321701	NaN	NaN	NaN	0.00923356	0.303361	0.180514	0.193224	0.334919	-0.0232975	0.0863076	0.429994	0.461107	0.271803	0.460987	___1	+	CST;HTP	yes	74.2687	1	0.0115171	85.731	29.001	74.269	+	192370000	0.267891	-0.137893	TAVGTGLNTRIGFAEKVAAKVAALTGLPFVT	IGFAEK(1)VAAK	IGFAEK(74.27)VAAK(-74.27)
UID553	718	P07954-2;P07954	K	23	P07954-2	Fumarate hydratase, mitochondrial	FH	-0.415451	-0.15612	-0.342091	-0.240832	NaN	NaN	-0.11209	0.147241	-0.0387305	0.0625286	NaN	NaN	0.303361	0.180514	0.193224	0.334919	-0.0232975	0.0863076	0.429994	0.461107	0.271803	0.460987	___1	+	CST;HTP	yes	105.649	1	7.05068e-06	149.23	138.7	105.65	+	129860000	1.83086	-0.288624	RIEYDTFGELKVPNDKYYGAQTVRSTMNFKI	VPNDK(1)YYGAQTVR	VPNDK(105.65)YYGAQTVR
UID590	755	P09382	K	108	P09382	Galectin-1	LGALS1	NaN	0.00970539	0.0906071	NaN	-0.563237	-0.127862	NaN	-0.198631	-0.117729	NaN	-0.771574	-0.336199	-0.208337	0.101915	-0.259549	-0.23922	-0.0813296	0.0342882	-0.242115	-0.16753	-0.241147	-0.177453	___1	+	HTP	yes	182.461	1	3.01147e-20	185.61	130.5	182.46	+	434640000	0.414219	-0.147697	DQANLTVKLPDGYEFKFPNRLNLEAINYMAA	LPDGYEFK(1)FPNR	LPDGYEFK(182.46)FPNR
UID592	757	P09382	K	29	P09382	Galectin-1	LGALS1	NaN	NaN	NaN	NaN	-0.18263	0.0361847	NaN	NaN	NaN	NaN	-0.390967	-0.172152	-0.208337	0.101915	-0.259549	-0.23922	-0.0813296	0.0342882	-0.242115	-0.16753	-0.241147	-0.177453	___1	+	CST;HTP	yes	147.639	1	2.70219e-13	147.64	132.95	147.64		216550000	0.204453	-0.0732227	PGECLRVRGEVAPDAKSFVLNLGKDSNNLCL	VRGEVAPDAK(1)SFVLNLGK	VRGEVAPDAK(147.64)SFVLNLGK(-147.64)
UID483	641	P06396-2;P06396;A0A0A0MS51;A0A0A0MT01;P06396-4;P06396-3	K	497	P06396-2	Gelsolin	GSN	NaN	NaN	NaN	NaN	0.244417	0.22774	NaN	NaN	NaN	NaN	0.113737	0.0970602	-0.13068	0.134957	0.0504161	0.123017	-0.334642	0.00992578	-0.262686	-0.118473	-0.26027	-0.0101242	___1			yes	105.345	1	0.000920662	107.08	96.376	105.35	+	162570000	1.64828	0.236078	AHLMSLFGGKPMIIYKGGTSREGGQTAPAST	PMIIYK(1)GGTSR	PMIIYK(105.35)GGTSR
UID511	669	P07093-2;P07093-3	K	326	P07093-2	Glia-derived nexin	SERPINE2	-3.01867	-1.73786	1.52686	NaN	NaN	NaN	-2.82628	-1.54547	1.71924	NaN	NaN	NaN	0.192382	0.29177	-0.239097	0.192382	0.316875	NaN	NaN	NaN	NaN	NaN	___1			yes	139.97	1	0.00424686	139.97	101.81	139.97	+	162270000	0.29268	-1.07656	LGITDMFDSSKANFAKITRSENLHVSHILQK	ANFAK(1)ITR	ANFAK(139.97)ITR
UID648	813	P11413;P11413-3;P11413-2;E7EUI8;E7EM57;E9PD92	K	171	P11413	Glucose-6-phosphate 1-dehydrogenase	G6PD	NaN	-1.13842	NaN	NaN	NaN	0.120856	NaN	-1.12034	NaN	NaN	NaN	0.138936	0.0180799	0.237816	-0.0164095	0.0857387	-0.101457	0.369568	-0.0711466	0.0525693	-0.123996	0.533377	___1	+	CST;HTP	yes	64.2645	1	0.00755877	105.25	41.769	64.265	+	136600000	0.246163	-0.508784	ESCMSQIGWNRIIVEKPFGRDLQSSDRLSNH	IIVEK(1)PFGR	IIVEK(64.26)PFGR
UID373	530	P00367;P00367-3;P00367-2	K	480	P00367	Glutamate dehydrogenase 1, mitochondrial	GLUD1	-0.186795	0.575535	-0.138651	0.21808	1.02865	NaN	-0.570381	0.191948	-0.522237	-0.165507	0.645066	NaN	-0.383587	0.178396	-0.704213	-0.569995	-0.542836	-0.212225	-0.329214	-0.289068	-0.43796	-0.230868	___1	+	HTP	yes	109.284	1	1.89073e-11	114.56	108.72	109.28		360100000	0.584907	0.299364	HLLMSVQESLERKFGKHGGTIPIVPTAEFQD	FGK(1)HGGTIPIVPTAEFQDR	FGK(109.28)HGGTIPIVPTAEFQDR
UID374	531	P00367	K	84	P00367	Glutamate dehydrogenase 1, mitochondrial	GLUD1	0.32793	NaN	NaN	NaN	0.219545	NaN	-0.0556564	NaN	NaN	NaN	-0.164042	NaN	-0.383587	0.178396	-0.704213	-0.569995	-0.542836	-0.212225	-0.329214	-0.289068	-0.43796	-0.230868	___1	+	CST;HTP	yes	210.955	1	6.59193e-28	210.95	177.73	210.95	+	63109000	0.905092	0.273737	MVEGFFDRGASIVEDKLVEDLRTRESEEQKR	GASIVEDK(1)LVEDLR	GASIVEDK(210.95)LVEDLR
UID375	532	P00367;P00367-3;P00367-2	K	503	P00367	Glutamate dehydrogenase 1, mitochondrial	GLUD1	-0.216495	0.360365	-0.235692	-0.0605727	-0.0189068	0.245609	-0.600081	-0.0232214	-0.619278	-0.444159	-0.402493	-0.137978	-0.383587	0.178396	-0.704213	-0.569995	-0.542836	-0.212225	-0.329214	-0.289068	-0.43796	-0.230868	___1	+	CST;HTP	yes	178.324	1	8.74354e-44	215.98	198.16	178.32		773370000	0.0430691	0.0123847	VPTAEFQDRISGASEKDIVHSGLAYTMERSA	ISGASEK(1)DIVHSGLAYTMER	ISGASEK(178.32)DIVHSGLAYTMER
UID376	533	P00367;P00367-3;P00367-2;P49448	K	457	P00367	Glutamate dehydrogenase 1, mitochondrial;Glutamate dehydrogenase 2, mitochondrial	GLUD1;GLUD2	-0.0498204	0.244803	-0.518531	NaN	0.106614	0.00640708	-0.433407	-0.138783	-0.902118	NaN	-0.276972	-0.37718	-0.383587	0.178396	-0.704213	-0.569995	-0.542836	-0.212225	-0.329214	-0.289068	-0.43796	-0.230868	___1	+	CST;HTP	yes	87.3226	1	0.0337302	109.01	80.5	87.323	+	197220000	0.118711	-0.0421054	WLKNLNHVSYGRLTFKYERDSNYHLLMSVQE	LTFK(1)YER	LTFK(87.32)YER
UID353	510	O94925;O94925-3	K	164	O94925;O94925-3	Glutaminase kidney isoform, mitochondrial	GLS	NaN	NaN	NaN	-0.548482	0.583475	NaN	NaN	NaN	NaN	-0.454938	0.67702	NaN	0.0935444	0.286176	0.206643	0.0244225	0.383209	0.454232	-0.274549	-0.0597328	-0.0892812	0.145286	___1	+	HTP	yes	73.0667	1	0.000398321	138.66	117.76	73.067	+	155210000	0.00862951	0.0174966	EGQEKIPVHKFITALKSTGLRTSDPRLKECM	FITALK(1)STGLR	FITALK(73.07)STGLR
UID355	512	O94925;O94925-3	K	158	O94925;O94925-3	Glutaminase kidney isoform, mitochondrial	GLS	NaN	0.0549693	NaN	NaN	NaN	-0.527552	NaN	0.148514	NaN	NaN	NaN	-0.434007	0.0935444	0.286176	0.206643	0.0244225	0.383209	0.454232	-0.274549	-0.0597328	-0.0892812	0.145286	___1	+	HTP	yes	81.0165	1	1.24302e-05	157.38	146.62	81.017		94478000	0.24711	-0.236291	LFYTIAEGQEKIPVHKFITALKSTGLRTSDP	IPVHK(1)FITALK	IPVHK(81.02)FITALK(-81.02)
UID81	84	A0A1B0GVU9;B4DDN1;H7C0R3;A0A0U1RQX5;A0A0U1RQX9;P47897;P47897-2	K	673	A0A1B0GVU9;P47897	Glutamine--tRNA ligase	QARS	-0.221369	NaN	0.107838	NaN	NaN	NaN	-0.135547	NaN	0.193659	NaN	NaN	NaN	0.0858212	0.262752	0.167298	0.252737	-0.12481	0.0791754	0.0654836	0.113761	-0.586704	0.092467	___1			yes	56.4315	1	0.0777867	60.102	24.222	56.432		17745000	0.103152	-0.0567654	VESLEVTCRRADAGEKPKAFIHWVSQPLMCE	RADAGEK(1)PK	RADAGEK(56.43)PK(-56.43)
UID1775	1956	Q9Y2Q3;Q9Y2Q3-3;Q9Y2Q3-2;E9PFN5;C9JNT3	K	71	Q9Y2Q3	Glutathione S-transferase kappa 1	GSTK1	-0.088558	NaN	0.244845	NaN	NaN	NaN	-0.311362	NaN	0.0220414	NaN	NaN	NaN	-0.222804	0.225066	-0.454974	-0.479459	0.015082	0.171694	-0.18997	-0.189533	-0.362443	-0.255637	___1	+	HTP	yes	60.5185	1	5.34467e-05	147.2	125.21	60.518	+	18381000	0.142101	0.0781436	PGLLPRKGLYMANDLKLLRHHLQIPIHFPKD	GLYMANDLK(1)LLR	GLYMANDLK(60.52)LLR
UID1359	1536	P78417;Q5TA02;P78417-3	K	152	P78417	Glutathione S-transferase omega-1	GSTO1	NaN	NaN	NaN	NaN	0.359253	0.331485	NaN	NaN	NaN	NaN	-0.0036218	-0.0313893	-0.362875	0.086572	-0.367035	-0.358714	-0.24011	-0.259757	-0.409487	-0.392754	-0.505627	-0.300639	___1	+	CST;HTP	yes	87.5065	1	0.000149281	105.08	91.665	105.08	+	122050000	1.59213	0.345369	EDYAGLKEEFRKEFTKLEEVLTNKKTTFFGG	EFTK(1)LEEVLTNKK	EFTK(87.51)LEEVLTNK(-87.51)K(-105.08)
UID1360	1537	P78417;Q5TA02;P78417-3	K	160	P78417	Glutathione S-transferase omega-1	GSTO1	NaN	NaN	NaN	NaN	0.0763001	0.293022	NaN	NaN	NaN	NaN	-0.286574	-0.0698529	-0.362875	0.086572	-0.367035	-0.358714	-0.24011	-0.259757	-0.409487	-0.392754	-0.505627	-0.300639	___1	+	CST;HTP	yes	149.653	1	0.000997526	160.26	82.342	149.65	+	277440000	0.4713	0.184661	EFRKEFTKLEEVLTNKKTTFFGGNSISMIDY	LEEVLTNK(1)K	LEEVLTNK(149.65)K(-149.65)
UID445	603	P04406;P04406-2	K	84	P04406;P04406-2	Glyceraldehyde-3-phosphate dehydrogenase	GAPDH	NaN	NaN	NaN	NaN	-0.149891	-0.00970932	NaN	NaN	NaN	NaN	-0.160913	-0.0207311	-0.0110218	0.170167	0.0614428	0.0145004	0.16059	0.433465	-0.0464489	-0.0472584	-0.0775271	-0.0365439	___1	+	HTP	yes	118.187	1	1.35782e-11	118.19	118.19	118.19	+	603380000	0.338358	-0.0798003	INGNPITIFQERDPSKIKWGDAGAEYVVEST	LVINGNPITIFQERDPSK(1)IK	LVINGNPITIFQERDPSK(118.19)IK(-118.19)
UID446	604	P04406	K	61	P04406	Glyceraldehyde-3-phosphate dehydrogenase	GAPDH	0.109842	-0.406731	NaN	NaN	-0.512331	NaN	0.0988203	-0.417752	NaN	NaN	-0.523353	NaN	-0.0110218	0.170167	0.0614428	0.0145004	0.16059	0.433465	-0.0464489	-0.0472584	-0.0775271	-0.0365439	___1	+	CST;HTP	yes	48.091	1	0.000105767	106.62	91.742	48.091		85499000	0.529226	-0.26974	MFQYDSTHGKFHGTVKAENGKLVINGNPITI	FHGTVK(1)AENGK	FHGTVK(48.09)AENGK(-48.09)
UID448	606	P04406;E7EUT5;P04406-2	K	251	P04406;P04406-2	Glyceraldehyde-3-phosphate dehydrogenase	GAPDH	NaN	NaN	NaN	NaN	-0.952353	-0.125957	NaN	NaN	NaN	NaN	-0.963375	-0.136979	-0.0110218	0.170167	0.0614428	0.0145004	0.16059	0.433465	-0.0464489	-0.0472584	-0.0775271	-0.0365439	___1	+	LTP	yes	133.98	1	5.55795e-16	133.98	129.57	133.98	+	200560000	0.380607	-0.539155	PTANVSVVDLTCRLEKPAKYDDIKKVVKQAS	VPTANVSVVDLTCRLEK(1)PAK	VPTANVSVVDLTCRLEK(133.98)PAK(-133.98)
UID449	607	P04406;E7EUT5;P04406-2	K	254	P04406;P04406-2	Glyceraldehyde-3-phosphate dehydrogenase	GAPDH	-0.266643	-0.607515	-0.0159238	NaN	-0.352762	0.234475	-0.277664	-0.618537	-0.0269456	NaN	-0.363783	0.223453	-0.0110218	0.170167	0.0614428	0.0145004	0.16059	0.433465	-0.0464489	-0.0472584	-0.0775271	-0.0365439	___1	+	CST;HTP;LTP	yes	77.338	1	0.000181925	151.97	65.879	121.73	+	1535400000	0.629336	-0.201674	NVSVVDLTCRLEKPAKYDDIKKVVKQASEGP	PAK(1)YDDIKK	PAK(77.34)YDDIK(-77.34)K(-121.73)
UID450	608	P04406;E7EUT5;P04406-2	K	139	P04406;P04406-2	Glyceraldehyde-3-phosphate dehydrogenase	GAPDH	NaN	0.0851035	0.54609	NaN	-0.82098	0.111804	NaN	0.0740817	0.535069	NaN	-0.832002	0.100782	-0.0110218	0.170167	0.0614428	0.0145004	0.16059	0.433465	-0.0464489	-0.0472584	-0.0775271	-0.0365439	___1	+	CST;HTP	yes	51.5858	1	8.39999e-125	267.77	254.2	51.586		975710000	0.0222001	-0.0194956	PSADAPMFVMGVNHEKYDNSLKIISNASCTT	VIISAPSADAPMFVMGVNHEK(1)YDNSLK	VIISAPSADAPMFVMGVNHEK(51.59)YDNSLK(-51.59)
UID452	610	P04406;E7EUT5;P04406-2	K	194	P04406;P04406-2	Glyceraldehyde-3-phosphate dehydrogenase	GAPDH	-0.202172	-0.279251	-0.0195124	NaN	0.0630849	0.0484566	-0.213194	-0.290273	-0.0305341	NaN	0.0520631	0.0374349	-0.0110218	0.170167	0.0614428	0.0145004	0.16059	0.433465	-0.0464489	-0.0472584	-0.0775271	-0.0365439	___1	+	CST;HTP	yes	121.733	1	8.93302e-05	152.28	122.8	121.73	+	4803400000	0.4919	-0.0778789	HAITATQKTVDGPSGKLWRDGRGALQNIIPA	TVDGPSGK(1)LWR	TVDGPSGK(121.73)LWR
UID456	614	P04406;E7EUT5;P04406-2	K	334	P04406;P04406-2	Glyceraldehyde-3-phosphate dehydrogenase	GAPDH	NaN	NaN	NaN	NaN	-1.12195	0.1107	NaN	NaN	NaN	NaN	-1.13298	0.099678	-0.0110218	0.170167	0.0614428	0.0145004	0.16059	0.433465	-0.0464489	-0.0472584	-0.0775271	-0.0365439	___1	+	CST;HTP	yes	155.334	1	3.79286e-06	164.54	164.54	155.33	+	123000000	0.249792	-0.505627	GYSNRVVDLMAHMASKE______________	VVDLMAHMASK(1)E	VVDLMAHMASK(155.33)E
UID457	615	P04406;E7EUT5;P04406-2	K	263	P04406;P04406-2	Glyceraldehyde-3-phosphate dehydrogenase	GAPDH	-0.246958	-1.2304	0.163578	NaN	NaN	NaN	-0.25798	-1.24142	0.152556	NaN	NaN	NaN	-0.0110218	0.170167	0.0614428	0.0145004	0.16059	0.433465	-0.0464489	-0.0472584	-0.0775271	-0.0365439	___1	+	HTP	yes	110.135	1	0.000620185	133.13	121.18	110.14		60915000	0.397236	-0.437925	RLEKPAKYDDIKKVVKQASEGPLKGILGYTE	VVK(1)QASEGPLK	VVK(110.14)QASEGPLK(-110.14)
UID458	616	P04406;E7EUT5;P04406-2	K	107	P04406;P04406-2	Glyceraldehyde-3-phosphate dehydrogenase	GAPDH	NaN	NaN	NaN	NaN	-0.0422129	-0.151589	NaN	NaN	NaN	NaN	-0.0532347	-0.16261	-0.0110218	0.170167	0.0614428	0.0145004	0.16059	0.433465	-0.0464489	-0.0472584	-0.0775271	-0.0365439	___1	+	CST;HTP	yes	145.668	1	5.61577e-263	361.94	361.94	145.67	+	2240900000	0.485318	-0.0969008	AEYVVESTGVFTTMEKAGAHLQGGAKRVIIS	WGDAGAEYVVESTGVFTTMEK(1)AGAHLQGGAK	WGDAGAEYVVESTGVFTTMEK(145.67)AGAHLQGGAK(-145.67)
UID459	617	P04406-2	K	19	P04406-2	Glyceraldehyde-3-phosphate dehydrogenase	GAPDH	0.109842	-0.406731	NaN	NaN	-0.512331	NaN	0.0988203	-0.417752	NaN	NaN	-0.523353	NaN	-0.0110218	0.170167	0.0614428	0.0145004	0.16059	0.433465	-0.0464489	-0.0472584	-0.0775271	-0.0365439	___1			yes	48.091	1	0.000105767	106.62	91.742	48.091		85499000	0.529226	-0.26974	MFQYDSTHGKFHGTVKAENGKLVINGNPITI	FHGTVK(1)AENGK	FHGTVK(48.09)AENGK(-48.09)
UID112	121	P62826;B5MDF5;J3KQE5;F5H018;H0YFC6	K	37	P62826	GTP-binding nuclear protein Ran	RAN	NaN	-0.186463	0.258135	-0.551079	NaN	NaN	NaN	-0.270921	0.173678	-0.635537	NaN	NaN	-0.0844577	0.0711998	-0.0412564	-0.0701296	-0.0987858	0.0736721	-0.0585068	-0.12209	-0.101007	-0.167278	___1	+	CST;HTP	yes	45.9154	1	0.000966782	95.401	80.199	45.915		21573000	0.247858	-0.159802	GKTTFVKRHLTGEFEKKYVATLGVEVHPLVF	RHLTGEFEK(1)K	RHLTGEFEK(45.92)K(-45.92)
UID113	122	P62826;B5MDF5;J3KQE5;F5H018;B4DV51	K	99	P62826	GTP-binding nuclear protein Ran	RAN	-0.169318	NaN	NaN	NaN	-0.171651	0.228788	-0.253775	NaN	NaN	NaN	-0.256109	0.144331	-0.0844577	0.0711998	-0.0412564	-0.0701296	-0.0987858	0.0736721	-0.0585068	-0.12209	-0.101007	-0.167278	___1	+	CST;HTP	yes	86.0142	1	8.245e-05	113.03	104.92	86.014	+	215510000	0.0941286	-0.0373936	QCAIIMFDVTSRVTYKNVPNWHRDLVRVCEN	VTYK(1)NVPNWHR	VTYK(86.01)NVPNWHR
UID1299	1470	P62873;P62873-2;F6UT28;F6X3N5;B1AKQ8;P62879;C9JIS1;C9JXA5;E7EP32;C9JZN1	K	57	P62873;P62879	Guanine nucleotide-binding protein G(I)/G(S)/G(T) subunit beta-1;Guanine nucleotide-binding protein G(I)/G(S)/G(T) subunit beta-2	GNB1;GNB2	NaN	-0.740483	NaN	NaN	NaN	-0.656295	NaN	-0.642718	NaN	NaN	NaN	-0.558529	0.0977655	0.147495	0.186817	0.0880053	0.164188	NaN	0.0519358	0.0031006	0.415424	0.145343	___1	+	HTP	yes	58.8298	1	2.42616e-09	121.27	112.01	58.83		44289000	1.41652	-0.698389	RIQMRTRRTLRGHLAKIYAMHWGTDSRLLVS	GHLAK(1)IYAMHWGTDSR	GHLAK(58.83)IYAMHWGTDSR
UID1331	1502	P63244;J3KPE3;D6RHH4;D6RAC2;H0Y8W2;D6R9Z1;D6R9L0;D6REE5;H0YAM7;D6RFX4;H0Y8R5	K	183	P63244	Guanine nucleotide-binding protein subunit beta-2-like 1;Guanine nucleotide-binding protein subunit beta-2-like 1, N-terminally processed	GNB2L1	NaN	NaN	NaN	NaN	-0.445125	-0.113717	NaN	NaN	NaN	NaN	-0.46313	-0.131722	-0.0180054	0.0465198	-0.0131346	-0.0196474	-0.0345374	0.0794569	0.0517684	-0.0176431	-0.0183676	-0.0624886	___1	+	HTP	yes	117.036	1	0.00104081	117.04	117.04	117.04	+	151490000	0.467542	-0.279421	CGWDKLVKVWNLANCKLKTNHIGHTGYLNTV	VWNLANCK(1)LK	VWNLANCK(117.04)LK(-117.04)
UID76	79	A0A0G2JIW1;P0DMV9;P0DMV8;P0DMV8-2;V9GZ37	K	525	A0A0G2JIW1	Heat shock 70 kDa protein 1B;Heat shock 70 kDa protein 1A	HSPA1B;HSPA1A	0.010572	-0.247986	NaN	NaN	0.108592	NaN	-0.0475291	-0.306087	NaN	NaN	0.0504908	NaN	-0.0581011	0.198298	-0.28297	-0.175028	-0.107498	NaN	0.0250638	0.2837	-0.0581011	0.178434	___1	+	CST;HTP	yes	93.3738	1	0.00375069	115.71	81.098	93.374		61672000	0.139376	-0.0429407	RLSKEEIERMVQEAEKYKAEDEVQRERVSAK	MVQEAEK(1)YK	MVQEAEK(93.37)YK(-93.37)
UID75	78	A0A0G2JIW1;P0DMV9;P0DMV8;P0DMV8-2;V9GZ37;P17066	K	508	A0A0G2JIW1;P17066	Heat shock 70 kDa protein 1B;Heat shock 70 kDa protein 1A;Heat shock 70 kDa protein 6	HSPA1B;HSPA1A;HSPA6	NaN	NaN	NaN	NaN	-0.404788	0.0576288	NaN	NaN	NaN	NaN	-0.40525	0.0571661	-0.000462694	0.13732	-0.0958715	-0.0991345	0.0049837	0.0231245	0.0837467	0.117305	-0.0380912	0.151196	___1	+	HTP	yes	164.724	1	3.76485e-05	164.72	111.17	164.72	+	146560000	0.229126	-0.173579	DKSTGKANKITITNDKGRLSKEEIERMVQEA;DRSTGKANKITITNDKGRLSKEEVERMVHEA	ITITNDK(1)GR	ITITNDK(164.72)GR
UID639	804	P11142;E9PKE3;E9PNE6;P11142-2;A8K7Q2;E9PN89	K	328	P11142	Heat shock cognate 71 kDa protein	HSPA8	NaN	NaN	NaN	NaN	-1.81085	-0.173549	NaN	NaN	NaN	NaN	-1.78535	-0.148055	0.0254937	0.108149	0.0270595	-0.0242452	-0.00810471	-0.206278	0.150946	0.0665768	0.112634	0.0239279	___1	+	HTP	yes	130.556	1	4.26116e-11	130.56	130.56	130.56	+	95021000	0.357364	-0.992199	TLDPVEKALRDAKLDKSQIHDIVLVGGSTRI	LDK(1)SQIHDIVLVGGSTR	LDK(130.56)SQIHDIVLVGGSTR
UID640	805	P11142;E9PKE3;P11142-2;A8K7Q2;E9PN89	K	246	P11142	Heat shock cognate 71 kDa protein	HSPA8	-0.0338181	-0.617908	NaN	NaN	NaN	-0.0322093	-0.0083244	-0.592414	NaN	NaN	NaN	-0.00671556	0.0254937	0.108149	0.0270595	-0.0242452	-0.00810471	-0.206278	0.150946	0.0665768	0.112634	0.0239279	___1	+	CST;HTP	yes	148.914	1	1.94848e-15	198.61	176.87	148.91	+	344450000	0.440364	-0.227979	EDFDNRMVNHFIAEFKRKHKKDISENKRAVR	MVNHFIAEFK(1)R	MVNHFIAEFK(148.91)R
UID641	806	P11142;E9PKE3;E9PNE6;A8K7Q2;E9PS65;E9PM13	K	524	P11142	Heat shock cognate 71 kDa protein	HSPA8	-0.148773	-0.208479	NaN	NaN	0.0249971	NaN	-0.12328	-0.182986	NaN	NaN	0.0504908	NaN	0.0254937	0.108149	0.0270595	-0.0242452	-0.00810471	-0.206278	0.150946	0.0665768	0.112634	0.0239279	___1	+	CST;HTP	yes	93.3738	1	0.00375069	115.71	81.098	93.374		65271000	0.594204	-0.110752	RLSKEDIERMVQEAEKYKAEDEKQRDKVSSK	MVQEAEK(1)YK	MVQEAEK(93.37)YK(-93.37)
UID643	808	P11142;E9PKE3;E9PNE6;P11142-2;E9PLF4;E9PQQ4;E9PQK7;E9PK54;E9PPY6;E9PN25	K	71	P11142	Heat shock cognate 71 kDa protein	HSPA8	NaN	-0.744393	0.097159	0.784209	-1.69888	NaN	NaN	-0.718899	0.122653	0.809702	-1.67339	NaN	0.0254937	0.108149	0.0270595	-0.0242452	-0.00810471	-0.206278	0.150946	0.0665768	0.112634	0.0239279	___1	+	CST;HTP	yes	75.4785	1	1.40196e-44	233.32	214.51	75.479		165450000	0.284471	-0.390477	KNQVAMNPTNTVFDAKRLIGRRFDDAVVQSD	NQVAMNPTNTVFDAK(1)R	NQVAMNPTNTVFDAK(75.48)R
UID638	803	P11142;E9PKE3;E9PNE6;A8K7Q2;E9PS65;E9PM13;P34931;Q53FA3;P54652	K	507	P11142;P34931;P54652	Heat shock cognate 71 kDa protein;Heat shock 70 kDa protein 1-like;Heat shock-related 70 kDa protein 2	HSPA8;HSPA1L;HSPA2	NaN	NaN	NaN	NaN	-0.152779	0.309638	NaN	NaN	NaN	NaN	-0.40525	0.0571661	-0.252471	0.235619	-0.23046	-0.386041	0.137555	-0.206278	-0.0568991	-0.245489	-0.33558	-0.253254	___1	+	HTP	yes	164.724	1	3.76485e-05	164.72	111.17	164.72	+	146560000	0.101383	0.0784293	DKSTGKENKITITNDKGRLSKDDIDRMVQEA;DKSTGKENKITITNDKGRLSKEDIERMVQEA;DKSTGKVNKITITNDKGRLSKEEIERMVLDA	ITITNDK(1)GR	ITITNDK(164.72)GR
UID644	809	P11142;E9PKE3;P11142-2;E9PN89;E9PLF4;E9PQQ4;E9PQK7;E9PK54;E9PPY6;E9PN25;P54652	K	108	P11142;P54652	Heat shock cognate 71 kDa protein;Heat shock-related 70 kDa protein 2	HSPA8;HSPA2	0.0667657	-0.0729578	NaN	NaN	NaN	NaN	-0.185706	-0.325429	NaN	NaN	NaN	NaN	-0.252471	0.235619	-0.23046	-0.386041	0.137555	-0.206278	-0.0568991	-0.245489	-0.33558	-0.253254	___1	+	CST;HTP;LTP	yes	55.0637	1	0.0514317	55.064	55.064	55.064	+	4003600	0.0124206	-0.00309604	MVVNDAGRPKVQVEYKGETKSFYPEEVSSMV;RVVSEGGKPKVQVEYKGETKTFFPEEISSMV	VQVEYK(1)GETK	VQVEYK(55.06)GETK(-55.06)
UID460	618	P04792	K	123	P04792	Heat shock protein beta-1	HSPB1	-0.208842	NaN	NaN	NaN	NaN	0.0472625	-0.147642	NaN	NaN	NaN	NaN	0.108463	0.0612005	0.245514	-0.115773	-0.243047	0.495496	0.410494	0.0590536	0.0633475	0.0944617	0.0566579	___1	+	CST;HTP	yes	177.033	1	1.7617e-35	177.03	169.19	177.03	+	254260000	0.192678	-0.0807898	ELTVKTKDGVVEITGKHEERQDEHGYISRCF	DGVVEITGK(1)HEERQDEHGYISR	DGVVEITGK(177.03)HEERQDEHGYISR
UID543	701	P07900;P07900-2;Q14568;P08238;Q58FF8	K	275	P07900;P08238;Q58FF8	Heat shock protein HSP 90-alpha;Heat shock protein HSP 90-alpha A2;Heat shock protein HSP 90-beta;Putative heat shock protein HSP 90-beta 2	HSP90AA1;HSP90AA2P;HSP90AB1;HSP90AB2P	0.143921	-0.505406	-0.18365	NaN	NaN	NaN	0.33555	-0.313777	0.00797887	NaN	NaN	NaN	0.191629	0.0661939	0.330405	0.293976	0.167435	0.158918	0.190161	0.193097	0.105813	0.167927	___1	+	CST;HTP	yes	111.057	1	0.000118359	150.35	81.616	111.06		21727000	0.361902	-0.181712	DSGKDKKKKTKKIKEKYIDQEELNKTKPIWT;EKKDGDKKKKKKIKEKYIDQEELNKTKPIWT	EK(1)YIDQEELNK	EK(111.06)YIDQEELNK(-111.06)
UID545	703	P07900;P07900-2;P08238;Q58FF7	K	399	P07900;P08238	Heat shock protein HSP 90-alpha;Heat shock protein HSP 90-beta;Putative heat shock protein HSP 90-beta-3	HSP90AA1;HSP90AB1;HSP90AB3P	-0.0903773	NaN	NaN	NaN	0.148975	-0.0436169	0.0477748	NaN	NaN	NaN	0.287127	0.0945352	0.138152	0.0594093	0.232953	0.19796	0.1024	0.0649097	0.151588	0.133874	0.151595	0.103948	___1	+	HTP	yes	147.508	1	0.000237341	147.51	114.9	147.51	+	331640000	0.021433	0.00499374	EDLPLNISREMLQQSKILKVIRKNIVKKCLE;EDLPLNISREMLQQSKILKVIRKNLVKKCLE	EMLQQSK(1)ILK	EMLQQSK(147.51)ILK(-147.51)
UID1687	1867	Q99729-3;D6R9P3;D6RD18;D6RBZ0;Q99729-4;Q99729-2;Q99729	K	283	Q99729-3	Heterogeneous nuclear ribonucleoprotein A/B	HNRNPAB	NaN	0.200868	NaN	0.389186	NaN	NaN	NaN	0.284886	NaN	0.473204	NaN	NaN	0.0840177	0.122742	0.122404	0.0456314	0.0145565	0.30741	0.200018	0.0146214	0.167455	-0.0727372	___1	+	HTP	yes	41.3995	1	0.0124824	51.092	51.092	41.399	+	7775100	0.706253	0.295027	NYGKSQRRGGHQNNYKPY_____________	RGGHQNNYK(1)PY	RGGHQNNYK(41.4)PY
UID208	358	P09651;F8W6I7;P09651-2;P09651-3;F8VZ49;F8VTQ5;H0YH80	K	166	P09651	Heterogeneous nuclear ribonucleoprotein A1;Heterogeneous nuclear ribonucleoprotein A1, N-terminally processed	HNRNPA1	NaN	0.221887	0.055691	NaN	-0.479041	-0.0929343	NaN	0.363579	0.197383	NaN	-0.337349	0.048758	0.141692	0.088226	0.155133	0.157046	0.00590196	-0.0356838	0.187028	0.215325	0.128252	0.0809996	___1	+	CST;HTP	yes	52.8869	1	1.03807e-28	202.33	196.21	52.887		679750000	0.182689	-0.0735995	VTFDDHDSVDKIVIQKYHTVNGHNCEVRKAL	IVIQK(1)YHTVNGHNCEVRK	IVIQK(52.89)YHTVNGHNCEVRK(-52.89)
UID210	360	P09651;F8W6I7;P09651-2;P09651-3;H0YH80	K	350	P09651	Heterogeneous nuclear ribonucleoprotein A1;Heterogeneous nuclear ribonucleoprotein A1, N-terminally processed	HNRNPA1	0.158846	0.411576	0.0314053	0.0580615	-0.147612	-0.198133	0.300538	0.553268	0.173098	0.199754	-0.00591956	-0.0564409	0.141692	0.088226	0.155133	0.157046	0.00590196	-0.0356838	0.187028	0.215325	0.128252	0.0809996	___1	+	CST;HTP	yes	118.278	1	3.10254e-45	229.24	215.58	118.28		2725200000	0.231797	0.0523573	GRSSGPYGGGGQYFAKPRNQGGYGGSSSSSS	SSGPYGGGGQYFAK(1)PR	SSGPYGGGGQYFAK(118.28)PR
UID206	356	P09651;F8W6I7;P09651-2;P09651-3;F8VZ49;Q32P51;F8VYN5;F8W646	K	105	P09651	Heterogeneous nuclear ribonucleoprotein A1;Heterogeneous nuclear ribonucleoprotein A1, N-terminally processed;Heterogeneous nuclear ribonucleoprotein A1-like 2	HNRNPA1;HNRNPA1L2	NaN	NaN	NaN	NaN	-1.13616	-0.166075	NaN	NaN	NaN	NaN	-0.994467	-0.0243826	0.141692	0.088226	0.155133	0.157046	0.00590196	-0.0356838	0.187028	0.215325	0.128252	0.0809996	___1	+	CST;HTP	yes	157.233	1	1.12045e-08	157.23	157.23	157.23		593810000	0.389768	-0.651117	VSREDSQRPGAHLTVKKIFVGGIKEDTEEHH	EDSQRPGAHLTVK(1)K	EDSQRPGAHLTVK(157.23)K(-157.23)
UID207	357	P09651;F8W6I7;P09651-2;P09651-3;F8VZ49;Q32P51;F8VTQ5;F8VYN5	K	113	P09651	Heterogeneous nuclear ribonucleoprotein A1;Heterogeneous nuclear ribonucleoprotein A1, N-terminally processed;Heterogeneous nuclear ribonucleoprotein A1-like 2	HNRNPA1;HNRNPA1L2	NaN	0.283033	NaN	-0.36382	NaN	NaN	NaN	0.424726	NaN	-0.222127	NaN	NaN	0.141692	0.088226	0.155133	0.157046	0.00590196	-0.0356838	0.187028	0.215325	0.128252	0.0809996	___1	+	CST;HTP	yes	96.3034	1	1.77204e-18	126.45	120.67	96.303		24893000	0.0357869	-0.0403932	PGAHLTVKKIFVGGIKEDTEEHHLRDYFEQY	IFVGGIK(1)EDTEEHHLRDYFEQYGK	IFVGGIK(96.3)EDTEEHHLRDYFEQYGK(-96.3)
UID218	368	P31943;G8JLB6;E9PCY7;D6RBM0;E5RGV0;H0YB39;E7EN40;P55795	K	185	P31943;P55795	Heterogeneous nuclear ribonucleoprotein H;Heterogeneous nuclear ribonucleoprotein H, N-terminally processed;Heterogeneous nuclear ribonucleoprotein H2	HNRNPH1;HNRNPH2	NaN	0.530657	NaN	-0.3388	NaN	NaN	NaN	0.6244	NaN	-0.245057	NaN	NaN	0.0937431	0.170101	0.114864	0.158362	0.0267348	0.373597	-0.0431138	0.0484953	0.0138696	0.00510604	___1	+	HTP	yes	75.294	1	0.0078216	94.692	94.692	75.294	+	24254000	0.0646249	0.0959282	KKHKERIGHRYIEIFKSSRAEVRTHYDPPRK	YIEIFK(1)SSR	YIEIFK(75.29)SSR
UID1244	1415	P61978;P61978-2;S4R457;P61978-3;Q5T6W2	K	52	P61978;P61978-3	Heterogeneous nuclear ribonucleoprotein K	HNRNPK	-0.502931	-0.00498638	NaN	-0.0120775	NaN	NaN	-0.370501	0.127444	NaN	0.120353	NaN	NaN	0.13243	0.0736114	0.171416	0.194084	0.0468384	NaN	0.13243	0.0272392	0.108178	0.223477	___1			yes	125.74	1	2.89685e-06	136.96	123.86	125.74	+	88398000	0.394412	-0.173332	RNTDEMVELRILLQSKNAGAVIGKGGKNIKA	ILLQSK(1)NAGAVIGK	ILLQSK(125.74)NAGAVIGK(-125.74)
UID1246	1417	P61978	K	461	P61978	Heterogeneous nuclear ribonucleoprotein K	HNRNPK	0.112297	NaN	NaN	NaN	0.150142	NaN	0.112297	NaN	NaN	NaN	0.150142	NaN	0	NaN	NaN	NaN	NaN	NaN	NaN	NaN	NaN	NaN	___1	+	CST;HTP		73.0388	1	0.0536967	86.838	86.838	73.039	+	36959000	1.04013	0.13122	NAQYLLQNSVKQYSGKFF_____________	QYSGK(1)FF	QYSGK(73.04)FF
UID1149	1320	P52272;P52272-2;A0A087X0X3;M0R019;M0R2T0;M0R0N3;M0QYQ7	K	134	P52272	Heterogeneous nuclear ribonucleoprotein M	HNRNPM	NaN	0.214561	-1.16945	NaN	NaN	NaN	NaN	0.253166	-1.13084	NaN	NaN	NaN	0.0386051	0.0939253	0.200547	0.2043	-0.0286732	0.16284	0.00953881	0.0401482	0.0114147	0.037062	___1	+	HTP	yes	69.7289	1	0.0007205	69.729	66.97	69.729	+	22464000	0.21076	-0.477444	FKMEESMKKAAEVLNKHSLSGRPLKVKEDPD	AAEVLNK(1)HSLSGRPLK	AAEVLNK(69.73)HSLSGRPLK(-69.73)
UID1152	1323	P52272;P52272-2;A0A087X0X3	K	698	P52272	Heterogeneous nuclear ribonucleoprotein M	HNRNPM	-0.0972633	NaN	-0.0824367	NaN	-0.119419	0.212211	-0.0586582	NaN	-0.0438316	NaN	-0.0808135	0.250816	0.0386051	0.0939253	0.200547	0.2043	-0.0286732	0.16284	0.00953881	0.0401482	0.0114147	0.037062	___1	+	CST;HTP	yes	156.362	1	6.51255e-16	180.18	163.65	156.36	+	306360000	0.0971528	-0.0217269	DIKMENGKSKGCGVVKFESPEVAERACRMMN	GCGVVK(1)FESPEVAER	GCGVVK(156.36)FESPEVAER
UID1382	1559	Q00839;Q00839-2;Q5RI18	K	352	Q00839	Heterogeneous nuclear ribonucleoprotein U	HNRNPU	0.0392338	0.161278	-0.202746	-0.260094	NaN	NaN	0.0433306	0.165374	-0.198649	-0.255997	NaN	NaN	0.0040968	0.0787898	0.0040968	-0.123599	0.0202103	NaN	NaN	NaN	NaN	NaN	___1	+	CST;HTP	yes	199.315	1	5.42274e-20	199.31	184.63	199.31	+	263270000	0.253865	-0.0655822	EMKVTEKIPVRHLYTKDIDIHEVRIGWSLTT	HLYTK(1)DIDIHEVR	HLYTK(199.31)DIDIHEVR
UID1385	1562	Q00839;Q00839-2	K	814	Q00839	Heterogeneous nuclear ribonucleoprotein U	HNRNPU	NaN	0.154557	0.170759	-0.0291586	0.208958	NaN	NaN	0.158654	0.174855	-0.0250618	0.213055	NaN	0.0040968	0.0787898	0.0040968	-0.123599	0.0202103	NaN	NaN	NaN	NaN	NaN	___1	+	CST;HTP	yes	117.034	1	8.36654e-88	234.73	233.09	117.03		1018700000	1.01057	0.126279	SQGYNQWQQGQFWGQKPWSQHYHQGYY____	NQSQGYNQWQQGQFWGQK(1)PWSQHYHQGYY	NQSQGYNQWQQGQFWGQK(117.03)PWSQHYHQGYY
UID1386	1563	Q00839;Q00839-2	K	516	Q00839	Heterogeneous nuclear ribonucleoprotein U	HNRNPU	NaN	0.838756	NaN	0.532782	NaN	NaN	NaN	0.842853	NaN	0.536879	NaN	NaN	0.0040968	0.0787898	0.0040968	-0.123599	0.0202103	NaN	NaN	NaN	NaN	NaN	___1	+	HTP	yes	58.8311	1	0.000105048	103.88	97.909	58.831		44166000	0.854697	0.685769	MMIGLPGAGKTTWVTKHAAENPGKYNILGTN	TTWVTK(1)HAAENPGK	TTWVTK(58.83)HAAENPGK(-58.83)
UID798	965	P22626;P22626-2;A0A087WUI2	K	112	P22626	Heterogeneous nuclear ribonucleoproteins A2/B1	HNRNPA2B1	NaN	NaN	NaN	NaN	-0.249363	-0.183577	NaN	NaN	NaN	NaN	-0.222863	-0.157077	0.0265005	0.0745398	0.0883714	0.114494	0.0137094	0.167575	0.0266073	0.0263936	0.0255226	-0.0782468	___1	+	CST;HTP	yes	133.862	1	2.96433e-48	241.84	201.11	133.86	+	1628700000	1.01773	-0.21647	VAREESGKPGAHVTVKKLFVGGIKEDTEEHH	PGAHVTVK(1)K	PGAHVTVK(133.86)K(-133.86)
UID799	966	P22626;P22626-2;A0A087WUI2	K	173	P22626	Heterogeneous nuclear ribonucleoproteins A2/B1	HNRNPA2B1	NaN	0.296329	0.287259	-0.0853342	-0.71441	-0.125761	NaN	0.322829	0.31376	-0.0588337	-0.68791	-0.0992609	0.0265005	0.0745398	0.0883714	0.114494	0.0137094	0.167575	0.0266073	0.0263936	0.0255226	-0.0782468	___1	+	CST;HTP	yes	121.266	1	5.69647e-22	185.71	175.33	121.27		964470000	0.1369	-0.0683835	VTFDDHDPVDKIVLQKYHTINGHNAEVRKAL	IVLQK(1)YHTINGHNAEVRK	IVLQK(121.27)YHTINGHNAEVRK(-121.27)
UID98	107	P07910-2;G3V4W0;B4DY08;B2R5W2;G3V4C1;P07910;G3V2Q1;P07910-4;G3V576;G3V555;G3V575;G3V251;G3V5X6;G3V3K6;B4DSU6;G3V4M8	K	50	P07910-2	Heterogeneous nuclear ribonucleoproteins C1/C2	HNRNPC	NaN	NaN	NaN	NaN	-0.784134	-0.104557	NaN	NaN	NaN	NaN	-0.674899	0.00467823	0.109235	0.205316	0.177162	0.102723	-0.120891	0.0471907	0.0523195	0.224535	-0.403155	-0.0515339	___1	+	CST;HTP	yes	132.452	1	6.6778e-16	132.45	112.01	132.45	+	106160000	0.381313	-0.444345	AIFSKYGKIVGCSVHKGFAFVQYVNERNARA	IVGCSVHK(1)GFAFVQYVNER	IVGCSVHK(132.45)GFAFVQYVNER
UID99	108	P07910-2;G3V4W0;B4DY08;B2R5W2;G3V4C1;P07910;G3V2Q1;P07910-4;G3V576;G3V555;G3V575;G3V251;G3V5X6;G3V3K6;B4DSU6;O60812;B7ZW38;A0A0G2JPF8;A0A0G2JNQ3;P0DMR1;B2RXH8;G3V4M8;G3V2H6	K	39	P07910-2	Heterogeneous nuclear ribonucleoproteins C1/C2;Heterogeneous nuclear ribonucleoprotein C-like 1;Heterogeneous nuclear ribonucleoprotein C-like 3;Heterogeneous nuclear ribonucleoprotein C-like 4;Heterogeneous nuclear ribonucleoprotein C-like 2	HNRNPC;HNRNPCL1;HNRNPCL3;HNRNPCL4;HNRNPCL2	NaN	-0.0274651	NaN	-0.0662487	NaN	NaN	NaN	0.0817697	NaN	0.0429861	NaN	NaN	0.109235	0.205316	0.177162	0.102723	-0.120891	0.0471907	0.0523195	0.224535	-0.403155	-0.0515339	___1	+	CST;HTP	yes	141.18	1	1.20385e-06	157.56	139.82	157.56		67369000	0.602401	-0.0468569	NTLVVKKSDVEAIFSKYGKIVGCSVHKGFAF	KSDVEAIFSK(1)YGK	K(-141.18)SDVEAIFSK(141.18)YGK(-157.56)
UID292	445	O00479	K	82	O00479	High mobility group nucleosome-binding domain-containing protein 4	HMGN4	0.0476762	0.329041	NaN	NaN	NaN	NaN	-0.0407404	0.240625	NaN	NaN	NaN	NaN	-0.0884166	0.494408	-0.395649	NaN	NaN	NaN	-0.0884166	0.571923	NaN	NaN	___1	+	HTP	yes	49.3404	1	0.00227922	71.241	62.512	49.34		3248200	0.38892	0.188359	NNPAKNRDASTLQSQKAEGTGDAK_______	NRDASTLQSQK(1)AEGTGDAK	NRDASTLQSQK(49.34)AEGTGDAK(-49.34)
UID597	762	P09429;Q5T7C4	K	43	P09429	High mobility group protein B1	HMGB1	NaN	-0.210981	0.294174	-0.101561	NaN	NaN	NaN	-0.205913	0.299243	-0.0964927	NaN	NaN	0.00506851	0.116207	0.0176552	0.110362	-0.230579	-0.0824154	0.0977444	0.104134	-0.00751818	-0.0419114	___1	+	CST;HTP	yes	71.9933	1	0.000532257	74.296	41.828	74.296	+	28755000	0.0124255	-0.00612272	KKKHPDASVNFSEFSKKCSERWKTMSAKEKG	KHPDASVNFSEFSK(1)K	K(-71.99)HPDASVNFSEFSK(71.99)K(-74.3)
UID594	759	P09429;P26583	K	157	P09429;P26583	High mobility group protein B1;High mobility group protein B2	HMGB1;HMGB2	-0.0414435	NaN	NaN	NaN	-0.296011	NaN	0.0490625	NaN	NaN	NaN	-0.205505	NaN	0.090506	0.105795	0.122451	0.140536	0.0095828	-0.0824154	0.136844	0.117411	0.115667	-0.0343289	___1	+	CST;HTP	yes	70.9084	1	0.0116792	70.908	54.138	70.908	+	42053000	0.385689	-0.168727	QPYEKKAAKLKEKYEKDIAAYRAKGKPDAAK;QPYEQKAAKLKEKYEKDIAAYRAKGKSEAGK	YEK(1)DIAAYR	YEK(70.91)DIAAYR
UID596	761	P09429;Q5T7C4;B2RPK0;P26583;D6R9A6	K	12	P09429;P26583	High mobility group protein B1;Putative high mobility group protein B1-like 1;High mobility group protein B2	HMGB1;HMGB1P1;HMGB2	NaN	NaN	NaN	NaN	0.0491334	-0.233594	NaN	NaN	NaN	NaN	0.139639	-0.143088	0.090506	0.105795	0.122451	0.140536	0.0095828	-0.0824154	0.136844	0.117411	0.115667	-0.0343289	___1	+	CST;HTP;LTP	yes	306.55	1	7.08857e-138	306.55	272.68	306.55	+	676000000	0.199296	-0.0922301	____MGKGDPKKPRGKMSSYAFFVQTCREEH;____MGKGDPNKPRGKMSSYAFFVQTCREEH	GK(1)MSSYAFFVQTCR	GK(306.55)MSSYAFFVQTCR
UID731	898	P17096;P17096-2;P17096-3	K	15	P17096	High mobility group protein HMG-I/HMG-Y	HMGA1	-0.74379	0.0424909	-0.680375	NaN	0.280683	0.329915	-0.638191	0.14809	-0.574776	NaN	0.386282	0.435513	0.105599	0.363195	-0.0411585	0.439238	NaN	NaN	0.0222689	0.216541	-0.549134	0.153262	___1	+	CST;HTP;LTP	yes	80.9162	1	0.000730925	126.29	107.75	80.916	+	1257600000	0.264087	-0.154215	_MSESSSKSSQPLASKQEKDGTEKRGRGRPR	SSQPLASK(1)QEK	SSQPLASK(80.92)QEK(-80.92)
UID732	899	P17096;P17096-2	K	82	P17096	High mobility group protein HMG-I/HMG-Y	HMGA1	-0.911357	-0.263235	0.320986	0.324109	NaN	NaN	-0.805758	-0.157637	0.426585	0.429708	NaN	NaN	0.105599	0.363195	-0.0411585	0.439238	NaN	NaN	0.0222689	0.216541	-0.549134	0.153262	___1	+	HTP	yes	66.0557	1	0.00148108	85.533	68.862	66.056		215050000	0.165476	-0.132374	KGAAKTRKTTTTPGRKPRGRPKKLEKEEEEG	TTTTPGRK(1)PR	TTTTPGRK(66.06)PR
UID1118	1289	P49773;D6REP8;D6RE99;D6RD60;D6RC06	K	30	P49773	Histidine triad nucleotide-binding protein 1	HINT1	-0.293703	NaN	0.338159	NaN	NaN	NaN	-0.328724	NaN	0.303138	NaN	NaN	NaN	-0.0350211	0.111002	0.00703756	-0.0146595	0.139993	0.137215	-0.165125	-0.125698	-0.0618325	-0.0553828	___1	+	HTP	yes	76.1427	1	0.000411428	125.3	99.359	76.143	+	8182400	0.019868	0.0222281	GDTIFGKIIRKEIPAKIIFEDDRCLAFHDIS	EIPAK(1)IIFEDDR	EIPAK(76.14)IIFEDDR
UID3254	1624	Q09472	K	1542	Q09472	Histone acetyltransferase p300	EP300	0.000513241	NaN	NaN	NaN	0.189883	NaN	0.128765	NaN	NaN	NaN	0.318135	NaN	0.128252	0.141664	0.302867	0.0703856	NaN	NaN	0.14424	NaN	0.128252	-0.0900217	___2	+	CST;HTP;LTP	yes	192.403	1	8.1207e-34	192.4	192.4	192.4	+	128130000	0.302527	0.0951983	RKREENTSNESTDVTKGDSKNAKKKNNKKTS	EENTSNESTDVTK(1)GDSK(1)NAK	EENTSNESTDVTK(192.4)GDSK(192.4)NAK(-192.4)
UID3255	1625	Q09472	K	1546	Q09472	Histone acetyltransferase p300	EP300	-0.18839	-0.103333	NaN	NaN	0.189883	NaN	-0.0601383	0.0249191	NaN	NaN	0.318135	NaN	0.128252	0.141664	0.302867	0.0703856	NaN	NaN	0.14424	NaN	0.128252	-0.0900217	___2	+	CST;HTP;LTP	yes	110.807	1	8.1207e-34	192.4	192.4	110.81	+	142000000	0.0996591	-0.0339465	ENTSNESTDVTKGDSKNAKKKNNKKTSKNKS	GDSK(1)NAK(1)K	GDSK(110.81)NAK(110.81)K(-110.81)
UID3256	1626	Q09472	K	1549	Q09472	Histone acetyltransferase p300	EP300	-0.37736	-0.103333	NaN	NaN	NaN	NaN	-0.249108	0.0249191	NaN	NaN	NaN	NaN	0.128252	0.141664	0.302867	0.0703856	NaN	NaN	0.14424	NaN	0.128252	-0.0900217	___2	+	CST;HTP;LTP	yes	110.807	1	0.0178521	110.81	33.961	110.81	+	14700000	0.48169	-0.240346	SNESTDVTKGDSKNAKKKNNKKTSKNKSSLS	GDSK(1)NAK(1)K	GDSK(110.81)NAK(110.81)K(-110.81)
UID1450	1627	Q09472;Q92793;Q92793-2	K	1711	Q09472;Q92793	Histone acetyltransferase p300;CREB-binding protein	EP300;CREBBP	0.286155	NaN	-0.125395	NaN	NaN	-0.150944	0.30952	NaN	-0.102029	NaN	NaN	-0.127579	0.0233654	0.168657	0.244365	-0.117393	NaN	NaN	-0.0106024	0.109874	0.0653275	-0.157471	___1	+	CST;HTP;LTP	yes	107.074	1	5.07188e-129	311.54	294.37	107.07		2973600000	0.00715206	0.00327201	HTQGQDRFVYTCNECKHHVETRWHCTVCEDY;HTQSQDRFVYTCNECKHHVETRWHCTVCEDY	FVYTCNECK(1)HHVETR	FVYTCNECK(107.07)HHVETR
UID1452	1629	Q09472;Q92793;Q92793-2	K	1627	Q09472;Q92793	Histone acetyltransferase p300;CREB-binding protein	EP300;CREBBP	0.265473	0.12642	0.0314396	-0.407411	-0.0815137	0.11778	0.288838	0.149785	0.0548051	-0.384046	-0.0581482	0.141146	0.0233654	0.168657	0.244365	-0.117393	NaN	NaN	-0.0106024	0.109874	0.0653275	-0.157471	___1	+	CST;HTP;LTP	yes	91.0686	1	0.000714808	144.12	136.75	91.069		1487700000	0.0310724	0.00869792	NVSNDLSQKLYATMEKHKEVFFVIHLHAGPV;NVSNDLSQKLYATMEKHKEVFFVIRLIAGPA	LYATMEK(1)HK	LYATMEK(91.07)HK(-91.07)
UID1445	1622	Q09028;Q09028-3;E9PNS6;E9PNS2;E9PIC4	K	4	Q09028	Histone-binding protein RBBP4	RBBP4	0.563772	NaN	NaN	NaN	-0.17171	-0.400025	0.709074	NaN	NaN	NaN	-0.0264082	-0.254722	0.145302	0.127248	0.139058	0.390764	0.339897	NaN	0.207955	0.145302	0.0886192	0.050948	___1	+	CST;HTP	yes	210.149	1	8.74441e-26	210.15	190.39	210.15	+	117380000	0.0028124	-0.00265447	____________MADKEAAFDDAVEERVINE	ADK(1)EAAFDDAVEER	ADK(210.15)EAAFDDAVEER
UID1639	1819	Q8NEZ4;Q8NEZ4-3;Q8NEZ4-2;H7BY37	K	2809	Q8NEZ4	Histone-lysine N-methyltransferase 2C	KMT2C	-0.328154	-0.206638	NaN	NaN	-0.22145	NaN	-0.221468	-0.0999526	NaN	NaN	-0.114764	NaN	0.106686	0.229436	NaN	0.196272	0.106686	-0.23827	NaN	NaN	NaN	NaN	___1	+	CST;HTP	yes	122.326	1	1.04835e-18	190.68	164.64	122.33		929110000	1.65193	-0.252081	PKKKEQENKTLVLSDKHSPQKKSTVTNEVKT	TLVLSDK(1)HSPQK(1)K	TLVLSDK(122.33)HSPQK(122.33)K(-122.33)
UID1641	1821	Q8NEZ4;Q8NEZ4-3;Q8NEZ4-2	K	2009	Q8NEZ4	Histone-lysine N-methyltransferase 2C	KMT2C	-0.0529115	0.275884	-0.303884	-0.114591	0.133532	NaN	0.0537741	0.382569	-0.197199	-0.00790543	0.240218	NaN	0.106686	0.229436	NaN	0.196272	0.106686	-0.23827	NaN	NaN	NaN	NaN	___1	+	HTP	yes	109.381	1	1.53991e-70	257.76	238.48	109.38		462370000	0.0420709	-0.0123942	TAKGPIAAGTSDHFTKPSPRADVFQRQRIPD	GPIAAGTSDHFTK(1)PSPR	GPIAAGTSDHFTK(109.38)PSPR
UID1642	1822	Q8NEZ4;Q8NEZ4-3;H7C212	K	827	Q8NEZ4	Histone-lysine N-methyltransferase 2C	KMT2C	0.0940081	0.216519	-0.167875	NaN	NaN	NaN	0.200694	0.323205	-0.0611893	NaN	NaN	NaN	0.106686	0.229436	NaN	0.196272	0.106686	-0.23827	NaN	NaN	NaN	NaN	___1	+	HTP	yes	56.4315	1	0.00930922	76.943	61.695	56.432	+	77650000	0.145293	0.0475508	MPTTYISVTPKIGMGKPAITKRKFSPGRPRS	IGMGK(1)PAITK	IGMGK(56.43)PAITK(-56.43)
UID3445	1818	Q8NEZ4;Q8NEZ4-3;Q8NEZ4-2;H7BY37	K	2802	Q8NEZ4	Histone-lysine N-methyltransferase 2C	KMT2C	NaN	-0.142667	NaN	NaN	-0.234195	NaN	NaN	-0.0359815	NaN	NaN	-0.12751	NaN	0.106686	0.229436	NaN	0.196272	0.106686	-0.23827	NaN	NaN	NaN	NaN	___2	+	HTP	yes	64.4542	1	0.000360183	73.809	68.599	64.454		51182000	0.819076	-0.188431	NQCVSVEPKKKEQENKTLVLSDKHSPQKKST	EQENK(1)TLVLSDK(1)HSPQK	EQENK(64.45)TLVLSDK(64.45)HSPQK(-64.45)
UID3446	1819	Q8NEZ4;Q8NEZ4-3;Q8NEZ4-2;H7BY37	K	2809	Q8NEZ4	Histone-lysine N-methyltransferase 2C	KMT2C	-0.193084	-0.142667	-0.140031	-0.311306	0.205658	0.416588	-0.0863989	-0.0359815	-0.0333453	-0.204621	0.312344	0.523273	0.106686	0.229436	NaN	0.196272	0.106686	-0.23827	NaN	NaN	NaN	NaN	___2	+	CST;HTP	yes	122.326	1	1.04835e-18	190.68	164.64	122.33		929110000	0.0871835	-0.0274737	PKKKEQENKTLVLSDKHSPQKKSTVTNEVKT	TLVLSDK(1)HSPQK(1)K	TLVLSDK(122.33)HSPQK(122.33)K(-122.33)
UID3447	1820	Q8NEZ4;Q8NEZ4-3;Q8NEZ4-2;H7BY37	K	2814	Q8NEZ4	Histone-lysine N-methyltransferase 2C	KMT2C	-0.193084	-0.179116	-0.140031	-0.311306	0.296979	0.416588	-0.0863989	-0.0724307	-0.0333453	-0.204621	0.403664	0.523273	0.106686	0.229436	NaN	0.196272	0.106686	-0.23827	NaN	NaN	NaN	NaN	___2	+	CST;HTP	yes	122.326	1	1.04835e-18	190.68	164.64	122.33		553580000	0.0524007	-0.0183285	QENKTLVLSDKHSPQKKSTVTNEVKTEVLSP	TLVLSDK(1)HSPQK(1)K	TLVLSDK(122.33)HSPQK(122.33)K(-122.33)
UID293	446	O14686;O14686-3	K	2468	O14686	Histone-lysine N-methyltransferase 2D	KMT2D	0.171412	0.332034	NaN	NaN	NaN	NaN	0.171694	0.332316	NaN	NaN	NaN	NaN	0.000282817	0.561937	NaN	NaN	NaN	NaN	-0.806537	NaN	0.000282817	0.274441	___1	+	HTP	yes	69.0298	1	6.51987e-05	69.03	65.641	69.03		24075000	0.706391	0.251723	PPSRPQSRDPFAPLHKPPRPQPPEVAFKAGS	DPFAPLHK(1)PPRPQPPEVAFK	DPFAPLHK(69.03)PPRPQPPEVAFK(-69.03)
UID1732	1913	Q9NX55;J3QT56;Q9NX55-3	K	35	Q9NX55	Huntingtin-interacting protein K	HYPK	-0.151542	-0.15823	NaN	NaN	NaN	NaN	-0.275657	-0.282345	NaN	NaN	NaN	NaN	-0.124115	0.154189	0.0341434	-0.0228099	0.192044	NaN	-0.215019	-0.237382	-0.166332	-0.124115	___1	+	HTP	yes	47.7736	1	0.00526394	73.93	66.205	47.774		9598700	1.86194	-0.154886	ETETSGPERPPEKPRKHDSGAADLERVTDYA	PRK(1)HDSGAADLER	PRK(47.77)HDSGAADLER
UID1002	1173	P35914;P35914-3;P35914-2	K	48	P35914	Hydroxymethylglutaryl-CoA lyase, mitochondrial	HMGCL	-0.210163	0.247608	-0.136753	0.1364	0.606386	0.358122	-0.455149	0.00262202	-0.381739	-0.108586	0.3614	0.113136	-0.244986	0.149418	-0.375609	-0.221187	-0.174443	-0.0505269	-0.367842	-0.268785	-0.349172	0.0257736	___1	+	CST;HTP	yes	240.649	1	2.13427e-149	331.88	267.15	240.65	+	1573500000	0.618894	0.166933	VKIVEVGPRDGLQNEKNIVSTPVKIKLIDML	DGLQNEK(1)NIVSTPVK	DGLQNEK(240.65)NIVSTPVK(-240.65)
UID1356	1533	P78318	K	241	P78318	Immunoglobulin-binding protein 1	IGBP1	0.045718	NaN	0.555803	NaN	NaN	NaN	-0.113899	NaN	0.396187	NaN	NaN	NaN	-0.159617	0.252319	-0.159617	-0.0943817	-0.770064	NaN	-0.230522	-0.0330962	-0.328611	-0.0893398	___1	+	HTP	yes	64.313	1	3.04576e-05	128.35	114.32	64.313	+	53313000	0.348962	0.300761	EASTSNSSRQERPPVKPFILTRNMAQAKVFG	QERPPVK(1)PFILTR	QERPPVK(64.31)PFILTR
UID1513	1690	Q14974;Q14974-2;J3KTM9;J3KS06	K	867	Q14974	Importin subunit beta-1	KPNB1	-0.297539	-0.518566	-0.623751	NaN	NaN	NaN	-0.31583	-0.536858	-0.642043	NaN	NaN	NaN	-0.0182916	0.0621603	-0.00854169	-0.0694347	-0.0280416	0.108826	0.0509414	-0.0362238	-0.000424579	-0.077972	___1	+	CST;HTP	yes	70.4119	1	5.31607e-06	156.48	120.54	70.412	+	195620000	1.42191	-0.479952	RSKTNKAKTLATWATKELRKLKNQA______	TLATWATK(1)ELRK	TLATWATK(70.41)ELRK(-70.41)
UID3569	1943	Q9UNL4;Q9UNL4-2;Q9UNL4-3;Q9UNL4-6;Q9UNL4-8	K	127	Q9UNL4	Inhibitor of growth protein 4	ING4	0.00590623	0.410299	NaN	NaN	0.742914	0.636273	0.00590623	0.410299	NaN	NaN	0.742914	0.636273	0	NaN	NaN	NaN	NaN	NaN	NaN	NaN	NaN	NaN	___2	+	CST;HTP		132.473	1	2.74256e-84	264.61	264.61	132.47	+	1045900000	1.15094	0.448848	KEKQIESSDYDSSSSKGKKKGRTQKEKKAAR	QIESSDYDSSSSK(1)GK(1)K	QIESSDYDSSSSK(132.47)GK(132.47)K(-132.47)
UID3570	1944	Q9UNL4;Q9UNL4-2;Q9UNL4-3;Q9UNL4-6;Q9UNL4-8	K	129	Q9UNL4	Inhibitor of growth protein 4	ING4	0.00590623	0.410299	NaN	NaN	0.742914	0.636273	0.00590623	0.410299	NaN	NaN	0.742914	0.636273	0	NaN	NaN	NaN	NaN	NaN	NaN	NaN	NaN	NaN	___2	+	CST;HTP		132.473	1	2.74256e-84	264.61	264.61	132.47	+	1045900000	1.15094	0.448848	KQIESSDYDSSSSKGKKKGRTQKEKKAARAR	QIESSDYDSSSSK(1)GK(1)K	QIESSDYDSSSSK(132.47)GK(132.47)K(-132.47)
UID829	996	P24593;C9JXX4	K	148	P24593	Insulin-like growth factor-binding protein 5	IGFBP5	NaN	-1.95855	4.2889	NaN	NaN	NaN	NaN	-3.37629	2.87116	NaN	NaN	NaN	-1.41774	0.671411	-1.70598	-1.54021	-2.05781	-1.06683	-1.47794	-1.07517	0.19367	-1.35754	___1			yes	100.246	1	0.000497463	123.35	40.902	100.25	+	78137000	0.111983	1.16518	SPKIFRPKHTRISELKAEAVKKDRRKKLTQS	ISELK(1)AEAVK	ISELK(100.25)AEAVK(-100.25)
UID1670	1850	Q96HW7;E9PIM3;F8WAA7;Q96HW7-2	K	26	Q96HW7	Integrator complex subunit 4	INTS4	NaN	NaN	NaN	NaN	0.329702	-0.0557742	NaN	NaN	NaN	NaN	0.518736	0.13326	0.189034	0.109958	0.107303	0.23637	NaN	NaN	0.189034	NaN	0.193052	-0.0412062	___1	+	CST;HTP	yes	177.063	1	5.21197e-10	177.06	163.37	177.06	+	294610000	0.217037	0.136964	EEFTKVVQPQEEIATKKLRLTKPSKSAALHI	VVQPQEEIATK(1)K	VVQPQEEIATK(177.06)K(-177.06)
UID481	639	P05556	K	794	P05556	Integrin beta-1	ITGB1	NaN	-0.0571666	NaN	0.204287	NaN	NaN	NaN	0.0355348	NaN	0.296988	NaN	NaN	0.0927014	0.286729	0.0966505	0.0879077	0.0101259	-0.624292	0.208449	0.247724	0.0887523	0.273458	___1	+	HTP	yes	86.3126	1	1.85152e-05	120.55	92.348	86.313		6416100	0.17153	0.0735601	ENPIYKSAVTTVVNPKYEGK___________	SAVTTVVNPK(1)YEGK	SAVTTVVNPK(86.31)YEGK(-86.31)
UID1470	1647	Q12906;Q12906-7;Q12906-4;Q12906-5;Q12906-2;Q12906-6;Q12906-3;K7EKJ9;K7EQR9;Q96KR1;Q96SI9;Q96SI9-2	K	214	Q12906;Q96KR1;Q96SI9	Interleukin enhancer-binding factor 3;Zinc finger RNA-binding protein;Spermatid perinuclear RNA-binding protein	ILF3;ZFR;STRBP	NaN	0.407769	NaN	-0.296612	NaN	NaN	NaN	0.394893	NaN	-0.309489	NaN	NaN	-0.0128763	0.203111	-0.0567668	-0.101334	-0.134296	NaN	-0.143645	0.126638	-0.207457	0.204749	___1	+	HTP	yes	66.9932	1	0.000234149	149.99	108.15	66.993	+	49006000	0.0455847	0.0555785	DRQKCLAALASLRHAKWFQARANGLKSCVIV;DRQKCLDALAALRHAKWFQARANGLQSCVII;DRQKCLNALASLRHAKWFQARANGLKSCVIV	HAK(1)WFQAR	HAK(66.99)WFQAR
UID1095	1266	P48735;P48735-2	K	106	P48735	Isocitrate dehydrogenase [NADP], mitochondrial	IDH2	0.21165	NaN	-0.220282	NaN	NaN	NaN	-0.647154	NaN	-1.07909	NaN	NaN	NaN	-0.858804	0.234565	-1.02347	-1.0549	-0.56189	-0.368955	-0.933725	-0.833379	-0.884229	-0.75886	___1	+	CST;HTP	yes	191.115	1	1.60371e-77	191.12	186.31	191.12		90346000	0.00555991	-0.00431588	QTDDQVTIDSALATQKYSVAVKCATITPDEA	YFDLGLPNRDQTDDQVTIDSALATQK(1)YSVAVK	YFDLGLPNRDQTDDQVTIDSALATQK(191.12)YSVAVK(-191.12)
UID1096	1267	P48735;P48735-2	K	180	P48735	Isocitrate dehydrogenase [NADP], mitochondrial	IDH2	-0.581232	0.157205	NaN	NaN	NaN	NaN	-1.44004	-0.701599	NaN	NaN	NaN	NaN	-0.858804	0.234565	-1.02347	-1.0549	-0.56189	-0.368955	-0.933725	-0.833379	-0.884229	-0.75886	___1	+	CST;HTP	yes	51.4954	1	0.000289731	68.481	64.512	51.495		14881000	0.175118	-0.212014	TKPITIGRHAHGDQYKATDFVADRAGTFKMV	HAHGDQYK(1)ATDFVADR	HAHGDQYK(51.5)ATDFVADR
UID142	292	O75525;E5RG12;H0YAQ1;H0YAQ3;E5RJZ9;O75525-2	K	152	O75525	KH domain-containing, RNA-binding, signal transduction-associated protein 3	KHDRBS3	NaN	-0.386297	NaN	NaN	NaN	0.292903	NaN	-0.821665	NaN	NaN	NaN	-0.142465	-0.435368	0.263887	-0.155549	-0.435368	-0.80713	NaN	-0.513492	-0.451226	-0.0096531	-0.230497	___1	+	HTP	yes	88.6806	1	0.00351127	125.71	95.638	88.681	+	22445000	0.039526	-0.0466969	PAEAYARMGHALEEIKKFLIPDYNDEIRQAQ	MGHALEEIK(1)K	MGHALEEIK(88.68)K(-88.68)
UID754	921	P20700	K	483	P20700	Lamin-B1	LMNB1	-0.592136	0.0226083	NaN	-0.430016	NaN	NaN	-0.53986	0.074885	NaN	-0.377739	NaN	NaN	0.0522767	0.0621443	0.109987	0.0690382	0.0355152	-0.00455266	0.149401	0.0174339	0.149582	0.0121852	___1	+	CST;HTP	yes	86.3126	1	0.00100839	86.313	86.313	86.313	+	12158000	0.674082	-0.333181	GWEMIRKIGDTSVSYKYTSRYVLKAGQTVTI	IGDTSVSYK(1)YTSR	IGDTSVSYK(86.31)YTSR
UID755	922	P20700;E9PBF6;A0A0D9SFE5	K	271	P20700	Lamin-B1	LMNB1	NaN	0.110861	NaN	0.161101	NaN	NaN	NaN	0.163138	NaN	0.213378	NaN	NaN	0.0522767	0.0621443	0.109987	0.0690382	0.0355152	-0.00455266	0.149401	0.0174339	0.149582	0.0121852	___1	+	CST;HTP	yes	42.0102	0.999937	0.00302512	46.131	37.085	46.131		7946500	0.934446	0.135981	QVRLYKEELEQTYHAKLENARLSSEMNTSTV	LYKEELEQTYHAK(1)LENAR	LYK(-42.01)EELEQTYHAK(42.01)LENAR
UID1413	1590	Q03252	K	520	Q03252	Lamin-B2	LMNB2	NaN	0.303609	NaN	-0.148217	NaN	NaN	NaN	0.291301	NaN	-0.160525	NaN	NaN	-0.0123081	0.067152	-0.00149854	0.0505636	-0.0231176	0.00555285	0.0480427	-0.083992	-0.0490414	-0.147366	___1	+	HTP	yes	69.1757	1	0.0489024	69.176	58.708	69.176	+	12863000	0.102857	0.0776962	RQVLEGEEIAYKFTPKYILRAGQMVTVWAAG	FTPK(1)YILR	FTPK(69.18)YILR
UID1510	1687	Q14847;Q14847-2;C9J9W2;Q14847-3	K	121	Q14847	LIM and SH3 domain protein 1	LASP1	NaN	-0.286799	NaN	NaN	NaN	-0.194424	NaN	-0.298862	NaN	NaN	NaN	-0.206488	-0.0120631	0.10545	-0.0369146	-0.0659547	1.4767e-05	-0.0700384	-0.024141	0.0999611	0.0274673	0.244352	___1	+	HTP	yes	69.0814	1	2.42616e-09	121.27	121.27	69.081		103270000	0.918166	-0.240611	ELQRIKKTQDQISNIKYHEEFEKSRMGPSGG	TQDQISNIK(1)YHEEFEK	TQDQISNIK(69.08)YHEEFEK(-69.08)
UID363	520	P00338;P00338-3;P00338-5;P00338-4;P00338-2;F5GXY2;F5GYU2;F5GXH2;F5H5J4;F5H6W8;F5GZQ4;F5H8H6;F5GXC7;F5GWW2;F5GXU1	K	5	P00338	L-lactate dehydrogenase A chain	LDHA	NaN	NaN	NaN	NaN	-0.853483	-0.169657	NaN	NaN	NaN	NaN	-1.24291	-0.559089	-0.389432	0.0820363	-0.402098	-0.388997	-0.449232	-0.178652	-0.353609	-0.389867	-0.404765	-0.332456	___1	+	CST;HTP;LTP	yes	209.849	1	1.93292e-24	209.85	178.5	209.85	+	61348000	0.425876	-0.51157	___________MATLKDQLIYNLLKEEQTPQ	ATLK(1)DQLIYNLLK	ATLK(209.85)DQLIYNLLK(-209.85)
UID364	521	P00338;P00338-3;P00338-5;P00338-4;P00338-2;F5GXY2;F5GYU2;F5GXH2;F5H5J4;F5H6W8;F5GZQ4;F5H8H6;F5GXC7;F5GWW2;F5GXU1	K	14	P00338	L-lactate dehydrogenase A chain	LDHA	-0.0885127	NaN	-0.366275	NaN	NaN	NaN	-0.477945	NaN	-0.755707	NaN	NaN	NaN	-0.389432	0.0820363	-0.402098	-0.388997	-0.449232	-0.178652	-0.353609	-0.389867	-0.404765	-0.332456	___1	+	CST;HTP	yes	107.14	1	1.45102e-135	312.05	299.76	107.14		64952000	0.457112	-0.227394	__MATLKDQLIYNLLKEEQTPQNKITVVGVG	DQLIYNLLK(1)EEQTPQNK	DQLIYNLLK(107.14)EEQTPQNK(-107.14)
UID368	525	P00338;P00338-3;P00338-4	K	243	P00338	L-lactate dehydrogenase A chain	LDHA	NaN	NaN	NaN	NaN	-0.405121	0.0473689	NaN	NaN	NaN	NaN	-0.794553	-0.342063	-0.389432	0.0820363	-0.402098	-0.388997	-0.449232	-0.178652	-0.353609	-0.389867	-0.404765	-0.332456	___1	+	HTP	yes	59.294	1	1.45745e-13	187.42	162.58	59.294	+	339350000	0.241012	-0.178876	KEVHKQVVESAYEVIKLKGYTSWAIGLSVAD	QVVESAYEVIK(1)LK	QVVESAYEVIK(59.29)LK(-59.29)
UID370	527	P00338;P00338-3;P00338-5;P00338-2;F5GXY2;F5GYU2;F5GXH2	K	81	P00338	L-lactate dehydrogenase A chain	LDHA	-0.0625966	0.239968	-0.204213	0.655124	-0.18214	NaN	-0.452029	-0.149464	-0.593645	0.265692	-0.571572	NaN	-0.389432	0.0820363	-0.402098	-0.388997	-0.449232	-0.178652	-0.353609	-0.389867	-0.404765	-0.332456	___1	+	CST;HTP	yes	203.515	1	1.02912e-27	206.21	190.25	203.51	+	643850000	0.21369	0.0892286	QHGSLFLRTPKIVSGKDYNVTANSKLVIITA	IVSGK(1)DYNVTANSK	IVSGK(203.51)DYNVTANSK(-203.51)
UID371	528	P00338;P00338-3;P00338-5;P00338-2;F5GXY2;F5GYU2	K	118	P00338	L-lactate dehydrogenase A chain	LDHA	-0.154456	NaN	0.52725	NaN	-0.190364	0.0154292	-0.543888	NaN	0.137818	NaN	-0.579796	-0.374003	-0.389432	0.0820363	-0.402098	-0.388997	-0.449232	-0.178652	-0.353609	-0.389867	-0.404765	-0.332456	___1	+	CST;HTP	yes	52.2654	1	7.277e-28	210.08	210.08	52.265	+	1179400000	0.105411	0.0494651	GESRLNLVQRNVNIFKFIIPNVVKYSPNCKL	NVNIFK(1)FIIPNVVK	NVNIFK(52.27)FIIPNVVK(-52.27)
UID372	529	P00338;P00338-3;P00338-5;P00338-4;P00338-2	K	222	P00338	L-lactate dehydrogenase A chain	LDHA	NaN	-0.350662	NaN	NaN	-0.0297439	0.176293	NaN	-0.740094	NaN	NaN	-0.419176	-0.213139	-0.389432	0.0820363	-0.402098	-0.388997	-0.449232	-0.178652	-0.353609	-0.389867	-0.404765	-0.332456	___1	+	HTP	yes	94.6921	1	3.76127e-05	150.46	136.34	94.692	+	426210000	0.154527	-0.0680375	AGVSLKTLHPDLGTDKDKEQWKEVHKQVVES	TLHPDLGTDK(1)DK	TLHPDLGTDK(94.69)DK(-94.69)
UID339	494	O75151	K	720	O75151	Lysine-specific demethylase PHF2	PHF2	-0.200797	0.307877	-0.0271025	NaN	NaN	NaN	-0.091671	0.417003	0.0820236	NaN	NaN	NaN	0.109126	0.327756	0.155652	0.306189	0.0625996	NaN	NaN	NaN	NaN	-0.449209	___1	+	HTP	yes	72.6431	1	0.00165262	93.111	75.291	72.643	+	46841000	0.0581318	0.026659	SFLLDKKAVLPTPVTKPKLDSAAYKSDDSSD	AVLPTPVTK(1)PK	AVLPTPVTK(72.64)PK(-72.64)
UID1040	1211	P40925;P40925-3;P40925-2;C9JF79;C9JRL4	K	118	P40925	Malate dehydrogenase, cytoplasmic;Malate dehydrogenase	MDH1	-0.0988051	NaN	0.444763	NaN	NaN	NaN	-0.125618	NaN	0.41795	NaN	NaN	NaN	-0.0268132	0.0358867	0.0244348	-0.0802276	-0.0669836	0.00527114	-0.0264524	-0.0197994	-0.109576	-0.0271739	___1	+	CST;HTP	yes	83.8829	1	0.00248551	83.883	50.991	83.883	+	34082000	0.194386	0.172979	KANVKIFKSQGAALDKYAKKSVKVIVVGNPA	SQGAALDK(1)YAK	SQGAALDK(83.88)YAK(-83.88)
UID1043	1214	P40926;P40926-2;G3XAL0	K	335	P40926	Malate dehydrogenase, mitochondrial;Malate dehydrogenase	MDH2	-0.212642	0.249053	NaN	-0.0856621	0.114798	-0.344806	-0.235997	0.225698	NaN	-0.109017	0.0914432	-0.368161	-0.0233549	0.178819	-0.225514	-0.245141	0.146802	0.297771	0.00911297	-0.0140422	-0.0326676	-0.0556621	___1	+	CST;HTP	yes	97.5489	1	8.28647e-06	162.26	98.695	162.26	+	184810000	0.200142	-0.0558519	IPELKASIKKGEDFVKTLK____________	KGEDFVK(1)TLK	K(-97.55)GEDFVK(97.55)TLK(-162.26)
UID1649	1829	Q92585	K	822	Q92585	Mastermind-like protein 1	MAML1	0.179032	NaN	NaN	NaN	NaN	0.486972	0.179032	NaN	NaN	NaN	NaN	0.486972	0	NaN	NaN	NaN	NaN	NaN	NaN	NaN	1.34598	0.0179637	___1	+	CST;HTP	yes	198.972	1	2.42703e-20	198.97	183.64	198.97	+	44369000	0.559539	0.333002	LSQQHNKGTLNPGLTKPPVPRVSPAMGGQNS	GTLNPGLTK(1)PPVPR	GTLNPGLTK(198.97)PPVPR
UID117	126	P11310;B7Z9I1;Q5T4U5;P11310-2;H0YDT5	K	279	P11310	Medium-chain specific acyl-CoA dehydrogenase, mitochondrial	ACADM	-0.264851	0.107393	NaN	-0.0689522	NaN	NaN	-0.455007	-0.0827626	NaN	-0.259108	NaN	NaN	-0.190156	0.110983	-0.245911	-0.399763	-0.16979	-0.0118074	-0.16306	-0.226097	-0.210522	-0.122249	___1	+	CST;HTP	yes	64.7228	1	5.01467e-31	163.91	155.92	64.723		25776000	0.255413	-0.07547	IGDGAGFKVAMGAFDKTRPVVAAGAVGLAQR	VAMGAFDK(1)TRPVVAAGAVGLAQR	VAMGAFDK(64.72)TRPVVAAGAVGLAQR
UID842	1009	P26038;V9GZ54	K	79	P26038	Moesin	MSN	NaN	NaN	-0.00974102	NaN	-0.228358	NaN	NaN	NaN	0.171018	NaN	-0.0475987	NaN	0.180759	0.108971	0.103536	0.0137491	0.385996	0.224124	0.216094	0.179773	0.181745	0.116828	___1	+	HTP	yes	147.037	1	9.11024e-05	147.04	120.08	147.04	+	129890000	0.325267	-0.119049	KVTAQDVRKESPLLFKFRAKFYPEDVSEELI	ESPLLFK(1)FR	ESPLLFK(147.04)FR
UID16	15	P01106;H0YBG3;A0A0B4J1R1;H0YBT0;A0A087WUS5;P01106-2	K	148	P01106	Myc proto-oncogene protein	MYC	NaN	NaN	NaN	NaN	0.108803	0.0649049	NaN	NaN	NaN	NaN	0.108803	0.0649049	0	NaN	NaN	NaN	NaN	NaN	NaN	NaN	NaN	NaN	___1	+	CST;HTP;LTP		82.7048	1	2.04468e-13	186.87	169.4	82.705	+	485200000	0.80249	0.0868541	CMWSGFSAAAKLVSEKLASYQAARKDSGSPN	LVSEK(1)LASYQAAR	LVSEK(82.7)LASYQAAR
UID995	1165	P35580;P35580-2;P35580-5;P35580-3;P35580-4;E7ERA5	K	78	P35580	Myosin-10	MYH10	-0.84718	NaN	-0.687163	NaN	-0.20004	-0.442343	0.0450527	NaN	0.20507	NaN	0.692193	0.44989	0.892233	0.471916	1.14673	1.15672	-0.155642	0.194874	0.87504	0.991998	0.909426	0.841356	___1	+	HTP	yes	155.585	1	4.41126e-06	158.37	148.78	155.58	+	967210000	1.5064	-0.544181	AENGKKAMVNKDDIQKMNPPKFSKVEDMAEL	DDIQK(1)MNPPK	DDIQK(155.58)MNPPK(-155.58)
UID997	1167	P35580;P35580-2;P35580-5;P35580-3;P35580-4;Q7Z406;Q7Z406-6;Q7Z406-2	K	NaN	P35580;Q7Z406	Myosin-10;Myosin-14	MYH10;MYH14	-0.169905	-0.327909	-0.284634	-0.385242	-0.110355	-0.246407	0.444047	0.286043	0.329318	0.228711	0.503597	0.367546	0.613952	0.297061	0.692774	0.721309	0.188261	0.219815	0.632195	0.688722	0.721878	0.551815	___1	+	CST;HTP	yes	130.982	1	3.64125e-28	219.72	160.73	130.98		749220000	2.77831	-0.254075	DHQRQVASNLEKKQKKFDQLLAEEKSISARY;EQQRQLVSTLEKKQRKFDQLLAEEKAAVLRA	K(1)FDQLLAEEK	K(130.98)FDQLLAEEK(-130.98)
UID943	1113	P35579;Q5BKV1;B1AH99	K	8	P35579	Myosin-9	MYH9	0.545726	NaN	-0.547632	NaN	NaN	NaN	0.900123	NaN	-0.193235	NaN	NaN	NaN	0.354397	0.120425	0.334887	0.209689	0.512861	0.14018	0.353351	0.357584	0.458209	0.355443	___1	+	CST;HTP	yes	197.315	1	8.26835e-17	197.31	172.08	197.31	+	68685000	0.000482237	-0.000952989	________MAQQAADKYLYVDKNFINNPLAQ	AQQAADK(1)YLYVDK	AQQAADK(197.31)YLYVDK(-197.31)
UID948	1118	P35579;Q5BKV1;B1AH99	K	74	P35579	Myosin-9	MYH9	-0.133758	-0.323577	-0.165039	NaN	0.337796	0.095493	0.220639	0.0308195	0.189358	NaN	0.692193	0.44989	0.354397	0.120425	0.334887	0.209689	0.512861	0.14018	0.353351	0.357584	0.458209	0.355443	___1	+	HTP	yes	85.3163	1	4.41126e-06	158.37	148.78	137.89		1065300000	0.11954	-0.0378171	VENGKKVKVNKDDIQKMNPPKFSKVEDMAEL	VNKDDIQK(1)MNPPK	VNK(-85.32)DDIQK(85.32)MNPPK(-137.89)
UID951	1121	P35579	K	1410	P35579	Myosin-9	MYH9	0.207493	0.0200985	NaN	-0.330157	-0.353368	NaN	0.56189	0.374496	NaN	0.0242402	0.00102869	NaN	0.354397	0.120425	0.334887	0.209689	0.512861	0.14018	0.353351	0.357584	0.458209	0.355443	___1	+	CST;HTP	yes	73.985	1	0.0147475	78.334	60.949	73.985	+	107010000	0.331087	-0.113983	EGLSQRHEEKVAAYDKLEKTKTRLQQELDDL	VAAYDK(1)LEK	VAAYDK(73.98)LEK(-73.98)
UID956	1126	P35579	K	1352	P35579	Myosin-9	MYH9	0.0894325	-0.0745342	NaN	NaN	NaN	NaN	0.443829	0.279863	NaN	NaN	NaN	NaN	0.354397	0.120425	0.334887	0.209689	0.512861	0.14018	0.353351	0.357584	0.458209	0.355443	___1	+	HTP	yes	44.0536	1	0.000497609	55.267	50.65	44.054		25349000	0.0258044	0.00744915	EKNSFREQLEEEEEAKHNLEKQIATLHAQVA	NSFREQLEEEEEAK(1)HNLEK	NSFREQLEEEEEAK(44.05)HNLEK(-44.05)
UID957	1127	P35579	K	1357	P35579	Myosin-9	MYH9	-0.0606019	0.065653	0.0741822	NaN	0.220481	0.116587	0.293795	0.42005	0.428579	NaN	0.574878	0.470984	0.354397	0.120425	0.334887	0.209689	0.512861	0.14018	0.353351	0.357584	0.458209	0.355443	___1	+	HTP	yes	102.723	1	3.20459e-72	252.4	252.4	115.76	+	1482700000	0.854244	0.0832604	REQLEEEEEAKHNLEKQIATLHAQVADMKKK	HNLEK(1)QIATLHAQVADMKK	HNLEK(102.72)QIATLHAQVADMK(-102.72)K(-115.76)
UID960	1130	P35579	K	1370	P35579	Myosin-9	MYH9	NaN	-0.0258182	NaN	NaN	-0.467813	0.0347549	NaN	0.328579	NaN	NaN	-0.113416	0.389152	0.354397	0.120425	0.334887	0.209689	0.512861	0.14018	0.353351	0.357584	0.458209	0.355443	___1	+	CST	yes	47.5317	1	0.00884037	58.831	47.977	47.532		144460000	0.360425	-0.152959	LEKQIATLHAQVADMKKKMEDSVGCLETAEE	QIATLHAQVADMK(1)K	QIATLHAQVADMK(47.53)K(-47.53)
UID963	1133	P35579;P35579-2	K	439	P35579	Myosin-9	MYH9	-4.66737	-4.62406	NaN	NaN	NaN	NaN	-4.31297	-4.26966	NaN	NaN	NaN	NaN	0.354397	0.120425	0.334887	0.209689	0.512861	0.14018	0.353351	0.357584	0.458209	0.355443	___1	+	CST	yes	26.0746	0.997537	0.0143296	123.98	9.0887	113.26	+	9162000000	2.5276	-4.64572	RMFRWLVLRINKALDKTKRQGASFIGILDIA	INK(0.002)ALDK(0.998)TK	INK(-26.07)ALDK(26.07)TK(-113.26)
UID970	1140	P35579;P35579-2	K	1802	P35579	Myosin-9	MYH9	NaN	NaN	NaN	NaN	0.0692675	-0.073003	NaN	NaN	NaN	NaN	0.423664	0.281394	0.354397	0.120425	0.334887	0.209689	0.512861	0.14018	0.353351	0.357584	0.458209	0.355443	___1			yes	169.935	1	2.92886e-07	169.93	114.87	169.93	+	405450000	0.00731911	-0.00186777	NKELKVKLQEMEGTVKSKYKASITALEAKIA	LQEMEGTVK(1)SK	LQEMEGTVK(169.93)SK(-169.93)
UID974	1144	P35579;P35579-2	K	1862	P35579	Myosin-9	MYH9	0.0403091	NaN	0.085116	NaN	NaN	NaN	0.394706	NaN	0.439513	NaN	NaN	NaN	0.354397	0.120425	0.334887	0.209689	0.512861	0.14018	0.353351	0.357584	0.458209	0.355443	___1	+	HTP	yes	134.676	1	0.000558261	134.68	111.94	134.68		2498400	0.660686	0.0627126	VLLQVDDERRNAEQYKDQADKASTRLKQLKR	NAEQYK(1)DQADK	NAEQYK(134.68)DQADK(-134.68)
UID976	1146	P35579;P35579-2	K	1638	P35579	Myosin-9	MYH9	NaN	NaN	NaN	NaN	0.426245	0.0900803	NaN	NaN	NaN	NaN	0.780642	0.444477	0.354397	0.120425	0.334887	0.209689	0.512861	0.14018	0.353351	0.357584	0.458209	0.355443	___1	+	HTP	yes	85.8127	1	0.00146651	112.36	46.087	85.813	+	92054000	0.434847	0.258163	EAHIDSANKNRDEAIKQLRKLQAQMKDCMRE	NRDEAIK(1)QLR	NRDEAIK(85.81)QLR
UID980	1150	P35579	K	1048	P35579	Myosin-9	MYH9	0.656775	NaN	NaN	NaN	NaN	0.124013	1.01117	NaN	NaN	NaN	NaN	0.47841	0.354397	0.120425	0.334887	0.209689	0.512861	0.14018	0.353351	0.357584	0.458209	0.355443	___1	+	HTP	yes	60.1024	1	5.30462e-06	172.98	100.75	60.102		47314000	0.418857	0.390394	EERLRREEKQRQELEKTRRKLEGDSTDLSDQ	QRQELEK(1)TR	QRQELEK(60.1)TR
UID981	1151	P35579;P35579-2	K	1441	P35579	Myosin-9	MYH9	0.0562024	-0.183029	0.0604641	NaN	NaN	0.041463	0.410599	0.171368	0.414861	NaN	NaN	0.39586	0.354397	0.120425	0.334887	0.209689	0.512861	0.14018	0.353351	0.357584	0.458209	0.355443	___1	+	CST;HTP	yes	109.439	1	1.76022e-06	174.92	128.76	109.44		9686500000	0.0349244	-0.00622476	LVDLDHQRQSACNLEKKQKKFDQLLAEEKTI	QSACNLEK(1)K	QSACNLEK(109.44)K(-109.44)
UID983	1153	P35579	K	1173	P35579	Myosin-9	MYH9	NaN	-0.0389764	NaN	NaN	NaN	0.00637668	NaN	0.315421	NaN	NaN	NaN	0.360774	0.354397	0.120425	0.334887	0.209689	0.512861	0.14018	0.353351	0.357584	0.458209	0.355443	___1			yes	56.3592	1	0.00174496	131.45	78.352	56.359	+	72795000	0.219511	-0.0162998	QQELRSKREQEVNILKKTLEEEAKTHEAQIQ	REQEVNILK(1)K	REQEVNILK(56.36)K(-56.36)
UID984	1154	P35579;P35579-2	K	555	P35579	Myosin-9	MYH9	NaN	NaN	NaN	NaN	-0.821966	-0.00215372	NaN	NaN	NaN	NaN	-0.467569	0.352243	0.354397	0.120425	0.334887	0.209689	0.512861	0.14018	0.353351	0.357584	0.458209	0.355443	___1			yes	231.166	1	1.8038e-36	231.17	231.17	231.17	+	682150000	0.302481	-0.41206	KSFVEKVMQEQGTHPKFQKPKQLKDKADFCI	VMQEQGTHPK(1)FQK	VMQEQGTHPK(231.17)FQK(-231.17)
UID986	1156	P35579;P35579-2	K	1525	P35579	Myosin-9	MYH9	-0.0470273	0.11853	NaN	NaN	0.135673	-0.19336	0.30737	0.472927	NaN	NaN	0.49007	0.161037	0.354397	0.120425	0.334887	0.209689	0.512861	0.14018	0.353351	0.357584	0.458209	0.355443	___1	+	HTP	yes	84.2126	1	2.63694e-26	220.39	220.39	84.213		1721400000	0.0144664	0.00345386	MSSKDDVGKSVHELEKSKRALEQQVEEMKTQ	SVHELEK(1)SK	SVHELEK(84.21)SK(-84.21)
UID987	1157	P35579;P35579-2	K	299	P35579	Myosin-9	MYH9	0.392815	NaN	NaN	NaN	0.0786926	0.0791484	0.747212	NaN	NaN	NaN	0.43309	0.433545	0.354397	0.120425	0.334887	0.209689	0.512861	0.14018	0.353351	0.357584	0.458209	0.355443	___1	+	HTP	yes	179.101	1	1.57803e-20	185.81	132.06	179.1	+	233050000	0.654677	0.183552	AGEHLKTDLLLEPYNKYRFLSNGHVTIPGQQ	TDLLLEPYNK(1)YR	TDLLLEPYNK(179.1)YR
UID990	1160	P35579;P35579-2	K	651	P35579	Myosin-9	MYH9	NaN	-0.415637	NaN	NaN	NaN	-0.175805	NaN	-0.0612404	NaN	NaN	NaN	0.178592	0.354397	0.120425	0.334887	0.209689	0.512861	0.14018	0.353351	0.357584	0.458209	0.355443	___1			yes	59.5419	1	2.28697e-24	208.84	182.8	59.542	+	101070000	0.610386	-0.295721	FKTRKGMFRTVGQLYKEQLAKLMATLRNTNP	TVGQLYK(1)EQLAK	TVGQLYK(59.54)EQLAK(-59.54)
UID992	1162	P35579;P35579-2;Q5BKV1	K	199	P35579	Myosin-9	MYH9	NaN	-0.26809	NaN	NaN	-0.668461	0.00584757	NaN	0.0863068	NaN	NaN	-0.314064	0.360245	0.354397	0.120425	0.334887	0.209689	0.512861	0.14018	0.353351	0.357584	0.458209	0.355443	___1			yes	42.9467	1	1.0243e-08	151.7	129.65	42.947		326850000	0.595267	-0.310235	TKKVIQYLAYVASSHKSKKDQGELERQLLQA	VIQYLAYVASSHK(1)SK	VIQYLAYVASSHK(42.95)SK(-42.95)
UID994	1164	P35579;P35579-2	K	1793	P35579	Myosin-9	MYH9	NaN	NaN	NaN	NaN	0.212462	0.0893141	NaN	NaN	NaN	NaN	0.566859	0.443711	0.354397	0.120425	0.334887	0.209689	0.512861	0.14018	0.353351	0.357584	0.458209	0.355443	___1	+	HTP	yes	134.844	1	0.000551507	134.84	121.49	134.84	+	345830000	0.607904	0.150888	NARQQLERQNKELKVKLQEMEGTVKSKYKAS	VK(1)LQEMEGTVK	VK(134.84)LQEMEGTVK(-134.84)
UID964	1134	P35579;P35579-2;A0A0C4DFM8;A1L2Z2	K	1445	P35579	Myosin-9	MYH9;MYH14	0.0896501	-0.068354	-0.0250792	-0.125686	0.1492	0.0131486	0.444047	0.286043	0.329318	0.228711	0.503597	0.367546	0.354397	0.120425	0.334887	0.209689	0.512861	0.14018	0.353351	0.357584	0.458209	0.355443	___1	+	CST;HTP	yes	130.982	1	3.64125e-28	219.72	160.73	130.98		749220000	0.0458401	0.00547989	DHQRQSACNLEKKQKKFDQLLAEEKTISAKY	K(1)FDQLLAEEK	K(130.98)FDQLLAEEK(-130.98)
UID940	1110	P35579;P35579-2;P35580;P35580-2;P35580-5;P35580-3;P35580-4	K	682	P35579;P35580	Myosin-9;Myosin-10	MYH9;MYH10	NaN	NaN	NaN	NaN	-0.395521	-0.266382	NaN	NaN	NaN	NaN	0.227794	0.356933	0.623315	0.29617	0.740806	0.683205	0.17861	0.167527	0.614196	0.674791	0.683817	0.598399	___1	+	HTP	yes	84.6199	1	5.94206e-05	84.62	73.358	84.62	+	365000000	0.911277	-0.330952	NFVRCIIPNHEKKAGKLDPHLVLDQLRCNGV;NFVRCIIPNHEKRAGKLDPHLVLDQLRCNGV	AGK(1)LDPHLVLDQLR	AGK(84.62)LDPHLVLDQLR
UID972	1142	P35579;P35579-2;Q7Z406;Q7Z406-6;Q7Z406-2;Q7Z406-5;Q7Z406-4;M0QY43	K	966	P35579;Q7Z406	Myosin-9;Myosin-14	MYH9;MYH14	-0.186271	-0.120543	-0.179388	-0.0788576	-0.258542	NaN	0.158764	0.224492	0.165647	0.266177	0.0864925	NaN	0.345034	0.121316	0.286854	0.247792	0.522512	0.192468	0.37135	0.371515	0.496269	0.308858	___1			yes	93.5557	1	0.000726196	130.98	78.501	93.556	+	87491000	2.23652	-0.16472	HLEAEEGARQKLQLEKVTTEAKMKKFEEDLL;QLEEEESARQKLQLEKVTTEAKLKKLEEEQI	LQLEK(1)VTTEAK	LQLEK(93.56)VTTEAK(-93.56)
UID362	519	O95865;A0A140T971;Q5SSV3;Q5SRR8	K	51	O95865	N(G),N(G)-dimethylarginine dimethylaminohydrolase 2	DDAH2	NaN	NaN	0.348124	NaN	0.198274	-0.130175	NaN	NaN	0.929691	NaN	0.77984	0.451392	0.581567	0.214099	0.275032	0.818217	0.645961	0.60674	0.513716	0.27268	0.841095	0.556393	___1	+	HTP	yes	41.0801	1	0.0016859	85.161	41.914	41.08		53714000	0.367002	0.138741	LDLAKAQREHGVLGGKLRQRLGLQLLELPPE	EHGVLGGK(1)LR	EHGVLGGK(41.08)LR
UID1709	1889	Q9H0A0;A0A087WV29;Q9H0A0-2	K	426	Q9H0A0	N-acetyltransferase 10	NAT10	NaN	NaN	NaN	NaN	0.195713	0.216465	NaN	NaN	NaN	NaN	0.235813	0.256565	0.0400998	0.0977513	0.141553	0.0867454	0.0259144	-0.132552	0.0827161	-0.107566	0.0542852	-0.036827	___1	+	CST;HTP	yes	73.2332	1	5.37218e-11	182.98	164.55	73.233	+	314330000	1.49451	0.206089	STINGYEGTGRSLSLKLIQQLRQQSAQSQVS	SLSLK(1)LIQQLR	SLSLK(73.23)LIQQLR
UID378	535	P00387;P00387-2;P00387-3;B1AHF3	K	163	P00387	NADH-cytochrome b5 reductase 3;NADH-cytochrome b5 reductase 3 membrane-bound form;NADH-cytochrome b5 reductase 3 soluble form	CYB5R3	NaN	NaN	NaN	NaN	0.127863	0.415655	NaN	NaN	NaN	NaN	-0.372488	-0.0846966	-0.500351	0.203613	-0.807814	-0.676061	-0.391448	-0.120858	-0.538337	-0.462366	-0.561993	-0.452925	___1			yes	141.518	1	0.0100832	141.52	112.42	141.52	+	127760000	0.508621	0.271759	LLVYQGKGKFAIRPDKKSNPIIRTVKSVGMI	FAIRPDK(1)K	FAIRPDK(141.52)K(-141.52)
UID1507	1684	Q147X3;Q147X3-2	K	233	Q147X3	N-alpha-acetyltransferase 30	NAA30	-0.290997	0.0616421	0.0347347	NaN	-0.229523	NaN	-0.401592	-0.0489527	-0.0758601	NaN	-0.340118	NaN	-0.110595	0.215904	-0.037984	-0.160092	NaN	NaN	-0.286165	0.178817	-0.445223	-0.061098	___1	+	CST;HTP	yes	49.627	1	1.56569e-84	272.5	248.21	49.627		368610000	0.489358	-0.106036	YESELQMPDIMRLITKDLSEPYSIYTYRYFI	LITK(1)DLSEPYSIYTYR	LITK(49.63)DLSEPYSIYTYR
UID161	311	Q9GZZ1;E7EQ69;C9J5D1;C9JZU6;A0A087WWJ2;C9J5J3;A0A0D9SF32;F8WCK0	K	37	Q9GZZ1	N-alpha-acetyltransferase 50	NAA50	0.130058	NaN	-0.0589775	NaN	-0.0719053	0.420592	0.0610257	NaN	-0.12801	NaN	-0.140937	0.35156	-0.0690321	0.220834	-0.0977279	0.0456012	0.0651392	-0.63246	-0.0188345	-0.0403363	-0.102555	-0.125579	___1	+	CST;HTP;LTP	yes	181.664	1	4.20622e-13	184.87	167.04	181.66	+	985820000	0.368155	0.104942	LNQVIFPVSYNDKFYKDVLEVGELAKLAYFN	FYK(1)DVLEVGELAK	FYK(181.66)DVLEVGELAK(-181.66)
UID162	312	Q9GZZ1;E7EQ69;C9J5D1;C9JZU6;A0A087WWJ2;C9J5J3;A0A0D9SF32;F8WCK0	K	34	Q9GZZ1	N-alpha-acetyltransferase 50	NAA50	-0.105442	-0.386545	0.165345	0.448655	-0.119672	-0.0603059	-0.174474	-0.455577	0.0963128	0.379623	-0.188704	-0.129338	-0.0690321	0.220834	-0.0977279	0.0456012	0.0651392	-0.63246	-0.0188345	-0.0403363	-0.102555	-0.125579	___1	+	CST;HTP;LTP	yes	180.107	1	1.08907e-84	276.32	249.22	180.11		9117400000	0.0282227	-0.00966086	LKRLNQVIFPVSYNDKFYKDVLEVGELAKLA	RLNQVIFPVSYNDK(1)FYK	RLNQVIFPVSYNDK(180.11)FYK(-180.11)
UID1708	1888	Q9GZZ1-2	K	34	Q9GZZ1-2	N-alpha-acetyltransferase 50	NAA50	-0.255184	NaN	-6.65262e-05	NaN	-0.264269	-0.00669834	-0.324216	NaN	-0.0690986	NaN	-0.333301	-0.0757304	-0.0690321	0.220834	-0.0977279	0.0456012	0.0651392	-0.63246	-0.0188345	-0.0403363	-0.102555	-0.125579	___1	+	HTP	yes	163.507	1	4.39182e-36	214.53	201.12	163.51		5242300000	0.760308	-0.131554	LKRLNQVIFPVSYNDKFYRKFGFEIIETKKN	LNQVIFPVSYNDK(1)FYRK	LNQVIFPVSYNDK(163.51)FYRK(-163.51)
UID176	326	E9PAV3;F8VZJ2;F8W0W4;H0YHX9;Q13765;E9PAV3-2;F8W1N5;F8VNW4	K	2005	E9PAV3	Nascent polypeptide-associated complex subunit alpha, muscle-specific form;Nascent polypeptide-associated complex subunit alpha	NACA	0.162262	NaN	-0.235664	NaN	-0.146574	0.145422	0.191783	NaN	-0.206143	NaN	-0.117053	0.174943	0.0295209	0.0532154	0.040067	0.0535582	4.43011e-05	-0.0446896	0.0642545	0.0701651	0.0189747	-0.0768715	___1	+	CST;HTP	yes	139.669	1	6.56539e-101	294.83	270.14	139.67	+	708420000	0.0626149	-0.0186386	KIEDLSQQAQLAAAEKFKVQGEAVSNIQENT	IEDLSQQAQLAAAEK(1)FK	IEDLSQQAQLAAAEK(139.67)FK(-139.67)
UID1465	1642	Q09666	K	497	Q09666	Neuroblast differentiation-associated protein AHNAK	AHNAK	0.0273807	0.231255	0.170594	0.053358	NaN	NaN	-0.236903	-0.0330293	-0.0936897	-0.210926	NaN	NaN	-0.264284	0.123581	-0.393727	-0.29284	0.0349396	-0.218629	-0.283172	-0.211457	-0.246072	-0.282497	___1			yes	58.9807	1	0.000567032	135.79	97.498	58.981		61729000	1.05682	0.120647	KMKGTKVKTPEMIIQKPKISMQDVDLSLGSP	TPEMIIQK(1)PK	TPEMIIQK(58.98)PK(-58.98)
UID1032	1203	P40261	K	43	P40261	Nicotinamide N-methyltransferase	NNMT	0.062924	NaN	NaN	NaN	0.292684	NaN	-0.0232531	NaN	NaN	NaN	0.206507	NaN	-0.0861771	0.256524	-0.160441	-0.244895	0.440046	0.247136	-0.333689	-0.0963042	-0.0760499	-0.0654044	___1	+	HTP	yes	103.907	1	0.0175984	103.91	54.88	103.91	+	59540000	0.437486	0.177804	GSRHSAESQILKHLLKNLFKIFCLDGVKGDL	HLLK(1)NLFK	HLLK(103.91)NLFK(-103.91)
UID1033	1204	P40261	K	39	P40261	Nicotinamide N-methyltransferase	NNMT	0.0287203	-0.681709	-0.190093	NaN	NaN	0.0588259	-0.0574568	-0.767886	-0.27627	NaN	NaN	-0.0273511	-0.0861771	0.256524	-0.160441	-0.244895	0.440046	0.247136	-0.333689	-0.0963042	-0.0760499	-0.0654044	___1	+	HTP	yes	240.795	1	6.59955e-89	281.99	245.57	240.8		1112300000	0.474952	-0.196064	YYKFGSRHSAESQILKHLLKNLFKIFCLDGV	HSAESQILK(1)HLLK	HSAESQILK(240.8)HLLK(-240.8)
UID1595	1774	Q6KC79;Q6KC79-2;Q6KC79-3	K	1082	Q6KC79	Nipped-B-like protein	NIPBL	-0.2397	NaN	-0.129171	-0.0968879	NaN	NaN	-0.274493	NaN	-0.163964	-0.131681	NaN	NaN	-0.0347931	0.175541	-0.0347931	0.281368	-0.265378	NaN	-0.0859129	-0.0149074	0.0216253	-0.195816	___1	+	HTP	yes	63.4796	1	0.021241	95.352	77.206	63.48		30681000	1.15757	-0.155253	ERVKMNKRKRSTVNEKPKYAEISSDEDNDSD	STVNEK(1)PK	STVNEK(63.48)PK(-63.48)
UID462	620	P05114;A6NEL0;F2Z2W6;F2Z2Y5;H7BXJ5	K	27	P05114	Non-histone chromosomal protein HMG-14	HMGN1	NaN	NaN	NaN	NaN	0.0449207	0.012149	NaN	NaN	NaN	NaN	0.205901	0.173129	0.16098	0.2006	0.161228	0.429062	NaN	NaN	0.194911	0.160733	0.0820847	-0.192264	___1	+	HTP;LTP	yes	85.2117	1	0.0262875	85.212	45.109	85.212	+	622090000	0.479063	0.0285349	AAKEEPKRRSARLSAKPPAKVEAKPKKAAAK	LSAK(1)PPAK	LSAK(85.21)PPAK(-85.21)
UID477	635	P05204	K	40	P05204	Non-histone chromosomal protein HMG-17	HMGN2	-0.387272	0.310742	NaN	0.596989	NaN	NaN	-0.498679	0.199335	NaN	0.485582	NaN	NaN	-0.111407	0.252281	-0.139344	NaN	NaN	NaN	-0.161382	0.441021	-0.0477831	-0.111407	___1	+	CST;HTP	yes	19.4505	0.988779	0.0111555	53.237	53.237	53.211		11365000	0.212527	0.173486	SARLSAKPAPPKPEPKPKKAPAKKGEKVPKG	PAPPK(0.011)PEPK(0.989)PK	PAPPK(-19.45)PEPK(19.45)PK(-53.21)
UID1542	1719	Q15233;Q15233-2	K	467	Q15233	Non-POU domain-containing octamer-binding protein	NONO	NaN	NaN	NaN	NaN	0.169436	0.0515922	NaN	NaN	NaN	NaN	0.310732	0.192888	0.141296	0.0797614	0.266395	0.20546	0.0278397	0.164112	0.175438	0.11848	0.107784	0.0485744	___1	+	CST;HTP	yes	133.227	1	0.00428924	133.23	133.23	133.23	+	478940000	0.50608	0.110514	PAFNRAAPGAEFAPNKRRRY___________	AAPGAEFAPNK(1)R	AAPGAEFAPNK(133.23)R
UID1543	1720	Q15233;Q15233-2;H7C367;C9JYS8;C9IZL7	K	107	Q15233	Non-POU domain-containing octamer-binding protein	NONO	NaN	0.13663	NaN	-0.1892	NaN	NaN	NaN	0.277926	NaN	-0.0479039	NaN	NaN	0.141296	0.0797614	0.266395	0.20546	0.0278397	0.164112	0.175438	0.11848	0.107784	0.0485744	___1	+	HTP	yes	50.9502	1	0.00718291	59.908	50.127	50.95		60127000	0.0466445	-0.0262851	KLFEKYGKAGEVFIHKDKGFGFIRLETRTLA	AGEVFIHK(1)DK	AGEVFIHK(50.95)DK(-50.95)
UID1544	1721	Q15233;Q15233-2;H7C367;C9IZL7	K	198	Q15233	Non-POU domain-containing octamer-binding protein	NONO	-0.0420614	0.37269	-0.000679269	-0.230364	0.389321	-0.0456019	0.0992348	0.513986	0.140617	-0.0890682	0.530617	0.0956943	0.141296	0.0797614	0.266395	0.20546	0.0278397	0.164112	0.175438	0.11848	0.107784	0.0485744	___1	+	CST;HTP	yes	94.1217	1	5.34467e-05	147.2	103	94.122	+	695850000	0.298479	0.073884	DRGRPSGKGIVEFSGKPAARKALDRCSEGSF	GIVEFSGK(1)PAARK	GIVEFSGK(94.12)PAARK(-94.12)
UID1546	1723	Q15233;C9JYS8;C9IZL7;C9J4X2;C9JJ13	K	5	Q15233	Non-POU domain-containing octamer-binding protein	NONO	0.586928	0.339847	NaN	NaN	NaN	NaN	0.728225	0.481143	NaN	NaN	NaN	NaN	0.141296	0.0797614	0.266395	0.20546	0.0278397	0.164112	0.175438	0.11848	0.107784	0.0485744	___1	+	HTP	yes	65.5005	1	0.000112084	162.36	141.49	65.5	+	25187000	0.78024	0.463388	___________MQSNKTFNLEKQNHTPRKHH	MQSNK(1)TFNLEK	MQSNK(65.5)TFNLEK(-65.5)
UID1547	1724	Q15233;C9JYS8;C9IZL7;C9J4X2;C9JJ13	K	11	Q15233	Non-POU domain-containing octamer-binding protein	NONO	NaN	-0.154112	NaN	-0.119889	NaN	NaN	NaN	-0.0128157	NaN	0.0214068	NaN	NaN	0.141296	0.0797614	0.266395	0.20546	0.0278397	0.164112	0.175438	0.11848	0.107784	0.0485744	___1	+	HTP	yes	80.4686	1	0.000495	80.469	80.469	80.469	+	22924000	1.1018	-0.137001	_____MQSNKTFNLEKQNHTPRKHHQHHHQQ	TFNLEK(1)QNHTPRK	TFNLEK(80.47)QNHTPRK(-80.47)
UID793	960	P22307;P22307-7;P22307-8;P22307-6;P22307-2;P22307-4;H0YF61;H0YD06;P22307-5	K	438	P22307	Non-specific lipid-transfer protein	SCP2	NaN	NaN	0.377314	0.659978	NaN	NaN	NaN	NaN	0.116769	0.399432	NaN	NaN	-0.260545	0.135633	-0.440153	-0.331843	-0.264953	-0.13881	-0.256137	-0.0281064	-0.32009	-0.105889	___1	+	HTP	yes	70.3627	1	0.00522901	83.358	67.477	70.363	+	24691000	0.771169	0.518646	PTSSASDGFKANLVFKEIEKKLEEEGEQFVK	ANLVFK(1)EIEK	ANLVFK(70.36)EIEK(-70.36)
UID794	961	P22307;P22307-7;P22307-8;P22307-6;P22307-2;P22307-4;H0YF61	K	453	P22307	Non-specific lipid-transfer protein	SCP2	-0.0184293	0.527317	NaN	0.445956	NaN	0.553825	-0.278974	0.266771	NaN	0.185411	NaN	0.29328	-0.260545	0.135633	-0.440153	-0.331843	-0.264953	-0.13881	-0.256137	-0.0281064	-0.32009	-0.105889	___1	+	CST;HTP	yes	141.055	1	2.76983e-17	202.05	166.88	148.18		106040000	1.17487	0.377167	KEIEKKLEEEGEQFVKKIGGIFAFKVKDGPG	KLEEEGEQFVK(1)K	K(-141.05)LEEEGEQFVK(141.05)K(-148.18)
UID816	983	P23497;P23497-4;P23497-2;H7C1G8;H7C4B4;E9PHV6;P23497-7;P23497-5;P23497-3	K	430	P23497	Nuclear autoantigen Sp-100	SP100	NaN	NaN	NaN	NaN	0.876557	-0.4127	NaN	NaN	NaN	NaN	0.876557	-0.4127	0	NaN	NaN	NaN	NaN	NaN	NaN	NaN	NaN	NaN	___1	+	HTP		82.4943	1	3.07569e-21	208.33	208.33	82.494	+	2434000000	0.107831	0.231928	PAEASSGALRSKHGEKAPMTSRSTSTWRIPS	HGEK(1)APMTSR	HGEK(82.49)APMTSR
UID1119	1290	P49790;P49790-2;P49790-3	K	954	P49790	Nuclear pore complex protein Nup153	NUP153	-4.19515	-3.98098	-4.3987	-4.28917	NaN	NaN	-4.14407	-3.9299	-4.34763	-4.23809	NaN	NaN	0.051079	0.132391	0.0318803	-0.0161895	-0.0811267	-0.196761	0.134384	0.183291	0.175745	0.0702778	___1	+	CST;HTP	yes	82.645	1	0.000647014	148.52	109.56	82.645	+	474640000	4.68819	-4.216	DSGSINPMSEGFKFSKPIGDFKFGVSSESKP	FSK(1)PIGDFK	FSK(82.64)PIGDFK(-82.64)
UID174	324	Q15596;E7EWM1	K	785	Q15596	Nuclear receptor coactivator 2	NCOA2	-0.0235387	-0.122201	NaN	NaN	-0.00982327	0.107027	-0.0235387	-0.122201	NaN	NaN	-0.00982327	0.107027	0	NaN	NaN	NaN	NaN	NaN	NaN	NaN	NaN	NaN	___1	+	CST;HTP		177.926	1	3.75114e-135	305.67	260.52	177.93	+	1559800000	0.0900305	-0.012134	DSKTDPASNTKLIAMKTEKEEMSFEPGDQPG	TDPASNTK(1)LIAMK(1)TEK	TDPASNTK(177.93)LIAMK(177.93)TEK(-177.93)
UID175	325	Q15596;E7EWM1	K	780	Q15596	Nuclear receptor coactivator 2	NCOA2	-0.206589	-0.0838082	NaN	NaN	0.112947	-0.217635	-0.206589	-0.0838082	NaN	NaN	0.112947	-0.217635	0	NaN	NaN	NaN	NaN	NaN	NaN	NaN	NaN	NaN	___1	+	CST;HTP		177.926	1	3.75114e-135	305.67	260.52	177.93	+	646930000	0.539478	-0.0987712	KLERLDSKTDPASNTKLIAMKTEKEEMSFEP	TDPASNTK(1)LIAMK(1)TEK	TDPASNTK(177.93)LIAMK(177.93)TEK(-177.93)
UID1981	324	Q15596;E7EWM1	K	785	Q15596	Nuclear receptor coactivator 2	NCOA2	-0.345922	0.276375	-0.303369	NaN	0.126136	NaN	-0.345922	0.276375	-0.303369	NaN	0.126136	NaN	0	NaN	NaN	NaN	NaN	NaN	NaN	NaN	NaN	NaN	___2	+	CST;HTP		177.926	1	3.75114e-135	305.67	260.52	177.93	+	1559800000	0.144208	-0.0616951	DSKTDPASNTKLIAMKTEKEEMSFEPGDQPG	TDPASNTK(1)LIAMK(1)TEK	TDPASNTK(177.93)LIAMK(177.93)TEK(-177.93)
UID1982	325	Q15596;E7EWM1	K	780	Q15596	Nuclear receptor coactivator 2	NCOA2	-0.345922	0.276375	-0.303369	NaN	0.126136	NaN	-0.345922	0.276375	-0.303369	NaN	0.126136	NaN	0	NaN	NaN	NaN	NaN	NaN	NaN	NaN	NaN	NaN	___2	+	CST;HTP		177.926	1	3.75114e-135	305.67	260.52	177.93	+	646930000	0.144208	-0.0616951	KLERLDSKTDPASNTKLIAMKTEKEEMSFEP	TDPASNTK(1)LIAMK(1)TEK	TDPASNTK(177.93)LIAMK(177.93)TEK(-177.93)
UID35	34	O75376;A0A088AWL3;O75376-2	K	1336	O75376	Nuclear receptor corepressor 1	NCOR1	-0.092959	0.21204	NaN	NaN	NaN	NaN	0.10942	0.414419	NaN	NaN	NaN	NaN	0.202379	0.0330101	0.21558	0.199317	NaN	NaN	0.202379	NaN	0.151239	0.241878	___1	+	HTP	yes	59.9076	1	0.0162101	63.283	30.391	59.908	+	4080500	0.117458	0.0595405	ESPPIRAFEGAITKGKPYDGITTIKEMGRSI	GK(1)PYDGITTIK	GK(59.91)PYDGITTIK(-59.91)
UID122	131	Q9Y618;C9JE98;C9J0Q5;C9JFD3;Q9Y618-5;Q9Y618-4;Q9Y618-3;C9J7T7;Q9Y618-2	K	1970	Q9Y618	Nuclear receptor corepressor 2	NCOR2	-0.225481	-0.0484816	-0.214556	NaN	NaN	-0.193105	0.190228	0.367227	0.201152	NaN	NaN	0.222603	0.415708	0.16011	0.66674	0.252441	0.415709	NaN	0.561635	0.595801	0.334521	0.310003	___1	+	HTP	yes	66.5325	1	4.69119e-05	88.092	80.548	66.533		142370000	1.59106	-0.170406	RPERPRADTGHAFLAKPPARSGLEPASSPSK	ADTGHAFLAK(1)PPAR	ADTGHAFLAK(66.53)PPAR
UID123	132	Q9Y618;C9JE98;C9J0Q5;C9JFD3;Q9Y618-5;Q9Y618-4;Q9Y618-3;C9J7T7;Q9Y618-2	K	2037	Q9Y618	Nuclear receptor corepressor 2	NCOR2	-0.187345	NaN	-0.411709	-0.69219	NaN	NaN	0.228364	NaN	0.00399904	-0.276482	NaN	NaN	0.415708	0.16011	0.66674	0.252441	0.415709	NaN	0.561635	0.595801	0.334521	0.310003	___1	+	CST;HTP	yes	158.417	1	3.00331e-34	202.72	168	158.42	+	1884700000	1.00693	-0.430415	PPASASDPHREKTQSKPFSIQELELRSLGYH	TQSK(1)PFSIQELELR	TQSK(158.42)PFSIQELELR
UID44	43	Q14978;A0A0A0MRM9;Q14978-3;Q14978-2;S4R3C2	K	76	Q14978	Nucleolar and coiled-body phosphoprotein 1	NOLC1	-0.0523746	NaN	NaN	NaN	-0.191536	NaN	0.0842398	NaN	NaN	NaN	-0.0549212	NaN	0.136614	0.100383	0.128374	NaN	-0.0174639	NaN	0.233937	0.177944	0.144855	-0.00230574	___1	+	CST;HTP	yes	113.706	1	0.0196044	113.71	52.947	113.71	+	33277000	0.48139	-0.121955	AKVPERKLQANGPVAKKAKKKASSSDSEDSS	LQANGPVAK(1)K	LQANGPVAK(113.71)K(-113.71)
UID46	45	Q14978;A0A0A0MRM9;Q14978-3;Q14978-2	K	415	Q14978	Nucleolar and coiled-body phosphoprotein 1	NOLC1	NaN	NaN	NaN	NaN	-0.0633693	0.16933	NaN	NaN	NaN	NaN	0.0732451	0.305944	0.136614	0.100383	0.128374	NaN	-0.0174639	NaN	0.233937	0.177944	0.144855	-0.00230574	___1	+	CST;HTP	yes	170.022	1	8.30872e-08	170.02	152.16	170.02	+	327060000	0.137884	0.0529802	VKPAAAPKQPVGGGQKLLTRKADSSSSEEES	QPVGGGQK(1)LLTR	QPVGGGQK(170.02)LLTR
UID746	913	P19338;C9JYW2;C9JLB1;C9J1H7;C9JWL1	K	116	P19338	Nucleolin	NCL	NaN	NaN	NaN	NaN	-0.0556705	-0.0485074	NaN	NaN	NaN	NaN	0.0121985	0.0193616	0.067869	0.0809849	0.215331	0.13338	-0.0279213	0.004708	0.0844684	0.0525844	0.0831536	-0.0094033	___1	+	CST;HTP;LTP	yes	159.445	1	1.49779e-09	159.44	126.41	159.44	+	350340000	1.35947	-0.052089	AKAVTTPGKKGATPGKALVATPGKKGAAIPA	GATPGK(1)ALVATPGK	GATPGK(159.44)ALVATPGK(-159.44)
UID748	915	P19338	K	398	P19338	Nucleolin	NCL	-0.0475355	0.0329141	-0.30309	-0.103324	NaN	NaN	0.0203335	0.100783	-0.235221	-0.035455	NaN	NaN	0.067869	0.0809849	0.215331	0.13338	-0.0279213	0.004708	0.0844684	0.0525844	0.0831536	-0.0094033	___1	+	CST;HTP	yes	78.5161	1	0.00109	114.89	105.68	78.516	+	128210000	0.623382	-0.105259	GKDSKKERDARTLLAKNLPYKVTQDELKEVF	TLLAK(1)NLPYK	TLLAK(78.52)NLPYK(-78.52)
UID751	918	P19338;H7BY16	K	646	P19338	Nucleolin	NCL	0.0993524	-0.269253	0.169114	1.30767	0.190595	NaN	0.167221	-0.201384	0.236983	1.37554	0.258464	NaN	0.067869	0.0809849	0.215331	0.13338	-0.0279213	0.004708	0.0844684	0.0525844	0.0831536	-0.0094033	___1	+	CST;HTP	yes	79.9064	1	0.00365255	116.37	93.635	79.906		190480000	0.491834	0.299495	EDGEIDGNKVTLDWAKPKGEGGFGGRGGGRG	VTLDWAK(1)PK	VTLDWAK(79.91)PK(-79.91)
UID501	659	P06748;P06748-2;P06748-3;E5RGW4	K	32	P06748	Nucleophosmin	NPM1	0.683895	0.286966	NaN	NaN	0.0449025	0.111295	0.669807	0.272878	NaN	NaN	0.030815	0.0972071	-0.0140875	0.0603244	0.122005	0.01425	-0.0377887	-0.0233117	-0.0760469	-0.0202301	-0.00794498	0.0468791	___1	+	CST;HTP	yes	77.8708	1	5.27194e-47	219.87	212.05	77.871		504000000	0.840914	0.281764	YLFGCELKADKDYHFKVDNDENEHQLSLRTV	DYHFK(1)VDNDENEHQLSLR	DYHFK(77.87)VDNDENEHQLSLR
UID504	662	P06748;P06748-2	K	273	P06748	Nucleophosmin	NPM1	NaN	-0.000673567	NaN	NaN	NaN	0.0341455	NaN	-0.0147611	NaN	NaN	NaN	0.020058	-0.0140875	0.0603244	0.122005	0.01425	-0.0377887	-0.0233117	-0.0760469	-0.0202301	-0.00794498	0.0468791	___1	+	CST;HTP	yes	83.2647	1	3.63482e-06	161.02	143.55	83.265	+	196820000	0.290258	0.016736	GGSLPKVEAKFINYVKNCFRMTDQEAIQDLW	FINYVK(1)NCFR	FINYVK(83.26)NCFR
UID505	663	P06748;P06748-2;P06748-3	K	248	P06748	Nucleophosmin	NPM1	-0.63801	-0.0723795	0.176209	0.12668	NaN	-0.230931	-0.652098	-0.086467	0.162122	0.112593	NaN	-0.245018	-0.0140875	0.0603244	0.122005	0.01425	-0.0377887	-0.0233117	-0.0760469	-0.0202301	-0.00794498	0.0468791	___1	+	HTP	yes	93.1105	1	9.85855e-07	161.63	128.74	93.111	+	218410000	0.36292	-0.127686	KTPKTPKGPSSVEDIKAKMQASIEKGGSLPK	GPSSVEDIK(1)AK	GPSSVEDIK(93.11)AK(-93.11)
UID508	666	P06748;P06748-3	K	223	P06748	Nucleophosmin	NPM1	0.269353	0.332652	NaN	-0.125914	NaN	NaN	0.255265	0.318564	NaN	-0.140001	NaN	NaN	-0.0140875	0.0603244	0.122005	0.01425	-0.0377887	-0.0233117	-0.0760469	-0.0202301	-0.00794498	0.0468791	___1	+	HTP	yes	99.4417	1	0.019433	99.442	50	99.442	+	26100000	0.415755	0.158697	NQNGKDSKPSSTPRSKGQESFKKQEKTPKTP	SK(1)GQESFK	SK(99.44)GQESFK(-99.44)
UID509	667	P06748;P06748-2	K	267	P06748	Nucleophosmin	NPM1	0.282311	0.448467	0.273348	0.00499605	0.0181713	-0.0411639	0.268223	0.43438	0.259261	-0.00909147	0.00408374	-0.0552514	-0.0140875	0.0603244	0.122005	0.01425	-0.0377887	-0.0233117	-0.0760469	-0.0202301	-0.00794498	0.0468791	___1	+	CST;HTP;LTP	yes	162.877	1	5.64311e-10	182.98	149.59	162.88		14751000000	1.01154	0.164355	QASIEKGGSLPKVEAKFINYVKNCFRMTDQE	VEAK(1)FINYVK	VEAK(162.88)FINYVK(-162.88)
UID658	823	P12270	K	748	P12270	Nucleoprotein TPR	TPR	-0.0389618	-0.0875687	-0.107757	-0.379345	0.403027	0.145913	-0.0153656	-0.0639726	-0.0841605	-0.355749	0.426623	0.16951	0.0235961	0.0785442	0.101784	0.139762	-0.0887133	0.0378846	0.11473	0.0053542	0.00930761	-0.0324343	___1	+	CST;HTP	yes	90.9056	1	1.08019e-09	177.7	143.61	90.906		2906000000	0.0342726	-0.0107821	EGYRREITSLHERNQKLTATTQKQEQIINTM	NQK(1)LTATTQK	NQK(90.91)LTATTQK(-90.91)
UID796	963	Q32Q12;P22392-2;P22392;J3KPD9;O60361;F6XY72	K	189	Q32Q12	Nucleoside diphosphate kinase;Nucleoside diphosphate kinase B;Putative nucleoside diphosphate kinase	NME1-NME2;NME2;NME2P1	NaN	NaN	NaN	NaN	-0.789781	0.0770145	NaN	NaN	NaN	NaN	-0.944089	-0.0772938	-0.154308	0.105478	-0.154308	-0.275468	-0.0653315	NaN	NaN	NaN	NaN	NaN	___1	+	HTP	yes	117.196	1	5.34279e-06	117.2	83.248	117.2	+	144560000	0.250354	-0.356383	RLVAMKFLRASEEHLKQHYIDLKDRPFFPGL	ASEEHLK(1)QHYIDLK	ASEEHLK(117.2)QHYIDLK(-117.2)
UID1679	1859	Q96ST3	K	875	Q96ST3	Paired amphipathic helix protein Sin3a	SIN3A	NaN	NaN	NaN	NaN	-0.00132766	0.176901	NaN	NaN	NaN	NaN	0.191516	0.369745	0.192844	0.176761	0.192844	0.184387	0.389152	NaN	0.196532	0.521365	-0.00822941	0.10334	___1	+	CST;HTP	yes	159.793	1	1.55311e-11	182.65	143.34	159.79	+	159360000	0.2969	0.0877867	SPPKSKLLFSNTAAQKLRGMDEVYNLFYVNN	LLFSNTAAQK(1)LR	LLFSNTAAQK(159.79)LR
UID756	923	P20962;F5H7R9;F5GXR3	K	4	P20962	Parathymosin	PTMS	0.57618	NaN	1.1058	NaN	NaN	NaN	0.717377	NaN	1.247	NaN	NaN	NaN	0.141197	0.0780587	0.160322	0.252963	0.141197	NaN	0.107854	0.218846	0.0171584	0.106368	___1	+	CST;HTP	yes	171.763	1	1.62846e-21	171.76	157.08	171.76		10770000	0.711746	0.840992	____________MSEKSVEAAAELSAKDLKE	SEK(1)SVEAAAELSAK(1)DLK	SEK(171.76)SVEAAAELSAK(171.76)DLK(-171.76)
UID757	924	P20962;F5H7R9;F5GXR3	K	15	P20962	Parathymosin	PTMS	0.046695	-0.34946	0.0936132	-0.0123133	-0.129454	-0.056601	0.187892	-0.208263	0.23481	0.128883	0.0117423	0.0845955	0.141197	0.0780587	0.160322	0.252963	0.141197	NaN	0.107854	0.218846	0.0171584	0.106368	___1	+	CST;HTP	yes	103.834	1	2.95031e-39	234.61	191.3	103.83	+	5774200000	0.466292	-0.06792	_MSEKSVEAAAELSAKDLKEKKEKVEEKASR	SVEAAAELSAK(1)DLK	SVEAAAELSAK(103.83)DLK(-103.83)
UID17	16	Q96JY6;B3KPU0;A0A087WVI1;Q96JY6-5;Q96JY6-3;E5RGS7;H0YBP7	K	282	Q96JY6	PDZ and LIM domain protein 2	PDLIM2	-0.103726	NaN	-0.134925	NaN	0.138152	-0.195674	-0.124505	NaN	-0.155705	NaN	0.117372	-0.216453	-0.0207793	0.185169	0.122537	-0.0101179	0.341178	0.200651	-0.188342	-0.0791755	-0.172299	-0.0314406	___1	+	CST;HTP	yes	100.722	1	1.30509e-06	156.51	152.85	100.72		31281000000	0.412718	-0.0740434	PQSSLPASRALATPPKLHTCEKCSTSIANQA	ALATPPK(1)LHTCEK	ALATPPK(100.72)LHTCEK(-100.72)
UID1314	1485	P62937;P62937-2	K	131	P62937	Peptidyl-prolyl cis-trans isomerase A;Peptidyl-prolyl cis-trans isomerase A, N-terminally processed	PPIA	-0.147593	-0.677647	NaN	NaN	-0.321323	0.569964	-0.147593	-0.677647	NaN	NaN	-0.321323	0.569964	0	NaN	NaN	NaN	NaN	NaN	NaN	NaN	NaN	NaN	___1	+	CST;HTP		79.116	1	0.0112584	117.93	85.979	79.116	+	529330000	0.206936	-0.14415	TAKTEWLDGKHVVFGKVKEGMNIVEAMERFG	HVVFGK(1)VK	HVVFGK(79.12)VK(-79.12)
UID1315	1486	P62937;P62937-2	K	125	P62937	Peptidyl-prolyl cis-trans isomerase A;Peptidyl-prolyl cis-trans isomerase A, N-terminally processed	PPIA	0.117216	-0.210709	0.163341	NaN	-0.44909	NaN	0.117216	-0.210709	0.163341	NaN	-0.44909	NaN	0	NaN	NaN	NaN	NaN	NaN	NaN	NaN	NaN	NaN	___1	+	CST;HTP;LTP		194.435	1	1.82648e-30	194.43	153.15	194.43	+	162520000	0.252929	-0.0948104	SQFFICTAKTEWLDGKHVVFGKVKEGMNIVE	TEWLDGK(1)HVVFGK	TEWLDGK(194.43)HVVFGK(-194.43)
UID1310	1481	P62937;F8WE65;C9J5S7	K	44	P62937	Peptidyl-prolyl cis-trans isomerase A;Peptidyl-prolyl cis-trans isomerase A, N-terminally processed;Peptidyl-prolyl cis-trans isomerase	PPIA	-0.0667246	-0.907509	-0.198649	NaN	NaN	NaN	-0.0667246	-0.907509	-0.198649	NaN	NaN	NaN	0	NaN	NaN	NaN	NaN	NaN	NaN	NaN	NaN	NaN	___1	+	CST;HTP;LTP		147.199	1	1.68172e-05	147.2	147.2	147.2		394730000	0.563913	-0.390961	VPKTAENFRALSTGEKGFGYKGSCFHRIIPG	ALSTGEK(1)GFGYK	ALSTGEK(147.2)GFGYK(-147.2)
UID1311	1482	P62937;F8WE65;C9J5S7	K	49	P62937	Peptidyl-prolyl cis-trans isomerase A;Peptidyl-prolyl cis-trans isomerase A, N-terminally processed;Peptidyl-prolyl cis-trans isomerase	PPIA	0.00446141	NaN	0.190099	NaN	NaN	NaN	0.00446141	NaN	0.190099	NaN	NaN	NaN	0	NaN	NaN	NaN	NaN	NaN	NaN	NaN	NaN	NaN	___1	+	CST;HTP		88.441	1	0.000233758	88.441	83.225	88.441	+	15938000	0.314203	0.0972804	ENFRALSTGEKGFGYKGSCFHRIIPGFMCQG	GFGYK(1)GSCFHR	GFGYK(88.44)GSCFHR
UID1312	1483	P62937;F8WE65;C9J5S7;P62937-2	K	76	P62937	Peptidyl-prolyl cis-trans isomerase A;Peptidyl-prolyl cis-trans isomerase A, N-terminally processed;Peptidyl-prolyl cis-trans isomerase	PPIA	0.173532	-0.370407	-0.0754294	NaN	NaN	NaN	0.173532	-0.370407	-0.0754294	NaN	NaN	NaN	0	NaN	NaN	NaN	NaN	NaN	NaN	NaN	NaN	NaN	___1	+	CST;HTP		133.321	1	5.56991e-05	133.32	113.53	133.32	+	47833000	0.206193	-0.090768	MCQGGDFTRHNGTGGKSIYGEKFEDENFILK	HNGTGGK(1)SIYGEK	HNGTGGK(133.32)SIYGEK(-133.32)
UID1313	1484	P62937;F8WE65;C9J5S7;P62937-2	K	82	P62937	Peptidyl-prolyl cis-trans isomerase A;Peptidyl-prolyl cis-trans isomerase A, N-terminally processed;Peptidyl-prolyl cis-trans isomerase	PPIA	NaN	NaN	NaN	NaN	-0.0484454	0.406709	NaN	NaN	NaN	NaN	-0.0484454	0.406709	0	NaN	NaN	NaN	NaN	NaN	NaN	NaN	NaN	NaN	___1	+	CST;HTP;LTP		58.8141	1	8.50619e-31	216.84	216.84	58.814	+	437240000	0.239973	0.179132	FTRHNGTGGKSIYGEKFEDENFILKHTGPGI	SIYGEK(1)FEDENFILK	SIYGEK(58.81)FEDENFILK(-58.81)
UID1317	1488	P62937;F8WE65;C9J5S7	K	28	P62937	Peptidyl-prolyl cis-trans isomerase A;Peptidyl-prolyl cis-trans isomerase A, N-terminally processed;Peptidyl-prolyl cis-trans isomerase	PPIA	-0.134296	NaN	NaN	NaN	NaN	-0.0854736	-0.134296	NaN	NaN	NaN	NaN	-0.0854736	0	NaN	NaN	NaN	NaN	NaN	NaN	NaN	NaN	NaN	___1	+	CST;HTP		43.5943	1	2.91529e-05	132.85	115.82	43.594	+	545140000	0.856462	-0.109885	DGEPLGRVSFELFADKVPKTAENFRALSTGE	VSFELFADK(1)VPK	VSFELFADK(43.59)VPK(-43.59)
UID1477	1654	Q13356	K	482	Q13356	Peptidyl-prolyl cis-trans isomerase-like 2	PPIL2	0.420811	-0.393532	0.255789	NaN	0.227058	NaN	0.657947	-0.156397	0.492925	NaN	0.464194	NaN	0.237136	0.230914	0.334313	0.625739	NaN	NaN	0.528943	0.0765388	0.122545	0.139959	___1	+	CST;HTP	yes	88.1865	1	1.57004e-12	174.23	158.27	88.187		126260000	0.277957	0.127532	QAGSQGPQTFRQGVGKYINPAATKRAAEEEP	QGVGK(1)YINPAATK	QGVGK(88.19)YINPAATK(-88.19)
UID318	471	O60664;O60664-4;O60664-3;K7EL96;K7ER39	K	65	O60664	Perilipin-3	PLIN3	0.397041	NaN	-0.0705873	NaN	0.0530623	NaN	0.685256	NaN	0.217628	NaN	0.341277	NaN	0.288215	0.0568971	0.229595	0.274823	0.320305	0.311809	0.260652	0.348804	0.170726	0.301607	___1	+	CST;HTP	yes	99.815	1	3.0857e-14	173.37	126.29	99.815		250980000	0.336019	0.126505	KESYPHIKTVCDAAEKGVRTLTAAAVSGAQP	TVCDAAEK(1)GVR	TVCDAAEK(99.82)GVR
UID1434	1611	Q06830;A0A0A0MSI0;A0A0A0MRQ5	K	7	Q06830	Peroxiredoxin-1	PRDX1	NaN	NaN	NaN	NaN	-0.437697	-0.0476534	NaN	NaN	NaN	NaN	-0.48571	-0.0956658	-0.0480123	0.0990791	-0.0567818	0.0343677	-0.0392429	0.131655	-0.119875	-0.0640715	-0.157358	0.0817981	___1	+	HTP	yes	327.059	1	3.81805e-147	327.06	327.06	327.06	+	648940000	0.365562	-0.242675	_________MSSGNAKIGHPAPNFKATAVMP	SSGNAK(1)IGHPAPNFK	SSGNAK(327.06)IGHPAPNFK(-327.06)
UID1515	1692	Q15067-3;Q15067-2;Q15067	K	399	Q15067-3	Peroxisomal acyl-coenzyme A oxidase 1	ACOX1	-0.275543	0.368986	NaN	NaN	NaN	NaN	0.0700743	0.714604	NaN	NaN	NaN	NaN	0.345618	0.135832	0.13511	0.164172	0.346987	NaN	0.517413	0.345618	0.196019	0.354125	___1	+	HTP	yes	99.5307	1	5.20001e-05	99.531	92.802	99.531	+	21308000	0.0417502	0.0467213	GENTVMMLQTARFLMKSYDQVHSGKLVCGMV	FLMK(1)SYDQVHSGK	FLMK(99.53)SYDQVHSGK(-99.53)
UID1516	1693	Q15067-3;Q15067-2;Q15067	K	229	Q15067-3	Peroxisomal acyl-coenzyme A oxidase 1	ACOX1	0.0293717	0.383234	0.24915	0.28946	NaN	NaN	0.374989	0.728852	0.594768	0.635078	NaN	NaN	0.345618	0.135832	0.13511	0.164172	0.346987	NaN	0.517413	0.345618	0.196019	0.354125	___1	+	CST;HTP	yes	78.3874	1	5.5239e-09	117.2	113.48	117.2		62332000	1.29797	0.237804	MLMKYAQVKPDGTYVKPLSNKLTYGTMVFVR	YAQVKPDGTYVK(1)PLSNK	YAQVK(-78.39)PDGTYVK(78.39)PLSNK(-117.2)
UID1144	1315	P51659;E7EWE5;P51659-3;P51659-2;G5E9S2;E7ET17;E7EPL9	K	565	P51659	Peroxisomal multifunctional enzyme type 2;(3R)-hydroxyacyl-CoA dehydrogenase;Enoyl-CoA hydratase 2	HSD17B4	-0.0977235	NaN	NaN	NaN	-0.173185	NaN	-0.112346	NaN	NaN	NaN	-0.187808	NaN	-0.0146229	0.111624	-0.0712442	0.0247337	-0.182471	0.0517499	0.00271137	-0.0319571	-0.126156	0.177793	___1	+	HTP	yes	96.2077	1	1.15491e-12	145.81	129.04	96.208	+	115280000	0.76209	-0.135454	DNDVSRFKAIKARFAKPVYPGQTLQTEMWKE	FAK(1)PVYPGQTLQTEMWK	FAK(96.21)PVYPGQTLQTEMWK(-96.21)
UID1646	1826	Q8WW12;Q8WW12-2	K	94	Q8WW12	PEST proteolytic signal-containing nuclear protein	PCNP	0.366214	NaN	0.297402	NaN	NaN	NaN	0.348971	NaN	0.28016	NaN	NaN	NaN	-0.0172428	0.22761	0.471723	NaN	-0.0654394	NaN	0.048319	0.0309539	-0.164952	-0.0994002	___1			yes	78.1783	1	0.0644445	79.469	20.752	78.178	+	14882000	1.18192	0.331808	TTKKASAISIKLGSSKPKETVPTLAPKTLSV	LGSSK(1)PK	LGSSK(78.18)PK(-78.18)
UID1618	1797	Q7RTV0	K	3	Q7RTV0	PHD finger-like domain-containing protein 5A	PHF5A	-0.0566624	-0.00772253	0.0147203	0.211595	0.635333	0.353413	-0.0478197	0.0011201	0.0235629	0.220437	0.644176	0.362256	0.00884263	0.376969	0.0286209	0.15258	0.0606212	0.211706	-0.181927	-0.978862	-0.0109356	-0.173855	___1	+	HTP	yes	50.5625	1	0.000140315	145.46	145.46	50.562	+	589490000	0.857951	0.191779	_____________MAKHHPDLIFCRKQAGVA	AK(1)HHPDLIFCRK	AK(50.56)HHPDLIFCRK(-50.56)
UID386	543	P00558;P00558-2	K	75	P00558	Phosphoglycerate kinase 1	PGK1	NaN	NaN	0.341468	NaN	0.251332	NaN	NaN	NaN	0.274788	NaN	0.184651	NaN	-0.0666809	0.120709	-0.0328228	-0.0589696	0.0954101	0.180524	-0.147392	-0.116056	-0.166952	-0.0743923	___1	+	CST;HTP	yes	89.3959	1	3.61414e-24	115.54	109.88	89.396	+	259900000	1.01744	0.2964	LMSHLGRPDGVPMPDKYSLEPVAVELKSLLG	SVVLMSHLGRPDGVPMPDK(1)YSLEPVAVELK	SVVLMSHLGRPDGVPMPDK(89.4)YSLEPVAVELK(-89.4)
UID742	909	P18669;Q8N0Y7	K	106	P18669	Phosphoglycerate mutase 1;Probable phosphoglycerate mutase 4	PGAM1;PGAM4	0.141015	NaN	0.233795	NaN	NaN	NaN	0.134572	NaN	0.227353	NaN	NaN	NaN	-0.00644291	0.0921267	0.0493268	-0.0167663	0.119232	0.149534	-0.0739404	-0.0434483	-0.115756	0.00388049	___1	+	CST;HTP	yes	83.3966	1	1.01532e-05	145.29	117.96	83.397		27590000	0.81112	0.187405	HYGGLTGLNKAETAAKHGEAQVKIWRRSYDV	AETAAK(1)HGEAQVK	AETAAK(83.4)HGEAQVK(-83.4)
UID1799	1980	Q9Y617	K	333	Q9Y617	Phosphoserine aminotransferase	PSAT1	NaN	NaN	NaN	NaN	1.18825	-0.0819406	NaN	NaN	NaN	NaN	1.09317	-0.17702	-0.0950798	0.245977	-0.0890819	-0.324522	-0.101078	0.101762	-0.61583	-0.181979	-0.0421781	0.158776	___1	+	HTP	yes	76.3317	1	0.00133324	76.332	76.332	76.332		69496000	0.264536	0.553155	KRFLDKALELNMLSLKGHRSVGGIRASLYNA	ALELNMLSLK(1)GHR	ALELNMLSLK(76.33)GHR
UID1800	1981	Q9Y617;Q9Y617-2	K	127	Q9Y617	Phosphoserine aminotransferase	PSAT1	NaN	NaN	NaN	NaN	0.852375	0.642523	NaN	NaN	NaN	NaN	0.757295	0.547443	-0.0950798	0.245977	-0.0890819	-0.324522	-0.101078	0.101762	-0.61583	-0.181979	-0.0421781	0.158776	___1	+	HTP	yes	89.0348	1	7.6842e-05	96.666	80.267	89.035		224420000	1.05165	0.747449	AEEAKKFGTINIVHPKLGSYTKIPDPSTWNL	FGTINIVHPK(1)LGSYTK	FGTINIVHPK(89.03)LGSYTK(-89.03)
UID469	627	P05121;P05121-2	K	145	P05121	Plasminogen activator inhibitor 1	SERPINE1	NaN	-0.187777	-0.0611262	1.4073	NaN	NaN	NaN	0.162298	0.288949	1.75738	NaN	NaN	0.350075	0.757645	0.149664	-0.341777	1.11079	-1.41314	0.495999	0.491945	0.562673	0.208205	___1			yes	105.032	1	8.31426e-06	147.62	112.08	105.03		62661000	0.276238	0.386133	QGFMPHFFRLFRSTVKQVDFSEVERARFIIN	STVK(1)QVDFSEVER	STVK(105.03)QVDFSEVER
UID467	625	P05120;H7C004;H7BYS2	K	293	P05120	Plasminogen activator inhibitor 2	SERPINB2;SERPINB10	-0.222873	NaN	NaN	NaN	-0.377376	0.778127	-1.51366	NaN	NaN	NaN	-1.66817	-0.512662	-1.29079	0.552119	-1.46018	-1.26864	-2.54539	-1.57372	-0.756717	-1.13601	-1.31294	-0.86156	___1			yes	78.3235	1	0.00988836	138.55	87.093	78.324	+	73527000	0.0530544	0.0592929	GLELLESEITYDKLNKWTSKDKMAEDEVEVY	LNK(1)WTSK	LNK(78.32)WTSK(-78.32)
UID684	851	P13797;P13797-3	K	297	P13797	Plastin-3	PLS3	-0.0129629	-1.36059	-0.221554	NaN	NaN	NaN	0.685532	-0.662095	0.476941	NaN	NaN	NaN	0.698495	0.250893	0.698922	0.698067	0.203745	0.213982	0.567815	0.850081	0.727854	0.788681	___1			yes	68.5357	1	4.30808e-05	149.33	122.89	68.536	+	19884000	0.478909	-0.531702	ENSGWQKINNFSADIKDSKAYFHLLNQIAPK	INNFSADIK(1)DSK	INNFSADIK(68.54)DSK(-68.54)
UID687	854	P13797;A0A0A0MSQ0;P13797-3;P13797-2	K	545	P13797	Plastin-3	PLS3	0.294876	NaN	NaN	NaN	NaN	-0.595752	0.993371	NaN	NaN	NaN	NaN	0.102743	0.698495	0.250893	0.698922	0.698067	0.203745	0.213982	0.567815	0.850081	0.727854	0.788681	___1			yes	111.455	1	0.00123328	111.46	94.07	111.46	+	145960000	0.100947	-0.150438	RTLSEAGKSTSIQSFKDKTISSSLAVVDLID	STSIQSFK(1)DK	STSIQSFK(111.46)DK(-111.46)
UID688	855	P13797;A0A0A0MSQ0;P13797-3;P13797-2	K	611	P13797	Plastin-3	PLS3	-0.474051	NaN	-0.0339886	NaN	NaN	NaN	0.224443	NaN	0.664506	NaN	NaN	NaN	0.698495	0.250893	0.698922	0.698067	0.203745	0.213982	0.567815	0.850081	0.727854	0.788681	___1			yes	49.5005	1	0.00146997	84.479	46.511	49.5		11335000	0.34253	-0.25402	IGARVYALPEDLVEVKPKMVMTVFACLMGRG	VYALPEDLVEVK(1)PK	VYALPEDLVEVK(49.5)PK(-49.5)
UID1521	1698	Q15149;Q15149-2;Q15149-6;Q15149-9;Q15149-7;Q15149-8;Q15149-5;Q15149-3;Q15149-4	K	932	Q15149;Q15149-4	Plectin	PLEC	NaN	0.162593	-0.119845	NaN	NaN	-0.386095	NaN	0.286043	0.00360478	NaN	NaN	-0.262645	0.12345	0.26953	0.200924	-0.381759	0.353813	0.049396	-0.0957369	0.288835	-0.00410884	0.133241	___1			yes	68.4215	1	0.0284783	81.297	35.579	68.422	+	88989000	0.26355	-0.114449	HLSGLAKRAKAVVQLKPRHPAHPMRGRLPLL	AVVQLK(1)PR	AVVQLK(68.42)PR
UID1523	1700	Q15149;Q15149-2;Q15149-6;Q15149-9;Q15149-7;Q15149-8;Q15149-5;Q15149-3;Q15149-4	K	2903	Q15149;Q15149-4	Plectin	PLEC	NaN	0.0284515	NaN	-0.0360492	NaN	-0.132352	NaN	0.151902	NaN	0.087401	NaN	-0.00890171	0.12345	0.26953	0.200924	-0.381759	0.353813	0.049396	-0.0957369	0.288835	-0.00410884	0.133241	___1			yes	46.1589	1	2.18232e-07	103.13	94.47	46.159		89192000	0.373412	-0.0466499	NEAVKEGVVGPELHHKLLSAERAVTGYKDPY	EGVVGPELHHK(1)LLSAER	EGVVGPELHHK(46.16)LLSAER
UID1529	1706	Q15149;Q15149-2;Q15149-6;Q15149-9;Q15149-7;Q15149-8;Q15149-5;Q15149-3;Q15149-4	K	3091	Q15149;Q15149-4	Plectin	PLEC	NaN	0.062038	NaN	NaN	NaN	-0.038782	NaN	0.185488	NaN	NaN	NaN	0.0846682	0.12345	0.26953	0.200924	-0.381759	0.353813	0.049396	-0.0957369	0.288835	-0.00410884	0.133241	___1	+	HTP	yes	82.4525	1	0.0223308	93.162	37.148	82.452	+	92361000	0.0676906	0.011628	RDLLRQFRTGRITVEKIIKIIITVVEEQEQK	ITVEK(1)IIK	ITVEK(82.45)IIK(-82.45)
UID78	81	A0A0J9YYL3;A0A0J9YVP6;Q9UHX1-4;Q9UHX1-6;Q9UHX1-2;Q9UHX1;A0A0J9YXJ8;A0A0J9YXX5;Q9UHX1-3;Q9UHX1-5	K	400	A0A0J9YYL3	Poly(U)-binding-splicing factor PUF60	PUF60	0.556769	0.0923293	-0.0489878	NaN	0.310081	NaN	0.556769	0.0923293	-0.0489878	NaN	0.310081	NaN	0	NaN	NaN	NaN	NaN	NaN	NaN	NaN	NaN	NaN	___1	+	CST;HTP		119.173	1	0.00323369	119.17	109.38	119.17	+	151270000	0.735497	0.227548	HMSISGSSARHMVMQKLLRKQESTVMVLRNM	HMVMQK(1)LLR	HMVMQK(119.17)LLR
UID1600	1779	Q6NZI2	K	109	Q6NZI2	Polymerase I and transcript release factor	PTRF	NaN	-0.612237	NaN	NaN	NaN	0.0340442	NaN	-0.896852	NaN	NaN	NaN	-0.250571	-0.284616	0.162359	-0.546339	-0.354156	-0.213224	-0.110239	-0.405943	-0.369722	-0.063517	-0.215075	___1	+	HTP	yes	125.975	1	5.11452e-36	202.15	182.59	125.97	+	34953000	0.271351	-0.289096	SKLGKAHATTSNTVSKLLEKVRKVSVNVKTV	AHATTSNTVSK(1)LLEK	AHATTSNTVSK(125.97)LLEK(-125.97)
UID1602	1781	Q6NZI2;Q6NZI2-2;Q6NZI2-3	K	326	Q6NZI2	Polymerase I and transcript release factor	PTRF	NaN	NaN	NaN	NaN	-1.28076	-0.358944	NaN	NaN	NaN	NaN	-1.56537	-0.643559	-0.284616	0.162359	-0.546339	-0.354156	-0.213224	-0.110239	-0.405943	-0.369722	-0.063517	-0.215075	___1	+	CST	yes	80.7633	1	0.00407017	84.658	72.445	80.763	+	120800000	0.486723	-0.81985	SKTAVYKVPPFTFHVKKIREGQVEVLKATEM	VPPFTFHVK(1)K	VPPFTFHVK(80.76)K(-80.76)
UID854	1021	P26599;P26599-2;P26599-3;A6NLN1;A0A0U1RRM4;K7EKJ7;K7ES59	K	134	P26599	Polypyrimidine tract-binding protein 1	PTBP1	NaN	0.473775	NaN	-0.371852	NaN	NaN	NaN	0.513437	NaN	-0.332189	NaN	NaN	0.0396625	0.0500323	0.10878	0.11432	0.010448	0.116395	0.0553469	0.0239782	0.0121164	0.00440448	___1	+	CST	yes	117.975	1	4.57327e-06	117.98	106.76	117.98		62979000	0.0344988	0.0509616	PVLRGQPIYIQFSNHKELKTDSSPNQARAQA	GQPIYIQFSNHK(1)ELK	GQPIYIQFSNHK(117.98)ELK(-117.98)
UID106	115	P0CG47;J3QS39;F5H6Q2;F5GYU3;F5H2Z3;F5H265;B4DV12;F5H388;F5H747;F5GXK7;J3QKN0;Q5PY61;Q96C32;P0CG48;J3QTR3;M0R1V7;F5GZ39;J3QSA3;P62979;P62987	K	6	P0CG47;P62979;P62987	Polyubiquitin-B;Ubiquitin;Polyubiquitin-C;Ubiquitin;Ubiquitin-40S ribosomal protein S27a;Ubiquitin;40S ribosomal protein S27a;Ubiquitin-60S ribosomal protein L40;Ubiquitin;60S ribosomal protein L40	UBB;UBC;RPS27A;UBA52	-0.0976489	0.0830599	-0.117995	-0.056158	-0.129505	0.0909863	-0.172889	0.00781973	-0.193235	-0.131398	-0.204746	0.0157462	-0.0752401	0.171986	-0.0483817	-0.0601676	-0.000531051	NaN	NaN	NaN	-0.230734	-0.11261	___1	+	CST;HTP	yes	98.9426	1	4.78581e-08	151.22	125.64	98.943	+	1324700000	0.402423	-0.0378768	__________MQIFVKTLTGKTITLEVEPSD	MQIFVK(1)TLTGK	MQIFVK(98.94)TLTGK(-98.94)
UID615	780	P0CG38;P0CG39;P60709;P62736;P63267;P63267-2;P63261;I3L4N8;P68032;P68133;Q6S8J3;A5A3E0	K	213	P0CG38;P60709;P62736;P63261;P68032;Q6S8J3	POTE ankyrin domain family member I;POTE ankyrin domain family member J;Actin, cytoplasmic 1;Actin, cytoplasmic 1, N-terminally processed;Actin, aortic smooth muscle;Actin, gamma-enteric smooth muscle;Actin, cytoplasmic 2;Actin, cytoplasmic 2, N-terminally processed;Actin, alpha cardiac muscle 1;Actin, alpha skeletal muscle;POTE ankyrin domain family member E;POTE ankyrin domain family member F	POTEI;POTEJ;ACTB;ACTA2;ACTG2;ACTG1;ACTC1;ACTA1;POTEE;POTEF	-1.16499	-1.20572	-1.11736	-0.865977	NaN	-1.30377	0.124428	0.0836927	0.172058	0.42344	NaN	-0.0143527	1.28942	0.28151	1.26637	1.18842	0.818701	NaN	1.26356	1.58499	1.47299	1.16776	___1	+	CST	yes	137.693	1	1.48437e-07	180.67	104.59	137.69	+	874200000	3.99178	-1.13156	YRFTTMAEREIVRDIKEKLCYVALDFEQEMA;YSFTTTAEREIVRDIKEKLCYVALDFEQEMA;YSFVTTAEREIVRDIKEKLCYVALDFENEMA	EIVRDIK(1)EK	EIVRDIK(137.69)EK(-137.69)
UID397	554	P02545;P02545-6;P02545-3;P02545-5;P02545-4;P02545-2;Q3BDU5;Q5TCI8	K	270	P02545;P02545-2	Prelamin-A/C;Lamin-A/C	LMNA	NaN	0.380293	NaN	0.14662	-0.204476	0.0624889	NaN	0.159496	NaN	-0.0741775	-0.425274	-0.158309	-0.220797	0.109564	-0.345413	-0.122648	-0.290313	-0.145022	-0.305777	-0.279492	-0.255821	-0.127049	___1	+	HTP	yes	85.7306	1	0.000364294	143.03	57.97	85.731	+	636300000	0.315578	0.0962314	QVEQYKKELEKTYSAKLDNARQSAERNSNLV	TYSAK(1)LDNAR	TYSAK(85.73)LDNAR
UID398	555	P02545;P02545-6;P02545-3;P02545-5;P02545-4;H0YAB0;P02545-2;Q3BDU5;Q5TCI8	K	171	P02545;P02545-2	Prelamin-A/C;Lamin-A/C	LMNA	NaN	NaN	NaN	NaN	-0.339637	0.385202	NaN	NaN	NaN	NaN	-0.560434	0.164405	-0.220797	0.109564	-0.345413	-0.122648	-0.290313	-0.145022	-0.305777	-0.279492	-0.255821	-0.127049	___1	+	HTP	yes	127.559	1	6.58106e-06	127.56	114.6	127.56	+	81405000	0.0177139	0.0227827	RTLEGELHDLRGQVAKLEAALGEAKKQLQDE	GQVAK(1)LEAALGEAK	GQVAK(127.56)LEAALGEAK(-127.56)
UID402	559	P02545;P02545-6;P02545-3;P02545-5;P02545-4;H0YAB0;P02545-2;Q3BDU5;Q5TCI8	K	135	P02545;P02545-2	Prelamin-A/C;Lamin-A/C	LMNA	NaN	0.329941	0.316641	0.00866693	NaN	NaN	NaN	0.109144	0.095844	-0.21213	NaN	NaN	-0.220797	0.109564	-0.345413	-0.122648	-0.290313	-0.145022	-0.305777	-0.279492	-0.255821	-0.127049	___1	+	HTP	yes	229.816	1	3.03691e-33	229.82	180.39	229.82	+	61746000	0.762249	0.218417	NTKKEGDLIAAQARLKDLEALLNSKEAALST	LK(1)DLEALLNSK	LK(229.82)DLEALLNSK(-229.82)
UID403	560	P02545;P02545-6;P02545-3;P02545-5;P02545-4;P02545-2;Q3BDU5;Q5TCI8	K	341	P02545;P02545-2	Prelamin-A/C;Lamin-A/C	LMNA	NaN	0.0818242	NaN	0.187294	NaN	NaN	NaN	-0.138973	NaN	-0.0335035	NaN	NaN	-0.220797	0.109564	-0.345413	-0.122648	-0.290313	-0.145022	-0.305777	-0.279492	-0.255821	-0.127049	___1			yes	93.6488	1	0.000155352	109	109	93.649		59308000	0.623816	0.134559	SLARERDTSRRLLAEKEREMAEMRARMQQQL	RLLAEK(1)ER	RLLAEK(93.65)ER
UID404	561	P02545;P02545-6;P02545-3;P02545-2;Q3BDU5	K	32	P02545;P02545-2	Prelamin-A/C;Lamin-A/C	LMNA	NaN	-0.233555	NaN	NaN	NaN	0.00505352	NaN	-0.454353	NaN	NaN	NaN	-0.215744	-0.220797	0.109564	-0.345413	-0.122648	-0.290313	-0.145022	-0.305777	-0.279492	-0.255821	-0.127049	___1			yes	111.936	1	3.24995e-74	269.28	239.51	111.94	+	138320000	0.289229	-0.114251	SSTPLSPTRITRLQEKEDLQELNDRLAVYID	LQEK(1)EDLQELNDR	LQEK(111.94)EDLQELNDR
UID405	562	P02545;P02545-6;P02545-3;P02545-2;Q3BDU5	K	108	P02545;P02545-2	Prelamin-A/C;Lamin-A/C	LMNA	NaN	0.290497	NaN	-0.441812	NaN	0.201421	NaN	0.0697	NaN	-0.662609	NaN	-0.0193763	-0.220797	0.109564	-0.345413	-0.122648	-0.290313	-0.145022	-0.305777	-0.279492	-0.255821	-0.127049	___1	+	HTP	yes	113.694	1	0.000147302	141.2	36.748	113.69	+	107180000	0.0227922	0.0167023	DSVAKERARLQLELSKVREEFKELKARNTKK	LQLELSK(1)VREEFK	LQLELSK(113.69)VREEFK(-113.69)
UID406	563	P02545;P02545-6;P02545-3;P02545-2;Q3BDU5	K	114	P02545;P02545-2	Prelamin-A/C;Lamin-A/C	LMNA	-0.243121	0.0995167	NaN	NaN	0.351064	0.288147	-0.463918	-0.121281	NaN	NaN	0.130267	0.0673497	-0.220797	0.109564	-0.345413	-0.122648	-0.290313	-0.145022	-0.305777	-0.279492	-0.255821	-0.127049	___1	+	CST;HTP	yes	72.434	1	0.00333411	107.95	107.95	72.434	+	359280000	0.374869	0.123902	RARLQLELSKVREEFKELKARNTKKEGDLIA	VREEFK(1)ELK	VREEFK(72.43)ELK(-72.43)
UID407	564	P02545;P02545-6;P02545-3;P02545-5;P02545-4;H0YAB0;P02545-2;Q3BDU5;Q5TCI8	K	201	P02545;P02545-2	Prelamin-A/C;Lamin-A/C	LMNA	-0.841688	NaN	NaN	0.323107	NaN	NaN	-1.06248	NaN	NaN	0.10231	NaN	NaN	-0.220797	0.109564	-0.345413	-0.122648	-0.290313	-0.145022	-0.305777	-0.279492	-0.255821	-0.127049	___1	+	HTP	yes	106.291	1	0.000820996	106.29	67.987	106.29	+	15816000	0.134693	-0.25929	EMLRRVDAENRLQTMKEELDFQKNIYSEELR	LQTMK(1)EELDFQK	LQTMK(106.29)EELDFQK(-106.29)
UID408	565	P02545;P02545-6;P02545-3;P02545-5;P02545-4;A0A0C4DGC5;P02545-2;Q5TCI8	K	470	P02545;P02545-2	Prelamin-A/C;Lamin-A/C	LMNA	NaN	0.171018	NaN	-0.00438194	0.0388946	NaN	NaN	-0.0497794	NaN	-0.225179	-0.181903	NaN	-0.220797	0.109564	-0.345413	-0.122648	-0.290313	-0.145022	-0.305777	-0.279492	-0.255821	-0.127049	___1	+	CST;HTP	yes	160.183	1	1.19516e-19	202.65	179.05	160.18		59784000	0.489958	0.0685102	RNKSNEDQSMGNWQIKRQNGDDPLLTYRFPP	SNEDQSMGNWQIK(1)R	SNEDQSMGNWQIK(160.18)R
UID409	566	P02545;P02545-6;P02545-3;P02545-2;Q3BDU5	K	97	P02545;P02545-2	Prelamin-A/C;Lamin-A/C	LMNA	-0.0102592	0.380012	0.23605	NaN	NaN	NaN	-0.231057	0.159215	0.015253	NaN	NaN	NaN	-0.220797	0.109564	-0.345413	-0.122648	-0.290313	-0.145022	-0.305777	-0.279492	-0.255821	-0.127049	___1	+	HTP	yes	88.1807	1	0.0076188	95.502	57.774	88.181	+	16942000	0.660809	0.201935	EAELGDARKTLDSVAKERARLQLELSKVREE	TLDSVAK(1)ER	TLDSVAK(88.18)ER
UID410	567	P02545;P02545-6;P02545-3;P02545-5;P02545-4;A0A0C4DGC5;P02545-2;Q5TCI8	K	450	P02545;P02545-2	Prelamin-A/C;Lamin-A/C	LMNA	-0.207086	0.216114	0.265004	0.113793	NaN	NaN	-0.427883	-0.00468328	0.0442065	-0.107004	NaN	NaN	-0.220797	0.109564	-0.345413	-0.122648	-0.290313	-0.145022	-0.305777	-0.279492	-0.255821	-0.127049	___1	+	HTP	yes	107.372	1	5.21406e-28	212.72	185.24	107.37	+	112060000	0.368242	0.0969564	RTSGRVAVEEVDEEGKFVRLRNKSNEDQSMG	VAVEEVDEEGK(1)FVR	VAVEEVDEEGK(107.37)FVR
UID1705	1885	Q9C0J8;Q9C0J8-2;Q9C0J8-3;B9A053	K	46	Q9C0J8	pre-mRNA 3' end processing protein WDR33	WDR33	0.95823	0.866484	0.69107	NaN	NaN	NaN	1.00041	0.908668	0.733254	NaN	NaN	NaN	0.0421844	0.135236	0.171416	0.170709	NaN	NaN	-0.0697367	0.136535	-0.12506	-0.0521666	___1	+	CST;HTP	yes	97.4885	1	1.44646e-15	134.52	122.45	97.488		85197000	2.06442	0.838594	DFAQQQAMQQLTFDGKRMRKAVNRKTIDYNP	RPDFAQQQAMQQLTFDGK(1)R	RPDFAQQQAMQQLTFDGK(97.49)R
UID57	56	Q6UN15;A0A0B4J203;Q6UN15-4;Q6UN15-5	K	294	Q6UN15	Pre-mRNA 3'-end-processing factor FIP1	FIP1L1	0.545399	0.0453798	-0.286227	NaN	NaN	NaN	0.645421	0.145401	-0.186206	NaN	NaN	NaN	0.100021	0.278648	0.1128	NaN	0.0872424	NaN	-0.484105	0.29218	-0.138843	0.170734	___1	+	CST;HTP	yes	70.9771	1	0.00194903	89.827	61.618	70.977	+	12937000	0.145511	0.101517	SQTSTASRKANSSVGKWQDRYGRAESPDLRR	ANSSVGK(1)WQDR	ANSSVGK(70.98)WQDR
UID342	497	O75400;O75400-2;O75400-3;F5H578;H0YG38;H7C2N3	K	196	O75400	Pre-mRNA-processing factor 40 homolog A	PRPF40A	0.883091	1.03551	0.487876	0.218567	NaN	NaN	0.911101	1.06352	0.515886	0.246578	NaN	NaN	0.02801	0.204152	0.0599962	-0.320293	NaN	NaN	-0.0587339	0.0280101	NaN	-0.00188058	___1	+	CST;HTP	yes	79.8202	1	0.000123825	99.752	89.909	79.82	+	89123000	1.41236	0.656262	LLSKCPWKEYKSDSGKPYYYNSQTKESRWAK	SDSGK(1)PYYYNSQTK	SDSGK(79.82)PYYYNSQTK(-79.82)
UID202	352	Q6NWY9;F8VU11;Q6NWY9-2;Q6NWY9-3	K	148	Q6NWY9	Pre-mRNA-processing factor 40 homolog B	PRPF40B	0.531134	0.577089	NaN	0.865684	NaN	NaN	0.644001	0.689956	NaN	0.978552	NaN	NaN	0.112867	0.182371	NaN	NaN	NaN	NaN	-0.161302	NaN	0.184113	0.112867	___1	+	CST;HTP	yes	48.44	1	0.000445263	87.184	87.184	48.44	+	12370000	1.61263	0.657969	LLSQCPWKEYKSDTGKPYYYNNQSKESRWTR	SDTGK(1)PYYYNNQSK	SDTGK(48.44)PYYYNNQSK(-48.44)
UID1630	1810	Q8IY81	K	491	Q8IY81	pre-rRNA processing protein FTSJ3	FTSJ3	NaN	-0.0218682	NaN	0.20873	NaN	NaN	NaN	-0.00612991	NaN	0.224468	NaN	NaN	0.0157383	0.17153	0.0701533	0.322844	NaN	NaN	-0.202276	-0.0223824	0.0525128	-0.0210363	___1			yes	95.5732	1	0.0009578	95.573	73.978	95.573	+	13561000	0.246835	0.093431	EELAGVRGHQGLRDQKRMRLTEVQDDKEEEE	GHQGLRDQK(1)R	GHQGLRDQK(95.57)R
UID1580	1757	Q5JRX3;Q5JRX3-2;Q5JRX3-3;A0A0A0MRX9;H0Y7L7	K	770	Q5JRX3	Presequence protease, mitochondrial	PITRM1	-0.210379	0.0803367	NaN	-0.250324	NaN	NaN	-0.194483	0.0962327	NaN	-0.234428	NaN	NaN	0.015896	0.084736	-0.175693	0.0151637	0.0166283	0.0464371	0.100145	-0.0372175	0.0147796	0.0739243	___1	+	HTP	yes	83.8829	1	0.00417791	83.883	76.995	83.883	+	20799000	0.458673	-0.126789	MTDIKPILRKLPRIKKHLLNGDNMRCSVNAT	K(1)HLLNGDNMR	K(83.88)HLLNGDNMR
UID538	696	P07737;K7EJ44	K	126	P07737	Profilin-1	PFN1	NaN	-0.666975	0.0679883	NaN	-0.289969	-0.575097	NaN	-0.576932	0.158031	NaN	-0.199926	-0.485054	0.0900429	0.118414	0.0785375	0.0719948	0.183628	0.408053	0.104669	0.0451277	0.0718909	0.101548	___1	+	CST;HTP	yes	102.067	1	1.53178e-09	179.37	146.23	102.07		715940000	0.94368	-0.366013	VLLMGKEGVHGGLINKKCYEMASHLRRSQY_	EGVHGGLINK(1)K	EGVHGGLINK(102.07)K(-102.07)
UID652	817	P12004	K	80	P12004	Proliferating cell nuclear antigen	PCNA	NaN	NaN	NaN	NaN	-0.129363	0.0730148	NaN	NaN	NaN	NaN	-0.163391	0.0389866	-0.0340282	0.189365	-0.041435	-0.0192156	0.193205	-0.0266213	0.130474	-0.188383	-0.0848461	-0.421193	___1	+	CST;HTP	yes	230.593	1	9.741e-38	230.59	194.94	230.59	+	153290000	0.0824288	-0.0281739	NLAMGVNLTSMSKILKCAGNEDIITLRAEDN	ILK(1)CAGNEDIITLR	ILK(230.59)CAGNEDIITLR
UID1755	1936	Q9ULL5-3;Q9ULL5-2;Q9ULL5	K	1223	Q9ULL5-3	Proline-rich protein 12	PRR12	-0.189064	-0.0293743	-0.162142	NaN	-0.0741507	NaN	0.215169	0.374858	0.242091	NaN	0.330082	NaN	0.404232	0.410511	NaN	NaN	1.12059	0.501355	NaN	0.203958	0.30711	NaN	___1	+	CST;HTP	yes	65.2521	1	0.00156781	72.485	16.809	65.252	+	255970000	1.25533	-0.113683	GRKAEEAGGTRLEPLKPLKIKLSVPKAGEGL	LEPLK(1)PLK	LEPLK(65.25)PLK(-65.25)
UID1539	1716	Q15185;Q15185-4;A0A087WYT3;Q15185-3;B4DDC6;Q15185-2	K	33	Q15185	Prostaglandin E synthase 3	PTGES3	0.0453376	-0.53159	0.0160211	NaN	0.729171	0.389146	0.0360183	-0.540909	0.00670175	NaN	0.719852	0.379827	-0.00931931	0.0536706	0.0448446	-0.00885703	-0.00978159	-0.0944242	0.0714773	-0.0435896	-0.0488365	0.0175817	___1	+	CST;HTP	yes	107.788	1	0.000443999	140.16	132.56	107.79		1457100000	0.243432	0.129617	EFCVEDSKDVNVNFEKSKLTFSCLGGSDNFK	DVNVNFEK(1)SK	DVNVNFEK(107.79)SK(-107.79)
UID1541	1718	Q15185;Q15185-4;Q15185-3;B4DDC6;Q15185-2	K	7	Q15185	Prostaglandin E synthase 3	PTGES3	0.235535	NaN	-0.0169728	NaN	NaN	NaN	0.226215	NaN	-0.0262921	NaN	NaN	NaN	-0.00931931	0.0536706	0.0448446	-0.00885703	-0.00978159	-0.0944242	0.0714773	-0.0435896	-0.0488365	0.0175817	___1	+	HTP	yes	45.1581	1	1.69409e-07	157.97	143.29	45.158	+	82943000	0.262969	0.109281	_________MQPASAKWYDRRDYVFIEFCVE	MQPASAK(1)WYDRR	MQPASAK(45.16)WYDRR
UID215	365	P60900;G3V295;G3V5Z7;G3V3I1;P60900-2;P60900-3	K	104	P60900	Proteasome subunit alpha type-6;Proteasome subunit alpha type	PSMA6	NaN	NaN	0.132666	NaN	NaN	0.179352	NaN	NaN	0.0826162	NaN	NaN	0.129302	-0.0500499	0.0977477	0.0781263	0.0232355	-0.0157929	0.159952	-0.0843069	-0.101743	-0.108553	-0.0863353	___1	+	CST;HTP	yes	161.943	1	1.23041e-09	161.94	151.42	161.94	+	125770000	1.02432	0.156009	SQVQRARYEAANWKYKYGYEIPVDMLCKRIA	YK(1)YGYEIPVDMLCK	YK(161.94)YGYEIPVDMLCK(-161.94)
UID1113	1284	P49720;A0A087WUL2;A0A087WXQ8;A0A087WY10	K	77	P49720	Proteasome subunit beta type-3	PSMB3	NaN	NaN	0.150913	NaN	NaN	0.63688	NaN	NaN	0.146532	NaN	NaN	0.632499	-0.00438081	0.0725303	0.0841455	-0.0509651	-0.0812672	0.109416	-0.00601181	-0.00274982	-0.069176	0.0633606	___1	+	CST;HTP	yes	170.689	1	1.20648e-10	170.69	109.78	170.69	+	141670000	0.453605	0.393897	TVAQRLKFRLNLYELKEGRQIKPYTLMSMVA	LNLYELK(1)EGR	LNLYELK(170.69)EGR
UID714	881	P14921;P14921-4;P14921-3	K	245	P14921	Protein C-ets-1	ETS1	NaN	NaN	NaN	NaN	0.518213	-0.504828	NaN	NaN	NaN	NaN	1.19108	0.168043	0.67287	0.289018	1.14286	0.67287	NaN	NaN	NaN	NaN	NaN	0.616451	___1	+	HTP	yes	183.454	1	0	476.08	476.08	183.45	+	381480000	0.00363237	0.00669265	VVTPDNMCMGRTSRGKLGGQDSFESIESYDS	GK(1)LGGQDSFESIESYDSCDR	GK(183.45)LGGQDSFESIESYDSCDR
UID517	675	P07237;H7BZ94;I3L398;I3L312	K	208	P07237	Protein disulfide-isomerase	P4HB	NaN	0.0528172	NaN	0.204485	NaN	NaN	NaN	-0.128798	NaN	0.02287	NaN	NaN	-0.181615	0.104274	-0.299616	-0.232903	-0.0173295	-0.0119465	-0.247277	-0.155029	-0.162479	-0.20075	___1	+	CST	yes	66.2625	1	9.24672e-05	88.311	59.811	66.262	+	104380000	0.469695	0.128651	FSKYQLDKDGVVLFKKFDEGRNNFEGEVTKE	K(1)FDEGRNNFEGEVTK	K(66.26)FDEGRNNFEGEVTK(-66.26)
UID518	676	P07237;H7BZ94;H0Y3Z3	K	415	P07237	Protein disulfide-isomerase	P4HB	NaN	0.0707753	NaN	0.110826	NaN	NaN	NaN	-0.110839	NaN	-0.0707883	NaN	NaN	-0.181615	0.104274	-0.299616	-0.232903	-0.0173295	-0.0119465	-0.247277	-0.155029	-0.162479	-0.20075	___1			yes	62.3783	1	7.29429e-05	80.632	70.293	62.378	+	30675000	0.859522	0.0908008	CKQLAPIWDKLGETYKDHENIVIAKMDSTAN	LGETYK(1)DHENIVIAK	LGETYK(62.38)DHENIVIAK(-62.38)
UID519	677	P07237;H7BZ94;H0Y3Z3;I3L398	K	326	P07237	Protein disulfide-isomerase	P4HB	NaN	0.291586	NaN	NaN	NaN	0.279233	NaN	0.109972	NaN	NaN	NaN	0.0976186	-0.181615	0.104274	-0.299616	-0.232903	-0.0173295	-0.0119465	-0.247277	-0.155029	-0.162479	-0.20075	___1			yes	39.1071	0.999877	1.97463e-35	175.61	162.56	158.89		138640000	1.86091	0.28541	ECPAVRLITLEEEMTKYKPESEELTAERITE	LITLEEEMTK(1)YKPESEELTAER	LITLEEEMTK(39.11)YK(-39.11)PESEELTAER
UID522	680	P07237;H7BZ94;H0Y3Z3	K	385	P07237	Protein disulfide-isomerase	P4HB	NaN	0.141612	0.143238	-0.041575	NaN	NaN	NaN	-0.0400023	-0.038377	-0.22319	NaN	NaN	-0.181615	0.104274	-0.299616	-0.232903	-0.0173295	-0.0119465	-0.247277	-0.155029	-0.162479	-0.20075	___1	+	CST	yes	110.382	1	0.00747025	137.98	116.51	110.38	+	67715000	0.498829	0.0810917	KVLVGKNFEDVAFDEKKNVFVEFYAPWCGHC	NFEDVAFDEK(1)K	NFEDVAFDEK(110.38)K(-110.38)
UID888	1055	P30101	K	494	P30101	Protein disulfide-isomerase A3	PDIA3	NaN	-0.163034	0.170397	NaN	NaN	NaN	NaN	-0.181244	0.152186	NaN	NaN	NaN	-0.0182103	0.0893717	-0.078255	-0.0939718	0.111335	0.0882602	-0.0531913	0.0167707	-0.113642	0.0712532	___1			yes	45.0775	1	0.000202889	94.767	85.813	45.077		8343100	0.0061476	0.00368143	YLQREATNPPVIQEEKPKKKKKAQEDL____	EATNPPVIQEEK(1)PK	EATNPPVIQEEK(45.08)PK(-45.08)
UID1518	1695	Q15084;Q15084-3;Q15084-4;Q15084-5;Q15084-2	K	368	Q15084	Protein disulfide-isomerase A6	PDIA6	NaN	0.319833	NaN	NaN	NaN	0.288681	NaN	0.219118	NaN	NaN	NaN	0.187966	-0.100714	0.125668	-0.249743	-0.221438	-0.0476631	0.104188	-0.131657	-0.0697715	-0.213635	0.0188751	___1			yes	81.7839	1	0.0590177	81.784	35.902	81.784	+	130140000	1.48728	0.304257	GFGYPAMAAINARKMKFALLKGSFSEQGINE	MK(1)FALLK	MK(81.78)FALLK(-81.78)
UID1704	1884	Q9C005	K	40	Q9C005	Protein dpy-30 homolog	DPY30	0.273121	-0.000594325	NaN	NaN	NaN	NaN	0.378408	0.104693	NaN	NaN	NaN	NaN	0.105287	0.118596	-0.118001	0.246216	0.179336	NaN	0.0760917	0.142647	0.105287	0.0152769	___1	+	HTP	yes	63.4796	1	0.0446624	71.692	47.06	63.48		7095400	0.299828	0.136263	DNVERIVENEKINAEKSSKQKVDLQSLPTRA	INAEK(1)SSK	INAEK(63.48)SSK(-63.48)
UID80	83	Q8N8S7;Q8N8S7-2;A0A0U1RRM6;Q8N8S7-3	K	461	Q8N8S7	Protein enabled homolog	ENAH	-0.1905	-0.209639	NaN	NaN	-1.61449	-1.83206	-0.211154	-0.230293	NaN	NaN	-1.63515	-1.85271	-0.0206545	0.110712	0.0994898	-0.0206545	0.230263	NaN	-0.0552677	-0.0618412	0.0973739	-0.0471183	___1	+	HTP	yes	71.5551	1	2.31145e-26	205.56	205.56	71.555	+	241490000	0.928848	-0.961672	EEMSALLARRRRIAEKGSTIETEQKEDKGED	IAEK(1)GSTIETEQK	IAEK(71.56)GSTIETEQK(-71.56)
UID1871	63	D6R9B8;C9J929;B5MBX1;A0A0C4DFT8;G3XAA4;Q9NQC1-3;Q9NQC1-2;Q9NQC1	K	32	D6R9B8	Protein Jade-2	JADE2	NaN	NaN	NaN	NaN	0.223256	0.219337	NaN	NaN	NaN	NaN	0.223256	0.219337	0	NaN	NaN	NaN	NaN	NaN	NaN	NaN	NaN	NaN	___2	+	CST;HTP		102.661	1	4.93578e-05	117.79	82.281	102.66	+	678300000	2.24897	0.221296	TTDSHATSTSASRCSKLPSSTKSGWPRQNEK	CSK(1)LPSSTK(1)SGWPR	CSK(102.66)LPSSTK(102.66)SGWPR
UID1872	64	D6R9B8;C9J929;B5MBX1;A0A0C4DFT8;G3XAA4;Q9NQC1-3;Q9NQC1-2;Q9NQC1	K	38	D6R9B8	Protein Jade-2	JADE2	NaN	NaN	NaN	NaN	0.223256	0.219337	NaN	NaN	NaN	NaN	0.223256	0.219337	0	NaN	NaN	NaN	NaN	NaN	NaN	NaN	NaN	NaN	___2	+	CST;HTP		102.661	1	4.93578e-05	117.79	82.281	102.66	+	678300000	2.24897	0.221296	TSTSASRCSKLPSSTKSGWPRQNEKKPSEVF	CSK(1)LPSSTK(1)SGWPR	CSK(102.66)LPSSTK(102.66)SGWPR
UID1662	1842	Q969G5;E9PIE3	K	121	Q969G5	Protein kinase C delta-binding protein	PRKCDBP	NaN	NaN	NaN	NaN	-0.858969	-0.54483	NaN	NaN	NaN	NaN	-1.21653	-0.902396	-0.357566	0.134558	-0.553861	-0.328826	-0.48898	-0.291973	-0.431376	-0.386306	-0.139856	-0.247347	___1			yes	124.983	1	0.000926142	143.01	110.66	124.98	+	293230000	0.8534	-0.701899	VQRLEANHGLLVARGKLHVLLFKEEGEVPAS	GK(1)LHVLLFK	GK(124.98)LHVLLFK(-124.98)
UID1211	1382	P60903	K	37	P60903	Protein S100-A10	S100A10	-0.169735	NaN	NaN	NaN	NaN	0.342102	-0.759287	NaN	NaN	NaN	NaN	-0.24745	-0.589552	0.12677	-0.755279	-0.443222	-0.441882	NaN	-0.744197	-0.589552	-0.62359	-0.561059	___1	+	CST;HTP	yes	170.226	1	8.60632e-12	170.23	156.06	170.23	+	84419000	0.100615	0.0861837	DKGYLTKEDLRVLMEKEFPGFLENQKDPLAV	VLMEK(1)EFPGFLENQK	VLMEK(170.23)EFPGFLENQK(-170.23)
UID910	1077	P31949	K	27	P31949	Protein S100-A11;Protein S100-A11, N-terminally processed	S100A11	-0.12062	-1.27543	0.120683	NaN	-0.37313	NaN	-0.387607	-1.54241	-0.146304	NaN	-0.640118	NaN	-0.266987	0.113032	-0.439466	-0.36575	-0.228486	-0.136387	-0.305488	-0.197301	-0.357359	-0.136579	___1	+	HTP	yes	121.076	1	1.19346e-15	172.92	134.84	121.08	+	236960000	0.56963	-0.412123	RCIESLIAVFQKYAGKDGYNYTLSKTEFLSF	YAGK(1)DGYNYTLSK	YAGK(121.08)DGYNYTLSK(-121.08)
UID486	644	P06703;R4GN98	K	40	P06703	Protein S100-A6;Protein S100	S100A6	-0.520468	NaN	NaN	NaN	-0.723827	0.333285	-0.935857	NaN	NaN	NaN	-1.13922	-0.0821035	-0.415389	0.158376	-0.51463	-0.410449	-0.365489	-0.132936	-0.562793	-0.420328	-0.572643	-0.218073	___1	+	HTP	yes	149.944	1	1.08609e-06	157.97	94.552	149.94	+	289460000	0.349321	-0.30367	DKHTLSKKELKELIQKELTIGSKLQDAEIAR	ELIQK(1)ELTIGSK	ELIQK(149.94)ELTIGSK(-149.94)
UID487	645	P06703;R4GN98	K	47	P06703	Protein S100-A6;Protein S100	S100A6	-0.576805	NaN	0.367001	NaN	NaN	-0.0898401	-0.992194	NaN	-0.0483883	NaN	NaN	-0.505229	-0.415389	0.158376	-0.51463	-0.410449	-0.365489	-0.132936	-0.562793	-0.420328	-0.572643	-0.218073	___1	+	HTP	yes	139.661	1	3.26091e-40	228.83	201.5	139.66	+	795990000	0.125456	-0.0998816	KELKELIQKELTIGSKLQDAEIARLMEDLDR	ELTIGSK(1)LQDAEIAR	ELTIGSK(139.66)LQDAEIAR
UID1390	1567	Q01105-2	K	11	Q01105-2	Protein SET	SET	0.117463	0.195753	NaN	NaN	NaN	NaN	0.209038	0.287327	NaN	NaN	NaN	NaN	0.0915747	0.145892	0.125193	0.333595	-0.0984226	-0.108808	0.0579563	0.184151	0.127216	0.0394466	___1	+	CST;HTP	yes	50.6533	1	0.0122805	50.653	41.645	50.653	+	7201100	0.807069	0.156608	_____MSAPAAKVSKKELNSNHDGADETSEK	K(1)ELNSNHDGADETSEK	K(50.65)ELNSNHDGADETSEK(-50.65)
UID1391	1568	Q01105-2;Q01105;A0A0C4DFV9;Q01105-3;Q01105-4;A0A087X027;P0DME0	K	70	Q01105-2	Protein SET;Protein SETSIP	SET;SETSIP	-0.167253	-0.326728	NaN	-0.153663	NaN	0.193514	-0.0756782	-0.235153	NaN	-0.0620878	NaN	0.285088	0.0915747	0.145892	0.125193	0.333595	-0.0984226	-0.108808	0.0579563	0.184151	0.127216	0.0394466	___1	+	CST;HTP	yes	124.922	1	0.000724028	152.59	122.78	124.92	+	208620000	0.424182	-0.113532	KVEQKYNKLRQPFFQKRSELIAKIPNFWVTT	LRQPFFQK(1)R	LRQPFFQK(124.92)R
UID1392	1569	Q01105-2;Q01105;A0A0C4DFV9;Q01105-3;Q01105-4;A0A087X027;P0DME0	K	59	Q01105-2	Protein SET;Protein SETSIP	SET;SETSIP	-0.22454	0.101881	NaN	NaN	NaN	NaN	-0.132965	0.193456	NaN	NaN	NaN	NaN	0.0915747	0.145892	0.125193	0.333595	-0.0984226	-0.108808	0.0579563	0.184151	0.127216	0.0394466	___1	+	CST;HTP	yes	95.6204	1	0.0405737	100.19	49.222	95.62	+	6908800	0.112849	-0.0613294	RLNEQASEEILKVEQKYNKLRQPFFQKRSEL	VEQK(1)YNK	VEQK(95.62)YNK(-95.62)
UID239	389	P18583;P18583-3;P18583-5;H7C1M2;P18583-2;P18583-10;P18583-4;P18583-7;P18583-9;H7C2G8;P18583-6	K	2055	P18583	Protein SON	SON	NaN	NaN	0.255667	0.278633	0.676302	0.3905	NaN	NaN	0.295617	0.318583	0.716252	0.43045	0.03995	0.255533	0.370024	-0.420185	NaN	NaN	0.085142	-0.00494272	-0.0146468	0.0848428	___1	+	CST;HTP	yes	107.994	1	1.43729e-37	228.62	203.33	107.99	+	382100000	1.59291	0.400276	SSERGRSPKRLTDLDKAQLLEIAKANAAAMC	RLTDLDK(1)AQLLEIAK	RLTDLDK(107.99)AQLLEIAK(-107.99)
UID127	136	Q9Y5U2;C9JJV1;Q9Y5U2-2	K	217	Q9Y5U2	Protein TSSC4	TSSC4	0.212514	0.0218914	-0.237034	NaN	NaN	NaN	0.392002	0.20138	-0.0575455	NaN	NaN	NaN	0.179489	0.376377	0.179488	NaN	NaN	NaN	0.152489	0.253944	0.295974	-0.611329	___1	+	CST;HTP	yes	117.169	1	0.0116489	117.17	56.208	117.17	+	130070000	0.00207051	-0.000876248	NQDPSSCGEGRVIFTKPVRGVEARHERKRVL	VIFTK(1)PVR	VIFTK(117.17)PVR
UID118	127	P06454;P06454-2;B8ZZQ6;B8ZZA1;B8ZZW7;H7C2N1	K	103	P06454	Prothymosin alpha;Prothymosin alpha, N-terminally processed;Thymosin alpha-1	PTMA	-0.102551	-0.40511	-0.147918	NaN	NaN	-0.00877392	-0.00668837	-0.309248	-0.0520551	NaN	NaN	0.0870885	0.0958624	0.137577	0.0875543	0.104171	NaN	NaN	0.274417	0.0797671	0.188962	-0.136051	___1	+	CST;HTP	yes	65.2255	1	0.00100189	66.022	63.595	65.225		114900000	0.838697	-0.166088	GKRAAEDDEDDDVDTKKQKTDEDD_______	RAAEDDEDDDVDTK(1)K	RAAEDDEDDDVDTK(65.23)K(-65.23)
UID119	128	P06454;P06454-2;B8ZZQ6	K	15	P06454	Prothymosin alpha;Prothymosin alpha, N-terminally processed;Thymosin alpha-1	PTMA	0.319515	-0.241943	-0.542419	-0.420648	-0.164484	-0.370595	0.415378	-0.14608	-0.446556	-0.324786	-0.0686214	-0.274732	0.0958624	0.137577	0.0875543	0.104171	NaN	NaN	0.274417	0.0797671	0.188962	-0.136051	___1	+	HTP	yes	234.489	1	1.36757e-115	309.45	283.04	234.49	+	1574300000	0.942932	-0.236762	_MSDAAVDTSSEITTKDLKEKKEVVEEAENG	SDAAVDTSSEITTK(1)DLK	SDAAVDTSSEITTK(234.49)DLK(-234.49)
UID911	1078	P32322;P32322-2;P32322-3;J3KQ22;J3QKT4	K	215	P32322	Pyrroline-5-carboxylate reductase 1, mitochondrial;Pyrroline-5-carboxylate reductase	PYCR1	NaN	NaN	NaN	NaN	0.598105	0.439895	NaN	NaN	NaN	NaN	1.13726	0.979052	0.539157	0.318443	-0.128704	0.0141319	0.690415	0.555362	0.356479	0.682468	0.522953	0.682864	___1	+	CST	yes	203.063	1	8.8094e-54	203.06	203.06	203.06	+	385430000	1.01641	0.519	RLAVRLGAQALLGAAKMLLHSEQHPGQLKDN	LGAQALLGAAK(1)MLLHSEQHPGQLK	LGAQALLGAAK(203.06)MLLHSEQHPGQLK(-203.06)
UID565	730	P08559;P08559-3;P08559-2;P08559-4;Q5JPU3	K	321	P08559	Pyruvate dehydrogenase E1 component subunit alpha, somatic form, mitochondrial	PDHA1	-0.250595	0.400278	-0.381744	0.408697	-0.227084	-0.0173516	-0.335579	0.315295	-0.466728	0.323713	-0.312067	-0.102335	-0.0849837	0.175732	-0.291535	-0.278358	-0.348264	-0.00189287	-0.168075	0.0740687	0.0576877	0.035767	___1	+	CST;HTP;LTP	yes	152.973	1	0.000127209	152.97	152.97	152.97	+	628180000	0.0274532	-0.0112998	EIQEVRSKSDPIMLLKDRMVNSNLASVEELK	SDPIMLLK(1)DR	SDPIMLLK(152.97)DR
UID564	729	P08559;P08559-3;P08559-2;P08559-4;P29803;Q5JPU0;Q5JPT9;Q5JPU1;Q5JPU2	K	83	P08559	Pyruvate dehydrogenase E1 component subunit alpha, somatic form, mitochondrial;Pyruvate dehydrogenase E1 component subunit alpha, testis-specific form, mitochondrial	PDHA1;PDHA2	-0.188937	-0.125997	-0.84026	-0.158765	0.961139	-0.305042	-0.273921	-0.210981	-0.925244	-0.243749	0.876155	-0.390026	-0.0849837	0.175732	-0.291535	-0.278358	-0.348264	-0.00189287	-0.168075	0.0740687	0.0576877	0.035767	___1	+	CST;HTP	yes	79.4686	1	0.00723544	125.81	97.64	79.469		712580000	0.17594	-0.109644	MQTVRRMELKADQLYKQKIIRGFCHLCDGQE	ADQLYK(1)QK	ADQLYK(79.47)QK(-79.47)
UID696	863	P14618;P14618-3;H3BQ34;H3BUW1;H3BTJ2;H3BT25;P14618-2;H3BTN5	K	135	P14618;P14618-2	Pyruvate kinase PKM;Pyruvate kinase	PKM	NaN	NaN	NaN	NaN	-0.599561	-0.0968844	NaN	NaN	NaN	NaN	-0.474937	0.0277397	0.124624	0.13417	-0.0121317	-0.0795496	0.120996	0.345605	0.0048484	0.196764	-0.0405766	0.184062	___1	+	CST;HTP	yes	163.638	1	1.43625e-05	163.64	134.17	163.64	+	198180000	0.400107	-0.348223	RTGLIKGSGTAEVELKKGATLKITLDNAYME	GSGTAEVELK(1)K	GSGTAEVELK(163.64)K(-163.64)
UID699	866	P14618;H3BQ34;H3BUW1;H3BTJ2;H3BT25;P14618-2;H3BTN5	K	89	P14618;P14618-2	Pyruvate kinase PKM;Pyruvate kinase	PKM	NaN	NaN	NaN	NaN	-0.431393	-0.176964	NaN	NaN	NaN	NaN	-0.306769	-0.0523399	0.124624	0.13417	-0.0121317	-0.0795496	0.120996	0.345605	0.0048484	0.196764	-0.0405766	0.184062	___1	+	HTP	yes	78.6737	1	9.53659e-54	232.54	215.89	78.674	+	1063600000	0.598297	-0.304179	LNFSHGTHEYHAETIKNVRTATESFASDPIL	LNFSHGTHEYHAETIK(1)NVR	LNFSHGTHEYHAETIK(78.67)NVR
UID695	862	P14618;P14618-3;B4DNK4;P30613;P30613-2;P14618-2;H3BTN5;H3BR70	K	311	P14618;P14618-2	Pyruvate kinase PKM;Pyruvate kinase;Pyruvate kinase PKLR	PKM;PKLR	NaN	NaN	NaN	NaN	-1.1554	-0.0657419	NaN	NaN	NaN	NaN	-1.03077	0.0588822	0.124624	0.13417	-0.0121317	-0.0795496	0.120996	0.345605	0.0048484	0.196764	-0.0405766	0.184062	___1			yes	141.196	1	5.10379e-07	167.33	167.33	141.2	+	308720000	0.333655	-0.610569	DLGIEIPAEKVFLAQKMMIGRCNRAGKPVIC	VFLAQK(1)MMIGR	VFLAQK(141.2)MMIGR
UID1122	1293	P50395;Q5SX87;Q5SX86;V9GYJ7;V9GYF8;Q5SX90	K	112	P50395	Rab GDP dissociation inhibitor beta	GDI2	0.154319	-0.488633	NaN	NaN	NaN	NaN	0.187762	-0.45519	NaN	NaN	NaN	NaN	0.0334427	0.0653645	0.0493268	0.0547394	0.0263054	0.194954	-0.00744697	0.0321298	-0.0177947	0.0347555	___1	+	HTP	yes	61.5599	1	0.00155675	86.898	86.898	61.56	+	3250800	0.158175	-0.167157	TRYLDFKVTEGSFVYKGGKIYKVPSTEAEAL	VTEGSFVYK(1)GGK	VTEGSFVYK(61.56)GGK(-61.56)
UID1613	1792	Q70E73;C9J164;Q70E73-5;Q70E73-2	K	250	Q70E73	Ras-associated and pleckstrin homology domains-containing protein 1	RAPH1	NaN	NaN	NaN	NaN	-0.648793	-0.24355	NaN	NaN	NaN	NaN	-0.57471	-0.169467	0.0740828	0.124967	-0.00413753	0.0137049	0.293601	0.282366	0.027168	0.227157	0.0433432	0.104822	___1	+	HTP	yes	275.916	1	2.83522e-113	275.92	264.83	275.92	+	869490000	0.566418	-0.446171	LTHQGQPITEEEQAAKLKAEKIRVALEKIKE	VTRPQELDLTHQGQPITEEEQAAK(1)LK	VTRPQELDLTHQGQPITEEEQAAK(275.92)LK(-275.92)
UID1140	1311	P51148;P51148-2	K	184	P51148	Ras-related protein Rab-5C	RAB5C	-0.214469	-0.00965498	NaN	NaN	NaN	NaN	-0.320109	-0.115295	NaN	NaN	NaN	NaN	-0.10564	0.148964	-0.400244	-0.0412158	-0.146374	-0.162195	-0.160328	-0.064907	0.0617599	0.0582891	___1			yes	16.426	0.977735	3.54177e-09	124.25	106.24	124.25	+	10031000	0.326647	-0.112062	MNVNEIFMAIAKKLPKNEPQNATGAPGRNRG	K(0.022)LPK(0.978)NEPQNATGAPGR	K(-16.43)LPK(16.43)NEPQNATGAPGR
UID1681	1861	Q96T23;Q96T23-2;Q96T23-3;H0YDG9	K	1061	Q96T23	Remodeling and spacing factor 1	RSF1	0.0240408	0.35373	-0.0543864	-0.122725	NaN	NaN	0.185942	0.515631	0.107515	0.0391759	NaN	NaN	0.161901	0.159694	0.173855	0.306749	-0.0529165	NaN	0.28442	0.127249	0.161901	-0.118243	___1	+	CST;HTP	yes	155.969	1	4.37979e-06	155.97	141.55	155.97		120630000	0.175863	0.0501647	VGRGKDISTITGHRGKDISTILDEERKENKR	GK(1)DISTILDEERK	GK(155.97)DISTILDEERK(-155.97)
UID1682	1862	Q96T23;Q96T23-2;Q96T23-3;H0YDG9	K	1050	Q96T23	Remodeling and spacing factor 1	RSF1	-0.0141804	0.678941	0.0183606	-0.0634779	0.257991	NaN	0.147721	0.840842	0.180262	0.0984232	0.419892	NaN	0.161901	0.159694	0.173855	0.306749	-0.0529165	NaN	0.28442	0.127249	0.161901	-0.118243	___1	+	CST;HTP	yes	117.706	1	0.000142553	147.73	127.4	117.71	+	290140000	0.56737	0.175527	EDDIKEADGGGVGRGKDISTITGHRGKDIST	GK(1)DISTITGHR	GK(117.71)DISTITGHR
UID1685	1865	Q99575;E5RK39	K	40	Q99575	Ribonucleases P/MRP protein subunit POP1	POP1	0.311112	-0.0716747	0.150076	NaN	-0.331146	NaN	0.205834	-0.176952	0.0447992	NaN	-0.436423	NaN	-0.105277	0.165082	0.215206	0.180232	-0.183141	NaN	-0.109174	0.010875	-0.105277	-0.179505	___1	+	CST;HTP	yes	58.3129	1	0.000358745	76.165	66.652	58.313		128540000	0.0346809	0.0145919	GFVADRGVKHHSGGEKPFQAQKQEPHPGTSR	HHSGGEK(1)PFQAQK	HHSGGEK(58.31)PFQAQK(-58.31)
UID1645	1825	Q8TDN6	K	276	Q8TDN6	Ribosome biogenesis protein BRX1 homolog	BRIX1	NaN	0.311779	NaN	-0.423538	NaN	NaN	NaN	0.279476	NaN	-0.455842	NaN	NaN	-0.0323035	0.104495	0.0801811	0.0642104	-0.0323035	NaN	-0.237022	-0.0394864	-0.0192278	-0.0714946	___1	+	CST;HTP	yes	67.9808	1	0.0509158	67.981	42.087	67.981	+	8084200	0.0438429	-0.0558797	SPNMHRRVIRSITAAKYREKQQVKDVQKLRK	SITAAK(1)YR	SITAAK(67.98)YR
UID1607	1786	Q6P6C2;Q6P6C2-3;Q6P6C2-1	K	321	Q6P6C2	RNA demethylase ALKBH5	ALKBH5	NaN	-0.119619	0.16681	NaN	NaN	NaN	NaN	0.01393	0.30036	NaN	NaN	NaN	0.133549	0.351581	0.110389	0.262713	0.931718	NaN	0.123673	NaN	0.133549	NaN	___1	+	HTP	yes	43.7611	1	0.00488031	79.659	79.659	43.761	+	43291000	0.0476693	0.0235955	YASDRLSGNNRDPALKPKRSHRKADPDAAHR	LSGNNRDPALK(1)PK	LSGNNRDPALK(43.76)PK(-43.76)
UID1014	1185	P38159;P38159-2;H3BT71;H0Y6E7;H3BR27;P38159-3;H3BNC1	K	30	P38159	RNA-binding motif protein, X chromosome;RNA-binding motif protein, X chromosome, N-terminally processed	RBMX	-1.09457	0.369074	NaN	0.147868	NaN	NaN	-1.00889	0.454754	NaN	0.233548	NaN	NaN	0.0856804	0.0964859	0.172572	0.262171	0.0763731	NaN	0.0856804	0.249609	0.0199518	0.0568995	___1	+	HTP	yes	105.521	1	0.000802369	110.14	82.833	105.52	+	14131000	0.146529	-0.192543	LNTETNEKALEAVFGKYGRIVEVLLMKDRET	ALEAVFGK(1)YGR	ALEAVFGK(105.52)YGR
UID42	41	P98175-2;P98175;P98175-3;A0A0A0MR66;P98175-4;P52756	K	652	P98175-2;P52756	RNA-binding protein 10;RNA-binding protein 5	RBM10;RBM5	0.0473786	0.55412	NaN	NaN	NaN	NaN	0.18438	0.691121	NaN	NaN	NaN	NaN	0.137002	0.277462	0.386391	0.0445777	NaN	NaN	-0.0277784	0.230809	0.204886	0.101735	___1	+	CST;HTP	yes	61.6499	1	0.000752029	115.57	94.126	61.65		3054800	0.350958	0.300749	EKKEKHKTKTAQQIAKDMERWARSLNKQKEN;EKKEKPKSKTAQQIAKDMERWAKSLNKQKEN	TAQQIAK(1)DMER	TAQQIAK(61.65)DMER
UID791	958	P22087;M0R0P1;M0QXL5;M0R2Q4;M0R299	K	205	P22087	rRNA 2'-O-methyltransferase fibrillarin	FBL	NaN	0.299971	NaN	0.0530513	NaN	NaN	NaN	0.354295	NaN	0.107375	NaN	NaN	0.054324	0.14935	0.199413	0.298508	-0.0127544	-0.184713	0.0949383	0.0137097	0.157975	0.00721707	___1	+	HTP	yes	45.9154	1	0.00872057	81.119	25.217	45.915	+	15227000	0.410538	0.176511	VEFSHRSGRDLINLAKKRTNIIPVIEDARHP	SGRDLINLAK(1)K	SGRDLINLAK(45.92)K(-45.92)
UID1730	1911	Q9NWH9;H7C3F4;Q9NWH9-3;H0YKH2	K	1024	Q9NWH9	SAFB-like transcription modulator	SLTM	0.0931243	0.213281	0.107639	0.0690104	NaN	NaN	0.214149	0.334306	0.228664	0.190035	NaN	NaN	0.121025	0.143516	0.163556	0.355769	NaN	NaN	0.160051	-0.00117912	-0.0466575	0.0819979	___1	+	CST;HTP	yes	99.8021	1	0.0023693	101.64	73.47	99.802	+	217250000	1.49227	0.120764	QISGNSMPRGSGSGFKPFKGGPPRRF_____	GSGSGFK(1)PFK	GSGSGFK(99.8)PFK(-99.8)
UID1493	1670	Q14151;Q15424;Q15424-2;Q15424-4;Q15424-3	K	294	Q14151;Q15424	Scaffold attachment factor B2;Scaffold attachment factor B1	SAFB2;SAFB	0.256063	NaN	NaN	NaN	0.226651	0.248661	0.386693	NaN	NaN	NaN	0.357282	0.379291	0.13063	0.256416	0.249847	0.222567	-0.248955	0.800158	0.136064	0.131629	0.0442579	-0.0129076	___1	+	CST;HTP	yes	90.8841	1	8.79597e-10	144.12	86.944	90.884		220830000	2.88273	0.243792	AHAQSSKADSLLAVVKREPAEQPGDGERTDC	ADSLLAVVK(1)REPAEQPGDGER	ADSLLAVVK(90.88)REPAEQPGDGER
UID930	1097	P34897;P34897-3;P34897-2;G3V5L0;G3V4W5;G3V540	K	181	P34897	Serine hydroxymethyltransferase, mitochondrial	SHMT2	NaN	NaN	NaN	NaN	-0.0550186	-0.216436	NaN	NaN	NaN	NaN	-0.129912	-0.291329	-0.0748931	0.125559	-0.162691	-0.223813	-0.0352324	0.145913	-0.187431	-0.0809664	-0.0688198	0.0579417	___1	+	CST;HTP	yes	139.256	1	3.95753e-19	139.26	131.63	139.26	+	310940000	0.466576	-0.135727	LPDGGHLTHGYMSDVKRISATSIFFESMPYK	IMGLDLPDGGHLTHGYMSDVK(1)R	IMGLDLPDGGHLTHGYMSDVK(139.26)R
UID931	1098	P34897;P34897-3;P34897-2	K	469	P34897	Serine hydroxymethyltransferase, mitochondrial	SHMT2	-0.419215	NaN	-0.200878	0.0381385	NaN	0.154777	-0.494108	NaN	-0.275771	-0.0367546	NaN	0.0798835	-0.0748931	0.125559	-0.162691	-0.223813	-0.0352324	0.145913	-0.187431	-0.0809664	-0.0688198	0.0579417	___1	+	CST;HTP	yes	131.439	1	0.000543291	136.63	102.38	131.44		363650000	0.33295	-0.106794	IGLEVKSKTAKLQDFKSFLLKDSETSQRLAN	LQDFK(1)SFLLK	LQDFK(131.44)SFLLK(-131.44)
UID932	1099	P34897;P34897-3;P34897-2	K	474	P34897	Serine hydroxymethyltransferase, mitochondrial	SHMT2	-0.312849	0.117609	0.111353	NaN	NaN	NaN	-0.387743	0.0427158	0.0364596	NaN	NaN	NaN	-0.0748931	0.125559	-0.162691	-0.223813	-0.0352324	0.145913	-0.187431	-0.0809664	-0.0688198	0.0579417	___1	+	CST;HTP	yes	124.669	1	0.000234162	133.81	114.02	124.67	+	29578000	0.0642312	-0.0279626	KSKTAKLQDFKSFLLKDSETSQRLANLRQRV	SFLLK(1)DSETSQR	SFLLK(124.67)DSETSQR
UID933	1100	P34897;P34897-3;P34897-2	K	464	P34897	Serine hydroxymethyltransferase, mitochondrial	SHMT2	0.143698	-0.0544355	NaN	0.0605302	0.104561	0.175248	0.0688052	-0.129329	NaN	-0.0143629	0.0296677	0.100355	-0.0748931	0.125559	-0.162691	-0.223813	-0.0352324	0.145913	-0.187431	-0.0809664	-0.0688198	0.0579417	___1	+	HTP	yes	71.3794	1	0.011321	117.81	55.704	71.379	+	558560000	1.00773	0.0859204	DEGVNIGLEVKSKTAKLQDFKSFLLKDSETS	TAK(1)LQDFK	TAK(71.38)LQDFK(-71.38)
UID928	1095	P34897;P34897-3;P34897-2;H0YIZ0;G3V2Y4	K	302	P34897	Serine hydroxymethyltransferase, mitochondrial;Serine hydroxymethyltransferase	SHMT2	-0.186807	0.0567094	-0.168913	-0.191705	NaN	NaN	-0.2617	-0.0181837	-0.243806	-0.266598	NaN	NaN	-0.0748931	0.125559	-0.162691	-0.223813	-0.0352324	0.145913	-0.187431	-0.0809664	-0.0688198	0.0579417	___1	+	HTP	yes	93.2257	1	3.023e-05	93.226	69.897	93.226	+	34888000	0.874738	-0.122679	SGLIFYRKGVKAVDPKTGREIPYTFEDRINF	AVDPK(1)TGREIPYTFEDR	AVDPK(93.23)TGREIPYTFEDR
UID929	1096	P34897;P34897-3;P34897-2;H0YIZ0;G3V2Y4	K	356	P34897	Serine hydroxymethyltransferase, mitochondrial;Serine hydroxymethyltransferase	SHMT2	0.0400155	0.450959	-0.130594	0.240114	0.158028	NaN	-0.0348776	0.376066	-0.205487	0.165221	0.0831344	NaN	-0.0748931	0.125559	-0.162691	-0.223813	-0.0352324	0.145913	-0.187431	-0.0809664	-0.0688198	0.0579417	___1	+	HTP	yes	131.223	1	3.34311e-07	169.44	140.28	131.22	+	111050000	0.711776	0.151704	QACTPMFREYSLQVLKNARAMADALLERGYS	EYSLQVLK(1)NAR	EYSLQVLK(131.22)NAR
UID274	427	Q9NP81;M0QWZ7;M0R2C6;Q9NP81-2;M0R2H5;B4DJM9	K	110	Q9NP81	Serine--tRNA ligase, mitochondrial	SARS2	-0.0913598	0.603562	NaN	NaN	NaN	NaN	-0.240168	0.454754	NaN	NaN	NaN	NaN	-0.148808	0.493451	-0.55671	NaN	-0.148808	0.630111	-0.589541	NaN	-0.0672032	NaN	___1	+	CST;HTP	yes	73.8478	1	0.00207748	73.848	63.894	73.848	+	2822900	0.225018	0.256101	ELRQLQEQIRSLEEEKAAVTEAVRALLANQD	SLEEEK(1)AAVTEAVR	SLEEEK(73.85)AAVTEAVR
UID1123	1294	P50454;E9PPV6;E9PR70;E9PKH2	K	252	P50454	Serpin H1	SERPINH1	NaN	NaN	NaN	NaN	-0.170444	0.230367	NaN	NaN	NaN	NaN	-0.0326982	0.368113	0.137745	0.115427	0.188787	0.0619245	0.0675338	0.281837	0.0146382	0.185409	0.090082	0.341785	___1			yes	124.068	1	2.23821e-05	124.07	112.09	124.07	+	312210000	0.0431014	0.0299619	MHRTGLYNYYDDEKEKLQIVEMPLAHKLSSL	EK(1)LQIVEMPLAHK	EK(124.07)LQIVEMPLAHK(-124.07)
UID1124	1295	P50454;E9PPV6;E9PR70;E9PK86;E9PMI5	K	217	P50454	Serpin H1	SERPINH1	NaN	0.173893	0.139075	0.003952	-0.802371	0.0721068	NaN	0.311639	0.276821	0.141697	-0.664626	0.209852	0.137745	0.115427	0.188787	0.0619245	0.0675338	0.281837	0.0146382	0.185409	0.090082	0.341785	___1			yes	64.0402	1	6.80407e-08	179.37	139.27	64.04	+	255400000	0.171557	-0.0826688	NAMFFKPHWDEKFHHKMVDNRGFMVTRSYTV	FHHK(1)MVDNR	FHHK(64.04)MVDNR
UID1127	1298	P50454;E9PPV6;E9PR70;E9PKH2	K	283	P50454	Serpin H1	SERPINH1	NaN	NaN	NaN	NaN	-0.811456	-0.306357	NaN	NaN	NaN	NaN	-0.67371	-0.168612	0.137745	0.115427	0.188787	0.0619245	0.0675338	0.281837	0.0146382	0.185409	0.090082	0.341785	___1			yes	103.833	1	0.0377469	103.83	35.046	103.83	+	188320000	0.568342	-0.558906	IILMPHHVEPLERLEKLLTKEQLKIWMGKMQ	LEK(1)LLTK	LEK(103.83)LLTK(-103.83)
UID1129	1300	P50454;E9PPV6;E9PR70;E9PKH2	K	250	P50454	Serpin H1	SERPINH1	NaN	-0.0573235	NaN	0.336728	NaN	NaN	NaN	0.080422	NaN	0.474474	NaN	NaN	0.137745	0.115427	0.188787	0.0619245	0.0675338	0.281837	0.0146382	0.185409	0.090082	0.341785	___1			yes	90.6531	1	0.0019271	90.653	76.234	90.653	+	16982000	0.216563	0.139702	MMMHRTGLYNYYDDEKEKLQIVEMPLAHKLS	TGLYNYYDDEK(1)EK	TGLYNYYDDEK(90.65)EK(-90.65)
UID13	12	Q15005;E9PL01;A0A087WUC6;E9PI68;E9PRB9	K	191	Q15005	Signal peptidase complex subunit 2	SPCS2	0.225966	0.203	NaN	0.369283	NaN	NaN	0.268223	0.245258	NaN	0.411541	NaN	NaN	0.0422575	0.147218	-0.0327192	-0.0697126	0.124788	0.291077	0.117234	-0.0737896	0.159876	-0.136976	___1	+	HTP	yes	83.9477	1	0.0019204	105.52	97.338	83.948	+	14101000	1.44169	0.266083	FISGRTKQQREAEFTKSIAKFFDHSGTLVMD	EAEFTK(1)SIAK	EAEFTK(83.95)SIAK(-83.95)
UID1701	1881	Q9BWG4;U3KQP2;Q9BWG4-2;M0R338	K	7	Q9BWG4	Single-stranded DNA-binding protein 4	SSBP4	0.336253	0.564328	NaN	NaN	NaN	NaN	0.336253	0.564328	NaN	NaN	NaN	NaN	0	NaN	NaN	NaN	NaN	NaN	NaN	NaN	NaN	NaN	___1				114.862	1	4.38443e-05	118.28	94.959	114.86	+	13393000	0.801601	0.450291	_________MYAKGGKGSAVPSDSQAREKLA	GGK(1)GSAVPSDSQAR	GGK(114.86)GSAVPSDSQAR
UID1726	1907	Q9NTI5-2;Q9NTI5;A9IYQ1;Q9NTI5-5	K	1242	Q9NTI5-2	Sister chromatid cohesion protein PDS5 homolog B	PDS5B	-0.0927686	0.207379	NaN	NaN	NaN	NaN	0.0581863	0.358334	NaN	NaN	NaN	NaN	0.150955	0.11712	0.111193	0.190716	-0.0415937	0.278583	0.215233	0.214953	0.0787395	-0.0228946	___1			yes	66.7992	1	0.0133234	113.89	83.327	66.799	+	10789000	0.114759	0.0573051	EKLGMDDLTKLVQEQKPKGSQRSRKRGHTAS	LVQEQK(1)PK	LVQEQK(66.8)PK(-66.8)
UID1387	1564	Q01082;A0A087WUZ3;F8W6C1;Q01082-3;Q01082-2	K	497	Q01082;Q01082-3	Spectrin beta chain, non-erythrocytic 1	SPTBN1	NaN	0.125541	NaN	0.206833	NaN	NaN	NaN	0.104824	NaN	0.186116	NaN	NaN	-0.020717	0.0884645	-0.168421	0.0178787	-0.144954	-0.0441453	0.00271137	0.0927065	-0.0562169	0.0269266	___1	+	HTP	yes	50.2074	1	0.0320667	50.207	50.207	50.207		5447600	0.816141	0.166187	VAVARELEAENYHDIKRITARKDNVIRLWEY	ELEAENYHDIK(1)R	ELEAENYHDIK(50.21)R
UID1389	1566	Q01082;A0A087WUZ3;Q01082-3;Q01082-2	K	1913	Q01082;Q01082-3	Spectrin beta chain, non-erythrocytic 1	SPTBN1	0.349214	-0.0560029	NaN	NaN	NaN	0.355755	0.328497	-0.0767198	NaN	NaN	NaN	0.335038	-0.020717	0.0884645	-0.168421	0.0178787	-0.144954	-0.0441453	0.00271137	0.0927065	-0.0562169	0.0269266	___1	+	HTP	yes	78.3345	1	0.00387326	114.89	81.098	78.334	+	41775000	0.596714	0.216322	DACESRRVRLVDTGDKFRFFSMVRDLMLWME	LVDTGDK(1)FR	LVDTGDK(78.33)FR
UID1802	1983	Q9Y657	K	28	Q9Y657	Spindlin-1	SPIN1	-0.0829594	0.0429293	-0.260125	-0.197621	-0.168619	0.308054	-0.0957287	0.03016	-0.272894	-0.210391	-0.181388	0.295285	-0.0127693	0.190436	0.0149366	0.103998	0.232525	NaN	-0.0127693	-0.240714	-0.097521	-0.314594	___1	+	CST	yes	49.5594	1	2.41052e-10	168.31	150.83	49.559		416510000	0.288852	-0.0597235	SRADAGHAGVSANMMKKRTSHKKHRSSVGPS	SRADAGHAGVSANMMK(1)K	SRADAGHAGVSANMMK(49.56)K(-49.56)
UID804	971	P23246;P23246-2	K	421	P23246	Splicing factor, proline- and glutamine-rich	SFPQ	NaN	NaN	NaN	0.0554902	NaN	0.209613	NaN	NaN	NaN	0.153351	NaN	0.307473	0.0978606	0.112338	0.134979	0.151591	0.211662	-0.166577	0.0993452	0.096376	0.0460866	0.063755	___1	+	HTP	yes	53.2519	1	0.000812985	106.29	84.545	53.252	+	55127000	0.474633	0.132552	DRGRSTGKGIVEFASKPAARKAFERCSEGVF	GIVEFASK(1)PAARK	GIVEFASK(53.25)PAARK(-53.25)
UID805	972	P23246;P23246-2	K	330	P23246	Splicing factor, proline- and glutamine-rich	SFPQ	0.0224899	0.136253	NaN	-0.368831	NaN	NaN	0.120351	0.234113	NaN	-0.270971	NaN	NaN	0.0978606	0.112338	0.134979	0.151591	0.211662	-0.166577	0.0993452	0.096376	0.0460866	0.063755	___1	+	HTP	yes	73.0667	1	0.000503335	107.79	107.79	73.067	+	27539000	0.159883	-0.0700296	RLFAKYGEPGEVFINKGKGFGFIKLESRALA	YGEPGEVFINK(1)GK	YGEPGEVFINK(73.07)GK(-73.07)
UID1497	1674	Q14247;Q14247-3;Q14247-2	K	198	Q14247	Src substrate cortactin	CTTN	0.236053	NaN	-0.585573	NaN	NaN	NaN	0.16867	NaN	-0.652955	NaN	NaN	NaN	-0.0673825	0.0815971	-0.0101001	-0.106628	-0.00221394	0.0603998	-0.111764	-0.104319	-0.196559	-0.0304462	___1	+	CST;HTP;LTP	yes	61.7795	1	0.00482114	85.744	85.744	61.78	+	13483000	0.128459	-0.17476	EKHESQRDYSKGFGGKYGIDKDKVDKSAVGF	GFGGK(1)YGIDK	GFGGK(61.78)YGIDK(-61.78)
UID1616	1795	Q7KZF4	K	339	Q7KZF4	Staphylococcal nuclease domain-containing protein 1	SND1	-0.350684	-0.0969124	NaN	-0.35502	NaN	NaN	-0.417906	-0.164134	NaN	-0.422242	NaN	NaN	-0.0672217	0.179016	-0.0384743	-0.0977938	0.268231	0.325598	-0.0959691	-0.0222391	-0.110018	-0.122249	___1	+	CST	yes	66.2667	1	0.000374332	89.403	85.386	66.267		5580900	1.05342	-0.267539	RIWRDYVAPTANLDQKDKQFVAKVMQVLNAD	DYVAPTANLDQK(1)DK	DYVAPTANLDQK(66.27)DK(-66.27)
UID728	895	P16949;P16949-2	K	119	P16949	Stathmin	STMN1	NaN	NaN	NaN	NaN	-0.171784	-0.175866	NaN	NaN	NaN	NaN	-0.117322	-0.121404	0.0544622	0.204847	0.133792	0.0620159	0.450445	0.0102083	0.0889074	0.0280409	0.0469086	-0.302641	___1	+	CST;HTP	yes	142.941	1	0.000146339	152.17	121.58	142.94	+	210390000	2.12645	-0.173825	KMEANKENREAQMAAKLERLREKDKHIEEVR	EAQMAAK(1)LER	EAQMAAK(142.94)LER
UID1015	1186	P38646	K	288	P38646	Stress-70 protein, mitochondrial	HSPA9	-0.143721	0.223691	0.0382201	0.0173186	0.0709649	NaN	-0.201339	0.166073	-0.0193983	-0.0402998	0.0133466	NaN	-0.0576183	0.11675	-0.210082	-0.215168	-0.186678	-0.038692	-0.0583135	-0.00729187	-0.0569232	0.122141	___1	+	CST;HTP	yes	106.042	1	0.0360339	106.04	49.495	106.04	+	189910000	0.283423	0.0412947	LGGEDFDQALLRHIVKEFKRETGVDLTKDNM	HIVK(1)EFK	HIVK(106.04)EFK(-106.04)
UID1017	1188	P38646	K	612	P38646	Stress-70 protein, mitochondrial	HSPA9	0.0839789	NaN	0.000116374	0.140549	NaN	NaN	0.0263605	NaN	-0.057502	0.0829303	NaN	NaN	-0.0576183	0.11675	-0.210082	-0.215168	-0.186678	-0.038692	-0.0583135	-0.00729187	-0.0569232	0.122141	___1	+	CST;HTP	yes	107.295	1	0.0350622	107.29	8.8366	107.29	+	32971000	0.682278	0.0748813	EEFKDQLPADECNKLKEEISKMRELLARKDS	LK(1)EEISK	LK(107.29)EEISK(-107.29)
UID1018	1189	P38646;H0Y8S0	K	567	P38646	Stress-70 protein, mitochondrial	HSPA9	NaN	0.164102	NaN	0.0802678	NaN	NaN	NaN	0.106484	NaN	0.0226495	NaN	NaN	-0.0576183	0.11675	-0.210082	-0.215168	-0.186678	-0.038692	-0.0583135	-0.00729187	-0.0569232	0.122141	___1	+	CST;HTP	yes	47.559	1	0.0231236	51.927	33.147	47.559		6986500	0.676973	0.122185	GLSKDDIENMVKNAEKYAEEDRRKKERVEAV	NAEK(1)YAEEDRR	NAEK(47.56)YAEEDRR
UID1019	1190	P38646;D6RJI2	K	143	P38646	Stress-70 protein, mitochondrial	HSPA9	NaN	NaN	NaN	NaN	0.302238	-0.0653001	NaN	NaN	NaN	NaN	0.24462	-0.122918	-0.0576183	0.11675	-0.210082	-0.215168	-0.186678	-0.038692	-0.0583135	-0.00729187	-0.0569232	0.122141	___1	+	CST;HTP	yes	66.682	1	0.0531044	66.682	54.15	66.682	+	102720000	0.19691	0.118469	YDDPEVQKDIKNVPFKIVRASNGDAWVEAHG	NVPFK(1)IVR	NVPFK(66.68)IVR
UID1021	1192	P38646;D6RJI2	K	135	P38646	Stress-70 protein, mitochondrial	HSPA9	0.185571	0.202595	-0.0945512	0.213366	NaN	0.0647796	0.127953	0.144976	-0.15217	0.155748	NaN	0.00716124	-0.0576183	0.11675	-0.210082	-0.215168	-0.186678	-0.038692	-0.0583135	-0.00729187	-0.0569232	0.122141	___1	+	CST;HTP	yes	50.1945	1	0.00024741	131.17	86.309	50.194		102070000	0.910368	0.114352	TKRLIGRRYDDPEVQKDIKNVPFKIVRASNG	YDDPEVQK(1)DIK	YDDPEVQK(50.19)DIK(-50.19)
UID3573	1947	Q9UQE7	K	105	Q9UQE7	Structural maintenance of chromosomes protein 3	SMC3	0.287803	0.497374	0.00120638	0.243843	0.357321	0.390412	0.257248	0.466819	-0.0293487	0.213288	0.326766	0.359857	-0.030555	0.119954	-0.0523631	0.0521961	-0.030555	NaN	0.134254	-0.0776584	0.0256616	-0.246246	___2	+	CST;HTP;LTP	yes	164.902	1	1.62711e-13	182.25	182.25	164.9	+	3148900000	2.10988	0.296326	PIDKEEVSLRRVIGAKKDQYFLDKKMVTKND	VIGAK(1)K(1)DQYFLDK	VIGAK(164.9)K(164.9)DQYFLDK(-164.9)
UID3574	1948	Q9UQE7	K	106	Q9UQE7	Structural maintenance of chromosomes protein 3	SMC3	0.287803	0.497374	0.00120638	0.243843	0.357321	0.390412	0.257248	0.466819	-0.0293487	0.213288	0.326766	0.359857	-0.030555	0.119954	-0.0523631	0.0521961	-0.030555	NaN	0.134254	-0.0776584	0.0256616	-0.246246	___2	+	CST;HTP	yes	164.902	1	1.62711e-13	182.25	182.25	164.9	+	3148900000	2.10988	0.296326	IDKEEVSLRRVIGAKKDQYFLDKKMVTKNDV	VIGAK(1)K(1)DQYFLDK	VIGAK(164.9)K(164.9)DQYFLDK(-164.9)
UID1739	1920	Q9P2R7;Q9P2R7-2;A0A0U1RQF8;A0A0U1RQU7	K	88	Q9P2R7	Succinyl-CoA ligase [ADP-forming] subunit beta, mitochondrial	SUCLA2	0.302019	0.386569	-0.00416672	0.507354	NaN	NaN	0	0.0845498	-0.306186	0.205335	NaN	NaN	-0.302019	0.13184	-0.511883	-0.450393	-0.31664	-0.279311	-0.168556	-0.287399	-0.333042	-0.111945	___1	+	CST;HTP	yes	101.646	1	0.00209894	150.27	123.88	101.65	+	88077000	1.1428	0.297944	KGYVAKSPDEAYAIAKKLGSKDVVIKAQVLA	SPDEAYAIAK(1)K	SPDEAYAIAK(101.65)K(-101.65)
UID180	330	P55809;E9PDW2	K	296	P55809	Succinyl-CoA:3-ketoacid coenzyme A transferase 1, mitochondrial	OXCT1	-0.336985	NaN	-0.208413	0.116986	NaN	NaN	-0.603922	NaN	-0.475349	-0.14995	NaN	NaN	-0.266936	0.225872	-0.45549	-0.397661	-0.27229	0.26888	-0.125053	-0.158034	-0.337647	-0.261582	___1			yes	76.2215	1	0.000796257	97.635	72.712	76.221	+	71253000	0.396531	-0.142804	RLSIRKEGDGEAKSAKPGDDVRERIIKRAAL	SAK(1)PGDDVRER	SAK(76.22)PGDDVRER
UID66	65	P04179;F5H4R2;F5GYZ5;A0A0C4DFU2;F5H3C5;P04179-4;A0A0C4DFU1;P04179-2;G8JLJ2	K	130	P04179	Superoxide dismutase [Mn], mitochondrial;Superoxide dismutase	SOD2	NaN	1.51785	0.206243	NaN	NaN	NaN	NaN	0.479908	-0.831704	NaN	NaN	NaN	-1.03795	0.770255	-2.44202	-2.32345	-0.873995	-0.869006	-1.2019	-0.670923	-1.65234	-0.348846	___1	+	CST;HTP;LTP	yes	68.6258	1	0.00925981	99.343	75.989	68.626	+	32293000	0.382974	0.862049	GELLEAIKRDFGSFDKFKEKLTAASVGVQGS	RDFGSFDK(1)FK	RDFGSFDK(68.63)FK(-68.63)
UID67	66	P04179;F5H4R2;F5GYZ5;A0A0C4DFU2;F5H3C5;P04179-4;A0A0C4DG56;A0A0C4DFU1;P04179-3;P04179-2;G8JLJ2;G5E9P6;F5GXZ9	K	68	P04179	Superoxide dismutase [Mn], mitochondrial;Superoxide dismutase	SOD2	NaN	0.730658	NaN	NaN	0.411469	NaN	NaN	-0.307288	NaN	NaN	-0.626478	NaN	-1.03795	0.770255	-2.44202	-2.32345	-0.873995	-0.869006	-1.2019	-0.670923	-1.65234	-0.348846	___1	+	CST;HTP;LTP	yes	140.203	1	4.01761e-20	140.2	134.95	140.2		95243000	0.760727	0.571063	KHHAAYVNNLNVTEEKYQEALAKGDVTAQIA	HHAAYVNNLNVTEEK(1)YQEALAK	HHAAYVNNLNVTEEK(140.2)YQEALAK(-140.2)
UID1760	1941	Q9UMZ2;Q9UMZ2-6;Q9UMZ2-9;Q9UMZ2-4;Q9UMZ2-8;Q9UMZ2-3;Q9UMZ2-7;Q9UMZ2-5	K	744	Q9UMZ2	Synergin gamma	SYNRG	-0.567688	NaN	-1.09118	NaN	NaN	NaN	-0.388227	NaN	-0.911718	NaN	NaN	NaN	0.179461	0.277385	NaN	0.132835	0.269578	NaN	-0.0812359	0.412695	0.226086	-0.356461	___1	+	CST;HTP	yes	122.447	1	8.64908e-45	219.42	204.74	122.45		15164000	0.710852	-0.829433	GSTVKGGQNSTAASTKYDVFRQLSLEGSGLG	GGQNSTAASTK(1)YDVFR	GGQNSTAASTK(122.45)YDVFR
UID1788	1969	Q9Y490	K	1541	Q9Y490	Talin-1	TLN1	0.0444206	-0.391097	NaN	NaN	NaN	NaN	0.0917569	-0.343761	NaN	NaN	NaN	NaN	0.0473363	0.0632937	0.0503054	0.0443671	0.172417	-0.0484933	0.00684008	0.0221286	0.0655506	0.0717107	___1	+	HTP	yes	57.8017	1	2.89763e-06	136.96	110.51	57.802		4915700	0.242605	-0.173338	VQSAKEVANSTANLVKTIKALDGAFTEENRA	EVANSTANLVK(1)TIK	EVANSTANLVK(57.8)TIK(-57.8)
UID1795	1976	Q9Y4G6;A0A1B0GVU7;H0YMT1	K	1543	Q9Y4G6	Talin-2	TLN2	0.447532	0.012014	NaN	NaN	NaN	NaN	0.0917569	-0.343761	NaN	NaN	NaN	NaN	-0.355775	0.215611	-0.327801	-0.430181	-0.394391	0.209465	-0.317881	-0.154767	-0.421703	-0.383749	___1	+	HTP	yes	57.8017	1	2.89763e-06	136.96	110.51	57.802		4915700	0.31613	0.229773	VQSAKEVANSTANLVKTIKALDGDFSEDNRN	EVANSTANLVK(1)TIK	EVANSTANLVK(57.8)TIK(-57.8)
UID230	380	Q9ULP9;H3BNU1;Q9ULP9-2;A0A0D9SFR5;H3BQ06	K	319	Q9ULP9	TBC1 domain family member 24	TBC1D24	0.327079	0.463274	NaN	NaN	NaN	NaN	0.251293	0.387487	NaN	NaN	NaN	NaN	-0.0757863	0.217587	-0.130794	-0.425192	0.172809	NaN	NaN	-0.102692	-0.0488804	0.14576	___1	+	HTP	yes	117.699	1	0.0245911	117.7	14.413	117.7	+	34883000	0.964026	0.395177	QMANEKALKQKGITVKQKSVSLSKRQFVHLA	GITVK(1)QK	GITVK(117.7)QK(-117.7)
UID737	904	P17987;E7ERF2;E7EQR6;F5H282;F5GZ03	K	400	P17987	T-complex protein 1 subunit alpha	TCP1	-0.304032	NaN	NaN	NaN	0.307586	0.170812	-0.298567	NaN	NaN	NaN	0.313051	0.176277	0.0054647	0.0552425	0.0829163	0.016742	-0.049463	0.0911567	-0.00845237	-0.06212	-0.00581259	0.01939	___1	+	CST;HTP	yes	103.7	1	4.87289e-32	230.24	159.98	103.7	+	2492200000	0.10596	0.0581223	CDEMERSLHDALCVVKRVLESKSVVPGGGAV	SLHDALCVVK(1)R	SLHDALCVVK(103.7)R
UID1139	1310	P50991;P50991-2	K	319	P50991	T-complex protein 1 subunit delta	CCT4	NaN	NaN	NaN	NaN	-0.695957	0.377956	NaN	NaN	NaN	NaN	-0.715008	0.358905	-0.0190508	0.0240222	0.0372493	-0.0230971	-0.0366991	-0.0150046	-0.0259287	-0.0071905	-0.0282602	0.0078298	___1	+	HTP	yes	142.851	1	2.7394e-09	142.85	126.49	142.85		188210000	0.0879243	-0.159	ILRDALSDLALHFLNKMKIMVIKDIEREDIE	DALSDLALHFLNK(1)MK	DALSDLALHFLNK(142.85)MK(-142.85)
UID1137	1308	P50990;P50990-2;P50990-3;H7C4C8	K	318	P50990	T-complex protein 1 subunit theta	CCT8	NaN	-0.799419	0.167933	NaN	NaN	NaN	NaN	-0.80616	0.161191	NaN	NaN	NaN	-0.0067416	0.0399903	0.0420362	-0.00511146	-0.0204675	-0.0319834	0.0740577	-0.0488077	-0.00837173	0.00532195	___1	+	CST;HTP	yes	40.0582	1	0.00324285	83.456	42.732	40.058	+	14216000	0.199409	-0.315743	HYANKYNIMLVRLNSKWDLRRLCKTVGATAL	LNSK(1)WDLRR	LNSK(40.06)WDLRR
UID1031	1202	P40227;P40227-2	K	377	P40227	T-complex protein 1 subunit zeta	CCT6A	-0.207936	NaN	NaN	NaN	0.276957	0.139218	-0.198247	NaN	NaN	NaN	0.286647	0.148908	0.00968947	0.0303459	0.062829	0.0164911	0.0028878	0.038461	-0.0361011	0.00141308	0.0370139	0.00153945	___1	+	CST;HTP	yes	180.438	1	7.73913e-11	180.44	161.17	180.44	+	431810000	0.168834	0.0694132	FIEKCNNPRSVTLLIKGPNKHTLTQIKDAVR	SVTLLIK(1)GPNK	SVTLLIK(180.44)GPNK(-180.44)
UID625	790	P10599	K	39	P10599	Thioredoxin	TXN	-0.265769	-0.33031	-0.191747	NaN	0.0398566	NaN	-0.697037	-0.761578	-0.623015	NaN	-0.391412	NaN	-0.431268	0.18889	-0.43193	-0.291172	-0.430607	0.0221268	-0.438733	-0.538432	-0.553496	-0.244042	___1	+	CST;HTP	yes	45.7899	1	7.72233e-05	128.17	128.17	45.79		492140000	0.985205	-0.186992	VVDFSATWCGPCKMIKPFFHSLSEKYSNVIF	MIK(1)PFFHSLSEK	MIK(45.79)PFFHSLSEK(-45.79)
UID626	791	P10599;P10599-2	K	94	P10599	Thioredoxin	TXN	-0.157109	-0.973464	0.309919	1.09443	NaN	NaN	-0.588377	-1.40473	-0.12135	0.663166	NaN	NaN	-0.431268	0.18889	-0.43193	-0.291172	-0.430607	0.0221268	-0.438733	-0.538432	-0.553496	-0.244042	___1	+	CST;HTP	yes	97.4563	1	8.13574e-06	157.66	128.5	97.456	+	128230000	0.0533618	0.0684452	FFKKGQKVGEFSGANKEKLEATINELV____	VGEFSGANK(1)EK	VGEFSGANK(97.46)EK(-97.46)
UID39	38	Q9NNW7;A0A096LPK7;A0A182DWF2;D3YTF8;A0A182DWF3;Q9NNW7-2;A0A096LPD9;E7EWK1;Q9NNW7-3	K	153	Q9NNW7	Thioredoxin reductase 2, mitochondrial	TXNRD2	NaN	0.560195	-0.284015	NaN	NaN	NaN	NaN	0.507279	-0.336932	NaN	NaN	NaN	-0.0529165	0.187904	-0.167055	0.038482	-0.0529165	NaN	-0.190345	-0.0646287	0.197747	0.31787	___1	+	CST;HTP	yes	120.521	1	0.0211805	120.52	85.272	120.52	+	27301000	0.097606	0.13809	SLNWGHRVQLQDRKVKYFNIKASFVDEHTVC	VK(1)YFNIK	VK(120.52)YFNIK(-120.52)
UID554	719	P07996;A8MZG1	K	74	P07996	Thrombospondin-1	THBS1	NaN	0.275806	0.770687	NaN	NaN	NaN	NaN	-0.22024	0.274641	NaN	NaN	NaN	-0.496046	0.683548	-0.301845	-0.82513	1.14627	-1.17088	-0.66855	-0.470061	-0.52203	-0.462121	___1			yes	83.0903	1	2.05136e-14	119.41	115.31	83.09		60481000	0.550964	0.523247	FRIEDANLIPPVPDDKFQDLVDAVRAEKGFL	IEDANLIPPVPDDK(1)FQDLVDAVR	IEDANLIPPVPDDK(83.09)FQDLVDAVR
UID1270	1441	P62328	K	39	P62328	Thymosin beta-4;Hematopoietic system regulatory peptide	TMSB4X	NaN	NaN	0.266449	NaN	-0.204866	-0.124764	NaN	NaN	0.181634	NaN	-0.289681	-0.20958	-0.0848156	0.101674	-0.12477	-0.269308	NaN	NaN	-0.131986	-0.0258195	-0.0448612	0.0135324	___1	+	CST;HTP	yes	153.102	1	2.47545e-05	153.1	146.08	153.1	+	170400000	0.046601	-0.0210602	QEKNPLPSKETIEQEKQAGES__________	ETIEQEK(1)QAGES	ETIEQEK(153.1)QAGES
UID1271	1442	P62328	K	26	P62328	Thymosin beta-4;Hematopoietic system regulatory peptide	TMSB4X	NaN	NaN	NaN	NaN	-0.307597	-0.0980256	NaN	NaN	NaN	NaN	-0.392413	-0.182841	-0.0848156	0.101674	-0.12477	-0.269308	NaN	NaN	-0.131986	-0.0258195	-0.0448612	0.0135324	___1	+	HTP	yes	229.682	1	3.0946e-74	276.41	230.53	229.68	+	978000000	0.517701	-0.202811	EKFDKSKLKKTETQEKNPLPSKETIEQEKQA	TETQEK(1)NPLPSK	TETQEK(229.68)NPLPSK(-229.68)
UID1272	1443	P62328	K	4	P62328	Thymosin beta-4;Hematopoietic system regulatory peptide	TMSB4X	0.517507	NaN	0.0621673	NaN	0.140089	-0.625586	0.432691	NaN	-0.0226483	NaN	0.0552738	-0.710402	-0.0848156	0.101674	-0.12477	-0.269308	NaN	NaN	-0.131986	-0.0258195	-0.0448612	0.0135324	___1	+	CST;HTP	yes	94.4262	1	1.05998e-07	172.17	43.363	125.61		3785800000	0.0326979	0.0235444	____________MSDKPDMAEIEKFDKSKLK	SDK(1)PDMAEIEKFDK	SDK(94.43)PDMAEIEK(-94.43)FDK(-125.61)
UID1273	1444	P62328	K	12	P62328	Thymosin beta-4;Hematopoietic system regulatory peptide	TMSB4X	0.190665	-0.559958	0.254098	NaN	-0.328565	0.0977869	0.105849	-0.644773	0.169282	NaN	-0.413381	0.0129713	-0.0848156	0.101674	-0.12477	-0.269308	NaN	NaN	-0.131986	-0.0258195	-0.0448612	0.0135324	___1	+	CST;HTP	yes	115.91	1	4.9498e-29	215.34	91.222	153.09	+	510380000	0.163312	-0.0691946	____MSDKPDMAEIEKFDKSKLKKTETQEKN	SDKPDMAEIEK(1)FDK	SDK(-115.91)PDMAEIEK(115.91)FDK(-153.09)
UID1010	1181	P37837	K	286	P37837	Transaldolase	TALDO1	-0.292648	-0.221868	0.129201	NaN	NaN	-0.0746506	-0.445405	-0.374625	-0.0235563	NaN	NaN	-0.227408	-0.152757	0.111632	-0.169202	-0.0692957	-0.413259	-0.129477	-0.136313	-0.282259	-0.251569	-0.127042	___1	+	CST;HTP	yes	136.988	1	1.21613e-40	232.53	212.33	136.99		330120000	0.515511	-0.114991	VPVLSAKAAQASDLEKIHLDEKSFRWLHNED	AAQASDLEK(1)IHLDEK	AAQASDLEK(136.99)IHLDEK(-136.99)
UID1011	1182	P37837	K	321	P37837	Transaldolase	TALDO1	-0.201576	0.158113	0.75075	NaN	NaN	NaN	-0.354333	0.00535587	0.597993	NaN	NaN	NaN	-0.152757	0.111632	-0.169202	-0.0692957	-0.413259	-0.129477	-0.136313	-0.282259	-0.251569	-0.127042	___1	+	CST;HTP	yes	91.5838	1	0.00105761	116.3	75.275	91.584		9355400	0.31406	0.235762	EKLSDGIRKFAADAVKLERMLTERMFNAENG	FAADAVK(1)LER	FAADAVK(91.58)LER
UID1012	1183	P37837;F2Z393;E9PM01;E9PKI8	K	7	P37837	Transaldolase	TALDO1	NaN	NaN	NaN	NaN	0.157734	-0.24177	NaN	NaN	NaN	NaN	0.00497656	-0.394527	-0.152757	0.111632	-0.169202	-0.0692957	-0.413259	-0.129477	-0.136313	-0.282259	-0.251569	-0.127042	___1			yes	80.4623	1	0.00300188	80.462	18.901	80.462	+	1880900000	0.0614749	-0.042018	_________MSSSPVKRQRMESALDQLKQFT	SSSPVK(1)R	SSSPVK(80.46)R
UID1013	1184	P37837;F2Z393	K	219	P37837	Transaldolase	TALDO1	0.0521981	-0.012694	NaN	-0.150969	NaN	NaN	-0.100559	-0.165451	NaN	-0.303726	NaN	NaN	-0.152757	0.111632	-0.169202	-0.0692957	-0.413259	-0.129477	-0.136313	-0.282259	-0.251569	-0.127042	___1	+	HTP	yes	81.5944	1	0.00528929	122.52	95.843	81.594	+	25634000	0.223014	-0.0371549	KSYEPLEDPGVKSVTKIYNYYKKFSYKTIVM	SVTK(1)IYNYYK	SVTK(81.59)IYNYYK(-81.59)
UID1661	1841	Q969E4;Q6IPX3;Q6IPX3-2	K	3	Q969E4	Transcription elongation factor A protein-like 3;Transcription elongation factor A protein-like 6	TCEAL3;TCEAL6	0.327688	NaN	NaN	NaN	NaN	0.624874	0.34746	NaN	NaN	NaN	NaN	0.644646	0.0197725	0.105129	-0.103345	0.00316903	0.221436	NaN	-0.0379917	0.108712	0.0571438	0.0197725	___1			yes	75.8543	1	0.00553553	76.847	56.292	75.854		32864000	0.715514	0.476281	_____________MEKPYNKNEGNLENEGKP	MEK(1)PYNK	MEK(75.85)PYNK(-75.85)
UID752	919	P20290;P20290-2;D6RDG3	K	54	P20290	Transcription factor BTF3	BTF3	NaN	-0.130244	-0.193679	NaN	NaN	NaN	NaN	0.0671602	0.00372602	NaN	NaN	NaN	0.197405	0.436262	0.554063	-0.313882	NaN	NaN	0.197405	NaN	NaN	NaN	___1			yes	81.3376	1	0.000745441	111.61	90.143	81.338	+	12701000	0.9097	-0.161961	RGQEPQMKETIMNQEKLAKLQAQVRIGGKGT	ETIMNQEK(1)LAK	ETIMNQEK(81.34)LAK(-81.34)
UID240	390	Q04727;H7C4W5;H7C4P7;Q5JSY7;H7C4E4;Q04727-2;Q04727-4;Q04727-3	K	237	Q04727	Transducin-like enhancer protein 4	TLE4	NaN	-0.572426	NaN	NaN	0.200653	NaN	NaN	-0.407493	NaN	NaN	0.365586	NaN	0.164933	0.459676	NaN	NaN	NaN	NaN	NaN	-0.603612	0.164933	0.217592	___1	+	HTP	yes	89.3546	1	0.000913469	144.12	124.34	89.355	+	212910000	0.145916	-0.185887	SADYSSESKKQKTEEKEIAARYDSDGEKSDD	TEEK(1)EIAAR	TEEK(89.35)EIAAR
UID1553	1730	Q15582;D6RBX4	K	676	Q15582	Transforming growth factor-beta-induced protein ig-h3	TGFBI	-0.615083	-0.128471	NaN	NaN	NaN	NaN	-1.61358	-1.12697	NaN	NaN	NaN	NaN	-0.998495	0.5084	-1.16394	-1.30853	-2.01212	-0.526673	-0.74616	-0.833052	-1.5034	-0.606952	___1			yes	141.995	1	7.14264e-09	156.83	103.07	142	+	94405000	0.433073	-0.371777	SRASQRSVRLAPVYQKLLERMKH________	LAPVYQK(1)LLER	LAPVYQK(142)LLER
UID1557	1734	Q15582;H0Y8L3	K	596	Q15582	Transforming growth factor-beta-induced protein ig-h3	TGFBI	-0.401046	NaN	0.883836	NaN	NaN	NaN	-1.39954	NaN	-0.114659	NaN	NaN	NaN	-0.998495	0.5084	-1.16394	-1.30853	-2.01212	-0.526673	-0.74616	-0.833052	-1.5034	-0.606952	___1			yes	120.09	1	0.000316612	129.16	92.599	120.09	+	48391000	0.112843	0.241395	GGIGALVRLKSLQGDKLEVSLKNNVVSVNKE	SLQGDK(1)LEVSLK	SLQGDK(120.09)LEVSLK(-120.09)
UID1397	1574	Q01995;H0YCU9	K	172	Q01995	Transgelin	TAGLN	0.514308	-0.151657	-0.108317	NaN	-1.25585	NaN	0.685624	0.0196591	0.062999	NaN	-1.08453	NaN	0.171316	0.223672	0.051842	-0.215796	0.376598	-0.0846663	0.298775	0.255786	0.401284	0.0868452	___1			yes	119.522	1	1.49889e-36	186.06	186.06	119.52	+	569470000	0.263497	-0.250379	QEHKREFTESQLQEGKHVIGLQMGSNRGASQ	REFTESQLQEGK(1)HVIGLQMGSNR	REFTESQLQEGK(119.52)HVIGLQMGSNR
UID1399	1576	Q01995;E9PJ32	K	20	Q01995	Transgelin	TAGLN	0.019301	-0.250996	NaN	NaN	NaN	-0.483263	0.190617	-0.0796801	NaN	NaN	NaN	-0.311948	0.171316	0.223672	0.051842	-0.215796	0.376598	-0.0846663	0.298775	0.255786	0.401284	0.0868452	___1			yes	45.0893	0.999969	7.66854e-25	218.01	218.01	218.01	+	117620000	0.615355	-0.238319	GPSYGMSREVQSKIEKKYDEELEERLVEWII	IEK(1)KYDEELEER	IEK(45.09)K(-45.09)YDEELEER
UID1400	1577	Q01995;E9PJ32	K	21	Q01995	Transgelin	TAGLN	-0.0970192	-0.915943	-0.188548	NaN	NaN	NaN	0.0742965	-0.744628	-0.0172324	NaN	NaN	NaN	0.171316	0.223672	0.051842	-0.215796	0.376598	-0.0846663	0.298775	0.255786	0.401284	0.0868452	___1			yes	153.045	1	4.02909e-07	185.6	185.6	153.05		89741000	0.581432	-0.400504	PSYGMSREVQSKIEKKYDEELEERLVEWIIV	K(1)YDEELEER	K(153.05)YDEELEER
UID876	1043	P29401;P29401-2;A0A0B4J1R6;E9PFF2	K	260	P29401	Transketolase	TKT	-0.499527	NaN	0.425608	NaN	NaN	NaN	-0.738895	NaN	0.186239	NaN	NaN	NaN	-0.239369	0.208744	-0.206337	-0.0513875	-0.589497	-0.0211012	-0.272401	-0.350891	-0.38658	0.0125512	___1	+	CST;HTP	yes	42.7433	1	0.00656296	52.79	52.79	42.743	+	7937600	0.0226233	-0.0369594	GRGITGVEDKESWHGKPLPKNMAEQIIQEIY	ESWHGK(1)PLPK	ESWHGK(42.74)PLPK(-42.74)
UID1071	1242	P46199	K	680	P46199	Translation initiation factor IF-2, mitochondrial	MTIF2	NaN	0.713409	-0.0720396	0.189449	NaN	NaN	NaN	0.461027	-0.324422	-0.0629335	NaN	NaN	-0.252382	0.20626	-0.634867	-0.0183517	-0.32515	NaN	-0.241051	-0.158556	-0.263714	NaN	___1			yes	73.9513	1	0.000318046	97.734	97.734	73.951	+	52537000	0.451945	0.27694	GHVIWKGSLTSLKHHKDDISIVKTGMDCGLS	HHK(1)DDISIVK	HHK(73.95)DDISIVK(-73.95)
UID63	62	P13693;Q5W0H4;A0A0B4J2C3;J3KPG2;P13693-2;E9PJF7;Q56UQ5	K	112	P13693	Translationally-controlled tumor protein;TPT1-like protein	TPT1	-0.212568	NaN	-0.107171	NaN	NaN	NaN	-0.243615	NaN	-0.138217	NaN	NaN	NaN	-0.0310462	0.0735869	-0.0256899	-0.0962935	0.133285	-0.0537746	0.0313672	-0.0860514	-0.00595467	-0.0364024	___1	+	HTP	yes	67.1532	1	0.00047663	105.13	105.13	67.153		89391000	0.693121	-0.15987	KSIKGKLEEQRPERVKPFMTGAAEQIKHILA	VK(1)PFMTGAAEQIK	VK(67.15)PFMTGAAEQIK(-67.15)
UID168	318	Q13428;Q13428-6;Q13428-3;J3KQ96;E7ETY2;Q13428-5;Q13428-2;Q13428-8;Q13428-7;Q13428-4	K	155	Q13428	Treacle protein	TCOF1	-0.147337	NaN	NaN	NaN	0.19217	NaN	-0.159954	NaN	NaN	NaN	0.179552	NaN	-0.0126174	0.169032	0.196006	-0.130945	NaN	NaN	0.0556218	-0.267092	0.0959186	-0.0808566	___1	+	CST;HTP	yes	100.554	1	2.03016e-05	149.23	128.93	100.55	+	128090000	0.0379077	0.0224166	PHPATGKTVANLLSGKSPRKSAEPSANTTLV	TVANLLSGK(1)SPR	TVANLLSGK(100.55)SPR
UID1045	1216	P40939	K	350	P40939	Trifunctional enzyme subunit alpha, mitochondrial;Long-chain enoyl-CoA hydratase;Long chain 3-hydroxyacyl-CoA dehydrogenase	HADHA	NaN	NaN	NaN	NaN	0.0129216	-0.0947732	NaN	NaN	NaN	NaN	-0.0509828	-0.158678	-0.0639044	0.14358	-0.252464	-0.248215	-0.205312	0.0261216	-0.018386	0.0162847	-0.109423	0.133098	___1	+	CST;HTP	yes	123.639	1	2.06112e-19	201.61	169.6	123.64	+	599960000	0.231905	-0.0409258	ESKALMGLYHGQVLCKKNKFGAPQKDVKHLA	ALMGLYHGQVLCK(1)K	ALMGLYHGQVLCK(123.64)K(-123.64)
UID1046	1217	P40939	K	406	P40939	Trifunctional enzyme subunit alpha, mitochondrial;Long-chain enoyl-CoA hydratase;Long chain 3-hydroxyacyl-CoA dehydrogenase	HADHA	-0.180358	0.206754	-0.284598	0.0584667	0.164784	0.119928	-0.244263	0.14285	-0.348502	-0.00543773	0.100879	0.0560231	-0.0639044	0.14358	-0.252464	-0.248215	-0.205312	0.0261216	-0.018386	0.0162847	-0.109423	0.133098	___1	+	CST;HTP	yes	215.061	1	9.05254e-59	265.31	265.31	215.06	+	1498200000	0.0609279	0.0141626	DATLTALDRGQQQVFKGLNDKVKKKALTSFE	GQQQVFK(1)GLNDK	GQQQVFK(215.06)GLNDK(-215.06)
UID1047	1218	P40939	K	411	P40939	Trifunctional enzyme subunit alpha, mitochondrial;Long-chain enoyl-CoA hydratase;Long chain 3-hydroxyacyl-CoA dehydrogenase	HADHA	NaN	NaN	NaN	NaN	-0.0367766	0.0871696	NaN	NaN	NaN	NaN	-0.100681	0.0232652	-0.0639044	0.14358	-0.252464	-0.248215	-0.205312	0.0261216	-0.018386	0.0162847	-0.109423	0.133098	___1	+	CST;HTP	yes	97.0676	1	0.0429937	97.068	30.033	97.068	+	458630000	0.122535	0.0251965	ALDRGQQQVFKGLNDKVKKKALTSFERDSIF	GLNDK(1)VK	GLNDK(97.07)VK(-97.07)
UID1048	1219	P40939;H0YFD6	K	644	P40939	Trifunctional enzyme subunit alpha, mitochondrial;Long-chain enoyl-CoA hydratase;Long chain 3-hydroxyacyl-CoA dehydrogenase	HADHA	NaN	NaN	NaN	NaN	0.914286	0.535174	NaN	NaN	NaN	NaN	0.850381	0.47127	-0.0639044	0.14358	-0.252464	-0.248215	-0.205312	0.0261216	-0.018386	0.0162847	-0.109423	0.133098	___1	+	CST;HTP	yes	139.74	1	0.00622785	139.74	101.19	139.74	+	204350000	0.788181	0.72473	GRKSGKGFYIYQEGVKRKDLNSDMDSILASL	GFYIYQEGVK(1)R	GFYIYQEGVK(139.74)R
UID1050	1221	P40939	K	60	P40939	Trifunctional enzyme subunit alpha, mitochondrial;Long-chain enoyl-CoA hydratase;Long chain 3-hydroxyacyl-CoA dehydrogenase	HADHA	-0.261535	0.227322	0.213706	0.192788	-0.00471698	-0.0610311	-0.325439	0.163417	0.149801	0.128883	-0.0686214	-0.124936	-0.0639044	0.14358	-0.252464	-0.248215	-0.205312	0.0261216	-0.018386	0.0162847	-0.109423	0.133098	___1	+	CST	yes	168.302	1	1.52442e-13	187.35	144.64	168.3	+	494140000	0.259499	0.0510887	VKGDVAVVRINSPNSKVNTLSKELHSEFSEV	INSPNSK(1)VNTLSK	INSPNSK(168.3)VNTLSK(-168.3)
UID1053	1224	P40939	K	326	P40939	Trifunctional enzyme subunit alpha, mitochondrial;Long-chain enoyl-CoA hydratase;Long chain 3-hydroxyacyl-CoA dehydrogenase	HADHA	0.243981	NaN	0.325575	NaN	NaN	NaN	0.180077	NaN	0.261671	NaN	NaN	NaN	-0.0639044	0.14358	-0.252464	-0.248215	-0.205312	0.0261216	-0.018386	0.0162847	-0.109423	0.133098	___1	+	CST;HTP	yes	72.7547	1	8.1859e-08	72.755	72.755	72.755		45707000	1.04294	0.284778	GIEQGSDAGYLCESQKFGELVMTKESKALMG	TGIEQGSDAGYLCESQK(1)FGELVMTK	TGIEQGSDAGYLCESQK(72.75)FGELVMTK(-72.75)
UID1054	1225	P40939	K	505	P40939	Trifunctional enzyme subunit alpha, mitochondrial;Long-chain enoyl-CoA hydratase;Long chain 3-hydroxyacyl-CoA dehydrogenase	HADHA	-0.126234	NaN	NaN	NaN	-0.0345976	0.00785996	-0.190138	NaN	NaN	NaN	-0.098502	-0.0560444	-0.0639044	0.14358	-0.252464	-0.248215	-0.205312	0.0261216	-0.018386	0.0162847	-0.109423	0.133098	___1	+	CST;HTP	yes	127.052	1	1.12797e-36	181.26	162.7	127.05	+	933820000	0.486172	-0.0509905	RPEKVIGMHYFSPVDKMQLLEIITTEKTSKD	VIGMHYFSPVDK(1)MQLLEIITTEK	VIGMHYFSPVDK(127.05)MQLLEIITTEK(-127.05)
UID1174	1345	P55084;P55084-2;F5GZQ3;B5MD38	K	332	P55084	Trifunctional enzyme subunit beta, mitochondrial;3-ketoacyl-CoA thiolase	HADHB	-0.170263	0.215526	NaN	NaN	NaN	NaN	-0.299969	0.0858198	NaN	NaN	NaN	NaN	-0.129706	0.139208	-0.307421	-0.179544	-0.251179	-0.170073	-0.0639018	-0.00288059	-0.0893397	0.123943	___1			yes	67.9808	1	0.0260898	68.422	68.422	67.981	+	6261200	0.0335547	0.0226318	AMLIMAEEKALAMGYKPKAYLRDFMYVSQDP	ALAMGYK(1)PK	ALAMGYK(67.98)PK(-67.98)
UID1178	1349	P55084;P55084-2;B5MD38;C9JEY0;C9JE81;C9K0M0	K	72	P55084	Trifunctional enzyme subunit beta, mitochondrial;3-ketoacyl-CoA thiolase	HADHB	NaN	NaN	NaN	-0.317411	-0.104241	NaN	NaN	NaN	NaN	-0.447117	-0.233947	NaN	-0.129706	0.139208	-0.307421	-0.179544	-0.251179	-0.170073	-0.0639018	-0.00288059	-0.0893397	0.123943	___1	+	CST;HTP	yes	42.6402	1	7.56133e-35	193.27	193.27	42.64		97979000	0.525795	-0.210826	VDGVRTPFLLSGTSYKDLMPHDLARAALTGL	TPFLLSGTSYK(1)DLMPHDLAR	TPFLLSGTSYK(42.64)DLMPHDLAR
UID792	959	P22102;P22102-2;F8WD69;C9JBJ1;C9JTV6;H7C366	K	156	P22102	Trifunctional purine biosynthetic protein adenosine-3;Phosphoribosylamine--glycine ligase;Phosphoribosylformylglycinamidine cyclo-ligase;Phosphoribosylglycinamide formyltransferase	GART	0.00191355	NaN	0.161286	NaN	0.34096	NaN	0.064001	NaN	0.223373	NaN	0.403047	NaN	0.0620875	0.110315	0.220929	0.0969288	0.0528225	0.313935	0.0127989	0.045293	0.0713524	-0.00559151	___1			yes	89.3172	1	0.000377091	89.317	80.359	89.317	+	91327000	0.641499	0.168053	DFPALVVKASGLAAGKGVIVAKSKEEACKAV	ASGLAAGK(1)GVIVAK	ASGLAAGK(89.32)GVIVAK(-89.32)
UID1189	1360	P60174;P60174-1;P60174-4;U3KPZ0	K	225	P60174	Triosephosphate isomerase	TPI1	NaN	-0.502301	NaN	NaN	-0.910616	-0.0239835	NaN	-0.504185	NaN	NaN	-0.9125	-0.0258677	-0.00188422	0.135445	0.144436	0.0175539	0.235785	0.222142	-0.0946415	-0.0475402	-0.0874593	-0.0213224	___1	+	HTP	yes	79.7711	1	5.28822e-08	134.9	134.9	79.771		140100000	0.693579	-0.478967	TGKTATPQQAQEVHEKLRGWLKSNVSDAVAQ	TATPQQAQEVHEK(1)LR	TATPQQAQEVHEK(79.77)LR
UID1784	1965	Q9Y3I0	K	496	Q9Y3I0	tRNA-splicing ligase RtcB homolog	RTCB	NaN	NaN	NaN	NaN	0.481142	0.31517	NaN	NaN	NaN	NaN	0.487163	0.32119	0.00602013	0.0554058	0.0270595	0.064363	-0.0827658	-0.0719085	0.00712443	0.00491583	-0.0730404	0.0220845	___1	+	CST;HTP	yes	86.0142	1	9.99473e-05	155.58	116.28	86.014		1414600000	0.88334	0.398156	VVNTCHDAGISKKAIKLRPIAVIKG______	AIK(1)LRPIAVIK	AIK(86.01)LRPIAVIK(-86.01)
UID249	400	J3KN67;P06753-2;Q5HYB6;A0A087WWU8;P06753-3;P06753-6;Q5VU61;P67936;K7EMU5;K7EPV9;K7EP68;P67936-2;K7ENT6;K7ERG3	K	125	J3KN67;P06753-2;P67936;P67936-2	Tropomyosin alpha-4 chain	TPM3;DKFZp686J1372;TPM4	NaN	-0.986928	NaN	-1.03123	NaN	NaN	NaN	0.188791	NaN	0.144486	NaN	NaN	1.17572	0.396013	1.27782	1.4024	0.922125	0.591508	1.18822	1.06355	1.27368	1.16322	___1	+	HTP	yes	62.3773	1	0.00194854	62.377	51.743	62.377		56353000	1.8547	-1.00908	IQLKEAKHIAEEADRKYEEVARKLVIIEGDL;MQLKEAKHIAEEADRKYEEVARKLVILEGEL	HIAEEADRK(1)YEEVAR	HIAEEADRK(62.38)YEEVAR
UID1333	1510	P67936;K7EPB9;P67936-2	K	215	P67936;P67936-2	Tropomyosin alpha-4 chain	TPM4	NaN	-1.52235	NaN	NaN	-1.46313	-1.23506	NaN	-0.346627	NaN	NaN	-0.287412	-0.0593442	1.17572	0.396013	1.27782	1.4024	0.922125	0.591508	1.18822	1.06355	1.27368	1.16322	___1	+	HTP	yes	95.5732	1	1.04987e-23	206.73	138.83	95.573	+	173710000	2.41424	-1.40685	ETRAEFAERTVAKLEKTIDDLEEKLAQAKEE	LEK(1)TIDDLEEK	LEK(95.57)TIDDLEEK(-95.57)
UID1336	1513	P67936;K7EMU5;K7EPV9;K7EPB9;P67936-2;K7ENT6	K	177	P67936;P67936-2	Tropomyosin alpha-4 chain	TPM4	-1.15334	-1.03301	-1.3712	-0.843526	NaN	NaN	0.0223744	0.142708	-0.195482	0.332193	NaN	NaN	1.17572	0.396013	1.27782	1.4024	0.922125	0.591508	1.18822	1.06355	1.27368	1.16322	___1	+	HTP	yes	123.792	1	5.81092e-06	145.99	110.76	123.79	+	165360000	2.66589	-1.10027	KNVTNNLKSLEAASEKYSEKEDKYEEEIKLL	SLEAASEK(1)YSEK	SLEAASEK(123.79)YSEK(-123.79)
UID85	88	A6NHL2-2;A6NHL2;P68363;P68363-2;P68366;P68366-2;Q71U36;Q71U36-2;Q13748;Q9BQE3;F5H5D3	K	401	A6NHL2-2;P68363;P68366;Q71U36;Q9BQE3	Tubulin alpha chain-like 3;Tubulin alpha-1B chain;Tubulin alpha-4A chain;Tubulin alpha-1A chain;Tubulin alpha-3C/D chain;Tubulin alpha-1C chain	TUBAL3;TUBA1B;TUBA4A;TUBA1A;TUBA3C;TUBA1C	0.059821	-0.378739	NaN	-0.36675	NaN	-0.176161	0.136593	-0.301968	NaN	-0.289978	NaN	-0.0993892	0.0767717	0.345498	0.797465	0.0920535	0.212554	0.303456	-0.126569	-0.0923932	-0.259651	0.241895	___1	+	CST;HTP	yes	125.671	1	1.61085e-05	147.33	147.33	147.33	+	443050000	0.895784	-0.215457	EAWARLDHKFDLMYAKRAFLHWYLREGMEEA;EAWARLDHKFDLMYAKRAFVHWYVGEGMEEG	LDHKFDLMYAK(1)R	LDHK(-125.67)FDLMYAK(125.67)R
UID86	89	A6NHL2-2;A6NHL2;P68363;P68363-2;P68366;P68366-2;Q71U36;Q71U36-2;Q13748;Q9BQE3;F5H5D3	K	394	A6NHL2-2;P68363;P68366;Q71U36;Q9BQE3	Tubulin alpha chain-like 3;Tubulin alpha-1B chain;Tubulin alpha-4A chain;Tubulin alpha-1A chain;Tubulin alpha-3C/D chain;Tubulin alpha-1C chain	TUBAL3;TUBA1B;TUBA4A;TUBA1A;TUBA3C;TUBA1C	-0.0548489	-0.559236	-0.155069	-0.494149	-1.04344	-0.172951	0.0219227	-0.482464	-0.0782978	-0.417377	-0.966664	-0.0961798	0.0767717	0.345498	0.797465	0.0920535	0.212554	0.303456	-0.126569	-0.0923932	-0.259651	0.241895	___1	+	CST;HTP	yes	47.8151	1	1.02985e-23	206.97	206.97	47.815	+	3191900000	1.39429	-0.413282	SNTTAIAEAWARLDHKFDLMYAKRAFVHWYV;SNTTAIVEAWARLDHKFDLMYAKRAFLHWYL;SNTTAVAEAWARLDHKFDLMYAKRAFVHWYV	LDHK(1)FDLMYAK	LDHK(47.82)FDLMYAK(-47.82)
UID1350	1527	P68363;P68363-2;P68366;P68366-2;Q71U36;Q71U36-2;Q9BQE3;F5H5D3	K	311	P68363;P68366;Q71U36;Q9BQE3	Tubulin alpha-1B chain;Tubulin alpha-4A chain;Tubulin alpha-1A chain;Tubulin alpha-1C chain	TUBA1B;TUBA4A;TUBA1A;TUBA1C	NaN	NaN	-0.108904	NaN	NaN	-0.0932988	NaN	NaN	-0.0321327	NaN	NaN	-0.0165271	0.0767717	0.345498	0.797465	NaN	0.397256	0.303456	-0.126569	-0.0923932	-0.259651	0.241895	___1	+	CST;HTP	yes	68.5154	1	7.53326e-25	215.93	189.89	68.515	+	624440000	1.30949	-0.101102	FEPANQMVKCDPRHGKYMACCLLYRGDVVPK	HGK(1)YMACCLLYR	HGK(68.52)YMACCLLYR
UID537	695	P07437;Q5JP53	K	58	P07437	Tubulin beta chain	TUBB	0.143952	-0.754718	-0.127141	0.114699	NaN	NaN	0.152388	-0.746282	-0.118705	0.123134	NaN	NaN	0.00843569	0.0863896	-0.0342595	0.0198741	0.162963	0.168111	-0.00300277	-0.0413271	0.0407323	-0.0413473	___1	+	CST;HTP	yes	151.976	1	1.12312e-12	151.98	151.98	151.98		130790000	0.292875	-0.155802	QLDRISVYYNEATGGKYVPRAILVDLEPGTM	ISVYYNEATGGK(1)YVPR	ISVYYNEATGGK(151.98)YVPR
UID1482	1659	Q13509;A0A0B4J269;G3V5W4;G3V2R8;G3V3R4;G3V2N6	K	58	Q13509	Tubulin beta-3 chain	TUBB3	-0.145943	NaN	NaN	NaN	NaN	-0.20373	0.0453393	NaN	NaN	NaN	NaN	-0.0124471	0.191283	0.211321	0.235138	0.191283	0.523263	NaN	0.0565836	0.107331	-0.0893548	0.422624	___1	+	HTP	yes	55.9751	1	2.18427e-11	139.6	128.82	55.975		90753000	0.981864	-0.174837	QLERISVYYNEASSHKYVPRAILVDLEPGTM	ISVYYNEASSHK(1)YVPR	ISVYYNEASSHK(55.98)YVPR
UID1352	1529	P68371	K	58	P68371	Tubulin beta-4B chain	TUBB4B	0.0160865	NaN	-0.076876	NaN	NaN	NaN	-0.119722	NaN	-0.212685	NaN	NaN	NaN	-0.135809	0.354174	-0.169543	-0.190452	-0.102074	0.841546	0.0201421	-0.181209	0.104498	-0.226781	___1	+	CST;HTP	yes	85.2884	1	1.38662e-26	190.46	176.11	85.288		52187000	0.199751	-0.0303947	QLERINVYYNEATGGKYVPRAVLVDLEPGTM	INVYYNEATGGK(1)YVPR	INVYYNEATGGK(85.29)YVPR
UID1745	1926	Q9UIG0;Q9UIG0-2	K	1335	Q9UIG0	Tyrosine-protein kinase BAZ1B	BAZ1B	0.116289	NaN	-0.490775	NaN	NaN	NaN	0.42819	NaN	-0.178874	NaN	NaN	NaN	0.311901	0.191568	0.359234	0.311901	0.507892	NaN	0.32558	0.200206	0.251861	-0.111945	___1	+	CST;HTP	yes	43.7941	1	5.18569e-05	94.569	85.405	43.794		3582300	0.188347	-0.187243	PPVDDAEVDELVLQTKRSSRRQSLELQKCEE	APPVDDAEVDELVLQTK(1)R	APPVDDAEVDELVLQTK(43.79)R
UID1170	1341	P54577	K	482	P54577	Tyrosine--tRNA ligase, cytoplasmic;Tyrosine--tRNA ligase, cytoplasmic, N-terminally processed	YARS	-0.0211013	NaN	0.217995	NaN	NaN	NaN	-0.00889007	NaN	0.230207	NaN	NaN	NaN	0.0122113	0.0941462	0.0835992	0.0262631	-0.0826409	0.112386	-0.172044	-0.0418931	-0.00184058	0.0598465	___1	+	CST;HTP	yes	49.7151	1	0.0245883	64.04	55.347	49.715	+	6022100	0.250703	0.098447	VFVKGYEKGQPDEELKPKKKVFEKLQADFKI	GQPDEELK(1)PK	GQPDEELK(49.72)PK(-49.72)
UID1172	1343	P54577;A0A0C4DGZ5	K	146	P54577	Tyrosine--tRNA ligase, cytoplasmic;Tyrosine--tRNA ligase, cytoplasmic, N-terminally processed;Tyrosine--tRNA ligase	YARS	-0.130937	-0.0338098	1.10108	NaN	NaN	NaN	-0.118726	-0.0215985	1.1133	NaN	NaN	NaN	0.0122113	0.0941462	0.0835992	0.0262631	-0.0826409	0.112386	-0.172044	-0.0418931	-0.00184058	0.0598465	___1	+	CST;HTP	yes	83.2258	1	0.000664345	150.04	125.19	83.226		28434000	0.29014	0.312112	LDVYRLSSVVTQHDSKKAGAEVVKQVEHPLL	LSSVVTQHDSK(1)K	LSSVVTQHDSK(83.23)K(-83.23)
UID1667	1847	Q96DI7;Q96DI7-2	K	18	Q96DI7	U5 small nuclear ribonucleoprotein 40 kDa protein	SNRNP40	NaN	NaN	NaN	NaN	0.023488	0.0563625	NaN	NaN	NaN	NaN	0.147117	0.179992	0.123629	0.167707	0.348363	0.331629	-0.15964	0.0211299	0.0871604	0.160098	0.167077	0.0352166	___1	+	CST;HTP	yes	85.7306	1	0.0281065	88.948	77.312	85.731	+	188290000	0.604441	0.0399252	EQQKRKGPELPLVPVKRQRHELLLGAGSGPG	GPELPLVPVK(1)R	GPELPLVPVK(85.73)R
UID1611	1790	Q6ZU65;C9J6Y5;H7C4P8;Q6ZU65-2	K	310	Q6ZU65	Ubinuclein-2	UBN2	NaN	-0.122218	NaN	0.0244608	NaN	NaN	NaN	-0.122218	NaN	0.0244608	NaN	NaN	0	NaN	NaN	NaN	NaN	NaN	NaN	NaN	NaN	NaN	___1				84.2893	1	0.000396522	84.289	58.903	84.289		26839000	0.203598	-0.0488787	KKVPKQLGVVALNSHKSEKKKKRYKDSLSLA	QLGVVALNSHK(1)SEK	QLGVVALNSHK(84.29)SEK(-84.29)
UID1612	1791	Q6ZU65	K	976	Q6ZU65	Ubinuclein-2	UBN2	-0.0627322	NaN	0.175043	NaN	NaN	NaN	-0.0627322	NaN	0.175043	NaN	NaN	NaN	0	NaN	NaN	NaN	NaN	NaN	NaN	NaN	NaN	NaN	___1	+	HTP		124.983	1	0.00236531	124.98	112.63	124.98	+	11848000	0.143226	0.0561556	NPQLSCSSSLIKTSDKPLMYRLPLSTPSPGN	TSDK(1)PLMYR	TSDK(124.98)PLMYR
UID1321	1492	P62979	K	104	P62979	Ubiquitin-40S ribosomal protein S27a;Ubiquitin;40S ribosomal protein S27a	RPS27A	0.52708	-2.19655	-0.556702	0.0531976	0.929547	0.257211	0.526992	-2.19664	-0.55679	0.05311	0.92946	0.257123	-8.75946e-05	0.093173	0.0494667	-8.75946e-05	-0.000531051	NaN	NaN	NaN	0.179623	-0.0706657	___1	+	CST;HTP	yes	84.2437	1	0.0158187	108.24	60.389	84.244	+	541880000	0.13542	-0.164369	KKNKHKRKKVKLAVLKYYKVDENGKISRLRR	LAVLK(1)YYK	LAVLK(84.24)YYK(-84.24)
UID1323	1494	P62987;M0R1M6;M0R2S1	K	88	P62987	Ubiquitin-60S ribosomal protein L40;Ubiquitin;60S ribosomal protein L40	UBA52	0.119862	NaN	0.20053	NaN	NaN	-0.16397	0.0446223	NaN	0.12529	NaN	NaN	-0.239211	-0.0752401	0.171986	-0.0483817	-0.0601676	-0.000531051	NaN	NaN	NaN	-0.230734	-0.11261	___1	+	CST;HTP	yes	179.805	1	8.74746e-10	179.8	179.8	179.8	+	155890000	0.165205	0.0521408	LRGGIIEPSLRQLAQKYNCDKMICRKCYARL	QLAQK(1)YNCDK	QLAQK(179.8)YNCDK(-179.8)
UID320	473	O60701;O60701-3;E7ETF4;E7EV97;E7ER83	K	107	O60701	UDP-glucose 6-dehydrogenase	UGDH	-0.11344	NaN	0.266231	NaN	NaN	NaN	0.216698	NaN	0.596368	NaN	NaN	NaN	0.330137	0.140653	0.281357	0.376452	0.180898	0.193975	0.42957	0.533328	0.283823	0.539355	___1	+	CST;HTP	yes	131.087	1	0.000282378	131.09	105.04	131.09	+	34441000	0.121231	0.0763953	PTKTYGMGKGRAADLKYIEACARRIVQNSNG	AADLK(1)YIEACAR	AADLK(131.09)YIEACAR
UID1671	1851	Q96IX5	K	17	Q96IX5	Up-regulated during skeletal muscle growth protein 5	USMG5	NaN	0.601402	NaN	0.0625579	NaN	NaN	NaN	0.528829	NaN	-0.010015	NaN	NaN	-0.0725729	0.245	0.156042	-0.285198	-0.246569	NaN	-0.0725729	-0.15359	0.367247	0.174513	___1			yes	121.83	1	0.00979545	134.68	49.345	121.83	+	10262000	0.362494	0.33198	AGPESDAQYQFTGIKKYFNSYTLTGRMNCVL	K(1)YFNSYTLTGR	K(121.83)YFNSYTLTGR
UID1576	1753	Q53GQ0;A0A1B0GV93	K	299	Q53GQ0	Very-long-chain 3-oxoacyl-CoA reductase	HSD17B12	-0.431396	0.331309	NaN	NaN	NaN	NaN	-0.652168	0.110538	NaN	NaN	NaN	NaN	-0.220772	0.0591961	-0.31302	-0.259958	-0.206775	-0.197739	-0.234768	-0.356361	-0.206663	-0.199866	___1			yes	57.5984	1	0.043852	57.598	52.815	57.598		2683100	0.0376622	-0.0500434	NLPSWIYLKIVMNMNKSTRAHYLKKTKKN__	IVMNMNK(1)STR	IVMNMNK(57.6)STR
UID1737	1918	Q9P0L0;Q9P0L0-2	K	125	Q9P0L0	Vesicle-associated membrane protein-associated protein A	VAPA	NaN	0.368482	NaN	-0.105273	NaN	NaN	NaN	0.205869	NaN	-0.267885	NaN	NaN	-0.162613	0.121213	-0.37903	-0.283641	-0.323359	-0.0814876	-0.187333	-0.0838546	-0.137893	-0.0680375	___1	+	CST;HTP	yes	51.92	0.999994	0.0197649	55.452	8.8601	55.452		13868000	0.16931	0.131605	EAVWKEAKPDELMDSKLRCVFEMPNENDKLN	EAKPDELMDSK(1)LR	EAK(-51.92)PDELMDSK(51.92)LR
UID1	0	A0A024R4E5;Q00341	K	308	A0A024R4E5	Vigilin	HDLBP	NaN	-0.0246651	NaN	-0.080686	NaN	NaN	NaN	-0.0555799	NaN	-0.111601	NaN	NaN	-0.0309149	0.055701	-0.0356532	0.0180117	0.0362346	-0.0790986	-0.101598	-0.00412982	-0.115756	-0.0261765	___1	+	CST	yes	94.3092	1	0.0018082	94.309	81.519	94.309	+	15917000	0.507053	-0.0526755	KKTTTIAVEVKKSQHKYVIGPKGNSLQEILE	SQHK(1)YVIGPK	SQHK(94.31)YVIGPK(-94.31)
UID567	732	P08670	K	439	P08670	Vimentin	VIM	NaN	0.461773	NaN	NaN	-1.31156	-0.102615	NaN	-0.0223143	NaN	NaN	-1.79565	-0.586702	-0.484087	0.181558	-0.765698	-0.701761	-0.386928	-0.19431	-0.496183	-0.431061	-0.588447	-0.471991	___1	+	CST	yes	43.4542	1	4.71668e-44	229.97	229.97	43.454		1693500000	0.217801	-0.317467	RETNLDSLPLVDTHSKRTLLIKTVETRDGQV	ETNLDSLPLVDTHSK(1)R	ETNLDSLPLVDTHSK(43.45)R
UID568	733	P08670;B0YJC4;A0A1B0GUA0;A0A1B0GTT5	K	120	P08670	Vimentin	VIM	-0.124836	0.283999	0.334233	0.301414	-1.41861	-0.0684605	-0.608922	-0.200088	-0.149853	-0.182673	-1.9027	-0.552547	-0.484087	0.181558	-0.765698	-0.701761	-0.386928	-0.19431	-0.496183	-0.431061	-0.588447	-0.471991	___1	+	HTP	yes	224.865	1	9.47156e-47	224.86	206.81	224.86		2791300000	0.161063	-0.115377	VELQELNDRFANYIDKVRFLEQQNKILLAEL	VELQELNDRFANYIDK(1)VR	VELQELNDRFANYIDK(224.86)VR
UID570	735	P08670;B0YJC4;A0A1B0GUA0;A0A1B0GTT5	K	139	P08670	Vimentin	VIM	-0.19053	0.33844	0.38615	0.439108	-0.204547	NaN	-0.674617	-0.145647	-0.0979363	-0.0449783	-0.688634	NaN	-0.484087	0.181558	-0.765698	-0.701761	-0.386928	-0.19431	-0.496183	-0.431061	-0.588447	-0.471991	___1	+	HTP	yes	200.206	1	3.24656e-90	281.13	148.56	200.21	+	839730000	0.459956	0.153724	LEQQNKILLAELEQLKGQGKSRLGDLYEEEM	ILLAELEQLK(1)GQGK	ILLAELEQLK(200.21)GQGK(-200.21)
UID571	736	P08670;B0YJC4;B0YJC5;Q5JVS8	K	235	P08670	Vimentin	VIM	-0.129243	0.131532	0.073496	0.213501	-0.888909	0.196242	-0.613329	-0.352555	-0.410591	-0.270585	-1.373	-0.287845	-0.484087	0.181558	-0.765698	-0.701761	-0.386928	-0.19431	-0.496183	-0.431061	-0.588447	-0.471991	___1	+	CST;HTP	yes	162.38	1	8.204e-239	394.66	359.96	162.38	+	3734400000	0.147617	-0.06723	LERKVESLQEEIAFLKKLHEEEIQELQAQIQ	VESLQEEIAFLK(1)K	VESLQEEIAFLK(162.38)K(-162.38)
UID573	738	P08670;B0YJC4;B0YJC5	K	373	P08670	Vimentin	VIM	0.219759	0.302576	0.551042	0.0696131	-1.30262	0.0176039	-0.264328	-0.18151	0.066955	-0.414474	-1.78671	-0.466483	-0.484087	0.181558	-0.765698	-0.701761	-0.386928	-0.19431	-0.496183	-0.431061	-0.588447	-0.471991	___1	+	HTP	yes	48.1774	1	3.48773e-125	322.24	251.21	48.177	+	2458600000	0.0301882	-0.0236713	YQDTIGRLQDEIQNMKEEMARHLREYQDLLN	LQDEIQNMK(1)EEMAR	LQDEIQNMK(48.18)EEMAR
UID577	742	P08670;B0YJC4;A0A1B0GUA0	K	168	P08670	Vimentin	VIM	-0.333957	0.532843	NaN	0.750375	-0.106989	0.224307	-0.818044	0.048756	NaN	0.266289	-0.591076	-0.25978	-0.484087	0.181558	-0.765698	-0.701761	-0.386928	-0.19431	-0.496183	-0.431061	-0.588447	-0.471991	___1	+	HTP	yes	100.187	1	7.28807e-56	250.76	165.55	100.19	+	1210400000	0.463046	0.213316	EMRELRRQVDQLTNDKARVEVERDNLAEDIM	RQVDQLTNDK(1)AR	RQVDQLTNDK(100.19)AR
UID578	743	P08670;B0YJC4;B0YJC5	K	334	P08670	Vimentin	VIM	NaN	NaN	0.299211	NaN	-1.3284	NaN	NaN	NaN	-0.184875	NaN	-1.81249	NaN	-0.484087	0.181558	-0.765698	-0.701761	-0.386928	-0.19431	-0.496183	-0.431061	-0.588447	-0.471991	___1	+	HTP	yes	132.762	1	5.33182e-42	199.58	195.52	132.76	+	58024000	0.193115	-0.514594	YRRQVQSLTCEVDALKGTNESLERQMREMEE	QVQSLTCEVDALK(1)GTNESLER	QVQSLTCEVDALK(132.76)GTNESLER
UID579	744	P08670	K	445	P08670	Vimentin	VIM	-1.10218	0.251403	0.0180159	0.49331	-1.30874	-0.173562	-1.58627	-0.232684	-0.466071	0.00922354	-1.79283	-0.657648	-0.484087	0.181558	-0.765698	-0.701761	-0.386928	-0.19431	-0.496183	-0.431061	-0.588447	-0.471991	___1	+	HTP	yes	99.815	1	1.75402e-10	181.31	181.31	99.815	+	9097800000	0.445061	-0.303625	SLPLVDTHSKRTLLIKTVETRDGQVINETSQ	TLLIK(1)TVETR	TLLIK(99.82)TVETR
UID580	745	P08670;B0YJC4;A0A1B0GUA0;A0A1B0GTT5;P17661	K	104	P08670	Vimentin;Desmin	VIM;DES	-0.239531	0.14792	NaN	0.599144	-0.607722	-0.158153	-0.723617	-0.336167	NaN	0.115057	-1.09181	-0.64224	-0.484087	0.181558	-0.765698	-0.701761	-0.386928	-0.19431	-0.496183	-0.431061	-0.588447	-0.471991	___1	+	CST;HTP	yes	96.718	1	1.89512e-143	336.16	228.65	96.718		1416700000	0.0909332	-0.0516684	ADAINTEFKNTRTNEKVELQELNDRFANYID	TNEK(1)VELQELNDRFANYIDK	TNEK(96.72)VELQELNDRFANYIDK(-96.72)
UID574	739	P08670;B0YJC4;B0YJC5;Q5JVS8;P41219;H7C5W5;P41219-2;F8W835	K	292	P08670	Vimentin;Peripherin	VIM;PRPH	-0.405287	0.0939632	0.130011	0.396607	-0.489504	-0.0691161	-0.889374	-0.390124	-0.354076	-0.0874795	-0.973591	-0.553203	-0.484087	0.181558	-0.765698	-0.701761	-0.386928	-0.19431	-0.496183	-0.431061	-0.588447	-0.471991	___1	+	HTP	yes	147.368	1	3.93785e-17	196.76	187.33	147.37	+	505990000	0.157534	-0.0572209	ESVAAKNLQEAEEWYKSKFADLSEAANRNND	NLQEAEEWYK(1)SK	NLQEAEEWYK(147.37)SK(-147.37)
UID575	740	P08670;B0YJC4;B0YJC5;Q5JVS8;P41219;H7C5W5;P41219-2;F8W835	K	294	P08670	Vimentin;Peripherin	VIM;PRPH	-0.273623	0.287827	-0.036359	0.409291	-0.899405	-0.246242	-0.75771	-0.19626	-0.520446	-0.0747955	-1.38349	-0.730329	-0.484087	0.181558	-0.765698	-0.701761	-0.386928	-0.19431	-0.496183	-0.431061	-0.588447	-0.471991	___1	+	CST;HTP	yes	63.6899	1	2.33783e-33	220.17	189.1	63.69		5958400000	0.268925	-0.126419	VAAKNLQEAEEWYKSKFADLSEAANRNNDAL	SK(1)FADLSEAANRNNDALR	SK(63.69)FADLSEAANRNNDALR
UID789	956	P21796	K	224	P21796	Voltage-dependent anion-selective channel protein 1	VDAC1	NaN	NaN	NaN	NaN	0.48194	0.486838	NaN	NaN	NaN	NaN	0.357394	0.362291	-0.124546	0.134101	-0.173945	-0.207987	-0.331149	0.0522591	-0.139771	-0.109322	0.0150597	0.0330766	___1	+	CST;HTP	yes	200.159	1	2.22818e-28	200.16	200.16	200.16	+	320770000	2.49237	0.484389	AWTAGNSNTRFGIAAKYQIDPDACFSAKVNN	FGIAAK(1)YQIDPDACFSAK	FGIAAK(200.16)YQIDPDACFSAK(-200.16)
UID790	957	P21796;C9JI87	K	61	P21796	Voltage-dependent anion-selective channel protein 1	VDAC1	0.479777	-0.842596	NaN	NaN	NaN	NaN	0.355231	-0.967142	NaN	NaN	NaN	NaN	-0.124546	0.134101	-0.173945	-0.207987	-0.331149	0.0522591	-0.139771	-0.109322	0.0150597	0.0330766	___1	+	CST;HTP	yes	80.6884	1	0.000120194	134.26	89.865	80.688		20078000	0.0811699	-0.181409	SANTETTKVTGSLETKYRWTEYGLTFTEKWN	VTGSLETK(1)YR	VTGSLETK(80.69)YR
UID1065	1236	P45880;A0A0A0MR02;P45880-2;P45880-1;Q5JSD2;Q5JSD1;A2A3S1	K	72	P45880	Voltage-dependent anion-selective channel protein 2	VDAC2	0.0581792	-0.291704	0.590959	0.714957	NaN	NaN	0.0955007	-0.254383	0.62828	0.752278	NaN	NaN	0.0373215	0.0933501	-0.0197359	-0.0386616	-0.0380612	0.0982585	0.054797	0.0615379	0.242803	0.019846	___1	+	CST;HTP	yes	52.2783	1	0.0019204	105.52	80.598	52.278	+	18656000	0.473209	0.268098	SSNTDTGKVTGTLETKYKWCEYGLTFTEKWN	VTGTLETK(1)YK	VTGTLETK(52.28)YK(-52.28)
UID1066	1237	P45880;A0A0A0MR02;P45880-2;P45880-1;Q5JSD2;Q5JSD1;A2A3S1	K	74	P45880	Voltage-dependent anion-selective channel protein 2	VDAC2	NaN	NaN	-0.347295	NaN	0.47624	NaN	NaN	NaN	-0.309974	NaN	0.513561	NaN	0.0373215	0.0933501	-0.0197359	-0.0386616	-0.0380612	0.0982585	0.054797	0.0615379	0.242803	0.019846	___1	+	CST;HTP	yes	237.68	1	3.79739e-47	237.68	237.68	237.68	+	136260000	0.0452153	0.0644723	NTDTGKVTGTLETKYKWCEYGLTFTEKWNTD	YK(1)WCEYGLTFTEK	YK(237.68)WCEYGLTFTEK(-237.68)
UID1770	1951	Q9Y277;Q9Y277-2;E5RFP6;E5RJN6;E5RHZ6;E5RHE1;E5RK27	K	61	Q9Y277	Voltage-dependent anion-selective channel protein 3	VDAC3	0.592895	0.267067	NaN	0.0449051	NaN	NaN	0.485323	0.159496	NaN	-0.0626665	NaN	NaN	-0.107572	0.111492	-0.233659	-0.108929	-0.249828	-0.023726	-0.196666	-0.106214	0.0736397	-0.0507662	___1	+	CST;HTP	yes	121.733	1	0.00093291	121.73	87.48	121.73	+	38450000	0.702219	0.301622	HAYTDTGKASGNLETKYKVCNYGLTFTQKWN	ASGNLETK(1)YK	ASGNLETK(121.73)YK(-121.73)
UID1771	1952	Q9Y277;Q9Y277-2;E5RFP6;E5RJN6;E5RHZ6;E5RHE1;E5RK27	K	63	Q9Y277	Voltage-dependent anion-selective channel protein 3	VDAC3	0.103542	NaN	NaN	NaN	0.873723	NaN	-0.00403008	NaN	NaN	NaN	0.766152	NaN	-0.107572	0.111492	-0.233659	-0.108929	-0.249828	-0.023726	-0.196666	-0.106214	0.0736397	-0.0507662	___1	+	CST;HTP	yes	170.521	1	2.18491e-36	230.41	206.56	170.52		110120000	0.371706	0.488632	YTDTGKASGNLETKYKVCNYGLTFTQKWNTD	YK(1)VCNYGLTFTQK	YK(170.52)VCNYGLTFTQK(-170.52)
UID333	488	O75083;O75083-3	K	256	O75083	WD repeat-containing protein 1	WDR1	NaN	NaN	NaN	NaN	0.359195	0.213297	NaN	NaN	NaN	NaN	0.451129	0.305231	0.0919341	0.0900297	-0.0190466	-0.0856098	0.0937527	0.00653911	0.0901155	0.116395	0.129934	0.188521	___1	+	HTP	yes	264.855	1	4.41235e-112	264.85	253.54	264.85	+	141530000	0.798988	0.286246	SWSPDSTHLLSASGDKTSKIWDVSVNSVVST	AHDGGIYAISWSPDSTHLLSASGDK(1)TSK	AHDGGIYAISWSPDSTHLLSASGDK(264.85)TSK(-264.85)
UID335	490	O75083;D6RD66	K	95	O75083	WD repeat-containing protein 1	WDR1	-0.206169	-0.207043	0.0749007	NaN	-0.438837	-0.25135	-0.114235	-0.115109	0.166835	NaN	-0.346903	-0.159416	0.0919341	0.0900297	-0.0190466	-0.0856098	0.0937527	0.00653911	0.0901155	0.116395	0.129934	0.188521	___1	+	CST;HTP	yes	68.2774	1	2.48072e-61	250.94	250.94	68.277	+	290790000	1.1764	-0.2057	GKLRIWDTTQKEHLLKYEYQPFAGKIKDIAW	EHLLK(1)YEYQPFAGK	EHLLK(68.28)YEYQPFAGK(-68.28)
UID336	491	O75083;D6RD66	K	104	O75083	WD repeat-containing protein 1	WDR1	NaN	-0.112579	0.119673	NaN	NaN	NaN	NaN	-0.0206447	0.211607	NaN	NaN	NaN	0.0919341	0.0900297	-0.0190466	-0.0856098	0.0937527	0.00653911	0.0901155	0.116395	0.129934	0.188521	___1	+	HTP	yes	56.7293	1	0.000385624	138.98	78.539	56.729		33284000	0.00852534	0.00354695	QKEHLLKYEYQPFAGKIKDIAWTEDSKRIAV	YEYQPFAGK(1)IK	YEYQPFAGK(56.73)IK(-56.73)
UID1629	1809	Q8IWA0	K	466	Q8IWA0	WD repeat-containing protein 75	WDR75	0.0962941	0.601981	NaN	-0.00650249	NaN	NaN	0.0637179	0.569405	NaN	-0.0390788	NaN	NaN	-0.0325763	0.318258	-0.0758278	0.143173	NaN	NaN	-0.294445	NaN	0.555567	-0.0325763	___1	+	CST;HTP	yes	54.2806	1	2.30293e-15	160.69	160.69	54.281	+	26992000	0.462309	0.230591	CNAEKSEQPTLVTASKDGYFKVWILTDDSDI	SEQPTLVTASK(1)DGYFK	SEQPTLVTASK(54.28)DGYFK(-54.28)
UID668	833	P13010	K	565	P13010	X-ray repair cross-complementing protein 5	XRCC5	NaN	NaN	NaN	NaN	0.0431819	0.0167476	NaN	NaN	NaN	NaN	0.0413475	0.0149132	-0.00183443	0.0813639	0.0859191	0.136263	-0.121405	-0.00776602	0.0775814	-0.00955035	0.00409717	-0.0383824	___1	+	CST;HTP	yes	186.896	1	1.31939e-35	186.9	186.9	186.9	+	216760000	0.577633	0.0299647	AQEIFQDNHEDGPTAKKLKTEQGGAHFSVSS	DQVTAQEIFQDNHEDGPTAK(1)K	DQVTAQEIFQDNHEDGPTAK(186.9)K(-186.9)
UID665	830	P12956;B1AHC9;P12956-2	K	331	P12956	X-ray repair cross-complementing protein 6	XRCC6	NaN	NaN	-0.165801	-0.327964	NaN	NaN	NaN	NaN	-0.104564	-0.266727	NaN	NaN	0.0612368	0.0898961	0.139058	0.14535	-0.119064	0.0977329	0.0816366	0.040837	0.0299638	-0.0351281	___1	+	HTP;LTP	yes	82.9999	1	0.00020591	123.8	75.161	83		14032000	0.694619	-0.246882	TKRSQIYGSRQIILEKEETEELKRFDDPGLM	QIILEK(1)EETEELK	QIILEK(83)EETEELK(-83)
UID165	315	Q86VM9;E7ERS3;H3BRH3	K	814	Q86VM9	Zinc finger CCCH domain-containing protein 18	ZC3H18	0.290305	NaN	0.457007	NaN	NaN	NaN	0.304378	NaN	0.471079	NaN	NaN	NaN	0.0140724	0.0844143	-0.0175224	0.138991	0.0744134	NaN	0.0140724	-0.116191	0.0941966	-0.00123308	___1	+	CST;HTP	yes	67.5863	1	6.72541e-14	94.031	88.823	67.586		213940000	0.854735	0.373656	QAPPGQPQQGTFVAHKEIKLTLLNKAADKGS	SSQQPSTPQQAPPGQPQQGTFVAHK(1)EIK	SSQQPSTPQQAPPGQPQQGTFVAHK(67.59)EIK(-67.59)
UID158	308	P52747;E7EN86;P52747-2;P52747-3;Q9HCG1;Q9UJW8;P17017;Q15937;Q7Z3I7;Q8WXB4;Q86TJ5;Q8N8E2;Q9BSK1;Q499Z4;Q9NX65;Q99612;A0A087X2B0;F5H032;A0A0A0MP75;G5E9B8;M0QZI7;Q9NX65-3;Q9BSK1-2;Q8N8E2-2;Q9NX65-2;Q86UD4;Q9UJW8-2;Q9UJW8-3;Q9UJW8-4;O94892	K	483	P52747;O94892	Zinc finger protein 143;Zinc finger protein 160;Zinc finger protein 180;Zinc finger protein 14;Zinc finger protein 79;Zinc finger protein 572;Zinc finger protein 606;Zinc finger protein 554;Zinc finger protein 513;Zinc finger protein 577;Zinc finger protein 672;Zinc finger and SCAN domain-containing protein 32;Krueppel-like factor 6;Zinc finger protein 329;Zinc finger protein 432	ZNF143;ZNF160;ZNF180;ZNF14;ZNF79;ZNF572;ZNF606;ZNF554;ZNF513;ZNF577;ZNF672;ZSCAN32;KLF6;ZNF329;ZNF432	NaN	0.630064	0.550701	NaN	NaN	NaN	NaN	0.194688	0.115326	NaN	NaN	NaN	-0.435375	0.141508	0.133924	0.222738	-0.21956	NaN	-0.18617	-0.435375	-0.502096	-0.335335	___1	+	CST;HTP	yes	59.3497	1	0.00617627	98.458	62.964	59.35	+	47565000	1.36932	0.590383	LKSRLIVHQRTHTGEKPYRCSECGKGFIVNS;TGYGLKSHVRTHTGEKPYRCSEDNCTKSFKT	THTGEK(1)PYR	THTGEK(59.35)PYR
UID730	897	P17026	K	18	P17026	Zinc finger protein 22	ZNF22	0.981831	0.532842	0.537006	NaN	NaN	NaN	1.11387	0.664881	0.669045	NaN	NaN	NaN	0.132039	0.641288	NaN	NaN	NaN	NaN	0.132039	NaN	0.876975	-0.39968	___1	+	CST;HTP	yes	102.061	1	0.000743374	114.5	101.48	102.06	+	29618000	1.3534	0.683893	LAKPKAGISRSSSQGKAYENKRKTGRQRQKW	SSSQGK(1)AYENK	SSSQGK(102.06)AYENK(-102.06)
UID1673	1853	Q96K58;Q96K58-2	K	250	Q96K58	Zinc finger protein 668	ZNF668	NaN	0.14285	0.333581	-0.165368	NaN	NaN	NaN	0.14285	0.333581	-0.165368	NaN	NaN	0	NaN	NaN	NaN	NaN	NaN	NaN	NaN	NaN	NaN	___1				48.7942	1	0.00280862	79.469	67.7	48.794		38582000	0.259912	0.103687	RSSSLTCHQRIHAAQKPYRCPACGKGFTQLS	IHAAQK(1)PYR	IHAAQK(48.79)PYR
UID1674	1854	Q96KR1	K	509	Q96KR1	Zinc finger RNA-binding protein	ZFR	NaN	NaN	NaN	NaN	-0.0360262	-0.0034309	NaN	NaN	NaN	NaN	-0.13736	-0.104765	-0.101334	0.0631064	-0.0567668	-0.101334	-0.134296	NaN	-0.188342	0.00316339	-0.103224	-0.0433204	___1	+	CST;HTP	yes	252.84	1	1.24805e-64	252.84	203.54	252.84	+	480640000	0.356987	-0.0197285	AKKTSTPKINFVGGNKLQSTGNKAEDIKGTE	INFVGGNK(1)LQSTGNK	INFVGGNK(252.84)LQSTGNK(-252.84)
UID1562	1739	Q15942;H0Y2Y8;Q15942-2;H7C3D3	K	279	Q15942	Zyxin	ZYX	-0.273817	-0.457834	NaN	NaN	-1.80249	-1.65436	-0.0499013	-0.233918	NaN	NaN	-1.57857	-1.43044	0.223916	0.119591	0.219811	0.159505	0.423207	0.358409	0.113014	0.24005	0.228021	0.0639372	___1	+	CST;HTP	yes	203.516	1	1.45541e-197	349.54	330.71	203.52		879040000	1.11068	-1.04713	PKFSPVTPKFTPVASKFSPGAPGGSGSQPNQ	FTPVASK(1)FSPGAPGGSGSQPNQK	FTPVASK(203.52)FSPGAPGGSGSQPNQK(-203.52)
UID510	668	P06753-2;Q5HYB6;A0A087WWU8;P06753-3;P06753-6;Q5VU61;D6R904;D6RFM2	K	11	P06753-2		DKFZp686J1372;TPM3	NaN	0.0366043	NaN	NaN	NaN	-0.12254	NaN	0.0366043	NaN	NaN	NaN	-0.12254	0	NaN	NaN	NaN	NaN	NaN	NaN	NaN	NaN	NaN	___1	+	HTP		42.7433	1	3.43479e-09	172.59	137.3	42.743	+	138830000	0.164439	-0.0429679	_____MAGITTIEAVKRKIQVLQQQADDAEE	AGITTIEAVK(1)RK	AGITTIEAVK(42.74)RK(-42.74)
UID1591	1770	Q60FE5;A0A087WWY3	K	15	Q60FE5		FLNA	NaN	NaN	NaN	NaN	-0.464182	-0.0985151	NaN	NaN	NaN	NaN	-0.737761	-0.372094	-0.273579	0.290689	-0.351091	-0.196066	-0.583253	NaN	NaN	NaN	0.109752	NaN	___1			yes	102.609	1	0.0396119	102.61	72.039	102.61	+	146160000	0.435496	-0.281349	_MPATEKDLAEDAPWKKIQQNTFTRWCNEHL	DLAEDAPWK(1)K	DLAEDAPWK(102.61)K(-102.61)
UID237	387	Q9H0E3-2;H7BXF5;Q9H0E3-3	K	246	Q9H0E3-2		SAP130	-0.0531827	NaN	0.0522148	NaN	NaN	NaN	-0.0531827	NaN	0.0522148	NaN	NaN	NaN	0	NaN	NaN	NaN	NaN	NaN	NaN	NaN	NaN	NaN	___1				40.7514	1	0.0237707	41.621	33.306	40.751	+	4113700	0.00254647	-0.000483966	SSMRSTSGSPRPAGAKPKSEIHVSMATPVTV	STSGSPRPAGAK(1)PK	STSGSPRPAGAK(40.75)PK(-40.75)
UID599	764	P09493-3;P09493-4;P09493-10;H7BYY1;F5H7S3;B7Z596;H0YL42;P09493-8	K	213	P09493-3;P09493-8		TPM1	0.656633	0.902815	0.643677	0.42423	NaN	NaN	0.656633	0.902815	0.643677	0.42423	NaN	NaN	0	NaN	NaN	NaN	NaN	NaN	NaN	NaN	NaN	NaN	___1	+	HTP		81.865	1	0.000601466	119.16	46.089	81.865		74534000	2.17147	0.656839	RIMDQTLKALMAAEDKYSQKEDRYEEEIKVL	ALMAAEDK(1)YSQK	ALMAAEDK(81.87)YSQK(-81.87)
UID600	765	P09493-3;P09493-4;P09493-10;H7BYY1;P09493-2;H0YKX5;F5H7S3;B7Z596;H0YL42;H0YK20;P09493-8;Q6ZN40	K	161	P09493-3;P09493-8;Q6ZN40		TPM1	NaN	0.631293	0.321546	0.405166	NaN	NaN	NaN	0.631293	0.321546	0.405166	NaN	NaN	0	NaN	NaN	NaN	NaN	NaN	NaN	0.236529	NaN	0.155782	___1			yes	79.0217	1	0.000109205	86.378	81.76	79.022		83932000	1.40534	0.452669	IQLKEAKHIAEDADRKYEEVARKLVIIESDL	HIAEDADRK(1)YEEVAR	HIAEDADRK(79.02)YEEVAR
UID601	766	P09493-3;H7BYY1;P09493-2;P09493-8;Q6ZN40	K	251	P09493-3;P09493-8;Q6ZN40		TPM1	NaN	0.173593	NaN	NaN	NaN	-0.0455675	NaN	0.173593	NaN	NaN	NaN	-0.0455675	0	NaN	NaN	NaN	NaN	NaN	NaN	0.236529	NaN	0.155782	___1	+	HTP	yes	104.824	1	7.68036e-33	222.3	128.75	104.82		91265000	0.178209	0.0640125	ETRAEFAERSVTKLEKSIDDLEEKVAHAKEE	LEK(1)SIDDLEEK	LEK(104.82)SIDDLEEK(-104.82)
UID602	767	P09493-3;H7BYY1;P09493-2;P09493-8;Q6ZN40	K	259	P09493-3;P09493-8;Q6ZN40		TPM1	NaN	0.329576	NaN	NaN	NaN	0.0405399	NaN	0.329576	NaN	NaN	NaN	0.0405399	0	NaN	NaN	NaN	NaN	NaN	NaN	0.236529	NaN	0.155782	___1			yes	67.9969	1	5.23962e-05	100.22	100.22	67.997	+	182840000	0.374602	0.185058	RSVTKLEKSIDDLEEKVAHAKEENLSMHQML	SIDDLEEK(1)VAHAK	SIDDLEEK(68)VAHAK(-68)
UID1609	1788	Q6ZN40	K	255	Q6ZN40		TPM1	0.750822	0.535545	NaN	NaN	NaN	NaN	0.750822	0.535545	NaN	NaN	NaN	NaN	0	NaN	NaN	NaN	NaN	NaN	NaN	0.236529	NaN	0.155782	___1			yes	94.6162	1	7.83743e-15	173.24	135.42	94.616		24362000	0.976494	0.643183	KTVTNNLKSLEAQAEKYSQKEDRYEEEIKVL	SLEAQAEK(1)YSQK	SLEAQAEK(94.62)YSQK(-94.62)
UID250	403	J3KN67;P06753-2;Q5HYB6;A0A087WWU8;Q5VU61	K	223	J3KN67;P06753-2		TPM3;DKFZp686J1372	NaN	NaN	NaN	NaN	-0.655391	-0.100927	NaN	NaN	NaN	NaN	-0.655391	-0.100927	0	NaN	NaN	NaN	NaN	NaN	NaN	NaN	NaN	NaN	___1	+	CST;HTP		108.57	1	0.00156736	108.57	92.237	108.57	+	103720000	0.394988	-0.378159	RSVAKLEKTIDDLEDKLKCTKEEHLCTQRML	TIDDLEDK(1)LK	TIDDLEDK(108.57)LK(-108.57)
UID248	399	J3KN67;D6RGJ6;P09493-3;P09493-4;P09493-10;H0YKP3;A0A087WTJ7;Q6ZN40	K	59	J3KN67;P09493-3;Q6ZN40		TPM3;TPM1	0.586436	0.96649	0.368015	0.132565	NaN	NaN	0.586436	0.96649	0.368015	0.132565	NaN	NaN	0	NaN	NaN	NaN	NaN	NaN	NaN	0.236529	NaN	0.155782	___1			yes	80.2447	1	4.85679e-07	145.91	145.91	80.245		23944000	1.2031	0.513377	AAMQKKLKGTEDELDKYSEALKDAQEKLELA;VSLQKKLKGTEDELDKYSEALKDAQEKLELA	GTEDELDK(1)YSEALK	GTEDELDK(80.24)YSEALK(-80.24)

## Sheet: cCAFcNF proteome
MaxQuant ID	Protein IDs (UniProt)	Protein names	Gene names	cCAF/cNF (log2)_01 (Hernandez-Fernaud et al. Nat Commun 2017)	cCAF/cNF (log2)_02 (Hernandez-Fernaud et al. Nat Commun 2017)	cCAF/cNF (log2)_03 in-gel	cCAF/cNF (log2)_04 in-gel	cCAF/cNF (log2)_05 high-pH fractionation	cCAF/cNF (log2)_06 high-pH fractionation	cCAF/cNF (log2)_07 high-pH fractionation	cCAF/cNF (log2)_08 high-pH fractionation	Median cCAF/cNF (log2)	std deviation cCAF/cNF	Peptides	Unique peptides	Sequence coverage [%]	Mol. weight [kDa]	Score	Intensity	Sequence length	Ratio H/L count Fw_Cl_01	Ratio H/L count Fw_Cl_02	Ratio H/L count Fw_JH	Ratio H/L count Fw_Lisa	Ratio H/L count Rev_Cl_01	Ratio H/L count Rev_Cl_02	Ratio H/L count Rev_JH	Ratio H/L count Rev_Lisa
0	Q9H0G5;A0A024QZ33;K7ERM9;K7EK40;K7EMD8	Nuclear speckle splicing regulatory protein 1	NSRP1;CCDC55	0.227495	-0.161396	NaN	NaN	0.0968097	NaN	-0.153135	0.186141	0.0968097	0.185471	5	5	11.1	66.389	26.81	495110000	558	3	2	4	0	0	4	2	0
1	Q13286;H3BR00;Q9UBD8;H3BNK7;O95086;A0A0D9SFH9;Q2TA70;A0A1B0GW34;A0A1B0GV71;B4DFF3;A0A0A0MRC7;A0A1B0GWD3;A0A024QZB8;Q13286-5;Q13286-4;Q13286-2;Q13286-7;Q13286-3	Battenin	CLN3	NaN	NaN	NaN	NaN	0.185772	-0.713994	NaN	NaN	NaN	NaN	1	1	3.4	47.622	2.4394	35435000	438	1	0	0	0	1	0	0	0
2	Q9Y3E1;A0A024R216;H3BPQ6;H3BPM9	Hepatoma-derived growth factor-related protein 3	HDGFRP3	0.327064	NaN	NaN	NaN	0.0291291	0.0262899	0.165816	-0.198349	0.0291292	0.1942	6	4	36	22.619	19.414	744450000	203	3	5	1	0	3	3	0	0
3	A0A024R3W6;Q7LBX6;X5D2Q8;O60462-2;O60462-3;O60462;O60462-5;A0A024R412;O60462-4;O60462-6;C9JH98	Neuropilin-2	NRP2	1.71506	0.915353	1.5503	NaN	0.978051	1.11406	0.920381	0.904697	0.978051	0.33616	12	12	16.7	102.21	70.519	670730000	909	1	1	3	5	2	2	4	0
4	A0A024R4E5;Q00341;Q00341-2;H0Y394;H7C0A4;C9JIZ1;C9J5E5;H7BZC3;H7C2D1;C9JZI8;C9JHZ8;C9JES8;C9JHS7;C9JT62;C9JK79;C9JBS3;C9JEJ8;C9JHN6;C9JQ82;C9JMQ6;H7C3D0;C9JHS9;C9J739	Vigilin	HDLBP	-0.0356532	0.0180117	0.0362346	-0.0790987	-0.101598	-0.00412982	-0.115756	-0.0261765	-0.0309149	0.055701	95	95	63.4	141.44	323.31	139440000000	1268	111	104	97	204	86	126	104	32
5	Q9BXJ8;A0A087WZA9;A0A024R4K9;A0A087X266;Q9BXJ8-2	Transmembrane protein 120A	TMEM120A;TMPIT	NaN	NaN	NaN	NaN	-0.3045	NaN	0.249007	-0.747925	-0.3045	0.499478	4	4	12.5	40.61	6.6205	176050000	343	1	2	0	0	0	2	0	0
6	P46781;A0A024R4M0;B5MCT8;C9JM19;F2Z3C0;A8MXK4	40S ribosomal protein S9	RPS9	0.00351954	-0.0427744	0.0337875	0.0917995	0.0200012	-0.0167798	0.0207888	-0.0441653	0.0117604	0.0446058	31	31	74.7	22.591	155.62	107540000000	194	36	34	75	55	45	43	67	9
7	O75503;A0A1B0GWI2;A0A0A0MRU5;A0A024R644;A0A1B0GTI0;A0A087WZY0;A0A1B0GWJ7;A0A1B0GTR6;A0A1B0GTV7;A0A1B0GUE8;A0A1B0GVL0	Ceroid-lipofuscinosis neuronal protein 5	CLN5	0.476099	0.396475	NaN	NaN	NaN	NaN	NaN	NaN	NaN	NaN	3	1	12.6	41.496	46.687	39591000	358	0	0	4	0	0	0	4	0
8	P25787;A0A024RA52;C9JCK5;H3BT36;H7C402	Proteasome subunit alpha type-2;Proteasome subunit alpha type	PSMA2	0.110925	0.0564983	-0.00033927	0.0815934	-0.00128619	-0.0614225	0.00127265	0.0119803	0.00662646	0.0549187	17	17	74.4	25.898	213.62	18727000000	234	18	16	24	28	16	16	29	6
9	A0A024RAC6;Q14241	Transcription elongation factor B polypeptide 3	TCEB3	0.0290465	0.0825068	NaN	NaN	-0.132926	-0.229206	0.0108532	-0.225541	-0.0610362	0.136208	12	12	21.5	87.229	91.507	957770000	772	4	4	7	0	3	4	8	0
10	Q96BI1;E9PRM7;A0A0J9YWM3;A0A024RCG2	Solute carrier family 22 member 18	SLC22A18	NaN	NaN	-0.106514	NaN	-0.0948855	-0.102014	0.309852	0.30995	-0.0948855	0.225173	3	3	7.3	44.845	2.9364	161540000	424	2	1	0	2	1	2	0	0
11	P46379;A0A024RCR6;A0A0G2JK23;P46379-2;P46379-3;A0A0G2JL47;P46379-5;P46379-4;F6S6P2;X6REW1;A0A0G2JJM1;F6UR09;F6U1F2;F6XTU0;H0Y710;A0A0G2JJR8;A0A1B0GX79;F6WML8;F6VEM6;F6X9W3;F6U341;H0Y4L1;F6TC96	Large proline-rich protein BAG6	BAG6;BAT3	0.16084	0.0365056	0.361869	0.176665	0.119866	0.118275	-0.034782	-0.0660977	0.11907	0.135225	28	28	34.7	119.41	242.39	7448000000	1132	22	16	7	22	12	18	9	1
12	Q8NB49;A0A067XG54;Q8NB49-2;Q8NB49-3;Q8NB49-4;H7C0E8	Phospholipid-transporting ATPase IG;Phospholipid-transporting ATPase	ATP11C	0.00775755	0.0936871	0.132747	NaN	0.545088	-0.114174	0.660975	0.208272	0.132747	0.283008	14	14	17.7	129.48	167.9	926510000	1132	5	3	13	4	2	1	11	0
13	Q14135;G5E9M7;F8WBN7;F8W708;E7ERW0;E7EQU6;E7EWF5;A0A075B6E4;A0A0A6YYI5;Q14135-2;Q14135-4;C9JBN2;E7EUJ2;G5E9M9;Q14135-5;Q14135-6	Transcription cofactor vestigial-like protein 4	VGLL4	0.031314	0.337903	NaN	NaN	NaN	NaN	NaN	1.06955	0.337903	0.533421	2	2	17.2	30.947	7.48	35729000	290	0	0	2	0	0	1	1	0
14	P11532;A0A087WV90;E9PDN5;A0A087WTU7;A0A075B6G3;P11532-4;P11532-5;E7EQR9;E7EQS5;F8VX32;E7ESB2;H0Y304;P11532-8;P11532-7;P11532-6;P11532-3;P11532-2;F5GZY3;P11532-10;P11532-9;H0Y3E8;Q4G0X0;Q14174	Dystrophin	DMD	NaN	NaN	NaN	NaN	1.04638	-0.559335	0.49381	-0.221563	0.136124	0.72032	9	6	2.9	426.74	12.401	4624200000	3685	3	2	0	0	2	3	0	0
16	Q5T0N5;Q5T0N5-4;A0A075B6Q2;S4R347;Q5T0N5-3;Q5T0N5-2;Q5T0N5-5	Formin-binding protein 1-like	FNBP1L	0.716114	1.22464	0.662454	NaN	NaN	NaN	NaN	NaN	0.716114	0.310253	7	6	14.7	70.065	4.0948	149660000	605	0	0	2	1	0	0	2	0
18	P82921;A0A075B746	28S ribosomal protein S21, mitochondrial	MRPS21	-0.228801	-0.543816	-0.354831	-0.243257	0.0519062	NaN	0.0943292	-0.124115	-0.228801	0.223737	2	2	29.9	10.741	14.022	258120000	87	2	1	3	4	0	1	2	1
19	A0A087WVF8;A0A087WX83;A0A075B749;A0A0A0MRM0;A0A0A0MRM1;Q5VU43-3;Q5VU43;Q5VU43-4;A0A0A0MRL8;A0A0A0MRL9;Q5VU43-6;Q5VU43-7;Q5VU43-8;A0A087WWK4;A0A087WWY1;A0A087X229;A0A087X041;A0A087WVQ4;Q5VU43-12;Q5VU43-9	Myomegalin	PDE4DIP	0.0338606	-0.798538	NaN	NaN	NaN	NaN	-1.03883	NaN	-0.798538	0.562923	18	3	11.2	254.07	5.1794	79011000	2240	0	1	1	0	0	0	1	0
20	Q6P3W6;Q3BBV2;A0A087WTW4;A0A075B7A3;A0A087WYQ9;A0A075B757;A0A087WZE1;A0A075B761;A0A087WVC7;A0A087WZJ2;A0A087WVU4;A0A075B762;A0A087WVA0;H7BY70;Q6P3W6-2;Q3BBV1;Q3BBV0;Q86T75;Q5TI25;Q8N660;Q9H094;A0A087WVE3;A0A087WT85;A0A087WZB6;A0A087WTH4;A0A087WVG8;A0A087WUW2;A0A087WZN7;A0A087WYI5;A0A087WVG0;A0A075B7F9;A0A087WUH2;A0A075B6G5;A0A087WY26;A0A087WWQ1;A0A087WW47;A0A075B764;A0A087WY24;A0A087WY62;A0A087WU…	Neuroblastoma breakpoint family member 10;Putative neuroblastoma breakpoint family member 8;Neuroblastoma breakpoint family member 20;Neuroblastoma breakpoint family member 1;Neuroblastoma breakpoint family member 11;Neuroblastoma breakpoint family member 14;Neuroblastoma breakpoint family member 15;Neuroblastoma breakpoint family member 3;Neuroblastoma breakpoint family member 26	NBPF10;NBPF8;NBPF14;NBPF9;NBPF20;NBPF1;NBPF11;NBPF15;NBPF3;NBPF26;NBPF12;NBPF19	NaN	NaN	NaN	NaN	NaN	-0.397073	-0.230534	0.592289	-0.230534	0.529718	3	3	5.2	96.424	2.1132	35544000	841	0	2	0	0	1	1	0	0
21	O15061;A0A075B7B1;O15061-2;H0YL34;C9JIE4;O15061-3	Synemin	SYNM	NaN	NaN	0.115425	NaN	0.458756	0.467536	0.500826	0.38109	0.458756	0.156807	17	17	13.9	172.77	77.128	686230000	1565	4	5	0	4	1	4	0	0
23	O00213;A0A075B7G8;J3KPL8;O00213-2;A0A087X0V7;A0A087WYH9;O00213-4;O00213-6;O00213-3;O00213-5;V9GY97;V9GYR7	Amyloid beta A4 precursor protein-binding family B member 1	APBB1	NaN	NaN	-0.170272	NaN	-0.40154	-0.473421	-0.44349	-0.271476	-0.40154	0.127551	6	5	12.7	77.243	17.447	378620000	710	2	4	0	1	1	4	0	0
24	M0QZM6;A0A087WSV0;Q9HB09;M0R1Z8;I6LJZ7;M0R1K0;I6LJZ9;Q9HB09-3	Bcl-2-like protein 12	BCL2L12	NaN	NaN	0.162173	NaN	-0.125583	NaN	NaN	NaN	NaN	NaN	3	3	26.8	14.695	11.356	64092000	138	1	0	0	2	0	0	0	0
25	V9HW75;A0A087WSV8;P80303;P80303-2;E9PKG6;Q2L696;E9PLR0;E9PLE9;H0YEG8;H0YD18;E9PM22;E9PJP3	Nucleobindin-2;Nesfatin-1	HEL-S-109;NUCB2;Nucb2	-0.288209	-0.174382	-0.00271621	NaN	-0.274576	-0.0973936	-0.261083	-0.173211	-0.174382	0.104515	36	34	70.7	50.222	323.31	52487000000	420	36	46	50	19	44	48	43	0
26	Q16881;Q16881-3;A0A087WSW9;A0A087WSY9;Q16881-4;F8W809;A0A182DWI3;Q16881-5;Q16881-2;Q16881-6;E9PIR7;E2QRB9;Q16881-7;E9PKD3;A0A0B4J225;E9PIZ5;E9PLT3;E9PKI4;E9PQI3;E9PRI8;E9PJU2	Thioredoxin reductase 1, cytoplasmic	TXNRD1	-0.719072	-0.772727	-0.720862	-0.494866	-0.680405	-0.640045	-0.673151	-0.349415	-0.676778	0.140428	39	38	64.3	70.905	323.31	142270000000	649	52	46	93	95	57	69	91	13
27	P36969;A0A087X2I2;A0A087WT12;P36969-2;K7ERP4;K7EJ20;K7EKX7;K7ENB4;R4GNE4;A0A0A0MTT1;A0A087X247	Phospholipid hydroperoxide glutathione peroxidase, mitochondrial;Glutathione peroxidase	GPX4	-0.557115	-0.185072	-0.151983	NaN	0.00342418	-0.162334	-0.392103	-0.146579	-0.162334	0.185905	11	11	52.3	22.174	28.611	3466000000	197	9	8	8	4	4	11	6	0
28	B3KME9;A0A087WT20;Q9NV06;E5RHM4;A0A087X1F8;Q9NV06-2	DDB1- and CUL4-associated factor 13	DCAF13	0.146399	0.187905	-0.042839	NaN	0.254678	-0.107026	0.247101	0.140231	0.146399	0.140262	5	5	29	25.349	10.449	309530000	221	1	1	2	1	2	1	2	0
29	O00124;A0A087WUA4;A0A087WV67;A0A087WT23;O00124-2;O00124-3	UBX domain-containing protein 8	UBXN8	NaN	NaN	NaN	NaN	-0.0353397	NaN	-0.522681	-0.00340662	-0.0353397	0.291023	1	1	8.1	30.541	7.3179	146380000	270	1	1	0	0	0	2	0	0
31	Q4V328;A0A087WT45;A0A075B793;Q4V328-4;Q4V328-2;Q4V328-3;A0A087WXA6;A0A087WW92;A0A087WZF5	GRIP1-associated protein 1	GRIPAP1	0.68053	0.186826	0.0618934	0.0502092	0.13243	0.0933589	0.156834	0.226513	0.144632	0.203919	24	24	42	95.988	323.31	3054400000	841	16	14	1	4	6	18	4	1
32	Q96QZ7;Q96QZ7-3;A0A087WXD2;H7C5T8;H7C4U7;H7C535;A0A087WT53;Q96QZ7-4;Q96QZ7-5;Q96QZ7-7;Q96QZ7-6;Q96QZ7-2;H7C4S7	Membrane-associated guanylate kinase, WW and PDZ domain-containing protein 1	MAGI1	-0.118598	-0.165304	NaN	NaN	-0.796207	NaN	-0.334879	NaN	-0.250092	0.309264	6	5	5.4	164.58	32.921	117010000	1491	2	2	2	0	0	0	3	0
33	Q9H0W9;A0A087WT99;Q9H0W9-2;E9PQS1;E9PPB5;E9PJU8;Q9H0W9-4;Q9H0W9-3;E9PR95;E9PSC3;E9PLC5;E9PLB3;E9PIP1	Ester hydrolase C11orf54	C11orf54	0.0951611	0.167609	-0.225656	NaN	-0.0597569	-0.266607	-0.221846	0.196981	-0.0597569	0.198595	10	10	35.2	35.117	26.213	948420000	315	6	3	4	4	5	4	3	0
34	P08123;A0A087WTA8	Collagen alpha-2(I) chain	COL1A2	0.113202	0.366882	-0.0523811	-2.08457	-0.197403	0.273648	-0.23002	0.337469	0.0304103	0.802224	98	97	84.6	129.31	323.31	241980000000	1366	150	132	45	281	127	139	48	12
36	Q12913;A0A087WTK0;A0A087WVC6;Q12913-2	Receptor-type tyrosine-protein phosphatase eta;Protein-tyrosine-phosphatase	PTPRJ	0.291679	0.306154	NaN	NaN	0.308727	0.319923	NaN	0.796827	0.308727	0.219458	3	3	3.5	145.94	2.1589	74875000	1337	1	0	2	0	1	1	2	0
37	Q9Y6N7;A0A087WTM1;Q9Y6N7-6;Q9Y6N7-5;Q9Y6N7-4;Q9Y6N7-3;Q9Y6N7-2;A0A087WZ85;A0A0A0MSX4;Q9HCK4;H7C545;H7C4Y7;F8WBR3;R4GMM8;F8W703;Q9HCK4-2;Q9HCK4-3	Roundabout homolog 1	ROBO1	-0.491252	0.159358	-0.233575	NaN	-0.37503	-0.0965765	0.196019	NaN	-0.165076	0.279922	7	7	7	180.93	25.523	162170000	1651	2	2	1	1	3	0	1	0
38	A1XBS5;E5RHK0;A0A0B4J212;F8W7P5;E5RGD0;H0YC32;A0A087WTS3;A1XBS5-5;A1XBS5-2;A1XBS5-4;A1XBS5-3	Protein FAM92A1	FAM92A1	NaN	NaN	NaN	NaN	NaN	NaN	0.0274673	-0.778285	NaN	NaN	1	1	4.2	33.43	1.6573	37354000	289	0	1	0	0	0	1	0	0
39	Q96T88;A0A087WVR3;A0A087WTW0;Q96T88-2;A0A087WWG9	E3 ubiquitin-protein ligase UHRF1	UHRF1	0.375946	-0.107847	0.443196	NaN	1.11315	0.195813	0.523051	-0.0879748	0.375946	0.417714	21	20	35.1	89.813	108.83	1924400000	793	4	10	4	7	9	15	3	0
40	E5RIM1;A0A087WTZ8;E5RHW9;Q96MF7;E5RK09;E5RG00;H0YB96;E5RFJ1	E3 SUMO-protein ligase NSE2	NSMCE2	NaN	NaN	NaN	NaN	0.205727	0.0578194	-0.279873	NaN	0.0578194	0.248904	2	2	24.5	15.485	4.2256	80990000	139	1	1	0	0	1	0	0	0
41	Q96RQ1;A0A087WU02;H0YI50;F8VPA6;F8W0R1;H0YI58;F8VR88;F8VUZ2;H0YHS0;F8VRW9	Endoplasmic reticulum-Golgi intermediate compartment protein 2	ERGIC2	0.196006	-0.04419	0.191657	NaN	0.147597	-0.0540071	0.0526493	-0.100754	0.0526493	0.124576	10	9	34.7	42.548	48.647	923110000	377	2	2	5	4	2	4	4	0
43	Q5TGZ0;A0A087WU07;R4GNA1;Q5TGZ0-2;R4GMM1;R4GMY4	MICOS complex subunit MIC10	MINOS1;MINOS1-NBL1	NaN	NaN	NaN	NaN	0.0308081	NaN	0.50741	0.172336	0.172336	0.244763	3	3	60.3	8.8081	5.674	285640000	78	1	1	0	0	0	2	0	0
44	M0R176;A0A087WU28;A0A0B4J2C1;Q4U2R6	39S ribosomal protein L51, mitochondrial	MRPL51	NaN	NaN	-0.0290795	NaN	-0.0204273	0.159821	-0.290233	0.100723	-0.0204273	0.173156	2	2	37.5	4.0216	4.5815	299380000	32	1	1	0	1	2	1	0	0
45	Q9H0U3;A0A087WU53;Q9H0U3-2	Magnesium transporter protein 1	MAGT1	-0.0974027	0.256758	0.0266385	0.0663081	-0.201865	-0.257256	-0.119931	0.0383134	-0.0353821	0.166004	10	10	28.1	38.036	116.59	2336800000	335	2	3	1	11	1	2	3	1
46	P09884;A0A087WU64;A6NMQ1	DNA polymerase alpha catalytic subunit;DNA polymerase	POLA1	0.161875	0.20615	NaN	NaN	0.141264	-0.154506	0.0922071	-0.190357	0.116736	0.17105	12	12	10.7	165.91	50.229	1378700000	1462	4	4	3	0	3	6	3	0
47	Q969V6;E7ER32;A0A087X287;B0QY83;A0A087WU73;W0Z7M9;B0QY84;Q8IZQ8;Q8IZQ8-2;Q8IZQ8-3	MKL/myocardin-like protein 1;Phosphatase and actin regulator	MKL1;mkl1	NaN	NaN	NaN	NaN	0.29284	NaN	0.0828865	NaN	NaN	NaN	6	4	8.8	98.918	3.7135	55797000	931	1	1	0	0	0	0	0	0
48	P21580;A0A087WU80;A0A087WXL5;A0A087X1N1;D3TTY5;A0A087WVN3;Q5VXQ9;Q5VXQ8	Tumor necrosis factor alpha-induced protein 3;A20p50;A20p37	TNFAIP3	0.411197	NaN	NaN	NaN	NaN	NaN	NaN	-0.181042	NaN	NaN	4	4	5.1	89.613	1.7141	42753000	790	0	0	1	0	0	1	0	0
49	Q8WYA6;A0A087WUB9;Q8WYA6-4;Q8WYA6-3;Q8WYA6-2;A2A2P1	Beta-catenin-like protein 1	CTNNBL1	0.303336	0.102697	-0.0813296	NaN	0.103606	0.358013	0.130192	0.0811378	0.103606	0.146872	17	17	30	65.173	79.484	2174200000	563	6	12	7	6	3	7	7	0
50	Q15005;A0A087WUC6;E9PL01;E9PI68;E9PRB9;H0YE04	Signal peptidase complex subunit 2	SPCS2	-0.0327192	-0.0697126	0.124788	0.291077	0.117234	-0.0737896	0.159876	-0.136976	0.0422575	0.147218	18	18	61.5	25.003	219.47	11860000000	226	8	10	63	22	6	11	51	4
51	A0A087WUD1;Q6DD87	Zinc finger protein 787	ZNF787	0.260488	0.411997	NaN	NaN	-0.957522	NaN	NaN	NaN	0.260488	0.750787	4	4	13.6	40.428	26.27	119930000	382	1	0	4	0	0	0	4	0
53	Q8WXW3;A0A087WUI6;Q8WXW3-4	Progesterone-induced-blocking factor 1	PIBF1	NaN	NaN	NaN	NaN	-0.234953	NaN	0.0512845	-0.966374	-0.234953	0.524807	4	4	6.6	89.804	9.4093	78165000	757	1	1	0	0	0	1	0	0
55	O14979;A0A087WUK2	Heterogeneous nuclear ribonucleoprotein D-like	HNRNPDL	0.067946	0.302443	-0.0178968	NaN	0.291674	NaN	0.113026	0.15583	0.134428	0.126179	21	4	46	46.437	185.26	394640000	420	2	2	2	1	0	1	3	0
57	P57105;A0A087WUM0;A0A087X1F5;A0A087WYV9;A0A087WTA2	Synaptojanin-2-binding protein	SYNJ2BP;SYNJ2BP-COX16	-0.226547	-0.119442	-0.408181	-0.765514	-0.0506001	NaN	NaN	0.11282	-0.172995	0.309667	7	7	60.7	15.928	18.029	568020000	145	2	0	1	13	0	1	1	1
59	P07203;A0A087WUQ6;P07203-2	Glutathione peroxidase 1;Glutathione peroxidase	GPX1	-0.559907	-0.393447	-0.136321	NaN	-0.507104	-0.384299	-0.72944	-0.351009	-0.393447	0.186198	12	12	57.6	22.088	71.382	12339000000	203	13	16	13	2	13	16	11	0
60	P62847;E7ETK0;A0A087WUS0;P62847-2;P62847-3;P62847-4	40S ribosomal protein S24	RPS24	0.033578	-0.00500974	-0.0546616	0.208508	0.0661659	-0.0370756	0.0203703	-0.0523066	0.00768029	0.0865935	8	8	45.1	15.423	36.085	25878000000	133	9	10	52	22	7	11	44	4
61	O60841;A0A087WUT6	Eukaryotic translation initiation factor 5B	EIF5B	-0.048392	-0.0998372	-0.279129	-0.0392381	-0.0200652	-0.0423174	-0.11332	-0.0988581	-0.073625	0.0827261	57	57	37.1	138.83	323.31	21972000000	1220	28	34	29	19	24	45	40	5
62	Q6NUM6;Q9NV66;A0A087WZB2;A0A087WUV9;Q6NUM6-2;Q9NV66-2	S-adenosyl-L-methionine-dependent tRNA 4-demethylwyosine synthase	TYW1B;TYW1	NaN	NaN	NaN	NaN	NaN	-0.00136824	NaN	-0.461278	NaN	NaN	2	2	4.5	76.915	14.057	100570000	668	0	0	0	0	1	2	0	0
64	Q9NXU5;A0A087WUW9;R4GN67;A0A0B4J222	ADP-ribosylation factor-like protein 15	ARL15	0.701416	0.0263076	0.243903	NaN	NaN	-0.286683	NaN	NaN	0.135105	0.415157	4	4	19.6	22.876	6.946	81675000	204	0	0	1	2	1	0	1	0
66	O75912;E9PFX6;A0A087WV00;E7EM72;E7EWQ4	Diacylglycerol kinase iota;Diacylglycerol kinase	DGKI	-0.000151992	NaN	NaN	NaN	-0.444942	NaN	-0.646042	-0.481586	-0.463264	0.276228	3	2	3.7	117	8.8725	64985000	1065	1	1	1	0	0	1	0	0
67	Q99417;A0A087WV05;A0A0D9SEI7	C-Myc-binding protein	MYCBP	0.124397	0.278994	0.0896006	-0.160062	0.0942695	0.22685	0.00747904	0.0368237	0.0919351	0.135097	6	6	71.8	11.967	37.253	2100000000	103	5	6	4	7	6	6	5	1
68	A0A087WV34;Q8WWB7-2;Q8WWB7	Glycosylated lysosomal membrane protein	GLMP	-0.391485	-0.260689	NaN	NaN	NaN	NaN	-0.398187	0.0654399	-0.326087	0.217207	1	1	8.1	34.576	5.3196	162020000	320	0	1	1	0	0	1	1	0
69	P62341;A0A087WVA1;Q6IAK0;F8WBD0	Selenoprotein T	SELT	NaN	NaN	-0.162212	NaN	NaN	NaN	NaN	0.0643164	NaN	NaN	4	4	26.2	22.324	9.878	164170000	195	0	0	0	1	0	1	0	0
70	Q8IWB9;Q8IWB9-2;J3KRZ8;A0A087WVA8	Testis-expressed sequence 2 protein	TEX2	0.323599	0.193817	0.168354	-0.0879704	-0.0990562	0.0240226	0.582933	0.061648	0.115001	0.227416	7	7	6.7	125.3	1.7571	916230000	1127	3	2	2	1	3	2	2	1
71	Q96NT3;B5MCF3;E7EX77;E9PGZ7;A0A087WVD9;Q96NT3-2;Q96NT3-3	Protein GUCD1	GUCD1	-0.0320384	-0.358828	NaN	NaN	NaN	NaN	NaN	NaN	NaN	NaN	1	1	5	27.207	3.3191	12362000	240	0	0	2	0	0	0	1	0
72	Q9NZM3;A0A087WVF7;Q9NZM3-2;Q9NZM3-4;Q9NZM3-3;E7EPJ2;F8W719	Intersectin-2	ITSN2	0.0308891	-0.0617676	NaN	NaN	-0.175218	-0.099298	0.0691963	-0.122249	-0.0805328	0.0934342	17	16	11.8	193.46	32.705	722240000	1697	3	3	1	0	4	11	3	0
73	O43189;O43189-2;A0A087WVG4;A2AB22;A2AB23;E9PQZ5;A0A140TA01;E9PQT8	PHD finger protein 1	PHF1	-0.140492	0.039876	NaN	NaN	NaN	NaN	NaN	NaN	NaN	NaN	1	1	2.1	62.105	2.1937	7997800	567	0	0	1	0	0	0	2	0
75	Q14517;A0A087WVP1;D6RCE4	Protocadherin Fat 1;Protocadherin Fat 1, nuclear form	FAT1	0.587962	0.830149	0.768417	NaN	0.499944	0.683707	0.994188	0.857333	0.768417	0.168808	58	57	16.6	506.27	139.29	1536700000	4588	12	4	9	64	8	10	8	0
77	Q00610;A0A087WVQ6;Q00610-2;K7EJJ5;J3KRF5;J3KSQ2;J3QL20;A0A087WV74;A0A087WXH4;F5H5N6	Clathrin heavy chain 1;Clathrin heavy chain	CLTC	-0.131936	-0.11635	0.0506882	-0.0080451	-0.0777343	-0.126099	-0.121393	-0.0613763	-0.0970422	0.0656625	132	64	75.6	191.61	323.31	207800000000	1675	70	81	231	335	70	110	232	57
78	A0A087WVS8;Q70IA6-2;Q70IA6;Q70IA6-3	MOB kinase activator 2	MOB2	-0.379595	0.283	0.0270727	NaN	-0.25108	-0.0849534	-0.151736	-0.0920657	-0.0920657	0.210727	4	4	18.2	26.879	2.2002	1474600000	236	3	3	3	3	2	3	2	0
79	Q9Y371;A0A087WW40;Q9Y371-2;Q9Y371-3	Endophilin-B1	SH3GLB1	-0.028344	-0.0691566	-0.0515249	-0.132168	0.104934	-0.018506	0.0555111	-0.0131476	-0.023425	0.0731086	19	18	49.6	40.796	181.26	9379500000	365	12	13	17	13	13	12	15	2
81	A0A087WW58;Q9C0D9;C9JAG1	Ethanolaminephosphotransferase 1	EPT1	0.00158375	0.0191053	NaN	NaN	-0.069272	-0.144396	-0.174884	-0.026034	-0.047653	0.0792709	3	3	8.1	45.078	17.964	287790000	396	1	1	4	0	1	1	2	0
82	Q15334;A0A087WW77	Lethal(2) giant larvae protein homolog 1	LLGL1	0.371926	0.252267	0.210898	NaN	0.0352754	0.297146	NaN	0.29253	0.272399	0.115128	17	17	24.2	115.42	84.303	885280000	1064	6	0	2	3	3	5	2	0
83	O60333;A0A087WWA3;Q4R9M9;O60333-2;O60333-4;H7C0K6;A0A0U1RQL3	Kinesin-like protein KIF1B;Kinesin-like protein	KIF1B;KIF1Bbeta	NaN	NaN	NaN	NaN	-0.356734	NaN	-0.121439	-0.478047	-0.356734	0.181315	11	3	7.9	204.47	69.956	149100000	1816	1	2	0	0	0	2	0	0
85	P13591;P13591-1;A0A087WWD4;P13591-4;P13591-3;H7BYX6;A0A087WTE4;A0A087WTF6;A0A087WX77;A0A087WV75;P13591-5;P13591-6;A0A087X1V2;A0A087WVU1;A0A0D9SF98;A0A087WWJ5;A0A087WZS4;A0A0C4DGS4;A0A087WVD0	Neural cell adhesion molecule 1	NCAM1	NaN	NaN	2.82231	NaN	NaN	NaN	1.38631	1.23754	1.38632	0.875187	12	12	13.9	94.573	17.719	140850000	858	0	1	0	7	0	1	0	0
86	A0A087WWF1;Q8WWX9	Selenoprotein M	SELM	-0.64737	-0.729829	-0.0457742	NaN	-0.799186	-0.271683	-0.859195	-0.502432	-0.64737	0.298183	5	5	55.6	16.081	68.576	991270000	144	2	4	9	1	2	2	5	0
88	A0A087WWK8;Q6DN90;A0A0C4DGT3;Q6DN90-2	IQ motif and SEC7 domain-containing protein 1	IQSEC1	NaN	NaN	-1.56765	NaN	-0.25074	NaN	-0.303145	-0.453879	-0.378512	0.621855	9	6	11.3	124.48	35.486	154780000	1114	2	2	0	1	0	2	0	0
90	Q9P2T1;H0YMB3;A0A087WWM4;F8WAN9;H0YLV5;H0YNJ6;Q9P2T1-3;Q9P2T1-2;H0YK13;H0YK71;H0YLB8;H0YNH0;H0YN22;H0YNS9;H0YMR9;H0YMV5;A0A0B4J281;H0YMG3;H0YMW6;H0YL68	GMP reductase 2;GMP reductase	GMPR2	-0.119714	0.101179	-0.218877	NaN	NaN	0.292537	-0.0451385	-0.383861	-0.0824262	0.238388	10	9	30.5	37.874	7.595	249350000	348	0	1	3	1	1	1	5	0
91	Q96T37;A0A087WWP4;Q96T37-4;Q96T37-2;Q96T37-3	Putative RNA-binding protein 15	RBM15	0.128242	0.244331	-0.305096	NaN	0.015769	0.454347	-0.0782888	0.237354	0.128242	0.248005	15	14	22	107.19	49.64	1082800000	977	3	5	13	2	3	4	9	0
92	Q96FV9;A0A087WWS1;Q96FV9-2;R4GMN4;A0A087WY84;R4GN58;J3KRD7;J3QQZ3	THO complex subunit 1	THOC1	0.06366	0.171038	0.319951	NaN	0.0211278	0.382672	-0.0256943	0.181706	0.171038	0.152099	22	17	39.7	75.665	83.596	782410000	657	1	3	6	2	2	6	6	0
93	A0A087WWT2;Q9NPD7	Neuritin	NRN1	NaN	NaN	NaN	NaN	-0.718656	NaN	NaN	-0.257945	NaN	NaN	1	1	8.9	18.106	1.9038	89549000	168	1	0	0	0	0	2	0	0
94	Q96Q45;A0A087WWU1;Q96Q45-2;Q96Q45-5;Q96Q45-3;F2Z329;Q96Q45-4	Transmembrane protein 237	TMEM237	NaN	-0.0161895	NaN	NaN	NaN	0.352797	NaN	NaN	NaN	NaN	5	5	14.5	45.525	12.676	125260000	408	0	0	0	0	1	0	1	0
96	Q8TB24;A0A087WWY9;Q8TB24-4;G3V2I7;H0YJ83	Ras and Rab interactor 3	RIN3	-0.336783	-0.160222	NaN	NaN	NaN	NaN	NaN	NaN	NaN	NaN	2	2	3.5	107.85	2.1056	28513000	985	0	0	2	0	0	0	2	0
97	Q99719;Q99719-2;A0A087WWZ5;F8W9E5;E7EQM7;C9JM82;E7EPG2;B4DJ62;E7EX32;G3XAH0	Septin-5	2005-09-01	1.92424	2.26562	NaN	NaN	NaN	NaN	NaN	NaN	NaN	NaN	2	2	4.6	42.777	1.8327	8189500	369	0	0	1	0	0	0	1	0
100	Q8N5Z5;H7C323;H0Y731;A0A087WX35;Q8N5Z5-2	BTB/POZ domain-containing protein KCTD17	KCTD17	NaN	NaN	NaN	NaN	0.0390342	NaN	0.239691	0.0034003	0.0390342	0.127388	1	1	6.5	35.67	93.158	260030000	321	1	2	0	0	0	1	0	0
101	Q9HAZ1;B7ZL31;A0A087WX74;P49759;F8WBF5;P49759-3	Dual specificity protein kinase CLK4;Dual specificity protein kinase CLK1	CLK4;CLK1	-0.203018	-0.189556	NaN	NaN	NaN	NaN	NaN	NaN	NaN	NaN	2	2	6.2	57.491	2.0685	10679000	481	0	0	2	0	0	0	3	0
103	O95299;A0A087WXC5;E7ESZ7;O95299-2;Q8N1B9;C9J6X0;H7C2W5;H7C1Y7;H7C2X4	NADH dehydrogenase [ubiquinone] 1 alpha subcomplex subunit 10, mitochondrial	NDUFA10	-0.323684	-0.30198	-0.495161	-0.635354	-0.0830807	-0.246494	0.287305	0.0782848	-0.274237	0.300306	13	13	33.8	40.75	155.26	3772500000	355	8	3	25	7	6	11	15	2
104	Q96T83;A0A087WXD1	Sodium/hydrogen exchanger 7;Sodium/hydrogen exchanger	SLC9A7	-0.420361	-0.371964	-0.49045	NaN	-0.448758	-0.296083	-0.775342	-0.480858	-0.448758	0.150852	6	6	11.2	80.13	39.881	557860000	725	3	2	5	1	4	1	4	0
105	Q9NP64;A0A087WYV3;A0A0D9SEW3;A0A087WXF8;Q9NP64-2;Q9NP64-3;A0A087WXU5	Nucleolar protein of 40 kDa	ZCCHC17	0.526599	0.139232	NaN	NaN	NaN	0.249644	NaN	NaN	0.249644	0.199562	2	2	12	27.569	4.3662	31832000	241	0	0	1	0	1	0	1	0
106	Q9H4H8;A0A087WXK8;Q9H4H8-2	Protein FAM83D	FAM83D	NaN	NaN	NaN	NaN	NaN	-0.543236	0.218689	NaN	NaN	NaN	2	2	4.4	64.424	4.4497	73970000	585	0	1	0	0	1	0	0	0
107	Q9H270;A0A087WXL6;A0A0G2JS92;A0A087X2J4;REV__Q53S60;REV__O95342	Vacuolar protein sorting-associated protein 11 homolog	VPS11	-0.0241439	-0.111902	-0.288555	NaN	NaN	NaN	NaN	NaN	-0.111902	0.134673	24	3	32.7	107.84	97.13	29610000	941	0	0	1	1	0	0	1	0
108	P18621;A0A087WXM6;J3QQT2;J3KRX5;A0A0A6YYL6;P18621-3;J3QLC8;J3KRB3;A0A087WWH0;J3QS96;A0A0A0MRF8;P18621-2;A0A087WY81;J3KSJ0	60S ribosomal protein L17	RPL17;RPL17-C18orf32	-7.24522e-06	-0.0949283	-0.0021105	0.142842	0.0429218	-0.0253903	-0.00481856	0.00183006	-0.00105887	0.0670588	18	18	74.5	21.397	141.57	42237000000	184	20	29	37	20	26	38	32	2
109	Q96CB8;E9PGI3;A0A087WXN4;C9J0M6;D6R9W3;A0A1B0GX90;C9JDP3	Integrator complex subunit 12	INTS12	NaN	NaN	NaN	NaN	NaN	0.0942447	0.122545	0.0859207	0.0942447	0.0191986	3	3	8	48.807	4.0967	246020000	462	0	2	0	0	1	1	0	0
110	P18564;A0A087WXP3;E9PEE8;P18564-2	Integrin beta-6;Integrin beta	ITGB6	0.149664	0.0546638	0.251728	-0.964849	0.41518	0.242873	0.271217	-0.16844	0.196269	0.438348	1	1	1.1	85.935	1.527	9415800000	788	3	2	6	11	2	2	6	3
111	Q5TBB1;A0A087WXR7;Q5TBB1-2;A0A1B0GUE7;A0A1B0GTJ2;A0A087WZJ6	Ribonuclease H2 subunit B	RNASEH2B	NaN	0.575417	-0.302583	NaN	0.503172	0.220576	-0.16754	0.02042	0.120498	0.35573	5	5	19.9	35.138	22.217	723120000	312	3	4	0	1	3	2	1	0
112	O43681;A0A087WXS7;K7ERW9	ATPase ASNA1	ASNA1	-0.11549	-0.0423495	-0.202747	-0.223685	-0.0938028	-0.181337	-0.165491	-0.0615153	-0.140491	0.067176	15	15	59.2	38.792	210.42	9109200000	348	9	14	14	13	14	15	13	6
114	A0A087WXW9;H7BY82;A0A140T9I7;H0YIS1;A0A140TA54;Q4VXY6;A0A140T9N1;A0A140TA43;A0A0G2JL35;A0A0C4DFS1;P13942;C9JMN2;P13942-8;P13942-6;P13942-7;P13942-4;P13942-5;P13942-2;P13942-3		COL5A1	NaN	NaN	NaN	NaN	0.0285692	0.582351	0.291589	0.45927	0.37543	0.239647	50	3	42.7	183.65	23.256	970140000	1838	2	2	0	0	2	2	0	0
115	Q6AI08;A0A087WXZ7;K7EIX2;K7ELR8;K7EK31	HEAT repeat-containing protein 6	HEATR6	NaN	NaN	NaN	NaN	NaN	NaN	-0.156585	0.107681	NaN	NaN	3	3	3	128.78	5.4678	87153000	1181	0	1	0	0	0	2	0	0
116	O95965;A0A087WY35;A0A087WXI7;O95965-2;O95965-3;U3KPX5	Integrin beta-like protein 1	ITGBL1	-0.929075	-0.459015	NaN	NaN	NaN	NaN	NaN	-0.169602	-0.459015	0.3833	5	5	14.4	53.921	9.4237	121970000	494	0	0	3	0	0	1	1	0
117	Q9NP79;A0A087WY55;Q5TGM0;Q9NP79-2	Vacuolar protein sorting-associated protein VTA1 homolog	VTA1	-0.0134851	-0.057989	-0.0837032	0.217959	-0.148183	-0.0421759	-0.0514879	-0.0855149	-0.0547385	0.108895	12	12	39.4	33.879	172.91	9749500000	307	12	10	11	11	15	14	15	4
118	P0CG30;Q6ICJ4;A0A087WY67;P0CG29	Glutathione S-transferase theta-2B;Glutathione S-transferase theta-2	GSTT2B;Em:AP000351.3;GSTT2	NaN	NaN	NaN	NaN	-1.99949	NaN	NaN	-0.174755	NaN	NaN	3	2	12.3	27.507	1.3039	41662000	244	1	0	0	0	0	1	0	0
119	Q96CW1;Q96CW1-2;A0A087WY71;E9PFW3;C9JJ47;C9JGT8;C9JJD3;C9JTK4;C9JPV8;H7C4C3	AP-2 complex subunit mu	AP2M1	-0.159423	-0.111497	0.0523958	0.0361572	-0.187479	-0.0610037	-0.126975	0.0346516	-0.0862504	0.0955282	29	29	65.7	49.654	207.05	26574000000	435	19	35	23	39	14	35	28	5
120	P61077;P61077-3;A0A087WY85;P61077-2;D6RFM0;D6RAH7;H9KV45;P62837-2;D6RAW0;D6RA11;D6R9F6;D6R933;D6RGD0;D6R980;D6RIZ3	Ubiquitin-conjugating enzyme E2 D3;Ubiquitin-conjugating enzyme E2 D2	UBE2D3;UBE2D2	NaN	NaN	0.34013	-0.205061	0.0433376	-0.065603	-0.115403	-0.0619326	-0.0637678	0.189937	4	1	40.8	16.687	42.378	502630000	147	1	1	0	3	1	1	0	2
121	P31641;A0A087WY96;A0A087WYN0;C9JPV1;P31641-2	Sodium- and chloride-dependent taurine transporter;Transporter	SLC6A6	NaN	NaN	0.768417	NaN	0.32558	NaN	NaN	NaN	NaN	NaN	3	3	6	69.829	2.8249	27767000	620	1	0	0	2	0	0	0	0
123	Q6UXV4;A0A087WYF7	MICOS complex subunit MIC27	APOOL	NaN	NaN	NaN	NaN	-0.0853824	NaN	0.933478	0.506963	0.506963	0.511675	11	2	50	29.159	32.626	176710000	268	1	1	0	0	0	1	0	0
125	Q7Z478;A0A087WYN9;H0Y8L1	ATP-dependent RNA helicase DHX29	DHX29	-0.0474195	0.125671	-0.204989	-0.646153	0.124852	0.0556838	-0.0329715	-0.2142	-0.0401955	0.254988	36	35	35.7	155.23	250.72	4529300000	1369	11	16	17	11	11	23	12	1
126	Q8IZQ5;H0YE28;A0A087WYP2	Selenoprotein H	SELH;C11orf31	0.0856463	0.401746	NaN	NaN	0.516115	0.190734	0.0843551	0.0853509	0.13819	0.187527	3	3	15.6	13.453	8.9389	694810000	122	1	1	1	0	2	6	1	0
127	P09132;A0A087WYR0;A0A087WWU9;D6RBG4;P09132-2	Signal recognition particle 19 kDa protein	SRP19	0.00775755	-0.402856	-0.142706	-0.125367	-0.0225441	-0.201993	NaN	-0.00407266	-0.125367	0.145	7	7	43.1	16.156	48.985	638220000	144	1	0	1	2	1	3	2	1
128	Q15185;A0A087WYT3;Q15185-4;Q15185-3;B4DDC6;Q15185-2	Prostaglandin E synthase 3	PTGES3	0.0448446	-0.00885703	-0.00978159	-0.0944242	0.0714773	-0.0435896	-0.0488365	0.0175817	-0.00931931	0.0536706	12	12	60.6	18.697	146.19	16347000000	160	4	9	27	8	2	11	28	3
129	A0A087WYU2;Q96S19;Q96S19-3;Q96S19-5;H3BS73;H3BNB2;Q96S19-2;Q96S19-6;Q96S19-4;H3BRT2;H3BQ55;H3BNT3;H3BMF3	UPF0585 protein C16orf13	C16orf13	NaN	NaN	-0.256225	NaN	-0.507002	-0.279742	-0.273103	-0.111139	-0.273103	0.14187	8	8	51.1	20.428	40.65	2162000000	184	4	9	0	3	1	6	0	0
130	O43657;A0A087WYV6;A0A087WZU5	Tetraspanin-6	TSPAN6	0.170259	0.0137786	NaN	NaN	NaN	NaN	NaN	NaN	NaN	NaN	2	2	10.2	27.563	7.0809	79828000	245	0	0	4	0	0	0	4	0
131	P35556;A0A087WYV8;D6RJI3;P35556-2;E9PHW4;D6REJ2	Fibrillin-2	FBN2	NaN	1.15101	-0.553901	NaN	NaN	NaN	NaN	NaN	NaN	NaN	16	12	8.1	314.77	47.934	407970000	2912	0	0	0	1	0	0	1	0
132	A0A087WYW3;P30414	NK-tumor recognition protein;Putative peptidyl-prolyl cis-trans isomerase	NKTR	NaN	NaN	-0.325964	-0.0112505	NaN	NaN	NaN	NaN	NaN	NaN	3	2	3	131.82	2.4643	11555000	1162	0	0	0	1	0	0	0	1
133	A0A087WZ13;E9PAU2;Q8IY67-2;Q8IY67;K7EQG2;K7EKR9;Q8IY67-3	Ribonucleoprotein PTB-binding 1	RAVER1	0.363402	0.359077	0.0576485	NaN	0.190161	0.0837124	0.0722947	0.0282581	0.0837124	0.143229	26	26	60.6	77.843	254.83	4479000000	739	10	12	10	9	17	16	9	0
134	A8K727;A0A087WZ32;Q9HB19;A0A087X038;E5RHB5;E5RGP3	Pleckstrin homology domain-containing family A member 2	PLEKHA2	0.942691	0.748718	NaN	NaN	0.997212	NaN	0.962084	-0.410968	0.942691	0.599791	4	4	11.3	47.244	3.5587	127940000	425	1	1	2	0	0	2	2	0
135	A0A087WZ62;Q9H6U8;Q9H6U8-3;H0YCW6;Q9H6U8-2;Q9H6U8-4;Q9BRP7;A0A087WTZ3;A0A087WV58;A0A087WVC0;A0A087WZY8	Alpha-1,2-mannosyltransferase ALG9	ALG9	-0.0216591	-0.00633203	NaN	NaN	-0.155117	-0.0683833	0.0594538	-0.0399363	-0.0307977	0.0712851	4	4	8.3	95.921	26.02	750660000	844	2	3	5	0	1	2	2	0
136	Q5T7M9;A0A087WZK6;A0A087X2C2;A0A087WZ97	Protein FAM69A	FAM69A	NaN	NaN	NaN	NaN	0.197405	NaN	-0.0218109	NaN	NaN	NaN	3	3	8.9	49.024	4.2283	93318000	428	1	1	0	0	0	0	0	0
137	O00584;H0YAE9;D6REQ6;D6RHI9;A0A087WZM2	Ribonuclease T2	RNASET2	NaN	NaN	NaN	NaN	0.110238	NaN	0.10384	0.679303	0.110237	0.330413	2	2	6.6	29.48	1.4955	64651000	256	2	2	0	0	0	2	0	0
138	O43837;A0A087WZN1;O43837-2;A0A087X2E5;O43837-3;A0A0D9SG66	Isocitrate dehydrogenase [NAD] subunit beta, mitochondrial;Isocitrate dehydrogenase [NAD] subunit, mitochondrial	IDH3B	-0.205803	-0.288904	-0.505404	0.281973	-0.257264	-0.153459	-0.0363917	0.0176111	-0.179631	0.23528	18	18	48.8	42.183	88.906	3437600000	385	5	6	14	1	4	11	13	1
139	Q14112;A0A087WZP6;Q14112-2;H0YJV3	Nidogen-2	NID2	1.23366	1.48006	1.43482	NaN	NaN	NaN	NaN	NaN	1.43482	0.131162	3	3	3.7	151.25	3.1753	22946000	1375	0	0	1	1	0	0	1	0
141	Q5PRF9;A0A087WZT0;M0QZ22;M0R0X3;M0QY61;M0QXV2	Protein Smaug homolog 2	SAMD4B	-0.556625	-0.177352	0.19797	NaN	0	0.0217589	-0.0776615	0.0183899	0	0.238164	13	13	31.4	75.483	86.874	892040000	694	4	7	1	3	2	8	3	0
143	O43314;A0A087WZV0;O43314-2;D6RBU4;H7C436;H0Y9M0;D6RFG4;A0A087WWN8	Inositol hexakisphosphate and diphosphoinositol-pentakisphosphate kinase 2	PPIP5K2	0.0521211	0.00726859	NaN	NaN	0.391201	NaN	0.121245	0.243114	0.121245	0.155551	20	10	21.2	140.41	78.65	442100000	1243	2	1	10	0	0	2	8	0
144	Q86UU0;A0A087WZX0;Q86UU0-4;Q86UU0-2;Q86UU0-3	B-cell CLL/lymphoma 9-like protein	BCL9L	0.0145068	0.0233542	NaN	NaN	0.607075	NaN	0.0627087	-0.169731	0.0233542	0.293329	10	10	10.9	157.13	73.204	402280000	1499	1	3	5	0	0	2	6	0
145	Q9Y496;J3KPF9;A0A087X011;E9PES4;H7C2F6;C9J9X2;Q6ZMV9;Q5JRK0;H0Y718;Q6ZMV9-3	Kinesin-like protein KIF3A;Kinesin-like protein	KIF3A	0.171287	0.235837	0.136777	0.437639	NaN	NaN	0.101732	-0.19683	0.154032	0.206554	15	13	25.6	80.04	37.356	242880000	699	0	3	7	6	0	2	7	1
146	Q56P03;G3V2W9;A0A087X060	E2F-associated phosphoprotein	EAPP	NaN	NaN	0.196684	NaN	NaN	NaN	-0.0208058	NaN	NaN	NaN	2	2	7	32.762	1.4736	49030000	285	0	1	0	1	0	0	0	0
148	Q5SQN1;A0A087X0B7;Q5SQN1-4	Synaptosomal-associated protein 47	SNAP47	NaN	NaN	NaN	NaN	NaN	NaN	0.0870216	0.0251532	NaN	NaN	1	1	5.6	52.562	44.765	196070000	464	0	1	0	0	0	1	0	0
149	Q8WV99;A0A087X0D9;E7EV05;E9PFU9;B4DEN4;Q8WV99-2;C9J1R6;F8WEE4;B8ZZ56	AN1-type zinc finger protein 2B	ZFAND2B	-0.214457	NaN	NaN	NaN	NaN	-0.00788588	0.102391	-0.212071	-0.109979	0.157006	3	3	20.2	28.022	3.7062	3413200000	257	0	1	1	0	1	2	0	0
150	A0A087X0H9;Q5T8P6;Q5T8P6-3;Q5T8P6-2;Q5T8P6-4;Q5T8P6-5;Q5T8P6-6;E2PSN0	RNA-binding protein 26	RBM26	0.18739	0.254876	-0.510542	NaN	0.115389	0.399765	-0.0125045	0.0290724	0.115389	0.289878	17	16	20.1	113.79	30.082	1030300000	1009	4	6	1	1	1	5	1	0
151	A0A087X0M4;Q9BWU0;A0A087WWF4;H7C256	Kanadaptin	SLC4A1AP	-0.335431	-0.599949	0.487945	NaN	0.384871	0.276891	0.188341	-0.100754	0.188341	0.401651	16	16	29.6	82.89	204.06	1542300000	742	7	4	4	3	4	10	2	0
152	Q96MY1;A0A087X0N3;A0A087WTU5;Q96MY1-2	Nucleolar protein 4-like	NOL4L	NaN	NaN	NaN	NaN	NaN	0.6018	0.638339	NaN	NaN	NaN	2	1	6.7	47.214	9.3176	34240000	436	0	1	0	0	1	0	0	0
153	Q02224;Q02224-3;A0A087X0P0;Q02224-2;D6RBW0	Centromere-associated protein E;Kinesin-like protein	CENPE	NaN	NaN	-0.0491578	NaN	NaN	-0.119412	0.418958	0.263145	0.106993	0.255289	5	5	1.9	316.41	1.5814	56776000	2701	0	1	0	1	1	1	0	0
155	Q7Z739;A0A087X0Q1;A0A024R7W5;A0A087WY31;A0A087X0C3;S4R373	YTH domain-containing family protein 3	YTHDF3	-0.112311	-0.0733222	-0.08594	-0.572492	-0.2042	0.0379338	-0.13078	-0.074668	-0.0991257	0.182902	22	13	46.3	63.86	189.74	4770500000	585	11	9	4	6	9	10	2	3
156	Q9BVL4;A0A087X0Q9	Selenoprotein O	SELO	-0.0989208	-0.326851	0.791607	NaN	-0.242774	-0.524326	-0.131865	-0.0771466	-0.131865	0.417782	12	12	28.7	73.488	64.343	685880000	669	4	5	2	2	2	4	4	0
157	Q9UMY4;A0A087X0R6;Q9UMY4-2;Q9UMY4-3	Sorting nexin-12	SNX12	-0.216289	-0.12226	-0.0313084	-0.0949496	-0.165333	-0.100928	-0.212078	-0.228641	-0.143796	0.0705727	17	15	71.5	19.73	47.192	15228000000	172	16	11	18	13	10	19	17	3
158	O43474;A0A087X0S4;O43474-4;O43474-1	Krueppel-like factor 4	KLF4	-0.820665	-0.528323	NaN	NaN	NaN	NaN	NaN	NaN	NaN	NaN	1	1	3.5	54.67	1.4596	33773000	513	0	0	2	0	0	0	2	0
159	P12109;A0A087X0S5	Collagen alpha-1(VI) chain	COL6A1	-0.532981	-0.512559	-1.16514	-2.47721	-0.299798	-0.331927	-0.295277	0.147125	-0.422243	0.811765	46	46	54.1	108.53	323.31	37609000000	1028	37	38	44	81	46	36	38	8
161	A0A087X0W7;P49753;Q86TX2;A0A087WT95;G3V4F2;P49753-2	Acyl-coenzyme A thioesterase 2, mitochondrial;Acyl-coenzyme A thioesterase 1	ACOT2;ACOT1	-0.11582	0.242622	0.0294879	0.115012	0.184767	0.330011	0.263341	0.263232	0.213695	0.147687	14	14	46.3	46.292	176.5	4075600000	421	15	9	11	10	6	11	14	3
163	Q15155;A0A0G2JN29;A0A087X117;A0A0G2JP90;A0A087WW46;H3BUC9;H3BPS9;I3L0Q6;H3BTW1;I3L1G6	Nodal modulator 1	NOMO1	NaN	NaN	-0.137116	NaN	NaN	NaN	-0.189282	0.0605427	-0.137116	0.131784	53	2	54.8	134.32	8.7643	66388000	1222	0	1	0	1	0	1	0	0
164	Q9Y6K9;A0A087X1B1;Q9Y6K9-2;A0A087X0G7;A0A087WUW6;C9JN51;Q9Y6K9-3;C9JH59;C9JCG6	NF-kappa-B essential modulator	IKBKG	0.113068	-0.0539194	0.292638	NaN	-0.0347543	-0.0790376	-0.123796	-0.179889	-0.0539194	0.161169	13	7	38.7	48.197	104.92	1495000000	419	5	3	1	1	2	4	1	0
167	P53365;A0A087X1E4;P53365-3;P53365-2;E9PRV8;E9PPY7	Arfaptin-2	ARFIP2	0.0417551	0.0933758	0.460876	NaN	0.470969	0.188559	0.0972418	0.108698	0.108698	0.180913	10	10	35.2	37.855	53.509	1224800000	341	2	4	8	3	4	3	6	0
168	O60613;A0A087X1G7;A0A0B4J1S4;A0A0J9YX89	15 kDa selenoprotein	2015-09-01	-0.0496046	0.11924	0.128706	NaN	0.116839	0.0794901	0.0154796	0.263981	0.116839	0.0985037	4	4	25.3	17.79	48.342	2767300000	162	2	3	8	3	2	5	7	0
169	Q7Z3E5;A0A087X1I8;Q7Z3E5-2;H7C3U7;H7BZY2;H7BZA2;C9J535;C9JW07;H7C2P6	LisH domain-containing protein ARMC9	ARMC9	0.06767	0.130933	-0.334549	0.303439	0.162478	0.0322341	0.0912778	0.576814	0.111106	0.25677	28	28	45.3	91.761	126.41	8409000000	817	18	19	9	6	17	22	10	2
170	O75608;A0A087X1K9;E5RGR0;O75608-2;E5RJ48;B4DP64;E5RI35	Acyl-protein thioesterase 1	LYPLA1	-0.107392	0.155551	0.0176921	NaN	0.251442	-0.123428	-0.11098	0.153052	0.0176921	0.153996	4	4	20	24.669	18.667	3152800000	230	2	3	2	4	3	4	2	0
173	Q96S38;A0A087X1U5;F5H7T0;F6RJM5;Q96S38-2	Ribosomal protein S6 kinase delta-1	RPS6KC1	-0.231194	-0.0928779	NaN	NaN	-0.00615528	NaN	-0.296962	0.249243	-0.0928779	0.214391	5	5	8.2	118.68	48.094	92877000	1066	1	1	3	0	0	1	2	0
174	Q9UL46;A0A087X1Z3;H0YM70;H0YKU2;H0YLG1;H0YLD2	Proteasome activator complex subunit 2	PSME2	0.19689	0.0857387	0.00178347	0.110946	0.154287	0.0655555	0.108965	0.165418	0.109955	0.0619303	18	18	78.2	27.401	323.31	27818000000	239	17	23	34	36	18	24	42	9
175	Q8TCG1;A0A087X211;Q8TCG1-2;F8WF26;F8WAX6	Protein CIP2A	KIAA1524	0.082233	-0.0472993	0.0130958	NaN	0.530724	0.117469	0.140625	-0.422385	0.082233	0.282336	23	23	27.3	102.18	27.815	2249700000	905	8	8	8	7	8	12	5	0
176	P09871;F8WCZ6;A0A087X232	Complement C1s subcomponent;Complement C1s subcomponent heavy chain;Complement C1s subcomponent light chain	C1S	NaN	-0.968975	NaN	NaN	NaN	NaN	-1.40904	NaN	NaN	NaN	4	4	5.4	76.684	2.6193	43342000	688	0	1	0	0	0	0	1	0
177	P52803;A0A087X240;D6RDV5	Ephrin-A5	EFNA5	-2.64185	-1.99145	NaN	NaN	NaN	NaN	NaN	NaN	NaN	NaN	1	1	8.3	26.297	2.9957	13582000	228	0	0	1	0	0	0	1	0
178	Q2M389;A0A087X256;Q2M389-2;F8W1W1;F8VNZ5;F8VYH7	WASH complex subunit 7	KIAA1033	-0.0324675	-0.0431993	-0.23134	0.633524	0.0483191	-0.153721	-0.0576887	-0.106293	-0.050444	0.266719	37	37	36.6	136.4	230.93	4849300000	1173	10	7	9	14	13	13	23	1
180	P09913;A0A087X279	Interferon-induced protein with tetratricopeptide repeats 2	IFIT2	-0.146951	0.112711	-0.690698	NaN	-1.11924	NaN	-0.501095	NaN	-0.501095	0.478303	6	6	14.6	54.632	18.805	115700000	472	1	2	7	1	0	0	5	0
181	Q8NB25;A0A087X2A7;Q8NB25-2;Q8NB25-3;E7EQ67;H7BY63;Q8NB25-4	Protein FAM184A	FAM184A	NaN	NaN	-0.37309	NaN	NaN	NaN	0.030795	NaN	NaN	NaN	3	3	2.2	132.96	2.6068	239420000	1140	0	2	0	2	0	0	0	0
182	Q9BRJ2;A0A087X2D5;A0A0G2JMS5;A0A087WU62	39S ribosomal protein L45, mitochondrial	MRPL45	-0.113783	-0.0727674	0.0861315	NaN	0.11407	0.0438513	0.000707187	0.0698663	0.0438513	0.0847875	14	14	47.1	35.351	23.113	1899800000	306	4	4	9	6	4	5	10	0
183	Q9ULT8;A0A087X2H1;H0YJP0;G3V4V5;H0YJD4;A0A087WVU6;H0YJV8	E3 ubiquitin-protein ligase HECTD1	HECTD1	0.0281953	0.026917	-0.0453632	0.0486557	0.120786	0.0950377	0.0844886	-0.0476801	0.0384255	0.0619732	81	81	35.3	289.38	323.31	10469000000	2610	39	34	17	87	21	39	20	1
184	P62333;A0A087X2I1;H0YJC0;H0YJS8;H0YJX2;H0YJE9;H0YJT1	26S protease regulatory subunit 10B	PSMC6	0.00203181	-0.0339672	-0.313465	-0.288071	-0.069332	-0.0965765	-0.0724601	-0.0521666	-0.070896	0.118192	26	26	69.7	44.172	309.87	35393000000	389	25	30	41	29	29	42	42	10
185	Q8TBZ3;Q8TBZ3-2;A0A088AWN2;Q8TBZ3-4;Q8TBZ3-5;Q8TBZ3-6;Q8TBZ3-7;H0YKE8;Q8TBZ3-8;Q8TBZ3-3	WD repeat-containing protein 20	WDR20	-0.121602	-0.0623268	NaN	NaN	NaN	NaN	NaN	NaN	NaN	NaN	3	3	6.2	62.892	1.4372	60604000	569	0	0	2	0	0	0	3	0
186	Q9BZ29;Q9BZ29-5;A0A088AWN3;A0A0A0MSY4;Q9BZ29-3;Q9BZ29-4;A0A0A0MT38;Q6ZSL5;Q9BZ29-6;H0Y3S1;A0A0D9SFH5	Dedicator of cytokinesis protein 9	DOCK9	1.67129	1.56172	NaN	NaN	NaN	NaN	NaN	NaN	NaN	NaN	6	4	3.4	236.44	7.0897	22197000	2069	0	0	2	0	0	0	3	0
187	Q9UHQ1;E7EP87;A0A088AWN8;Q9UHQ1-4;Q9UHQ1-3;Q9UHQ1-2;J3KT43	Nuclear prelamin A recognition factor	NARF	NaN	NaN	NaN	NaN	NaN	NaN	0.440595	-0.365727	NaN	NaN	3	2	7.5	51.156	4.3317	19626000	456	0	1	0	0	0	1	0	0
188	Q14185;A0A096LNH6	Dedicator of cytokinesis protein 1	DOCK1	-0.10027	-0.0938351	-0.229558	NaN	-0.221983	-0.00475415	0.101995	0.152019	-0.0938351	0.14828	25	24	19.2	215.34	51.278	830590000	1865	4	4	12	4	2	6	10	0
189	Q969U6;A0A096LNM2;Q969U6-2	F-box/WD repeat-containing protein 5	FBXW5	NaN	NaN	-0.209365	NaN	0.37433	NaN	NaN	NaN	NaN	NaN	2	2	5.5	63.922	3.7583	39665000	566	1	0	0	1	0	0	0	0
190	O00258;A0A096LNT6;H7BYE5;B7Z1T1;O00258-2	Tail-anchored protein insertion receptor WRB	WRB	NaN	NaN	NaN	NaN	-0.149545	0.623195	0.245073	0.789107	0.434134	0.418369	2	2	12.1	19.779	5.1622	124010000	174	1	2	0	0	1	1	0	0
191	A0A096LNX8		SCARF2	NaN	NaN	NaN	NaN	-0.122843	NaN	0.182244	NaN	NaN	NaN	3	3	3.6	92.383	10.406	158470000	871	1	2	0	0	0	0	0	0
193	A0A096LP10;Q9NP73-2;Q9NP73;A0A096LNJ4;A0A087WX43;D6RE84;A0A087WTT9;A0A1B0GVW6;A0A096LNL2;A0A087WT15;Q9NP73-3	Putative bifunctional UDP-N-acetylglucosamine transferase and deubiquitinase ALG13	ALG13	NaN	NaN	0.05864	NaN	NaN	NaN	0.0370139	NaN	NaN	NaN	4	4	20.4	17.801	2.1468	27565000	162	0	1	0	8	0	0	0	0
194	A0A096LP22;Q86Y79;A0A096LP34;C9J7Z1	Probable peptidyl-tRNA hydrolase	PTRH1	-0.334738	-0.173477	0.222194	NaN	NaN	NaN	NaN	NaN	-0.173477	0.28657	2	2	20.3	18.43	3.3202	46569000	172	0	0	1	1	0	0	1	0
195	A0A096LP25;Q6ZSR9;A0A096LNZ0;A0A096LP60	Uncharacterized protein FLJ45252	AAK1	-0.079019	-0.117964	NaN	NaN	0.0238	0.396311	-0.0989599	0.0126976	-0.0331607	0.192157	20	18	60.5	54.448	162.79	3455700000	511	10	10	4	0	5	14	5	0
196	A0A096LP69;A8MQT7;P14209-2	CD99 antigen	CD99	0.0734578	NaN	0.26148	NaN	NaN	NaN	NaN	NaN	NaN	NaN	4	1	45.1	18.777	1.3952	2193200	184	0	0	1	1	0	0	0	0
197	A0A096LP75;C4AMC7;Q6VEQ5;A0A096LP26;A0A096LNU2;A8K0Z3;A8MWX3	Putative WAS protein family homolog 3;WAS protein family homolog 2;WAS protein family homolog 1	WASH3P;WASH2P;WASH1	-0.06209	0.203981	-0.0353684	0.456325	-0.0835195	-0.245512	-0.319984	0.157141	-0.0487292	0.253166	15	8	27.6	50.073	45.069	553480000	464	1	2	2	5	2	3	2	2
198	A0A0A0MR88;A0A096LPC5;Q9Y4E1;Q9Y4E1-6;Q9Y4E1-2;Q9Y4E1-4;J3KP36;Q9Y4E1-3;Q9Y4E1-5;Q5SRD0;A0A0A0MT65;B1AP61	WASH complex subunit FAM21C	FAM21C	0.299343	NaN	NaN	NaN	0.0940018	0.0071823	-0.170196	0.104479	0.0940018	0.170262	42	10	49.1	147.05	249.78	1243800000	1341	4	10	1	0	2	5	0	0
199	A0A096LPI6;P30042;A0A0B4J2D5;A0A096LNH5;H7C1F6;H7C2G3;A0A096LP73;F2Z2Q0;A0A096LP12;A0A096LNJ1	ES1 protein homolog, mitochondrial	C21orf33	NaN	NaN	-0.153656	-0.225486	NaN	-0.0524634	NaN	-0.508464	-0.189571	0.195627	13	2	62.7	30.376	120.1	486920000	279	0	0	0	1	2	1	0	1
200	Q9Y4K4;A0A0A0MQR1;G3V4T8;G3V3V7;G3V4Q4;G3V5C6	Mitogen-activated protein kinase kinase kinase kinase 5;Mitogen-activated protein kinase kinase kinase kinase	MAP4K5	0.00631738	0.274117	-0.0355498	0.382679	0.235879	-0.0275349	0.0125372	0.201313	0.106925	0.161342	24	24	34.4	95.039	115.81	2808600000	846	10	12	12	9	4	12	8	1
201	Q9BY42;A0A0A0MQR2;A2A2L5;A2A2L6	Protein RTF2 homolog	RTFDC1	-0.0363506	0.0635396	NaN	NaN	0.0712054	-0.193231	0.595254	-0.415219	0.0135945	0.338612	7	7	24.8	33.886	21.348	617470000	306	2	4	10	0	2	3	7	0
202	Q53H96;A0A0A0MQS1;Q53H96-2;B5MD87;F8WEI0;A0A087WTU2	Pyrroline-5-carboxylate reductase 3;Pyrroline-5-carboxylate reductase	PYCRL	NaN	0.165628	-0.0561636	-0.433544	-0.343442	-0.140438	-0.461846	-0.173211	-0.173211	0.224371	10	10	42	28.663	43.971	1721400000	274	1	5	0	8	2	2	2	2
203	Q16363;A0A0A0MTC7;A0A0A0MQS9;Q16363-2;H0Y351;H0YAQ5;E5RFQ2	Laminin subunit alpha-4	LAMA4	-1.63177	-0.942121	-0.23051	NaN	NaN	NaN	NaN	NaN	-0.94212	0.700658	8	8	5.7	202.52	41.408	129470000	1823	0	0	1	1	0	0	2	0
204	Q9BV38;U3KQC1;A0A0A0MQU0;K7EIR0;K7EML4;A0A087X237;K7EKX5;U3KQK3	WD repeat-containing protein 18	WDR18	0.158248	0.174689	-0.0693956	0.0590839	-0.102104	-0.246494	0.140754	0.214742	0.0999189	0.163621	14	14	34	47.405	83.594	2101200000	432	8	3	6	6	2	9	6	1
205	Q96I15;H7C1S7;H7C3V9;H7C277;A0A0A0MQU4;Q96I15-2	Selenocysteine lyase	SCLY	-0.167413	0.36982	NaN	NaN	NaN	NaN	NaN	NaN	NaN	NaN	1	1	3.8	48.148	2.8605	5464600	445	0	0	1	0	0	0	1	0
206	Q9HD67;A0A0A0MQX1;E9PEW5;Q9HD67-3;D6RGD1	Unconventional myosin-X	MYO10	0.237841	0.132883	-0.0556576	-0.0652187	0.422659	-0.0967127	0.0314873	0.264068	0.0821854	0.187231	13	12	8.5	237.34	33.36	433460000	2058	1	2	2	2	1	5	2	2
207	Q9NR56;C9JP00;A0A0A0MQX8;Q9NR56-7;Q86VM6;Q9NUK0;B1AKI6;Q9NUK0-2;C9J4T8;Q9NUK0-4;Q9NUK0-3;C9JCX1;H7C4Y1	Muscleblind-like protein 1	MBNL1	0.0565808	NaN	-0.0622177	NaN	NaN	0.149399	NaN	0.592946	0.10299	0.285944	13	2	38.9	41.817	31.573	161680000	388	0	0	1	1	3	1	0	0
208	Q9BVC4;H3BR25;H3BPT1;H3BN58;H3BSZ4;A0A0A0MR05;Q9BVC4-4;H3BM50;H3BPU5;Q9BVC4-5;H3BR38;H3BQ74;I3L2E7;Q9BVC4-3	Target of rapamycin complex subunit LST8	MLST8	-0.254707	NaN	0.00591666	0.138604	0.00755085	NaN	-0.11904	-0.290469	-0.0565617	0.166737	5	5	31	35.876	40.293	323460000	326	1	2	2	1	0	1	0	1
210	P98175-2;P98175;A0A0A0MR66;P78332-2	RNA-binding protein 10	RBM10	0.14666	0.255033	NaN	NaN	0.0770399	NaN	0.566404	NaN	0.200847	0.216196	25	3	33	103.43	216.06	350910000	929	1	1	1	0	0	0	3	0
213	O95544;A0A0A0MR98;O95544-3;O95544-2;J3KTI3	NAD kinase	NADK	NaN	NaN	NaN	-1.52389	0.31034	NaN	0.0298252	0.237166	0.133495	0.866354	3	3	7.4	49.228	4.4667	95977000	446	1	1	0	0	0	2	0	1
214	Q8WXG6;Q8WXG6-3;A0A0A0MRB5;Q8WXG6-6;Q8WXG6-8;Q8WXG6-5;Q8WXG6-4;Q8WXG6-7;Q8WXG6-2;F8W8U2;A0A0U1RR25;C9JM97;C9JLZ9;C9K0L0	MAP kinase-activating death domain protein	MADD	NaN	NaN	NaN	NaN	NaN	0.42492	0.156961	0.590802	0.42492	0.218913	9	9	8	183.3	11.919	116450000	1647	0	1	0	0	1	1	0	0
217	Q9ULH1;A0A0A0MRE5;Q9ULH1-2;H0YBF7;H0YBM4;E5RHD7;E5RFD9	Arf-GAP with SH3 domain, ANK repeat and PH domain-containing protein 1	ASAP1	-0.0220999	0.0918669	-0.127288	NaN	-0.171031	-0.241206	-0.0147898	0.0193458	-0.0220999	0.117075	26	22	28.5	125.5	307.71	2506700000	1129	7	11	2	2	4	10	2	0
218	O94967;A0A0A0MRE6;O94967-2;O94967-3;O94967-4;E9PKZ6;E9PR96	WD repeat-containing protein 47	WDR47	-0.00217962	NaN	NaN	NaN	-0.0820824	NaN	-0.311988	-0.445484	-0.197035	0.204455	6	6	9.9	101.95	7.1256	276560000	919	3	3	1	0	0	3	0	0
219	Q8IXQ4;A0A0A0MRI1;Q8IXQ4-2;Q8IXQ4-3	GPALPP motifs-containing protein 1	GPALPP1	NaN	NaN	NaN	NaN	-0.0429276	-0.570067	0.0660912	0.0754834	0.0115818	0.306227	3	3	9.7	38.141	7.7016	181480000	340	1	2	0	0	1	1	0	0
222	Q5VT25;A0A0A0MRJ0;Q5VT25-4;Q5VT25-5;Q5VT25-2;Q5VT25-6;Q5VT25-3;A0A0A0MRJ1;H0Y5V1;H0Y7V8;H0Y6V3;H0Y6R0;Q09013;M0R333;Q09013-12;Q09013-10;Q09013-2;Q09013-8;Q09013-5;Q09013-7;Q09013-11;Q09013-15;Q09013-16;Q09013-6;Q09013-1	Serine/threonine-protein kinase MRCK alpha;Non-specific serine/threonine protein kinase	CDC42BPA	-0.0558188	0.0815647	-0.194015	-0.295063	-0.0342861	0.38423	0.067172	0.0759269	0.016443	0.204746	38	31	24.9	197.3	72.103	1615600000	1732	5	9	12	10	4	8	10	1
223	Q13505;A0A0A0MRK6;Q13505-3;A0A0C4DFQ1;Q13505-2	Metaxin-1	MTX1	-0.117043	-0.126007	-0.0620791	0.927611	-0.0265542	0.0350513	-0.0323203	0.066549	-0.0294372	0.347643	10	10	24.9	51.476	88.437	2147000000	466	6	4	11	5	2	7	10	2
224	A0A0A0MRM8;Q9UM54-5;Q9UM54-6;Q9UM54-2;Q9UM54;Q9UM54-4;E7EW20;Q9UM54-1;A0A0D9SGC1;Q5JVM0	Unconventional myosin-VI	MYO6	0.206955	0.291974	0.114472	NaN	0.261248	0.155614	0.185109	0.140326	0.185109	0.0646096	52	52	47.7	145.01	323.31	8545000000	1253	26	26	22	23	17	28	24	0
225	O14772;A0A0A0MRP2;H0YDF0;O14772-2	Fucose-1-phosphate guanylyltransferase	FPGT	-0.341598	-0.0810659	NaN	NaN	NaN	-0.0288202	NaN	0.0108684	-0.0549431	0.158823	5	5	18.9	66.598	4.362	125010000	594	0	0	1	0	2	1	1	0
227	Q96BW1;A0A0A0MRR5;Q96BW1-3;E9PSD7	Uracil phosphoribosyltransferase homolog	UPRT	NaN	NaN	NaN	NaN	-0.551151	NaN	0.189458	-0.0351281	-0.0351281	0.379741	3	2	13.3	33.786	7.3326	131090000	309	1	1	0	0	0	1	0	0
[truncated: 6,312 more rows]
