# Supplementary material for: Cancer-associated fibroblasts require proline synthesis by PYCR1 for the deposition of pro-tumorigenic extracellular matrix
Source: Nat Metab. 2022 Jun 27;4(6):693–710. doi: 10.1038/s42255-022-00582-0 (PMC9236907; doi:10.1038/s42255-022-00582-0)
Supplement: Supplementary file 9 — Phosphoproteome of mammary cCAF and cNF. [file 42255_2022_582_MOESM9_ESM.xlsx]

## Sheet: Phosphoproteome_iNF-iCAF
Unique identifier	MaxQuant ID	Proteins (Uniprot IDs)	Leading proteins (Uniprot ID)	Amino acid	Position	Protein names	Gene names	iCAF/iNF Fw_01 (log2)	iCAF/iNF Rev_01 (log2)	Multiplicity	Localization prob	Score diff	PEP	Score	Delta score	Score for localization	Intensity	Sequence window	Phospho (STY) Probabilities	Phospho (STY) Score diffs
UID14930	5279	P08559;P08559-3;P08559-4;P08559-2;Q5JPU3;P29803	P08559	S	300	Pyruvate dehydrogenase E1 component subunit alpha, somatic form, mitochondrial;Pyruvate dehydrogenase E1 component subunit alpha, testis-specific form, mitochondrial	PDHA1;PDHA2	-2.42213	-2.20085	___2	1	61.9213	2.86753e-23	168.99	165.2	144.79	8.66616	QTYRYHGHSMSDPGVSYRTREEIQEVRSKSD	YHGHS(0.292)MS(0.708)DPGVS(1)YR	Y(-52.35)HGHS(-3.84)MS(3.84)DPGVS(61.92)Y(-85.32)R
UID14929	5277	P08559;P08559-3;P08559-4;P08559-2;Q5JPU3;P29803	P08559	S	293	Pyruvate dehydrogenase E1 component subunit alpha, somatic form, mitochondrial;Pyruvate dehydrogenase E1 component subunit alpha, testis-specific form, mitochondrial	PDHA1;PDHA2	-2.4236	-2.20085	___2	0.999985	48.3803	1.04616e-29	178	178	137.89	8.7962	GPILMELQTYRYHGHSMSDPGVSYRTREEIQ	YHGHS(1)MSDPGVS(1)YR	Y(-76.79)HGHS(48.38)MS(-48.38)DPGVS(61.3)Y(-62.51)R
UID3730	5277	P08559;P08559-3;P08559-4;P08559-2;Q5JPU3;P29803	P08559	S	293	Pyruvate dehydrogenase E1 component subunit alpha, somatic form, mitochondrial;Pyruvate dehydrogenase E1 component subunit alpha, testis-specific form, mitochondrial	PDHA1;PDHA2	-0.482291	-0.366364	___1	0.999985	48.3803	1.04616e-29	178	178	137.89	8.7962	GPILMELQTYRYHGHSMSDPGVSYRTREEIQ	YHGHS(1)MSDPGVS(1)YR	Y(-76.79)HGHS(48.38)MS(-48.38)DPGVS(61.3)Y(-62.51)R
UID3729	5276	P08559;P08559-3;P08559-4;P08559-2	P08559	S	232	Pyruvate dehydrogenase E1 component subunit alpha, somatic form, mitochondrial	PDHA1	-0.445735	-0.907045	___1	0.933512	11.4738	5.8835e-05	119.74	109.74	107.09	6.84413	PCIFICENNRYGMGTSVERAAASTDYYKRGD	YGMGT(0.066)S(0.934)VER	Y(-81.05)GMGT(-11.47)S(11.47)VER
UID7354	10263	Q8NE71;Q8NE71-2;Q5STZ8;F5GYK6	Q8NE71	S	109	ATP-binding cassette sub-family F member 1	ABCF1	-0.143707	0.0544072	___1	1	48.1181	3.13404e-24	198.73	182.21	48.118	8.97476	EKELMERLKKLSVPTSDEEDEVPAPKPRGGK	KLS(1)VPT(1)S(1)DEEDEVPAPKPR	KLS(48.12)VPT(48.12)S(48.12)DEEDEVPAPKPR
UID18553	10263	Q8NE71;Q8NE71-2;Q5STZ8;F5GYK6	Q8NE71	S	109	ATP-binding cassette sub-family F member 1	ABCF1	-0.0702696	-0.100036	___2	1	48.1181	3.13404e-24	198.73	182.21	48.118	8.97476	EKELMERLKKLSVPTSDEEDEVPAPKPRGGK	KLS(1)VPT(1)S(1)DEEDEVPAPKPR	KLS(48.12)VPT(48.12)S(48.12)DEEDEVPAPKPR
UID29752	10263	Q8NE71;Q8NE71-2;Q5STZ8;F5GYK6	Q8NE71	S	109	ATP-binding cassette sub-family F member 1	ABCF1	0.217851	0.434637	___3	1	48.1181	3.13404e-24	198.73	182.21	48.118	8.97476	EKELMERLKKLSVPTSDEEDEVPAPKPRGGK	KLS(1)VPT(1)S(1)DEEDEVPAPKPR	KLS(48.12)VPT(48.12)S(48.12)DEEDEVPAPKPR
UID7352	10261	Q8NE71;Q8NE71-2;Q5STZ8;F5GYK6	Q8NE71	S	140	ATP-binding cassette sub-family F member 1	ABCF1	NaN	NaN	___1	1	51.3213	1.4456e-26	151.06	151.06	51.321	8.4815	KTKGGNVFAALIQDQSEEEEEEEKHPPKPAK	GGNVFAALIQDQS(1)EEEEEEEKHPPK	GGNVFAALIQDQS(51.32)EEEEEEEKHPPK
UID64	82	Q8IZP0;Q8IZP0-3;Q8IZP0-2;Q8IZP0-10;Q8IZP0-8;F5H1G9;Q8IZP0-7;F8WA55;Q8IZP0-4;Q8IZP0-5;Q8IZP0-6;Q8IZP0-9;F8WA56;Q8IZP0-12;A6NFN2;Q8IZP0-11	Q8IZP0	S	183	Abl interactor 1	ABI1	-0.222279	-0.14104	___1	0.997604	27.4972	1.07714e-06	92.913	80.988	92.913	8.02645	TGTLSRTNPPTQKPPSPPMSGRGTLGRNTPY	TNPPTQKPPS(0.998)PPMS(0.002)GR	T(-38.93)NPPT(-33.06)QKPPS(27.5)PPMS(-27.5)GR
UID11263	82	Q8IZP0;Q8IZP0-3;Q8IZP0-2;Q8IZP0-10;Q8IZP0-8;F5H1G9;Q8IZP0-7;F8WA55;Q8IZP0-4;Q8IZP0-5;Q8IZP0-6;Q8IZP0-9;F8WA56;Q8IZP0-12;A6NFN2;Q8IZP0-11	Q8IZP0	S	183	Abl interactor 1	ABI1	-0.0489195	0.134667	___2	0.997604	27.4972	1.07714e-06	92.913	80.988	92.913	8.02645	TGTLSRTNPPTQKPPSPPMSGRGTLGRNTPY	TNPPTQKPPS(0.998)PPMS(0.002)GR	T(-38.93)NPPT(-33.06)QKPPS(27.5)PPMS(-27.5)GR
UID11261	80	Q8IZP0;Q8IZP0-3;Q8IZP0-2;Q8IZP0-10;Q8IZP0-8;F5H1G9;Q8IZP0-7;F8WA55;Q8IZP0-4;Q8IZP0-5;Q8IZP0-6;Q8IZP0-9;F8WA56;Q8IZP0-12;A6NFN2;Q8IZP0-11	Q8IZP0	S	225	Abl interactor 1	ABI1	0.769433	NaN	___2	0.999938	42.4318	4.22898e-17	138.78	138.78	138.78	7.51461	PNDYMTSPARLGSQHSPGRTASLNQRPRTHS	LGSQHS(1)PGRT(0.012)AS(0.988)LNQRPR	LGS(-42.43)QHS(42.43)PGRT(-19.33)AS(19.33)LNQRPR
UID62	80	Q8IZP0;Q8IZP0-3;Q8IZP0-2;Q8IZP0-10;Q8IZP0-8;F5H1G9;Q8IZP0-7;F8WA55;Q8IZP0-4;Q8IZP0-5;Q8IZP0-6;Q8IZP0-9;F8WA56;Q8IZP0-12;A6NFN2;Q8IZP0-11	Q8IZP0	S	225	Abl interactor 1	ABI1	NaN	NaN	___1	0.999938	42.4318	4.22898e-17	138.78	138.78	138.78	7.51461	PNDYMTSPARLGSQHSPGRTASLNQRPRTHS	LGSQHS(1)PGRT(0.012)AS(0.988)LNQRPR	LGS(-42.43)QHS(42.43)PGRT(-19.33)AS(19.33)LNQRPR
UID5295	7354	Q13085;Q13085-4;Q13085-2	Q13085	S	80	Acetyl-CoA carboxylase 1;Biotin carboxylase	ACACA	-0.0710726	0.0129411	___1	0.998194	27.8187	0.000688908	87.719	71.048	85.402	6.46995	SSLQDGLALHIRSSMSGLHLVKQGRDRKKID	SS(0.002)MS(0.998)GLHLVK	S(-38.05)S(-27.82)MS(27.82)GLHLVK
UID16493	7353	Q13085;Q13085-4;Q13085-2;Q13085-3	Q13085	S	1263	Acetyl-CoA carboxylase 1;Biotin carboxylase	ACACA	NaN	0.53667	___2	0.988307	19.3803	4.6824e-30	133.71	133.71	133.71	7.0693	IFDEVMGCFSDSPPQSPTFPEAGHTSLYDED	IFDEVMGCFS(0.167)DS(0.833)PPQS(0.988)PT(0.012)FPEAGHTSLYDEDKVPR	IFDEVMGCFS(-6.98)DS(6.98)PPQS(19.38)PT(-19.38)FPEAGHT(-43.48)S(-42.54)LY(-52.87)DEDKVPR
UID10538	15217	P78536	P78536	T	735	Disintegrin and metalloproteinase domain-containing protein 17	ADAM17	0.288299	1.00092	___1	1	54.2806	4.48261e-05	99.238	99.238	54.281	7.23962	DSASVRIIKPFPAPQTPGRLQPAPVIPSAPA	IIKPFPAPQT(1)PGR	IIKPFPAPQT(54.28)PGR
UID4259	5953	P35611;P35611-3;P35612;C9JTM0;Q9UEY8-2;Q9UEY8	P35611;Q9UEY8-2	S	726	Alpha-adducin;Beta-adducin;Gamma-adducin	ADD1;ADD2;ADD3	-0.46905	-0.523863	___1	1	90.8606	0.000235161	143.7	38.602	90.861	8.1411	PGKSPSKKKKKFRTPSFLKKSKKKSDS____;PSKSPSKKKKKFRTPSFLKKNKKKEKVEA__	FRT(1)PS(1)FLKK	FRT(90.86)PS(90.86)FLKK
UID15458	5953	P35611;P35611-3;P35612;C9JTM0;Q9UEY8-2;Q9UEY8	P35611;Q9UEY8-2	S	726	Alpha-adducin;Beta-adducin;Gamma-adducin	ADD1;ADD2;ADD3	NaN	-0.757194	___2	1	90.8606	0.000235161	143.7	38.602	90.861	8.1411	PGKSPSKKKKKFRTPSFLKKSKKKSDS____;PSKSPSKKKKKFRTPSFLKKNKKKEKVEA__	FRT(1)PS(1)FLKK	FRT(90.86)PS(90.86)FLKK
UID4091	5749	P25098	P25098	S	670	Beta-adrenergic receptor kinase 1	ADRBK1	0.436375	-0.0668125	___1	0.999999	62.2029	3.84616e-08	117.2	98.875	113.28	7.11647	QQLVQRVPKMKNKPRSPVVELSKVPLVQRGS	NKPRS(1)PVVELSK	NKPRS(62.2)PVVELS(-62.2)K
UID16403	7229	Q12802;Q12802-2;Q12802-4;H0YMW2;H0YLH1	Q12802	S	1565	A-kinase anchor protein 13	AKAP13	-0.100546	0.0354905	___2	1	68.4887	3.01692e-13	135.38	135.38	135.38	8.26597	VLRSSMRSLSPFRRHSWGPGKNAASDAEMNH	S(0.024)LS(0.976)PFRRHS(1)WGPGK	S(-16)LS(16)PFRRHS(68.49)WGPGK
UID4211	5894	P31749;B7Z5R1;G3V3K5	P31749	S	129	RAC-alpha serine/threonine-protein kinase	AKT1	-0.14626	NaN	___1	0.998517	28.6443	1.29898e-13	105.7	105.7	70.316	7.47605	EEEEMDFRSGSPSDNSGAEEMEVSLAKPKHR	S(0.334)GS(0.39)PS(0.278)DNS(0.999)GAEEMEVSLAK	S(-0.68)GS(0.68)PS(-1.48)DNS(28.64)GAEEMEVS(-41.14)LAK
UID4209	5892	P31749;B7Z5R1;G3V3K5	P31749	S	124	RAC-alpha serine/threonine-protein kinase	AKT1	0.000288558	0.173905	___1	0.998163	28.9786	1.70129e-57	210.22	210.22	210.22	8.12303	GLKKQEEEEMDFRSGSPSDNSGAEEMEVSLA	S(0.001)GS(0.998)PS(0.001)DNSGAEEMEVSLAKPK	S(-28.98)GS(28.98)PS(-32.4)DNS(-67.82)GAEEMEVS(-182.46)LAKPK
UID26607	5892	P31749;B7Z5R1;G3V3K5	P31749	S	124	RAC-alpha serine/threonine-protein kinase	AKT1	0.0280033	NaN	___3	0.998163	28.9786	1.70129e-57	210.22	210.22	210.22	8.12303	GLKKQEEEEMDFRSGSPSDNSGAEEMEVSLA	S(0.001)GS(0.998)PS(0.001)DNSGAEEMEVSLAKPK	S(-28.98)GS(28.98)PS(-32.4)DNS(-67.82)GAEEMEVS(-182.46)LAKPK
UID26609	5894	P31749;B7Z5R1;G3V3K5	P31749	S	129	RAC-alpha serine/threonine-protein kinase	AKT1	0.0280033	NaN	___3	0.998517	28.6443	1.29898e-13	105.7	105.7	70.316	7.47605	EEEEMDFRSGSPSDNSGAEEMEVSLAKPKHR	S(0.334)GS(0.39)PS(0.278)DNS(0.999)GAEEMEVSLAK	S(-0.68)GS(0.68)PS(-1.48)DNS(28.64)GAEEMEVS(-41.14)LAK
UID15408	5892	P31749;B7Z5R1;G3V3K5	P31749	S	124	RAC-alpha serine/threonine-protein kinase	AKT1	0.0454429	-0.472696	___2	0.998163	28.9786	1.70129e-57	210.22	210.22	210.22	8.12303	GLKKQEEEEMDFRSGSPSDNSGAEEMEVSLA	S(0.001)GS(0.998)PS(0.001)DNSGAEEMEVSLAKPK	S(-28.98)GS(28.98)PS(-32.4)DNS(-67.82)GAEEMEVS(-182.46)LAKPK
UID15410	5894	P31749;B7Z5R1;G3V3K5	P31749	S	129	RAC-alpha serine/threonine-protein kinase	AKT1	0.240375	-0.843904	___2	0.998517	28.6443	1.29898e-13	105.7	105.7	70.316	7.47605	EEEEMDFRSGSPSDNSGAEEMEVSLAKPKHR	S(0.334)GS(0.39)PS(0.278)DNS(0.999)GAEEMEVSLAK	S(-0.68)GS(0.68)PS(-1.48)DNS(28.64)GAEEMEVS(-41.14)LAK
UID15411	5895	P31749;B7Z5R1;G3V2I6	P31749	S	473	RAC-alpha serine/threonine-protein kinase	AKT1	NaN	0.84957	___2	0.99828	27.7689	0.0002545	92.474	89.979	92.474	6.57176	MECVDSERRPHFPQFSYSASGTA________	RPHFPQFS(0.998)YS(0.003)AS(0.888)GT(0.111)A	RPHFPQFS(27.77)Y(-59.62)S(-27.05)AS(9.05)GT(-9.05)A
UID7797	10895	Q96B36;J3KPM3;Q96B36-2	Q96B36	S	183	Proline-rich AKT1 substrate 1	AKT1S1	0.773743	0.437701	___1	1	67.1492	2.47221e-14	138.21	115.36	124.42	8.57793	SVPPASALPTQQYAKSLPVSVPVWGFKEKRT	S(1)LPVSVPVWGFK	S(67.15)LPVS(-67.15)VPVWGFK
UID10915	16000	Q96B36;J3KPM3;Q96B36-2	Q96B36	T	246	Proline-rich AKT1 substrate 1	AKT1S1	1.05582	0.256804	___1	0.999662	34.711	5.97554e-05	150.15	128.37	149.17	8.28292	EDTQVFGDLPRPRLNTSDFQKLKRKY_____	LNT(1)SDFQK	LNT(34.71)S(-34.71)DFQK
UID19732	11902	Q9H1A4	Q9H1A4	S	355	Anaphase-promoting complex subunit 1	ANAPC1	-0.0884234	NaN	___2	0.999991	49.2932	0.00346375	57.802	52.802	57.802	6.29861	RSPSISNMAALSRAHSPALGVHSFSGVQRFN	AHS(1)PALGVHS(0.766)FS(0.234)GVQR	AHS(49.29)PALGVHS(5.15)FS(-5.15)GVQR
UID10370	14875	P07355;P07355-2;H0YN42;H0YMD0;H0YMU9;A6NMY6;H0YKS4;H0YMM1;H0YKZ7;H0YLV6;H0YMT9;H0YKX9;H0YKL9;H0YMW4;H0YKV8;H0YMD9;H0YKN4;H0YNB8	P07355	T	19	Annexin A2;Annexin;Putative annexin A2-like protein	ANXA2;ANXA2P2	-0.601256	-0.241474	___1	0.952778	13.8726	4.46564e-21	153.56	125.85	153.56	7.75768	VHEILCKLSLEGDHSTPPSAYGSVKAYTNFD	LSLEGDHS(0.039)T(0.953)PPS(0.008)AYGSVK	LS(-109.72)LEGDHS(-13.87)T(13.87)PPS(-20.73)AY(-75.12)GS(-39.1)VK
UID3708	5239	P07355;P07355-2;H0YN42;H0YMD0;H0YMU9;A6NMY6;H0YKS4;H0YMM1;H0YKZ7;H0YLV6;H0YMT9;H0YKX9;H0YKL9;H0YMW4;H0YKV8;H0YMD9;H0YKN4;H0YNB8	P07355	S	26	Annexin A2;Annexin;Putative annexin A2-like protein	ANXA2;ANXA2P2	1.65448	0.0795085	___1	0.999857	38.4557	4.14288e-30	176.1	176.1	176.1	7.54437	LSLEGDHSTPPSAYGSVKAYTNFDAERDALN	LSLEGDHSTPPSAYGS(1)VK	LS(-152.59)LEGDHS(-99.61)T(-86.44)PPS(-38.46)AY(-86.18)GS(38.46)VK
UID3706	5236	P07355;P07355-2;H0YN42;H0YMD0;H0YMU9;A6NMY6;H0YKS4;H0YMM1;H0YKZ7;H0YLV6;H0YMT9;H0YKX9;H0YKL9;H0YMW4;H0YKV8;H0YMD9;H0YKN4;H0YNB8	P07355	S	12	Annexin A2;Annexin;Putative annexin A2-like protein	ANXA2;ANXA2P2	-0.208294	0.00634731	___1	0.999999	65.1237	3.84671e-91	238.37	238.37	238.37	8.48582	____MSTVHEILCKLSLEGDHSTPPSAYGSV	STVHEILCKLS(1)LEGDHSTPPSAYGSVK	S(-128.14)T(-128.14)VHEILCKLS(65.12)LEGDHS(-65.12)T(-65.12)PPS(-104.58)AY(-147.68)GS(-131.93)VK
UID10074	14282	Q96CW1;Q96CW1-2;E9PFW3	Q96CW1	T	156	AP-2 complex subunit mu	AP2M1	NaN	NaN	___1	0.999925	41.6055	3.37975e-07	79.426	76.588	79.426	7.01611	QHQTKEEQSQITSQVTGQIGWRREGIKYRRN	EEQSQITSQVT(1)GQIGWRREGIK	EEQS(-63.44)QIT(-53.07)S(-41.61)QVT(41.61)GQIGWRREGIK
UID4084	5738	P25054;P25054-2	P25054	S	1360	Adenomatous polyposis coli protein	APC	NaN	0.120529	___1	0.972926	15.7307	2.86821e-07	106.93	72.665	81.077	6.31471	ESARHKAVEFSSGAKSPSKSGAQTPKSPPEH	AVEFSS(0.001)GAKS(0.973)PS(0.026)K	AVEFS(-35.46)S(-30.87)GAKS(15.73)PS(-15.73)K
UID1247	1833	P10275;E9PEG3;E7EVX6;F5GZG9	P10275	S	94	Androgen receptor	AR	-0.384734	-0.70982	___1	1	44.5774	3.9463e-06	85.087	85.087	44.577	7.00312	ETSPRQQQQQQGEDGSPQAHRRGPTGYLVLD	QQQQQQGEDGS(1)PQAHR	QQQQQQGEDGS(44.58)PQAHR
UID14978	5340	P10398	P10398	S	257	Serine/threonine-protein kinase A-Raf	ARAF	-0.575486	NaN	___2	0.995585	23.5317	1.08494e-09	96.793	90.587	82.109	7.28339	DAAGSRGGSDGTPRGSPSPASVSSGRKSPHS	GS(0.996)PS(0.004)PASVSSGR	GS(23.53)PS(-23.53)PAS(-69.44)VS(-77.29)S(-76.98)GR
UID3779	5340	P10398	P10398	S	257	Serine/threonine-protein kinase A-Raf	ARAF	-0.257476	-0.0315363	___1	0.995585	23.5317	1.08494e-09	96.793	90.587	82.109	7.28339	DAAGSRGGSDGTPRGSPSPASVSSGRKSPHS	GS(0.996)PS(0.004)PASVSSGR	GS(23.53)PS(-23.53)PAS(-69.44)VS(-77.29)S(-76.98)GR
UID3782	5347	P10398	P10398	S	582	Serine/threonine-protein kinase A-Raf	ARAF	-0.0513095	0.0184104	___1	0.999995	53.4812	2.47011e-09	137.78	123.33	124.42	8.17234	IELLQRSLPKIERSASEPSLHRTQADELPAC	SAS(1)EPSLHR	S(-53.48)AS(53.48)EPS(-65.22)LHR
UID4674	6519	P53367;P53367-2	P53367	S	132	Arfaptin-1	ARFIP1	NaN	NaN	___1	0.999998	58.0633	0.000111955	143.22	143.22	143.22	6.85035	IKNPAMEKLELVRKWSLNTYKCTRQIISEKL	KWS(1)LNTYK	KWS(58.06)LNT(-58.06)Y(-117.66)K
UID11532	479	Q7Z5H3;B4DED8;Q7Z5H3-2;D6RBJ8	Q7Z5H3	S	16	Rho GTPase-activating protein 22	ARHGAP22	NaN	NaN	___2	0.999993	49.2196	1.47747e-08	92.01	92.01	92.01	6.37694	MLSPKIRQARRARSKSLVMGEQSRSPGRMPC	S(1)LVMGEQS(0.615)RS(0.385)PGRMPCPHR	S(49.22)LVMGEQS(2.03)RS(-2.03)PGRMPCPHR
UID334	481	Q7Z5H3;B4DED8;Q7Z5H3-2;Q7Z5H3-4;D6R9V6;A6NJ38;A6NHM7;Q7Z5H3-3	Q7Z5H3	S	395	Rho GTPase-activating protein 22	ARHGAP22	NaN	NaN	___1	0.919846	13.6084	0.00450085	56.817	51.102	56.817	5.90976	QGEPGGPGLPAHRTSSLDGAAVAVLSRTAPT	T(0.04)S(0.04)S(0.92)LDGAAVAVLSR	T(-13.61)S(-13.61)S(13.61)LDGAAVAVLS(-53.96)R
UID12155	1420	Q8N264;D6RCP5;Q8N264-3;Q8N264-2	Q8N264	S	391	Rho GTPase-activating protein 24	ARHGAP24	NaN	NaN	___2	0.950049	12.8871	5.94797e-06	89.043	85.634	89.043	6.25319	WDKSESPQRSSMNNGSPTALSGSKTNSPKNS	SSMNNGS(0.95)PT(0.05)ALS(0.025)GS(0.975)K	S(-67.14)S(-66.71)MNNGS(12.89)PT(-12.89)ALS(-16.05)GS(16.05)K
UID11198	16620	Q9NRY4	Q9NRY4	Y	1105	Rho GTPase-activating protein 35	ARHGAP35	0.00158601	NaN	___1	0.998614	28.5772	6.80448e-35	181.51	181.51	181.51	7.405	PMDAVVKPRNEEENIYSVPHDSTQGKIITIR	NEEENIY(0.999)S(0.001)VPHDSTQGK	NEEENIY(28.58)S(-28.58)VPHDS(-66.96)T(-73.07)QGK
UID8887	12388	Q9NRY4	Q9NRY4	S	1150	Rho GTPase-activating protein 35	ARHGAP35	-0.135459	-0.10044	___1	1	54.005	3.6446e-06	99.344	83.957	54.005	6.44576	DSEMDTSSLERGRKVSIVSKPVLYRTRCTRL	VS(1)IVS(1)KPVLY(1)RT(1)R	VS(54.01)IVS(54.01)KPVLY(54.01)RT(54.01)R
UID8889	12390	Q9NRY4	Q9NRY4	S	1221	Rho GTPase-activating protein 35	ARHGAP35	NaN	-0.0795658	___1	1	69.8152	0.00269072	69.815	9.174	69.815	5.95959	PYETDEDPRRRNILRSLRRNTKKPKPKPRPS	NILRS(1)LRR	NILRS(69.82)LRR
UID4650	6492	P52565;J3KTF8;J3QQX2;J3KRE2;A8MXW0;J3KRY1;J3KS60	P52565	S	34	Rho GDP-dissociation inhibitor 1	ARHGDIA	NaN	-0.0415233	___1	1	133.16	1.9998e-15	135.91	126.85	135.91	6.75897	EEDEHSVNYKPPAQKSIQEIQELDKDDESLR	S(1)IQEIQELDKDDESLRK	S(133.16)IQEIQELDKDDES(-133.16)LRK
UID6412	8940	Q92974;Q5VY93;Q92974-2;Q92974-3	Q92974	S	886	Rho guanine nucleotide exchange factor 2	ARHGEF2	0.244887	0.126974	___1	1	82.9712	4.62349e-23	144.08	144.08	117.62	8.41123	AEAPWARRPVDPRRRSLPAGDALYLSFNPPQ	S(1)LPAGDALYLSFNPPQPSR	S(82.97)LPAGDALY(-82.97)LS(-95.05)FNPPQPS(-115.85)R
UID17610	8938	Q92974;Q5VY93;Q92974-2;Q92974-3	Q92974	S	960	Rho guanine nucleotide exchange factor 2	ARHGEF2	0.41792	0.378982	___2	1	47.5704	6.27544e-27	131.27	131.27	47.57	8.07148	TGSEEEGSSRLSPPHSPRDFTRMQDIPEETE	LS(1)PPHS(1)PR	LS(47.57)PPHS(47.57)PR
UID6411	8938	Q92974;Q5VY93;Q92974-2;Q92974-3	Q92974	S	960	Rho guanine nucleotide exchange factor 2	ARHGEF2	NaN	0.284212	___1	1	47.5704	6.27544e-27	131.27	131.27	47.57	8.07148	TGSEEEGSSRLSPPHSPRDFTRMQDIPEETE	LS(1)PPHS(1)PR	LS(47.57)PPHS(47.57)PR
UID584	832	Q15052;Q15052-2;B7Z3C7;B7Z6G2;Q14155-1;B1ALK7;Q14155-5;Q14155;Q14155-2;Q14155-3;Q14155-6;E9PDQ5	Q15052;B7Z6G2	S	600	Rho guanine nucleotide exchange factor 6;Rho guanine nucleotide exchange factor 7	ARHGEF6;ARHGEF7	0.250962	0.38449	___1	0.988381	19.2975	2.48539e-58	233.59	189.54	169.43	7.86137	KPERKPSDEEFASRKSTAALEEDAQILKVIE;KTERKPSEEEYVIRKSTAALEEDAQILKVIE	KS(0.988)T(0.012)AALEEDAQILK	KS(19.3)T(-19.3)AALEEDAQILK
UID72	91	P27540;A6NGV6;P27540-3;F8WAP6	P27540	S	77	Aryl hydrocarbon receptor nuclear translocator	ARNT	-0.463052	-0.24062	___1	1	95.1113	2.31005e-32	195.09	187.82	162.76	7.9995	CDDDQMSNDKERFARSDDEQSSADKERLARE	FARS(1)DDEQSSADKER	FARS(95.11)DDEQS(-95.11)S(-102.69)ADKER
UID2619	3752	P49407;P49407-2;J3KPP7	P49407	S	412	Beta-arrestin-1	ARRB1	0.432211	0.793957	___1	0.999993	51.8352	1.24157e-96	275.14	275.14	234.73	8.39983	KGMKDDKEEEEDGTGSPQLNNR_________	GMKDDKEEEEDGTGS(1)PQLNNR	GMKDDKEEEEDGT(-51.84)GS(51.84)PQLNNR
UID21190	14104	P15336;F5H629;B8ZZU6;E9PBF9;G8JLM5;P15336-3;A4D7V1;E9PEK8;H7C2N6	P15336	T	69	Cyclic AMP-dependent transcription factor ATF-2	ATF2	0.771463	1.70298	___2	0.998615	28.3868	6.28784e-23	173.36	166.98	84.152	7.56047	KFGPARNDSVIVADQTPTPTRFLKNCEEVGL	FGPARNDSVIVADQT(0.999)PT(0.953)PT(0.048)RFLK	FGPARNDS(-53.24)VIVADQT(28.39)PT(13.05)PT(-13.05)RFLK
UID21191	14105	P15336;F5H629;B8ZZU6;E9PBF9;G8JLM5;P15336-3;A4D7V1;E9PEK8;H7C2N6	P15336	T	71	Cyclic AMP-dependent transcription factor ATF-2	ATF2	0.771463	1.70298	___2	0.952897	13.0538	6.28784e-23	173.36	166.98	84.152	7.56047	GPARNDSVIVADQTPTPTRFLKNCEEVGLFN	FGPARNDSVIVADQT(0.999)PT(0.953)PT(0.048)RFLK	FGPARNDS(-53.24)VIVADQT(28.39)PT(13.05)PT(-13.05)RFLK
UID4692	6543	P54253	P54253	S	775	Ataxin-1	ATXN1	-0.247662	-0.206393	___1	1	101.949	5.93616e-13	183.08	161.07	174.87	7.28321	KIEPSKPAATRKRRWSAPESRKLEKSEDEPP	RWS(1)APESR	RWS(101.95)APES(-101.95)R
UID1368	1992	P56817;E9PE65;H7BXJ9;P56817-4;P56817-3;E9PJG7;P56817-2	P56817	S	498	Beta-secretase 1	BACE1	-0.822911	0.321243	___1	1	74.9927	7.27624e-06	95.205	95.205	74.993	6.30384	LRCLRQQHDDFADDISLLK____________	QQHDDFADDIS(1)LLK	QQHDDFADDIS(74.99)LLK
UID7745	10817	Q92934;F5H3B1;F5H1R6	Q92934	S	118	Bcl2 antagonist of cell death	BAD	-0.873661	-1.3151	___1	1	81.9252	4.01813e-08	114.63	103.58	114.63	7.36327	NLWAAQRYGRELRRMSDEFVDSFKKGLPRPK	RMS(1)DEFVDSFKK	RMS(81.93)DEFVDS(-81.93)FKK
UID7746	10818	Q92934;F5H3B1;F5H1R6	Q92934	S	99	Bcl2 antagonist of cell death	BAD	-0.325304	NaN	___1	1	63.0912	0.00600682	63.091	58.918	63.091	6.37596	EGMGEEPSPFRGRSRSAPPNLWAAQRYGREL	S(1)APPNLWAAQR	S(63.09)APPNLWAAQR
UID7744	10816	Q92934	Q92934	S	75	Bcl2 antagonist of cell death	BAD	NaN	NaN	___1	0.976685	17.6214	1.11819e-06	65.801	62.556	65.801	6.34424	HHGGAGAVEIRSRHSSYPAGTEDDEGMGEEP	HS(0.017)S(0.977)Y(0.006)PAGTEDDEGMGEEPSPFRGR	HS(-17.62)S(17.62)Y(-21.96)PAGT(-36.79)EDDEGMGEEPS(-58.18)PFRGR
UID2464	3523	Q9UQB8;Q9UQB8-3;Q9UQB8-5;Q9UQB8-4;Q9UQB8-2;I3L4C2;F8W878;Q9UQB8-6;B4DWA1;I3L3C6;I3L0Y9	Q9UQB8	S	366	Brain-specific angiogenesis inhibitor 1-associated protein 2	BAIAP2	0.593115	0.47331	___1	0.999695	35.2913	7.73343e-09	149.41	125.06	130.56	7.65358	NSYATTENKTLPRSSSMAAGLERNGRMRVKA	SSS(1)MAAGLER	S(-50.25)S(-35.29)S(35.29)MAAGLER
UID10205	14571	Q9UQB8;Q9UQB8-3;Q9UQB8-5;Q9UQB8-4;Q9UQB8-2;I3L4C2;F8W878;Q9UQB8-6;B4DWA1;I3L3C6;I3L0Y9	Q9UQB8	T	340	Brain-specific angiogenesis inhibitor 1-associated protein 2	BAIAP2	0.634686	0.757111	___1	0.995187	23.1557	1.06149e-17	170.11	161.98	170.11	7.83651	SPPQSQSKLSDSYSNTLPVRKSVTPKNSYAT	LSDSYS(0.005)NT(0.995)LPVR	LS(-85.36)DS(-59)Y(-95.5)S(-23.16)NT(23.16)LPVR
UID10206	14572	Q9UQB8;Q9UQB8-3;Q9UQB8-5;Q9UQB8-4;Q9UQB8-2;I3L4C2;F8W878;B4DWA1;I3L0Y9	Q9UQB8	T	360	Brain-specific angiogenesis inhibitor 1-associated protein 2	BAIAP2	0.644687	0.470769	___1	0.999994	52.304	4.26106e-19	165.44	155.97	153.72	7.47078	KSVTPKNSYATTENKTLPRSSSMAAGLERNG	NSYATTENKT(1)LPR	NS(-134.86)Y(-127.61)AT(-64.96)T(-52.3)ENKT(52.3)LPR
UID21504	14770	O75531;E9PJJ8	O75531	T	2	Barrier-to-autointegration factor;Barrier-to-autointegration factor, N-terminally processed	BANF1	NaN	NaN	___2	0.964838	14.2225	6.69146e-05	79.177	79.177	60.517	7.98103	______________MTTSQKHRDFVAEPMGE	T(0.965)T(0.07)S(0.965)QKHRDFVAEPMGEK	T(14.22)T(-14.22)S(14.22)QKHRDFVAEPMGEK
UID21505	14771	O75531;E9PJJ8	O75531	T	3	Barrier-to-autointegration factor;Barrier-to-autointegration factor, N-terminally processed	BANF1	NaN	NaN	___2	0.936525	11.3219	1.85501e-07	92.792	85.645	46.862	8.08084	_____________MTTSQKHRDFVAEPMGEK	MT(0.139)T(0.937)S(0.924)QKHRDFVAEPMGEK	MT(-10.54)T(11.32)S(10.54)QKHRDFVAEPMGEK
UID14566	4782	O75531;E9PJJ8	O75531	S	4	Barrier-to-autointegration factor;Barrier-to-autointegration factor, N-terminally processed	BANF1	NaN	NaN	___2	0.977241	16.035	1.85501e-07	92.792	85.645	47.806	8.27068	____________MTTSQKHRDFVAEPMGEKP	MT(0.088)T(0.935)S(0.977)QKHRDFVAEPMGEK	MT(-11.49)T(11.49)S(16.03)QKHRDFVAEPMGEK
UID20504	12939	Q9UIG0;Q9UIG0-2	Q9UIG0	S	158	Tyrosine-protein kinase BAZ1B	BAZ1B	0.595026	NaN	___2	0.939028	9.42263	7.26311e-09	78.383	75.338	78.383	7.12892	VDEEATEKKSDGACDSPSSDKENSSQIAQDH	KS(0.001)DGACDS(0.939)PS(0.487)S(0.558)DKENS(0.012)S(0.002)QIAQDHQK	KS(-28.82)DGACDS(9.42)PS(-0.66)S(0.66)DKENS(-17.26)S(-25.26)QIAQDHQK
UID3590	5088	O95999	O95999	S	138	B-cell lymphoma/leukemia 10	BCL10	0.24123	0.446404	___1	0.998496	28.2243	8.3532e-06	108.97	97.712	108.97	5.96908	EPFPDGATNNLSRSNSDESNFSEKLRASTVM	S(0.002)NS(0.998)DESNFSEK	S(-28.22)NS(28.22)DES(-58.88)NFS(-78.49)EK
UID15517	6032	P41182;P41182-2	P41182	S	333	B-cell lymphoma 6 protein	BCL6	NaN	NaN	___2	1	75.8841	1.60938e-48	208.83	187.59	208.83	6.75683	PPNAPLNRKGLVSPQSPQKSDCQPNSPTESC	KGLVSPQS(1)PQK	KGLVS(-75.88)PQS(75.88)PQK
UID4318	6032	P41182;P41182-2	P41182	S	333	B-cell lymphoma 6 protein	BCL6	NaN	-0.262433	___1	1	75.8841	1.60938e-48	208.83	187.59	208.83	6.75683	PPNAPLNRKGLVSPQSPQKSDCQPNSPTESC	KGLVSPQS(1)PQK	KGLVS(-75.88)PQS(75.88)PQK
UID3850	5437	P15056	P15056	S	365	Serine/threonine-protein kinase B-raf	BRAF	-0.692315	-0.194213	___1	0.960252	16.8413	5.99541e-47	178.72	178.72	135.06	7.93568	DEDHRNQFGQRDRSSSAPNVHINTIEPVNID	S(0.02)S(0.02)S(0.96)APNVHINTIEPVNIDDLIR	S(-16.84)S(-16.84)S(16.84)APNVHINT(-54.87)IEPVNIDDLIR
UID3851	5438	P15056;H7C560	P15056	S	729	Serine/threonine-protein kinase B-raf	BRAF	-0.157657	-0.177599	___1	0.999984	48.0498	9.29951e-08	142.71	124.31	142.71	7.81415	IELLARSLPKIHRSASEPSLNRAGFQTEDFS	SAS(1)EPSLNR	S(-48.05)AS(48.05)EPS(-67.23)LNR
UID3852	5439	P15056;H7C560	P15056	S	446	Serine/threonine-protein kinase B-raf	BRAF	-0.0621886	-0.48419	___1	0.939987	11.9488	4.92378e-30	178.11	169.16	120.27	7.85417	SSEDRNRMKTLGRRDSSDDWEIPDGQITVGQ	RDS(0.94)S(0.06)DDWEIPDGQITVGQR	RDS(11.95)S(-11.95)DDWEIPDGQIT(-98.92)VGQR
UID3853	5440	P15056;H7C5K3	P15056	S	151	Serine/threonine-protein kinase B-raf	BRAF	0.340391	0.313083	___1	1	95.0671	2.21586e-06	95.067	87.089	95.067	7.88651	SVFQNPTDVARSNPKSPQKPIVRVFLPNKQR	S(1)PQKPIVRVFLPNK	S(95.07)PQKPIVRVFLPNK
UID1911	2746	P27708;F8VPD4	P27708	S	1859	CAD protein;Glutamine-dependent carbamoyl-phosphate synthase;Aspartate carbamoyltransferase;Dihydroorotase	CAD	0.466966	-0.016211	___1	1	61.4953	8.68149e-15	125.92	125.92	61.495	7.76424	LPDGRFHLPPRIHRASDPGLPAEEPKEKSSR	IHRAS(1)DPGLPAEEPKEK	IHRAS(61.5)DPGLPAEEPKEK
UID5015	6986	Q05682;Q05682-4;Q05682-5;F5H1Z9;Q05682-6;E7EX44	Q05682;Q05682-4;Q05682-6	S	789	Caldesmon	CALD1	0.854155	0.450972	___1	0.875336	9.36834	5.18307e-06	105.19	64.439	105.19	8.71659	SKRNLWEKQSVDKVTSPTKV___________	QSVDKVT(0.101)S(0.875)PT(0.023)K	QS(-75.83)VDKVT(-9.37)S(9.37)PT(-15.72)K
UID5016	6987	Q05682;Q05682-4;Q05682-5;F5H1Z9;Q05682-6;E7EX44	Q05682;Q05682-4;Q05682-6	S	759	Caldesmon	CALD1	NaN	NaN	___1	0.999917	41.3956	4.65846e-05	66.137	60.636	53.625	7.39695	SRINEWLTKTPDGNKSPAPKPSDLRPGDVSS	S(1)PAPKPSDLRPGDVSSK	S(41.4)PAPKPS(-41.4)DLRPGDVS(-52.69)S(-52.69)K
UID4661	6503	P52907	P52907	S	9	F-actin-capping protein subunit alpha-1	CAPZA1	0.308361	NaN	___1	1	121.772	1.44627e-10	121.77	121.77	121.77	6.77143	_______MADFDDRVSDEEKVRIAAKFITHA	ADFDDRVS(1)DEEKVR	ADFDDRVS(121.77)DEEKVR
UID20898	13506	Q9Y2V2;H3BSW7;H3BUY4;H3BPY5;H3BNU9;H3BTK3;I3L3X8	Q9Y2V2	S	41	Calcium-regulated heat stable protein 1	CARHSP1	-1.11832	-0.635615	___2	0.999841	37.9746	5.67653e-24	155.14	155.14	132.78	8.90934	SRERSPSPLRGNVVPSPLPTRRTRTFSATVR	ERS(1)PS(1)PLRGNVVPS(1)PLPTR	ERS(123.92)PS(110.08)PLRGNVVPS(37.97)PLPT(-37.97)R
UID32097	13506	Q9Y2V2;H3BSW7;H3BUY4;H3BPY5;H3BNU9;H3BTK3;I3L3X8	Q9Y2V2	S	41	Calcium-regulated heat stable protein 1	CARHSP1	-0.892955	-0.506399	___3	0.999841	37.9746	5.67653e-24	155.14	155.14	132.78	8.90934	SRERSPSPLRGNVVPSPLPTRRTRTFSATVR	ERS(1)PS(1)PLRGNVVPS(1)PLPTR	ERS(123.92)PS(110.08)PLRGNVVPS(37.97)PLPT(-37.97)R
UID9699	13506	Q9Y2V2;H3BSW7;H3BUY4;H3BPY5;H3BNU9;H3BTK3;I3L3X8	Q9Y2V2	S	41	Calcium-regulated heat stable protein 1	CARHSP1	-0.588943	-0.70044	___1	0.999841	37.9746	5.67653e-24	155.14	155.14	132.78	8.90934	SRERSPSPLRGNVVPSPLPTRRTRTFSATVR	ERS(1)PS(1)PLRGNVVPS(1)PLPTR	ERS(123.92)PS(110.08)PLRGNVVPS(37.97)PLPT(-37.97)R
UID4338	6056	P42575	P42575	S	340	Caspase-2;Caspase-2 subunit p18;Caspase-2 subunit p13;Caspase-2 subunit p12	CASP2	NaN	NaN	___1	0.999975	46.0121	1.42839e-12	128.72	128.72	128.72	6.85205	TDRGVDQQDGKNHAGSPGCEESDAGKEKLPK	NHAGS(1)PGCEESDAGK	NHAGS(46.01)PGCEES(-46.01)DAGK
UID11179	16585	Q03135	Q03135	Y	14	Caveolin-1	CAV1	-0.81713	-0.336626	___1	0.962147	14.1253	4.05528e-22	126.97	125.06	126.97	6.96274	__MSGGKYVDSEGHLYTVPIREQGNIYKPNN	YVDS(0.001)EGHLY(0.962)T(0.037)VPIREQGNIYKPNNK	Y(-84.59)VDS(-31.78)EGHLY(14.13)T(-14.13)VPIREQGNIY(-75.15)KPNNK
UID4627	6466	P51636;E9PCT3;P51636-3	P51636	S	23	Caveolin-2;Caveolin	CAV2	-0.261881	0.177441	___1	0.975367	17.9887	1.00907e-34	147.37	147.37	89.659	8.25457	ADVQLFMDDDSYSHHSGLEYADPEKFADSDQ	ADVQLFMDDDS(0.004)Y(0.002)S(0.015)HHS(0.975)GLEY(0.003)ADPEK	ADVQLFMDDDS(-23.36)Y(-26.88)S(-17.99)HHS(17.99)GLEY(-25.68)ADPEK
UID15826	6466	P51636;E9PCT3;P51636-3	P51636	S	23	Caveolin-2;Caveolin	CAV2	-0.147953	-0.0761486	___2	0.975367	17.9887	1.00907e-34	147.37	147.37	89.659	8.25457	ADVQLFMDDDSYSHHSGLEYADPEKFADSDQ	ADVQLFMDDDS(0.004)Y(0.002)S(0.015)HHS(0.975)GLEY(0.003)ADPEK	ADVQLFMDDDS(-23.36)Y(-26.88)S(-17.99)HHS(17.99)GLEY(-25.68)ADPEK
UID4628	6467	P51636;E9PCT3;P51636-3	P51636	S	36	Caveolin-2;Caveolin	CAV2	-0.00257025	-0.0877344	___1	1	105.137	5.97941e-08	112.17	112.17	105.14	6.89786	HHSGLEYADPEKFADSDQDRDPHRLNSHLKL	FADS(1)DQDRDPHR	FADS(105.14)DQDRDPHR
UID214	306	Q9Y3M2;B0QY53;B0QY54	Q9Y3M2	S	20	Protein chibby homolog 1	CBY1	-0.0252064	0.141207	___1	0.999995	55.3971	1.09006e-34	211.74	211.74	199.33	7.83186	GNTFSPKKTPPRKSASLSNLHSLDRSTREVE	SAS(1)LSNLHSLDR	S(-56.38)AS(55.4)LS(-55.4)NLHS(-149.17)LDR
UID17099	8213	Q16204	Q16204	S	359	Coiled-coil domain-containing protein 6	CCDC6	-0.15563	NaN	___2	0.854524	12.4486	4.87694e-33	127.72	126.01	127.72	7.35124	GLRPRTVSSPIPYTPSPSSSRPISPGLSYAS	TVSSPIPYT(0.01)PS(0.855)PS(0.088)S(0.088)S(0.088)RPIS(0.724)PGLS(0.049)Y(0.042)AS(0.049)HT(0.004)VGFT(0.002)PPTSLTR	T(-108.25)VS(-94.5)S(-85.27)PIPY(-38.53)T(-19.49)PS(12.45)PS(-11.79)S(-11.79)S(-11.79)RPIS(11.79)PGLS(-11.79)Y(-12.45)AS(-11.79)HT(-23.31)VGFT(-26.51)PPT(-32.17)S(-32.17)LT(-32.17)R
UID17096	8210	Q16204	Q16204	S	244	Coiled-coil domain-containing protein 6	CCDC6	0.278342	0.205197	___2	1	76.5863	1.62127e-45	203.33	203.33	76.586	8.68885	RILQEKLDQPVSAPPSPRDISMEIDSPENMM	LDQPVS(1)APPS(1)PR	LDQPVS(76.59)APPS(76.59)PR
UID5897	8210	Q16204	Q16204	S	244	Coiled-coil domain-containing protein 6	CCDC6	0.534062	0.571236	___1	1	76.5863	1.62127e-45	203.33	203.33	76.586	8.68885	RILQEKLDQPVSAPPSPRDISMEIDSPENMM	LDQPVS(1)APPS(1)PR	LDQPVS(76.59)APPS(76.59)PR
UID6026	8402	Q3V6T2;Q3V6T2-4;Q3V6T2-2;Q3V6T2-3;Q3V6T2-5;H7C2C6;H0Y470;H0Y7U8;B3KW94;H0Y7K3	Q3V6T2	S	1417	Girdin	CCDC88A	NaN	0.560005	___1	0.975175	15.9482	0.00175342	109.83	80.086	66.056	6.33554	KLIKSKKDINRERQKSLTLTPTRSDSSEGFL	S(0.975)LT(0.025)LTPTR	S(15.95)LT(-15.95)LT(-44.68)PT(-56.05)R
UID12239	1537	P16070;P16070-18;P16070-12;P16070-14;P16070-13;P16070-11;P16070-10;P16070-16;P16070-8;P16070-17;P16070-6;P16070-4;P16070-3;P16070-7;E7EPC6;P16070-5;H0YD13;H0Y2P0;H0YE40	P16070	S	706	CD44 antigen	CD44	-1.28083	NaN	___2	1	179.425	1.1802e-162	321.4	321.4	321.4	9.3357	VEDRKPSGLNGEASKSQEMVHLVNKESSETP	S(1)QEMVHLVNKESSETPDQFMTADETR	S(179.43)QEMVHLVNKES(-179.43)S(-184.12)ET(-229.17)PDQFMT(-310.63)ADET(-320)R
UID1040	1537	P16070;P16070-18;P16070-12;P16070-14;P16070-13;P16070-11;P16070-10;P16070-16;P16070-8;P16070-17;P16070-6;P16070-4;P16070-3;P16070-7;E7EPC6;P16070-5;H0YD13;H0Y2P0;H0YE40	P16070	S	706	CD44 antigen	CD44	-0.201278	-0.187641	___1	1	179.425	1.1802e-162	321.4	321.4	321.4	9.3357	VEDRKPSGLNGEASKSQEMVHLVNKESSETP	S(1)QEMVHLVNKESSETPDQFMTADETR	S(179.43)QEMVHLVNKES(-179.43)S(-184.12)ET(-229.17)PDQFMT(-310.63)ADET(-320)R
UID12238	1535	P16070;P16070-18;P16070-12;P16070-14;P16070-13;P16070-11;P16070-10;P16070-16;P16070-8;P16070-17;P16070-6;P16070-4;P16070-3;P16070-7;E7EPC6;P16070-5;H0YD13;H0Y2P0;H0YE40;J3KN83	P16070	S	697	CD44 antigen	CD44	-1.29015	-1.69064	___2	0.99999	47.5982	4.64379e-21	122.47	115.19	116.24	7.20254	LVINSGNGAVEDRKPSGLNGEASKSQEMVHL	KPS(1)GLNGEAS(0.589)KS(0.411)QEMVHLVNK	KPS(47.6)GLNGEAS(1.56)KS(-1.56)QEMVHLVNK
UID1039	1535	P16070;P16070-18;P16070-12;P16070-14;P16070-13;P16070-11;P16070-10;P16070-16;P16070-8;P16070-17;P16070-6;P16070-4;P16070-3;P16070-7;E7EPC6;P16070-5;H0YD13;H0Y2P0;H0YE40;J3KN83	P16070	S	697	CD44 antigen	CD44	NaN	NaN	___1	0.99999	47.5982	4.64379e-21	122.47	115.19	116.24	7.20254	LVINSGNGAVEDRKPSGLNGEASKSQEMVHL	KPS(1)GLNGEAS(0.589)KS(0.411)QEMVHLVNK	KPS(47.6)GLNGEAS(1.56)KS(-1.56)QEMVHLVNK
UID4176	5848	P30305-4;P30305;P30305-2;P30305-3;G8JLH2;B4DIG0	P30305-4	S	396	M-phase inducer phosphatase 2	CDC25B	NaN	-0.744592	___1	1	90.4106	4.70583e-15	104.12	104.12	104.12	6.55792	QQEAEEPKARVLRSKSLCHDEIENLLDSDHR	S(1)LCHDEIENLLDSDHRELIGDYSK	S(90.41)LCHDEIENLLDS(-90.41)DHRELIGDY(-103.21)S(-103.24)K
UID5909	8225	Q16543;K7EQA9;K7EKQ2;K7EJ06	Q16543	S	13	Hsp90 co-chaperone Cdc37;Hsp90 co-chaperone Cdc37, N-terminally processed	CDC37	0.0440444	-0.0154976	___1	0.999948	42.8784	1.05693e-43	174.06	174.06	130.55	8.53671	___MVDYSVWDHIEVSDDEDETHPNIDTASL	VDYSVWDHIEVS(1)DDEDETHPNIDTASLFR	VDY(-88.08)S(-69.45)VWDHIEVS(42.88)DDEDET(-42.88)HPNIDT(-68.99)AS(-73.9)LFR
UID10365	14869	P06493;E5RIU6;P06493-2	P06493	T	14	Cyclin-dependent kinase 1	CDK1	0.312665	0.0219215	___1	1	85.6345	3.89441e-21	164.57	64.483	112.96	8.71117	__MEDYTKIEKIGEGTYGVVYKGRHKTTGQV	IGEGT(1)Y(1)GVVYKGR	IGEGT(85.63)Y(52.42)GVVY(-52.42)KGR
UID11168	16561	P06493;E5RIU6;P06493-2	P06493	Y	15	Cyclin-dependent kinase 1	CDK1	0.314058	-0.0676387	___1	1	79.7861	3.89441e-21	164.57	64.483	164.57	8.7148	_MEDYTKIEKIGEGTYGVVYKGRHKTTGQVV	IGEGT(1)Y(1)GVVYKGR	IGEGT(134.76)Y(79.79)GVVY(-79.79)KGR
UID21564	14869	P06493;E5RIU6;P06493-2	P06493	T	14	Cyclin-dependent kinase 1	CDK1	0.703721	0.363809	___2	1	85.6345	3.89441e-21	164.57	64.483	112.96	8.71117	__MEDYTKIEKIGEGTYGVVYKGRHKTTGQV	IGEGT(1)Y(1)GVVYKGR	IGEGT(85.63)Y(52.42)GVVY(-52.42)KGR
UID22367	16561	P06493;E5RIU6;P06493-2	P06493	Y	15	Cyclin-dependent kinase 1	CDK1	0.703721	0.363809	___2	1	79.7861	3.89441e-21	164.57	64.483	164.57	8.7148	_MEDYTKIEKIGEGTYGVVYKGRHKTTGQVV	IGEGT(1)Y(1)GVVYKGR	IGEGT(134.76)Y(79.79)GVVY(-79.79)KGR
UID10366	14870	P06493	P06493	T	161	Cyclin-dependent kinase 1	CDK1	0.35558	0.126643	___1	0.999989	49.5474	0.000669927	133.89	133.89	122.63	7.87032	DFGLARAFGIPIRVYTHEVVTLWYRSPEVLL	VYT(1)HEVVTLWYR	VY(-49.55)T(49.55)HEVVT(-78.19)LWY(-120.21)R
UID4845	6759	Q00536;Q00536-3;Q00536-2;E5RGN0;E5RJM2;H0YBX5	Q00536	S	153	Cyclin-dependent kinase 16	CDK16	NaN	NaN	___1	0.957203	13.4959	0.0078808	80.632	65.087	80.632	6.21131	SPIFDKPLSRRLRRVSLSEIGFGKLETYIKL	RVS(0.957)LS(0.043)EIGFGK	RVS(13.5)LS(-13.5)EIGFGK
UID4844	6758	Q00536;Q00536-3;Q00536-2;E5RGN0;E5RJM2;E5RIY8;E5RIU4;H0YBX5	Q00536	S	119	Cyclin-dependent kinase 16	CDK16	NaN	NaN	___1	1	90.9801	5.99155e-15	127.01	105.76	127.01	6.74028	HPPRKISTEDINKRLSLPADIRLPEGYLEKL	RLS(1)LPADIRLPEGYLEK	RLS(90.98)LPADIRLPEGY(-90.98)LEK
UID10163	14485	P24941;G3V5T9;Q00526;E7ESI2;P24941-2;K7ELV5;G3V317	P24941	T	14	Cyclin-dependent kinase 2;Cyclin-dependent kinase 3	CDK2;CDK3	0.312665	0.0219215	___1	1	81.029	9.2242e-07	131.79	59.238	101.97	8.63198	__MENFQKVEKIGEGTYGVVYKARNKLTGEV	IGEGT(1)Y(1)GVVYK	IGEGT(81.03)Y(46.07)GVVY(-46.07)K
UID11153	16539	P24941;G3V5T9;Q00526;E7ESI2;P24941-2;K7ELV5;G3V317	P24941	Y	15	Cyclin-dependent kinase 2;Cyclin-dependent kinase 3	CDK2;CDK3	0.314058	-0.0676387	___1	1	68.9785	9.2242e-07	131.79	59.238	126.19	8.63634	_MENFQKVEKIGEGTYGVVYKARNKLTGEVV	IGEGT(1)Y(1)GVVYK	IGEGT(109.41)Y(68.98)GVVY(-68.98)K
UID21362	14485	P24941;G3V5T9;Q00526;E7ESI2;P24941-2;K7ELV5;G3V317	P24941	T	14	Cyclin-dependent kinase 2;Cyclin-dependent kinase 3	CDK2;CDK3	0.647176	0.393918	___2	1	81.029	9.2242e-07	131.79	59.238	101.97	8.63198	__MENFQKVEKIGEGTYGVVYKARNKLTGEV	IGEGT(1)Y(1)GVVYK	IGEGT(81.03)Y(46.07)GVVY(-46.07)K
UID22352	16539	P24941;G3V5T9;Q00526;E7ESI2;P24941-2;K7ELV5;G3V317	P24941	Y	15	Cyclin-dependent kinase 2;Cyclin-dependent kinase 3	CDK2;CDK3	0.647176	0.393918	___2	1	68.9785	9.2242e-07	131.79	59.238	126.19	8.63634	_MENFQKVEKIGEGTYGVVYKARNKLTGEVV	IGEGT(1)Y(1)GVVYK	IGEGT(109.41)Y(68.98)GVVY(-68.98)K
UID10164	14486	P24941;G3V5T9;Q00526;K7EJ83	P24941	T	160	Cyclin-dependent kinase 2;Cyclin-dependent kinase 3	CDK2;CDK3	0.402613	0.224907	___1	0.999947	42.774	0.000439398	164.7	143.15	164.7	7.07925	DFGLARAFGVPVRTYTHEVVTLWYRAPEILL	TYT(1)HEVVTLWYR	T(-42.77)Y(-85.73)T(42.77)HEVVT(-96.44)LWY(-151.9)R
UID12149	1406	P50613;D6RAD4;D6REC6;D6R9G1	P50613	S	164	Cyclin-dependent kinase 7	CDK7	-0.622776	0.0294261	___2	0.999999	59.5631	2.71324e-20	141.69	136.22	119.48	7.86708	GVLKLADFGLAKSFGSPNRAYTHQVVTRWYR	SFGS(1)PNRAYT(1)HQVVTR	S(-59.56)FGS(59.56)PNRAY(-58.84)T(52.96)HQVVT(-52.96)R
UID21224	14171	P50613;D6RAD4;D6REC6;D6R9G1	P50613	T	170	Cyclin-dependent kinase 7	CDK7	-0.622776	0.0294261	___2	0.999997	55.8811	2.71324e-20	141.69	136.22	141.69	8.02865	DFGLAKSFGSPNRAYTHQVVTRWYRAPELLF	SFGS(1)PNRAYT(1)HQVVTR	S(-45.76)FGS(45.76)PNRAY(-77.26)T(55.88)HQVVT(-55.88)R
UID950	1406	P50613;D6RAD4;D6REC6;D6R9G1	P50613	S	164	Cyclin-dependent kinase 7	CDK7	0.0270125	0.095327	___1	0.999999	59.5631	2.71324e-20	141.69	136.22	119.48	7.86708	GVLKLADFGLAKSFGSPNRAYTHQVVTRWYR	SFGS(1)PNRAYT(1)HQVVTR	S(-59.56)FGS(59.56)PNRAY(-58.84)T(52.96)HQVVT(-52.96)R
UID10025	14171	P50613;D6RAD4;D6REC6;D6R9G1	P50613	T	170	Cyclin-dependent kinase 7	CDK7	0.227741	-0.148739	___1	0.999997	55.8811	2.71324e-20	141.69	136.22	141.69	8.02865	DFGLAKSFGSPNRAYTHQVVTRWYRAPELLF	SFGS(1)PNRAYT(1)HQVVTR	S(-45.76)FGS(45.76)PNRAY(-77.26)T(55.88)HQVVT(-55.88)R
UID4602	6434	P50750;P50750-2	P50750	S	347	Cyclin-dependent kinase 9	CDK9	NaN	0.143931	___1	0.999998	57.6422	1.08725e-06	95.429	86.147	92.39	6.72237	LTSMFEYLAPPRRKGSQITQQSTNQSRNPAT	KGS(1)QITQQSTNQSR	KGS(57.64)QIT(-57.64)QQS(-74.76)T(-78.97)NQS(-88.64)R
UID2646	3795	P38936;J3KQV0	P38936	S	130	Cyclin-dependent kinase inhibitor 1	CDKN1A	-0.138473	0.143245	___1	0.999986	48.4414	9.13775e-11	108.57	108.57	108.57	7.2624	LSCTLVPRSGEQAEGSPGGPGDSQGRKRRQT	SGEQAEGS(1)PGGPGDSQGRK	S(-73.33)GEQAEGS(48.44)PGGPGDS(-48.44)QGRK
UID1130	1656	P46527;E7ES52	P46527	S	10	Cyclin-dependent kinase inhibitor 1B	CDKN1B	-0.0306045	-0.163241	___1	0.996334	24.3936	4.95133e-05	108.5	87.123	108.5	7.05671	______MSNVRVSNGSPSLERMDARQAEHPK	VSNGS(0.996)PS(0.004)LER	VS(-43.67)NGS(24.39)PS(-24.39)LER
UID17286	8481	Q53EZ4	Q53EZ4	S	425	Centrosomal protein of 55 kDa	CEP55	0.389126	0.0142664	___2	0.863459	5.54717	2.14077e-09	87.052	87.052	69.248	7.04191	VTFQGETENREKVAASPKSPTAALNESLVEC	VAAS(0.863)PKS(0.626)PT(0.51)AALNESLVECPK	VAAS(5.55)PKS(1.17)PT(-1.17)AALNES(-54.89)LVECPK
UID17285	8480	Q53EZ4	Q53EZ4	S	428	Centrosomal protein of 55 kDa	CEP55	0.464355	-0.0294175	___2	0.973973	15.7313	2.14077e-09	124.63	124.63	117.65	7.16726	QGETENREKVAASPKSPTAALNESLVECPKC	S(0.974)PT(0.026)AALNESLVECPK	S(15.73)PT(-15.73)AALNES(-104.81)LVECPK
UID6086	8480	Q53EZ4	Q53EZ4	S	428	Centrosomal protein of 55 kDa	CEP55	NaN	NaN	___1	0.973973	15.7313	2.14077e-09	124.63	124.63	117.65	7.16726	QGETENREKVAASPKSPTAALNESLVECPKC	S(0.974)PT(0.026)AALNESLVECPK	S(15.73)PT(-15.73)AALNES(-104.81)LVECPK
UID4061	5708	P23528;E9PP50;E9PK25;E9PS23	P23528	S	3	Cofilin-1	CFL1	-0.127415	0.0895282	___1	1	75.2989	2.16075e-64	228.57	228.57	118.54	9.90547	_____________MASGVAVSDGVIKVFNDM	AS(1)GVAVSDGVIKVFNDMKVR	AS(75.3)GVAVS(-75.3)DGVIKVFNDMKVR
UID13646	3497	I3L2J0;Q96RK0;I3L190;I3L373;I3L1Q4;I3L135	I3L2J0	S	2315	Protein capicua homolog	CIC	0.268434	0.201659	___2	0.998614	28.8738	4.01009e-26	165.01	165.01	148.15	7.79408	RKNSTDLDSAPEDPTSPKRKMRRRSSCSSEP	KNS(0.283)T(0.716)DLDSAPEDPT(0.001)S(0.999)PK	KNS(-4.04)T(4.04)DLDS(-37.79)APEDPT(-28.87)S(28.87)PK
UID2451	3501	I3L2J0;Q96RK0	I3L2J0	S	1082	Protein capicua homolog	CIC	0.285343	0.443203	___1	0.998838	29.5295	4.58007e-05	120.55	89.203	103.43	7.47148	PEIQLPLPPGKRRTQSLSALPKERDSSSEKD	TQS(0.999)LS(0.001)ALPK	T(-43.13)QS(29.53)LS(-29.53)ALPK
UID24845	3497	I3L2J0;Q96RK0;I3L190;I3L373;I3L1Q4;I3L135	I3L2J0	S	2315	Protein capicua homolog	CIC	NaN	NaN	___3	0.998614	28.8738	4.01009e-26	165.01	165.01	148.15	7.79408	RKNSTDLDSAPEDPTSPKRKMRRRSSCSSEP	KNS(0.283)T(0.716)DLDSAPEDPT(0.001)S(0.999)PK	KNS(-4.04)T(4.04)DLDS(-37.79)APEDPT(-28.87)S(28.87)PK
UID5036	7013	Q07065	Q07065	S	17	Cytoskeleton-associated protein 4	CKAP4	-0.353524	-0.766213	___1	0.996899	25.0722	1.28691e-37	172.95	172.95	149.16	7.13322	PSAKQRGSKGGHGAASPSEKGAHPSGGADDV	GGHGAAS(0.997)PS(0.003)EKGAHPSGGADDVAK	GGHGAAS(25.07)PS(-25.07)EKGAHPS(-88.78)GGADDVAK
UID5037	7014	Q07065	Q07065	S	19	Cytoskeleton-associated protein 4	CKAP4	-0.169728	NaN	___1	0.99671	24.8147	1.18884e-28	150.24	150.24	150.24	7.62617	AKQRGSKGGHGAASPSEKGAHPSGGADDVAK	GGHGAAS(0.003)PS(0.997)EKGAHPSGGADDVAK	GGHGAAS(-24.81)PS(24.81)EKGAHPS(-61.94)GGADDVAK
UID15397	5875	P30622;P30622-2;P30622-1;J3KP58;F5H6A0;F6VGP8;F5H1T5	P30622	S	195	CAP-Gly domain-containing linker protein 1	CLIP1	-0.147889	NaN	___2	0.999973	46.0969	1.96887e-27	223.91	121.67	159.95	8.08304	SATPPISNLTKTASESISNLSEAGSIKKGER	TASES(1)ISNLSEAGSIK	T(-82.92)AS(-46.1)ES(46.1)IS(-56.54)NLS(-81.98)EAGS(-105.44)IK
UID26596	5875	P30622;P30622-2;P30622-1;J3KP58;F5H6A0;F6VGP8;F5H1T5	P30622	S	195	CAP-Gly domain-containing linker protein 1	CLIP1	-0.139824	NaN	___3	0.999973	46.0969	1.96887e-27	223.91	121.67	159.95	8.08304	SATPPISNLTKTASESISNLSEAGSIKKGER	TASES(1)ISNLSEAGSIK	T(-82.92)AS(-46.1)ES(46.1)IS(-56.54)NLS(-81.98)EAGS(-105.44)IK
UID4198	5875	P30622;P30622-2;P30622-1;J3KP58;F5H6A0;F6VGP8;F5H1T5	P30622	S	195	CAP-Gly domain-containing linker protein 1	CLIP1	NaN	0.286128	___1	0.999973	46.0969	1.96887e-27	223.91	121.67	159.95	8.08304	SATPPISNLTKTASESISNLSEAGSIKKGER	TASES(1)ISNLSEAGSIK	T(-82.92)AS(-46.1)ES(46.1)IS(-56.54)NLS(-81.98)EAGS(-105.44)IK
UID15749	6354	P49674;H0Y5S9;H0Y682	P49674	S	408	Casein kinase I isoform epsilon	CSNK1E	-1.78498	NaN	___2	0.961912	13.9709	7.0654e-07	86.539	75.381	86.539	7.27727	LTGRQEVSRIPASQTSVPFDHLGK_______	IPAS(0.988)QT(0.05)S(0.962)VPFDHLGK	IPAS(19.14)QT(-13.97)S(13.97)VPFDHLGK
UID15748	6353	P49674;H0Y5S9;H0Y682	P49674	S	405	Casein kinase I isoform epsilon	CSNK1E	0.29231	0.150129	___2	0.988423	19.1428	7.0654e-07	86.539	75.381	86.539	7.45243	SSDLTGRQEVSRIPASQTSVPFDHLGK____	IPAS(0.988)QT(0.05)S(0.962)VPFDHLGK	IPAS(19.14)QT(-13.97)S(13.97)VPFDHLGK
UID2757	3942	Q9Y5B0;K7EJD2;Q9Y5B0-3;Q9Y5B0-2;Q9Y5B0-4	Q9Y5B0;Q9Y5B0-2	S	621	RNA polymerase II subunit A C-terminal domain phosphatase	CTDP1	-0.360786	-0.162984	___1	1	67.1183	0.00366254	67.118	58.708	67.118	6.52075	LFPLRDDHTKAQRENSPAAFPDREGVPPTAL	ENS(1)PAAFPDR	ENS(67.12)PAAFPDR
UID4226	5912	P35221;P35221-2;G3XAM7;F8W845;Q8N1C0	P35221	S	641	Catenin alpha-1	CTNNA1	0.359971	0.391664	___1	1	71.6048	1.14211e-81	257.73	257.73	229.46	8.63057	RKAVLMIRTPEELDDSDFETEDFDVRSRTSV	TPEELDDS(1)DFETEDFDVR	T(-112.09)PEELDDS(71.6)DFET(-71.6)EDFDVR
UID358	513	P35222;B4DGU4	P35222	S	552	Catenin beta-1	CTNNB1	0.15562	-0.254957	___1	0.926773	11.0233	2.47451e-36	180.41	175.56	88.983	8.45629	VQLLVRAHQDTQRRTSMGGTQQQFVEGVRME	RT(0.073)S(0.927)MGGTQQQFVEGVR	RT(-11.02)S(11.02)MGGT(-53.65)QQQFVEGVR
UID11555	510	P35222;B4DGU4	P35222	S	675	Catenin beta-1	CTNNB1	0.194591	1.89368	___2	1	68.2202	1.54519e-17	167.29	154.33	86.573	7.30371	FRMSEDKPQDYKKRLSVELTSSLFRTEPMAW	KRLS(1)VELT(0.003)S(0.117)S(0.88)LFR	KRLS(68.22)VELT(-24.14)S(-8.78)S(8.78)LFR
UID356	510	P35222;B4DGU4	P35222	S	675	Catenin beta-1	CTNNB1	0.630033	0.434481	___1	1	68.2202	1.54519e-17	167.29	154.33	86.573	7.30371	FRMSEDKPQDYKKRLSVELTSSLFRTEPMAW	KRLS(1)VELT(0.003)S(0.117)S(0.88)LFR	KRLS(68.22)VELT(-24.14)S(-8.78)S(8.78)LFR
UID15133	5548	P17812;B4DR64	P17812	S	575	CTP synthase 1	CTPS1	0.382501	0.108192	___2	0.999808	37.054	8.88903e-36	169.84	169.84	169.84	8.08425	RLSPRDTYSDRSGSSSPDSEITELKFPSINH	SGS(0.045)S(0.956)S(1)PDSEITELKFPSINHD	S(-45.99)GS(-13.32)S(13.32)S(37.05)PDS(-56.82)EIT(-90.82)ELKFPS(-143.04)INHD
UID3934	5548	P17812;B4DR64	P17812	S	575	CTP synthase 1	CTPS1	0.538439	0.421496	___1	0.999808	37.054	8.88903e-36	169.84	169.84	169.84	8.08425	RLSPRDTYSDRSGSSSPDSEITELKFPSINH	SGS(0.045)S(0.956)S(1)PDSEITELKFPSINHD	S(-45.99)GS(-13.32)S(13.32)S(37.05)PDS(-56.82)EIT(-90.82)ELKFPS(-143.04)INHD
UID5578	7753	Q14247;Q14247-3;Q14247-2;B4E358;H0YCD9;H0YEV2	Q14247	S	418	Src substrate cortactin	CTTN	0.768756	0.482714	___1	0.985623	18.3605	2.83942e-17	142.4	114.89	142.4	8.13922	PVSPAPQPTEERLPSSPVYEDAASFKAELSY	LPS(0.014)S(0.986)PVYEDAASFK	LPS(-18.36)S(18.36)PVY(-78.03)EDAAS(-85.2)FK
UID16776	7751	Q14247;Q14247-3;Q14247-2;B4E358;H0YCD9;H0YEV2	Q14247	S	405	Src substrate cortactin	CTTN	0.629007	0.626669	___2	1	68.5323	1.17569e-45	197.37	188.69	149.32	9.39644	KLEEQARAKTQTPPVSPAPQPTEERLPSSPV	T(0.829)QT(0.171)PPVS(1)PAPQPTEER	T(6.86)QT(-6.86)PPVS(68.53)PAPQPT(-68.53)EER
UID27975	7751	Q14247;Q14247-3;Q14247-2;B4E358;H0YCD9;H0YEV2	Q14247	S	405	Src substrate cortactin	CTTN	0.853916	0.920762	___3	1	68.5323	1.17569e-45	197.37	188.69	149.32	9.39644	KLEEQARAKTQTPPVSPAPQPTEERLPSSPV	T(0.829)QT(0.171)PPVS(1)PAPQPTEER	T(6.86)QT(-6.86)PPVS(68.53)PAPQPT(-68.53)EER
UID4302	6010	P39880;P39880-6;P39880-4;P39880-5;P39880-2;P39880-3	P39880	S	1237	Homeobox protein cut-like 1	CUX1	NaN	NaN	___1	0.832857	9.94402	4.56526e-10	71.904	70.765	71.904	6.79154	PCEPPSVGTEYSQGASPQPQHQLKKPRVVLA	HSSVSDSQPCEPPS(0.016)VGT(0.016)EY(0.052)S(0.084)QGAS(0.833)PQPQHQLK	HS(-60.11)S(-54.48)VS(-47.59)DS(-40)QPCEPPS(-17.28)VGT(-17.28)EY(-12.09)S(-9.94)QGAS(9.94)PQPQHQLK
UID15501	6010	P39880;P39880-6;P39880-4;P39880-5;P39880-2;P39880-3	P39880	S	1237	Homeobox protein cut-like 1	CUX1	NaN	NaN	___2	0.832857	9.94402	4.56526e-10	71.904	70.765	71.904	6.79154	PCEPPSVGTEYSQGASPQPQHQLKKPRVVLA	HSSVSDSQPCEPPS(0.016)VGT(0.016)EY(0.052)S(0.084)QGAS(0.833)PQPQHQLK	HS(-60.11)S(-54.48)VS(-47.59)DS(-40)QPCEPPS(-17.28)VGT(-17.28)EY(-12.09)S(-9.94)QGAS(9.94)PQPQHQLK
UID13011	2600	Q9NQC7;J3KRR7;Q9NQC7-2;F5H2R7	Q9NQC7	S	418	Ubiquitin carboxyl-terminal hydrolase CYLD	CYLD	-0.366559	-0.578117	___2	1	88.8392	8.57143e-09	143.81	143.81	132.24	6.71652	QPPPVNSLTTENRFHSLPFSLTKMPNTNGSI	FHS(1)LPFS(0.999)LT(0.001)K	FHS(88.84)LPFS(30.64)LT(-30.64)K
UID13012	2601	Q9NQC7;J3KRR7;Q9NQC7-2;F5H2R7	Q9NQC7	S	422	Ubiquitin carboxyl-terminal hydrolase CYLD	CYLD	-0.366559	-0.578117	___2	0.999808	37.1571	8.57143e-09	143.81	143.81	143.81	6.70945	VNSLTTENRFHSLPFSLTKMPNTNGSIGHSP	FHS(1)LPFS(1)LTK	FHS(99.3)LPFS(37.16)LT(-37.16)K
UID4615	6447	P51397	P51397	S	51	Death-associated protein 1	DAP	0.0663992	-0.00963389	___1	0.999889	39.6322	2.1891e-91	241.77	236.82	232.68	8.56311	TKEEKDKDDQEWESPSPPKPTVFISGVIARG	DKDDQEWESPS(1)PPKPTVFISGVIAR	DKDDQEWES(-39.63)PS(39.63)PPKPT(-57.79)VFIS(-75.76)GVIAR
UID4617	6449	P51397;B4DQ75	P51397	S	3	Death-associated protein 1	DAP	0.727703	0.347546	___1	1	67.9977	7.46581e-06	111.83	74.217	73.722	8.43748	_____________MSSPPEGKLETKAGHPPA	S(1)S(1)PPEGKLETK	S(67.81)S(68)PPEGKLET(-67.81)K
UID15816	6449	P51397;B4DQ75	P51397	S	3	Death-associated protein 1	DAP	NaN	NaN	___2	1	67.9977	7.46581e-06	111.83	74.217	73.722	8.43748	_____________MSSPPEGKLETKAGHPPA	S(1)S(1)PPEGKLETK	S(67.81)S(68)PPEGKLET(-67.81)K
UID9223	12832	Q9UER7;Q9UER7-3;Q9UER7-2	Q9UER7	S	178	Death domain-associated protein 6	DAXX	NaN	NaN	___1	0.840042	7.62773	7.84753e-08	57.406	57.406	57.406	6.56714	HLSLDPTNAENTASQSPRTRGSRRQIQRLEQ	KLNLAPAATTSNEPSGNNPPTHLSLDPTNAENT(0.014)AS(0.145)QS(0.84)PR	KLNLAPAAT(-54.19)T(-51.04)S(-49.17)NEPS(-41.84)GNNPPT(-39.1)HLS(-39.1)LDPT(-32.54)NAENT(-17.73)AS(-7.63)QS(7.63)PR
UID134	192	A8MV58;Q16643;Q16643-2;D6R9W4;D6RCR4	A8MV58	S	142	Drebrin	DBN1	0.0437644	-0.0688771	___1	1	65.4066	4.37089e-09	165.98	119.64	165.98	8.80599	GAIGQRLSNGLARLSSPVLHRLRLREDENAE	LSS(1)PVLHR	LS(-65.41)S(65.41)PVLHR
UID9314	12952	Q9UJU6;H0Y5J4;B4DEM2;Q9UJU6-2;Q9UJU6-3;B4DDD6;B4DDP6;C9J7P1	Q9UJU6;Q9UJU6-2	S	269	Drebrin-like protein	DBNL	1.3625	0.136965	___1	0.996073	24.0595	4.25677e-13	131.56	108.1	131.56	7.43807	AVHPREIFKQKERAMSTTSISSPQPGKLRSP	AMS(0.996)T(0.004)TSISSPQPGK	AMS(24.06)T(-24.06)T(-48.02)S(-70.29)IS(-95.53)S(-100.98)PQPGK
UID20513	12952	Q9UJU6;H0Y5J4;B4DEM2;Q9UJU6-2;Q9UJU6-3;B4DDD6;B4DDP6;C9J7P1	Q9UJU6;Q9UJU6-2	S	269	Drebrin-like protein	DBNL	NaN	NaN	___2	0.996073	24.0595	4.25677e-13	131.56	108.1	131.56	7.43807	AVHPREIFKQKERAMSTTSISSPQPGKLRSP	AMS(0.996)T(0.004)TSISSPQPGK	AMS(24.06)T(-24.06)T(-48.02)S(-70.29)IS(-95.53)S(-100.98)PQPGK
UID5272	7323	Q12959;Q12959-5;Q12959-3;Q12959-2;Q12959-6;Q12959-4;Q12959-7;E7EQD7;B4E2H8;C9IYP1;C9JCP6;A8MUT6	Q12959	S	158	Disks large homolog 1	DLG1	NaN	NaN	___1	0.918086	13.1169	0.0194939	51.473	51.473	51.473	5.92346	SEIENVHGFVSHSHISPIKPTEAVLPSPPTV	NLSEIENVHGFVS(0.045)HS(0.037)HIS(0.918)PIK	NLS(-38.45)EIENVHGFVS(-13.12)HS(-13.95)HIS(13.12)PIK
UID19815	12005	Q9H3Z4;Q9H3Z4-2	Q9H3Z4	S	10	DnaJ homolog subfamily C member 5	DNAJC5	-0.240623	-0.176833	___2	0.999153	31.0426	4.95679e-92	248.9	235.81	215.47	9.53231	______MADQRQRSLSTSGESLYHVLGLDKN	SLS(0.999)T(0.001)SGESLYHVLGLDKNATSDDIKK	S(-45.18)LS(31.04)T(-31.04)S(-45.18)GES(-101.83)LY(-164)HVLGLDKNAT(-186.45)S(-190.39)DDIKK
UID8616	12005	Q9H3Z4;Q9H3Z4-2	Q9H3Z4	S	10	DnaJ homolog subfamily C member 5	DNAJC5	-0.0218483	0.0521619	___1	0.999153	31.0426	4.95679e-92	248.9	235.81	215.47	9.53231	______MADQRQRSLSTSGESLYHVLGLDKN	SLS(0.999)T(0.001)SGESLYHVLGLDKNATSDDIKK	S(-45.18)LS(31.04)T(-31.04)S(-45.18)GES(-101.83)LY(-164)HVLGLDKNAT(-186.45)S(-190.39)DDIKK
UID2852	4075	O00429;O00429-4;O00429-5;O00429-3;O00429-2;G8JLD5;J3KPI2;O00429-6;B4DGC9	O00429	S	616	Dynamin-1-like protein	DNM1L	0.338909	0.479794	___1	1	63.2619	7.93575e-14	95.968	95.968	75.682	7.82136	LLAEEKSKPIPIMPASPQKGHAVNLLDVPVP	SKPIPIMPAS(1)PQK	S(-63.26)KPIPIMPAS(63.26)PQK
UID28311	8230	Q16555;Q16555-2	Q16555	S	522	Dihydropyrimidinase-related protein 2	DPYSL2	-0.753555	-0.595695	___3	0.962736	14.1222	3.83107e-27	151.19	151.19	125.84	8.68631	SVTPKTVTPASSAKTSPAKQQAPPVRNLHQS	T(0.037)S(0.963)PAKQQAPPVR	T(-14.12)S(14.12)PAKQQAPPVR
UID5913	8230	Q16555;Q16555-2	Q16555	S	522	Dihydropyrimidinase-related protein 2	DPYSL2	-0.475234	-0.381616	___1	0.962736	14.1222	3.83107e-27	151.19	151.19	125.84	8.68631	SVTPKTVTPASSAKTSPAKQQAPPVRNLHQS	T(0.037)S(0.963)PAKQQAPPVR	T(-14.12)S(14.12)PAKQQAPPVR
UID17112	8230	Q16555;Q16555-2	Q16555	S	522	Dihydropyrimidinase-related protein 2	DPYSL2	-0.463509	-0.51924	___2	0.962736	14.1222	3.83107e-27	151.19	151.19	125.84	8.68631	SVTPKTVTPASSAKTSPAKQQAPPVRNLHQS	T(0.037)S(0.963)PAKQQAPPVR	T(-14.12)S(14.12)PAKQQAPPVR
UID27964	7733	Q14195-2;Q14195;F5GWI3;H0YBT4	Q14195-2	S	636	Dihydropyrimidinase-related protein 3	DPYSL3	-0.405891	0.0257644	___3	0.999944	42.5251	8.6094e-21	125.03	107.34	119.25	9.35394	TTTPKGGTPAGSARGSPTRPNPPVRNLHQSG	GS(1)PTRPNPPVR	GS(42.53)PT(-42.53)RPNPPVR
UID16765	7733	Q14195-2;Q14195;F5GWI3;H0YBT4	Q14195-2	S	636	Dihydropyrimidinase-related protein 3	DPYSL3	-0.124	0.146435	___2	0.999944	42.5251	8.6094e-21	125.03	107.34	119.25	9.35394	TTTPKGGTPAGSARGSPTRPNPPVRNLHQSG	GS(1)PTRPNPPVR	GS(42.53)PT(-42.53)RPNPPVR
UID5566	7733	Q14195-2;Q14195;F5GWI3;H0YBT4	Q14195-2	S	636	Dihydropyrimidinase-related protein 3	DPYSL3	0.0216219	0.367713	___1	0.999944	42.5251	8.6094e-21	125.03	107.34	119.25	9.35394	TTTPKGGTPAGSARGSPTRPNPPVRNLHQSG	GS(1)PTRPNPPVR	GS(42.53)PT(-42.53)RPNPPVR
UID20072	12372	Q9NRR4;Q9NRR4-3;Q9NRR4-4	Q9NRR4	S	300	Ribonuclease 3	DROSHA	0.098689	0.263733	___2	1	55.0106	0.00277341	58.817	48.902	55.011	6.98311	RERERERHRHRDNRRSPSLERSYKKEYKRSG	DNRRS(1)PS(1)LER	DNRRS(55.01)PS(55.01)LER
UID20073	12373	Q9NRR4;Q9NRR4-3;Q9NRR4-4	Q9NRR4	S	302	Ribonuclease 3	DROSHA	0.098689	0.263733	___2	1	55.0106	0.00277341	58.817	48.902	55.011	6.98311	RERERHRHRDNRRSPSLERSYKKEYKRSGRS	DNRRS(1)PS(1)LER	DNRRS(55.01)PS(55.01)LER
UID4744	6617	P60981;F6RFD5	P60981	S	3	Destrin	DSTN	-0.179221	0.134414	___1	1	121.945	2.4149e-29	161.56	156.54	124.51	9.34151	_____________MASGVQVADEVCRIFYDM	AS(1)GVQVADEVCRIFYDMKVR	AS(121.94)GVQVADEVCRIFY(-121.94)DMKVR
UID1571	2272	P29692;E9PK01;P29692-2;P29692-3;E9PRY8;E9PQZ1;P29692-4;E9PQ49;E9PI39;E9PL71;E9PPR1;E9PL12;E9PK06	P29692	S	133	Elongation factor 1-delta	EEF1D	-0.0638313	-0.0867838	___1	1	75.109	2.29303e-33	201.4	201.4	169.02	9.42392	SSPGHRATAPQTQHVSPMRQVEPPAKKPATP	ATAPQTQHVS(1)PMR	AT(-122.86)APQT(-75.11)QHVS(75.11)PMR
UID12770	2272	P29692;E9PK01;P29692-2;P29692-3;E9PRY8;E9PQZ1;P29692-4;E9PQ49;E9PI39;E9PL71;E9PPR1;E9PL12;E9PK06	P29692	S	133	Elongation factor 1-delta	EEF1D	NaN	NaN	___2	1	75.109	2.29303e-33	201.4	201.4	169.02	9.42392	SSPGHRATAPQTQHVSPMRQVEPPAKKPATP	ATAPQTQHVS(1)PMR	AT(-122.86)APQT(-75.11)QHVS(75.11)PMR
UID10390	14921	P13639	P13639	T	57	Elongation factor 2	EEF2	0.259303	-0.554147	___1	0.999995	53.1026	2.23981e-11	160.23	160.23	86.944	8.46159	KAGIIASARAGETRFTDTRKDEQERCITIKS	FT(1)DTRKDEQER	FT(53.1)DT(-53.1)RKDEQER
UID14799	5103	P00533;E9PFD7;Q504U8	P00533	S	991	Epidermal growth factor receptor	EGFR	-0.802411	-0.649386	___2	0.999933	41.7362	1.41438e-10	124.99	124.99	124.99	7.0943	QRYLVIQGDERMHLPSPTDSNFYRALMDEED	MHLPS(1)PTDS(1)NFYR	MHLPS(41.74)PT(-36.67)DS(36.67)NFY(-71.82)R
UID3600	5103	P00533;E9PFD7;Q504U8	P00533	S	991	Epidermal growth factor receptor	EGFR	0.0360461	-0.144829	___1	0.999933	41.7362	1.41438e-10	124.99	124.99	124.99	7.0943	QRYLVIQGDERMHLPSPTDSNFYRALMDEED	MHLPS(1)PTDS(1)NFYR	MHLPS(41.74)PT(-36.67)DS(36.67)NFY(-71.82)R
UID10355	14845	P00533;E9PFD7;Q504U8	P00533	T	693	Epidermal growth factor receptor	EGFR	-0.0857416	0.0752919	___1	0.99955	33.4617	1.513e-31	175.33	158.92	135.91	7.61054	TLRRLLQERELVEPLTPSGEAPNQALLRILK	ELVEPLT(1)PSGEAPNQALLR	ELVEPLT(33.46)PS(-33.46)GEAPNQALLR
UID3988	5613	P20042	P20042	S	67	Eukaryotic translation initiation factor 2 subunit 2	EIF2S2	0.291132	0.0737577	___1	1	148.014	8.66461e-37	185.92	185.92	148.01	7.00411	KDLEADEEDTRKKDASDDLDDLNFFNQKKKK	KKDAS(1)DDLDDLNFFNQK	KKDAS(148.01)DDLDDLNFFNQK
UID3989	5614	P20042	P20042	S	2	Eukaryotic translation initiation factor 2 subunit 2	EIF2S2	0.00934718	-0.156914	___1	1	90.2705	5.6164e-19	156.49	151.94	103.4	8.90656	______________MSGDEMIFDPTMSKKKK	S(1)GDEMIFDPT(0.137)MS(0.863)KK	S(90.27)GDEMIFDPT(-7.99)MS(7.99)KK
UID15188	5614	P20042	P20042	S	2	Eukaryotic translation initiation factor 2 subunit 2	EIF2S2	0.830174	-0.00949054	___2	1	90.2705	5.6164e-19	156.49	151.94	103.4	8.90656	______________MSGDEMIFDPTMSKKKK	S(1)GDEMIFDPT(0.137)MS(0.863)KK	S(90.27)GDEMIFDPT(-7.99)MS(7.99)KK
UID312	451	O15372;B3KS98;E5RJT0;E5RGU4	O15372	S	183	Eukaryotic translation initiation factor 3 subunit H	EIF3H;EIF3S3	-0.0707241	-0.132643	___1	1	173.441	2.57122e-16	173.44	134.44	173.44	7.06959	RLTPKLMEVCKEKDFSPEALKKANITFEYMF	EKDFS(1)PEALKK	EKDFS(173.44)PEALKK
UID1279	1873	P23588;E7EX17;B4DS13	P23588	S	422	Eukaryotic translation initiation factor 4B	EIF4B	NaN	NaN	___1	0.845674	7.52487	0.000137501	74.029	74.029	59.975	6.67008	WRSEETQERERSRTGSESSQTGTSTTSSRNA	T(0.153)GS(0.846)ES(0.203)S(0.751)QT(0.044)GT(0.003)S(0.001)TTSSR	T(-7.52)GS(7.52)ES(-5.75)S(5.75)QT(-12.48)GT(-24.88)S(-30.13)T(-35.07)T(-39.68)S(-43.92)S(-47.75)R
UID12478	1873	P23588;E7EX17;B4DS13	P23588	S	422	Eukaryotic translation initiation factor 4B	EIF4B	NaN	NaN	___2	0.845674	7.52487	0.000137501	74.029	74.029	59.975	6.67008	WRSEETQERERSRTGSESSQTGTSTTSSRNA	T(0.153)GS(0.846)ES(0.203)S(0.751)QT(0.044)GT(0.003)S(0.001)TTSSR	T(-7.52)GS(7.52)ES(-5.75)S(5.75)QT(-12.48)GT(-24.88)S(-30.13)T(-35.07)T(-39.68)S(-43.92)S(-47.75)R
UID10615	15381	Q13541	Q13541	T	70	Eukaryotic translation initiation factor 4E-binding protein 1	EIF4EBP1	0.297133	0.0228886	___1	0.995085	23.0634	5.12896e-22	150.26	150.26	74.789	8.7259	DRKFLMECRNSPVTKTPPRDLPTIPGVTSPS	NS(1)PVT(0.005)KT(0.995)PPR	NS(50.36)PVT(-23.06)KT(23.06)PPR
UID21815	15383	Q13541	Q13541	T	37	Eukaryotic translation initiation factor 4E-binding protein 1	EIF4EBP1	0.666211	0.262348	___2	0.941	14.9181	1.88165e-31	128.82	128.82	108.68	8.23371	VLGDGVQLPPGDYSTTPGGTLFSTTPGGTRI	VVLGDGVQLPPGDY(0.001)S(0.01)T(0.036)T(0.941)PGGT(0.016)LFS(0.339)T(0.301)T(0.267)PGGT(0.04)RIIY(0.049)DRK	VVLGDGVQLPPGDY(-31.74)S(-20.44)T(-14.92)T(14.92)PGGT(-18.91)LFS(0.55)T(-0.55)T(-1.09)PGGT(-9.48)RIIY(-8.49)DRK
UID21814	15381	Q13541	Q13541	T	70	Eukaryotic translation initiation factor 4E-binding protein 1	EIF4EBP1	0.878215	0.731111	___2	0.995085	23.0634	5.12896e-22	150.26	150.26	74.789	8.7259	DRKFLMECRNSPVTKTPPRDLPTIPGVTSPS	NS(1)PVT(0.005)KT(0.995)PPR	NS(50.36)PVT(-23.06)KT(23.06)PPR
UID16642	7556	Q13541	Q13541	S	65	Eukaryotic translation initiation factor 4E-binding protein 1	EIF4EBP1	0.878215	0.731111	___2	0.999991	50.3644	1.04982e-20	150.26	150.26	74.789	8.4868	TRIIYDRKFLMECRNSPVTKTPPRDLPTIPG	NS(1)PVT(0.005)KT(0.995)PPR	NS(50.36)PVT(-23.06)KT(23.06)PPR
UID5443	7556	Q13541	Q13541	S	65	Eukaryotic translation initiation factor 4E-binding protein 1	EIF4EBP1	1.16826	0.389924	___1	0.999991	50.3644	1.04982e-20	150.26	150.26	74.789	8.4868	TRIIYDRKFLMECRNSPVTKTPPRDLPTIPG	NS(1)PVT(0.005)KT(0.995)PPR	NS(50.36)PVT(-23.06)KT(23.06)PPR
UID3076	4406	O43432;O43432-3;F5H564;F5H8J4;Q504Z1	O43432	S	1156	Eukaryotic translation initiation factor 4 gamma 3	EIF4G3	1.34914	-0.142479	___1	0.94309	12.1936	3.09903e-06	86.557	78.048	86.557	7.50387	LPSATARPNTFMRGGSSKDLLDNQSQEEQRR	GGS(0.943)S(0.057)KDLLDNQSQEEQRR	GGS(12.19)S(-12.19)KDLLDNQS(-82.48)QEEQRR
UID15903	6556	P55010	P55010	S	389	Eukaryotic translation initiation factor 5	EIF5	NaN	-0.181293	___2	0.999998	59.3646	0.000107895	78.752	75.924	78.752	6.66022	KAEPFIKWLKEAEEESSGGEEEDEDENIEVV	WLKEAEEES(1)S(1)GGEEEDEDENIEVVYSK	WLKEAEEES(59.36)S(59.36)GGEEEDEDENIEVVY(-59.36)S(-66.54)K
UID15904	6557	P55010	P55010	S	390	Eukaryotic translation initiation factor 5	EIF5	NaN	-0.181293	___2	0.999998	59.3646	0.000107895	78.752	75.924	78.752	6.66022	AEPFIKWLKEAEEESSGGEEEDEDENIEVVY	WLKEAEEES(1)S(1)GGEEEDEDENIEVVYSK	WLKEAEEES(59.36)S(59.36)GGEEEDEDENIEVVY(-59.36)S(-66.54)K
UID19394	11443	Q99607	Q99607	S	641	ETS-related transcription factor Elf-4	ELF4	-0.743448	-0.00504058	___2	0.829899	6.88255	4.0225e-07	98.299	93.395	98.299	6.59309	MAEPSVTTSGSLLTRSPTPAPFSPFNPTSLI	S(0.83)PT(0.17)PAPFS(1)PFNPTSLIK	S(6.88)PT(-6.88)PAPFS(37.26)PFNPT(-42.71)S(-48.53)LIK
UID19395	11444	Q99607	Q99607	S	648	ETS-related transcription factor Elf-4	ELF4	-0.743448	-0.00504058	___2	0.999769	37.2604	4.0225e-07	98.299	93.395	98.299	6.59309	TSGSLLTRSPTPAPFSPFNPTSLIKMEPHDI	S(0.83)PT(0.17)PAPFS(1)PFNPTSLIK	S(6.88)PT(-6.88)PAPFS(37.26)PFNPT(-42.71)S(-48.53)LIK
UID12591	2024	P11171;P11171-2;P11171-5;P11171-7;E9PEW9;P11171-4;P11171-6;P11171-3	P11171	S	712	Protein 4.1	EPB41	NaN	1.63178	___2	0.988356	18.6294	0.00654543	50.352	50.352	50.352	5.80948	PEPRPSEWDKRLSTHSPFRTLNINGQIPTGE	RLS(0.861)T(0.151)HS(0.988)PFR	RLS(7.86)T(-7.86)HS(18.63)PFR
UID15325	5789	P29317	P29317	S	897	Ephrin type-A receptor 2	EPHA2	NaN	NaN	___2	0.81174	6.56268	4.98694e-11	119.41	114.02	119.41	6.77231	KTLADFDPRVSIRLPSTSGSEGVPFRTVSEW	VSIRLPS(0.812)T(0.179)S(0.012)GS(0.997)EGVPFR	VS(-48.42)IRLPS(6.56)T(-6.56)S(-19.48)GS(25.83)EGVPFR
UID14910	5247	P07814	P07814	S	886	Bifunctional glutamate/proline--tRNA ligase;Glutamate--tRNA ligase;Proline--tRNA ligase	EPRS	-0.13242	NaN	___2	0.942326	13.9929	4.35659e-13	140.31	121.1	140.31	7.63983	EYIPGQPPLSQSSDSSPTRNSEPAGLETPEA	EYIPGQPPLS(0.083)QS(0.302)S(0.611)DS(0.023)S(0.942)PT(0.038)R	EY(-115.06)IPGQPPLS(-9.04)QS(-3.07)S(3.07)DS(-18.94)S(13.99)PT(-13.99)R
UID3711	5247	P07814	P07814	S	886	Bifunctional glutamate/proline--tRNA ligase;Glutamate--tRNA ligase;Proline--tRNA ligase	EPRS	NaN	-0.0263043	___1	0.942326	13.9929	4.35659e-13	140.31	121.1	140.31	7.63983	EYIPGQPPLSQSSDSSPTRNSEPAGLETPEA	EYIPGQPPLS(0.083)QS(0.302)S(0.611)DS(0.023)S(0.942)PT(0.038)R	EY(-115.06)IPGQPPLS(-9.04)QS(-3.07)S(3.07)DS(-18.94)S(13.99)PT(-13.99)R
UID10506	15156	P50548;B7Z4R0	P50548	T	526	ETS domain-containing transcription factor ERF	ERF	1.14939	1.10777	___1	1	120.077	1.10264e-28	178.23	152.26	120.08	6.99984	KKVRGEGPGEAGGPLTPRRVSSDLQHATAQL	GEGPGEAGGPLT(1)PR	GEGPGEAGGPLT(120.08)PR
UID385	555	Q9UPT5;Q9UPT5-2;B4DJ07;Q9UPT5-5;Q9UPT5-1;Q9UPT5-6;Q9UPT5-4	Q9UPT5	S	250	Exocyst complex component 7	EXOC7	NaN	NaN	___1	0.814946	6.95181	0.00196912	54.253	50.275	54.253	6.18794	KEHFHKSSSSSGVPYSPAIPNKRKDTPTKKP	S(0.001)S(0.001)S(0.01)S(0.004)S(0.004)GVPY(0.164)S(0.815)PAIPNK	S(-28.67)S(-28.67)S(-18.95)S(-22.84)S(-23.31)GVPY(-6.95)S(6.95)PAIPNK
UID10676	15509	Q15910;Q15910-2;Q15910-5;Q15910-3;Q15910-4	Q15910	T	487	Histone-lysine N-methyltransferase EZH2	EZH2	NaN	0.105225	___1	1	109.85	1.03179e-12	117.94	115.06	117.94	6.32844	KESSIIAPAPAEDVDTPPRKKKRKHRLWAAH	VKESSIIAPAPAEDVDT(1)PPR	VKES(-109.85)S(-109.85)IIAPAPAEDVDT(109.85)PPR
UID10395	14926	P15311;E7EQR4;P26038;P35241;A7YIJ8;F5H1A7;H0YE16;P35241-2;P35241-3	P15311;P26038;P35241	T	558	Ezrin;Moesin;Radixin	EZR;MSN;RDX	-0.0203551	-0.227988	___1	1	76.2493	0.00222563	116.52	82.131	116.52	7.69418	IIHNENMRQGRDKYKTLRQIRQGNTKQRIDE;MIHAENMRLGRDKYKTLRQIRQGNTKQRIDE;VLHAENVKAGRDKYKTLRQIRQGNTKQRIDE	DKYKT(1)LR	DKY(-76.25)KT(76.25)LR
UID8415	11743	Q9BZQ8	Q9BZQ8	S	602	Protein Niban	FAM129A	0.226632	0.0320937	___1	1	65.1798	3.57552e-63	195.97	195.97	134.42	8.64746	KPPTGSNQASPARRASAILPGVLGSETLSNE	RAS(1)AILPGVLGSETLSNEVFQESEEEKQPEVPSSLAK	RAS(65.18)AILPGVLGS(-65.18)ET(-85.96)LS(-110.54)NEVFQES(-131.54)EEEKQPEVPS(-133.11)S(-133.11)LAK
UID19614	11743	Q9BZQ8	Q9BZQ8	S	602	Protein Niban	FAM129A	NaN	NaN	___2	1	65.1798	3.57552e-63	195.97	195.97	134.42	8.64746	KPPTGSNQASPARRASAILPGVLGSETLSNE	RAS(1)AILPGVLGSETLSNEVFQESEEEKQPEVPSSLAK	RAS(65.18)AILPGVLGS(-65.18)ET(-85.96)LS(-110.54)NEVFQES(-131.54)EEEKQPEVPS(-133.11)S(-133.11)LAK
UID22348	16526	P11362;H0YE20;P11362-6;P11362-5;P11362-4;P11362-14;P11362-3;E7EU09;P11362-20;P11362-7;P11362-2;P11362-19;J3KNT4;P11362-21	P11362	Y	653	Fibroblast growth factor receptor 1;Fibroblast growth factor receptor	FGFR1	0.342668	0.497893	___2	1	145.457	9.82416e-09	145.46	129.49	145.46	6.4723	KIADFGLARDIHHIDYYKKTTNGRLPVKWMA	DIHHIDY(1)Y(1)KK	DIHHIDY(145.46)Y(145.46)KK
UID22349	16527	P11362;H0YE20;P11362-6;P11362-5;P11362-4;P11362-14;P11362-3;E7EU09;P11362-20;P11362-7;P11362-2;P11362-19;J3KNT4;P11362-21	P11362	Y	654	Fibroblast growth factor receptor 1;Fibroblast growth factor receptor	FGFR1	0.342668	0.497893	___2	1	145.457	9.82416e-09	145.46	129.49	145.46	6.4723	IADFGLARDIHHIDYYKKTTNGRLPVKWMAP	DIHHIDY(1)Y(1)KK	DIHHIDY(145.46)Y(145.46)KK
UID11149	16526	P11362;H0YE20;P11362-6;P11362-5;P11362-4;P11362-14;P11362-3;E7EU09;P11362-20;P11362-7;P11362-2;P11362-19;J3KNT4;P11362-21	P11362	Y	653	Fibroblast growth factor receptor 1;Fibroblast growth factor receptor	FGFR1	NaN	-0.482022	___1	1	145.457	9.82416e-09	145.46	129.49	145.46	6.4723	KIADFGLARDIHHIDYYKKTTNGRLPVKWMA	DIHHIDY(1)Y(1)KK	DIHHIDY(145.46)Y(145.46)KK
UID11150	16527	P11362;H0YE20;P11362-6;P11362-5;P11362-4;P11362-14;P11362-3;E7EU09;P11362-20;P11362-7;P11362-2;P11362-19;J3KNT4;P11362-21	P11362	Y	654	Fibroblast growth factor receptor 1;Fibroblast growth factor receptor	FGFR1	NaN	-0.482022	___1	1	145.457	9.82416e-09	145.46	129.49	145.46	6.4723	IADFGLARDIHHIDYYKKTTNGRLPVKWMAP	DIHHIDY(1)Y(1)KK	DIHHIDY(145.46)Y(145.46)KK
UID5286	7344	Q13045;J3QLG3;Q13045-2;J3KS54	Q13045	S	436	Protein flightless-1 homolog	FLII	0.432639	NaN	___1	1	230.063	1.10552e-49	230.06	230.06	230.06	6.8345	KDPMARKMRLRRRKDSAQDDQAKQVLKGMSD	KDS(1)AQDDQAKQVLK	KDS(230.06)AQDDQAKQVLK
UID3999	5630	P21333;P21333-2;Q5HY54;E9PHF0	P21333	S	2152	Filamin-A	FLNA	-0.0620982	-0.127633	___1	1	79.5213	4.14562e-69	209.68	198.26	199.85	9.06183	EGRVKESITRRRRAPSVANVGSHCDLSLKIP	RAPS(1)VANVGSHCDLSLK	RAPS(79.52)VANVGS(-79.52)HCDLS(-145.89)LK
UID15198	5630	P21333;P21333-2;Q5HY54;E9PHF0	P21333	S	2152	Filamin-A	FLNA	0.485839	0.232549	___2	1	79.5213	4.14562e-69	209.68	198.26	199.85	9.06183	EGRVKESITRRRRAPSVANVGSHCDLSLKIP	RAPS(1)VANVGSHCDLSLK	RAPS(79.52)VANVGS(-79.52)HCDLS(-145.89)LK
UID15054	5448	P15407;B4DR11;E9PPX2	P15407	S	265	Fos-related antigen 1	FOSL1	NaN	NaN	___2	0.912597	10.8266	0.000971075	48.634	45.513	48.634	7.06524	KSSSSSGDPSSDPLGSPTLLAL_________	KS(0.048)S(0.152)S(0.203)S(0.223)S(0.37)GDPS(0.005)S(0.005)DPLGS(0.913)PT(0.081)LLAL	KS(-8.95)S(-3.91)S(-2.65)S(-2.22)S(2.22)GDPS(-23.12)S(-22.82)DPLGS(10.83)PT(-10.83)LLAL
UID26253	5448	P15407;B4DR11;E9PPX2	P15407	S	265	Fos-related antigen 1	FOSL1	NaN	NaN	___3	0.912597	10.8266	0.000971075	48.634	45.513	48.634	7.06524	KSSSSSGDPSSDPLGSPTLLAL_________	KS(0.048)S(0.152)S(0.203)S(0.223)S(0.37)GDPS(0.005)S(0.005)DPLGS(0.913)PT(0.081)LLAL	KS(-8.95)S(-3.91)S(-2.65)S(-2.22)S(2.22)GDPS(-23.12)S(-22.82)DPLGS(10.83)PT(-10.83)LLAL
UID8212	11465	Q99958	Q99958	S	219	Forkhead box protein C2	FOXC2	1.06895	1.38165	___1	1	78.4242	1.26015e-38	192.85	187.26	115.79	7.90008	PKEAEKKVVIKSEAASPALPVITKVETLSPE	VVIKS(1)EAAS(1)PALPVITK	VVIKS(98.06)EAAS(78.42)PALPVIT(-78.42)K
UID19411	11465	Q99958	Q99958	S	219	Forkhead box protein C2	FOXC2	1.08617	1.28902	___2	1	78.4242	1.26015e-38	192.85	187.26	115.79	7.90008	PKEAEKKVVIKSEAASPALPVITKVETLSPE	VVIKS(1)EAAS(1)PALPVITK	VVIKS(98.06)EAAS(78.42)PALPVIT(-78.42)K
UID19414	11468	Q99958	Q99958	S	240	Forkhead box protein C2	FOXC2	1.3789	1.60459	___2	1	104.006	9.14989e-41	201.85	201.85	120.33	7.79782	ITKVETLSPESALQGSPRSAASTPAGSPDGS	VET(0.001)LS(0.999)PES(1)ALQGS(1)PR	VET(-30.23)LS(30.23)PES(53.14)ALQGS(104.01)PR
UID19412	11466	Q99958	Q99958	S	232	Forkhead box protein C2	FOXC2	1.45912	1.60459	___2	0.999497	32.9915	9.14989e-41	201.85	201.85	201.85	7.7844	AASPALPVITKVETLSPESALQGSPRSAAST	VET(0.001)LS(0.999)PESALQGS(1)PR	VET(-32.99)LS(32.99)PES(-61)ALQGS(65.87)PR
UID8215	11468	Q99958	Q99958	S	240	Forkhead box protein C2	FOXC2	NaN	NaN	___1	1	104.006	9.14989e-41	201.85	201.85	120.33	7.79782	ITKVETLSPESALQGSPRSAASTPAGSPDGS	VET(0.001)LS(0.999)PES(1)ALQGS(1)PR	VET(-30.23)LS(30.23)PES(53.14)ALQGS(104.01)PR
UID30611	11466	Q99958	Q99958	S	232	Forkhead box protein C2	FOXC2	NaN	NaN	___3	0.999497	32.9915	9.14989e-41	201.85	201.85	201.85	7.7844	AASPALPVITKVETLSPESALQGSPRSAAST	VET(0.001)LS(0.999)PESALQGS(1)PR	VET(-32.99)LS(32.99)PES(-61)ALQGS(65.87)PR
UID30613	11468	Q99958	Q99958	S	240	Forkhead box protein C2	FOXC2	NaN	NaN	___3	1	104.006	9.14989e-41	201.85	201.85	120.33	7.79782	ITKVETLSPESALQGSPRSAASTPAGSPDGS	VET(0.001)LS(0.999)PES(1)ALQGS(1)PR	VET(-30.23)LS(30.23)PES(53.14)ALQGS(104.01)PR
UID16081	6814	Q01167;Q01167-2	Q01167	S	428	Forkhead box protein K2	FOXK2	NaN	0.221489	___2	0.971672	17.4414	0.00260208	43.903	41.408	43.903	6.7998	LAVIQEARFAQSAPGSPLSSQPVLITVQRQL	FAQS(0.986)APGS(0.972)PLS(0.028)S(0.014)QPVLITVQR	FAQS(21.1)APGS(17.44)PLS(-17.44)S(-21.1)QPVLIT(-40.44)VQR
UID16083	6816	Q01167;Q01167-2	Q01167	S	373	Forkhead box protein K2	FOXK2	NaN	NaN	___2	0.999718	35.5305	1.00268e-22	126.8	126.8	126.8	6.85098	FRTPLGPLSSRSAPASPNHAGVLSAHSSGAQ	S(1)APAS(1)PNHAGVLSAHSSGAQTPESLSR	S(78.19)APAS(35.53)PNHAGVLS(-35.53)AHS(-56.33)S(-72.52)GAQT(-100.41)PES(-111.07)LS(-111.43)R
UID14287	4422	O43524	O43524	S	7	Forkhead box protein O3	FOXO3	-0.014485	NaN	___2	1	72.2339	2.22826e-09	78.786	78.786	78.786	7.83159	_________MAEAPASPAPLSPLEVELDPEF	AEAPAS(1)PAPLS(1)PLEVELDPEFEPQSRPR	AEAPAS(72.23)PAPLS(47.81)PLEVELDPEFEPQS(-47.81)RPR
UID3091	4427	O43524;B4DVZ6	O43524	S	294	Forkhead box protein O3	FOXO3	0.101381	-0.0226164	___1	0.999534	33.4307	0.00155247	112.04	95.892	112.04	7.22011	ESADDSPSQLSKWPGSPTSRSSDELDAWTDF	WPGS(1)PTSR	WPGS(33.43)PT(-33.43)S(-49.26)R
UID3090	4424	O43524;B4DVZ6	O43524	S	253	Forkhead box protein O3	FOXO3	1.37729	0.575336	___1	1	79.4953	8.833e-19	164.22	140.88	133.48	7.34949	PDGGKSGKAPRRRAVSMDNSNKYTKSRGRAA	AVS(1)MDNSNKYTK	AVS(79.5)MDNS(-79.5)NKY(-108.78)T(-103.3)K
UID5927	8255	Q16658;J3KNT0	Q16658	S	39	Fascin	FSCN1	NaN	NaN	___1	0.85275	7.63192	2.90111e-05	127.02	127.02	127.02	6.73329	LTAEAFGFKVNASASSLKKKQIWTLEQPPDE	VNASAS(0.147)S(0.853)LKK	VNAS(-37.72)AS(-7.63)S(7.63)LKK
UID2052	2960	P02794;G3V192;G3V1D1	P02794	S	179	Ferritin heavy chain;Ferritin	FTH1	0.111966	0.209695	___1	0.999998	57.0735	2.51443e-63	211.11	211.11	192.98	9.32139	SGLAEYLFDKHTLGDSDNES___________	KMGAPESGLAEYLFDKHTLGDS(1)DNES	KMGAPES(-133.19)GLAEY(-143.84)LFDKHT(-57.07)LGDS(57.07)DNES(-70.02)
UID3686	5216	P06241;P06241-2;P06241-3;Q5R3A8;B3KPS6;E5RFS5;E5RGM6;E5RI25;E5RFM0;E5RGT0;E5RH71;E5RIX5;E5RK23;E5RFM4;E5RHF7;E5RHX7;E5RJX7;E5RFM6	P06241	S	21	Tyrosine-protein kinase Fyn	FYN	0.544881	0.148993	___1	1	86.7172	9.20326e-37	190.96	168.41	110.8	7.68871	CKDKEATKLTEERDGSLNQSSGYRYGTDPTP	DGS(1)LNQSSGYR	DGS(86.72)LNQS(-86.72)S(-90.57)GY(-104.07)R
UID11167	16559	P06241;P06241-2;P06241-3;Q5R3A8;B3KPS6	P06241	Y	531	Tyrosine-protein kinase Fyn	FYN	NaN	NaN	___1	0.908616	11.3096	0.00144812	59.536	57.976	59.536	6.42446	LQSFLEDYFTATEPQYQPGENL_________	KDPEERPTFEYLQSFLEDY(0.005)FT(0.019)AT(0.067)EPQY(0.909)QPGENL	KDPEERPT(-48.92)FEY(-49.37)LQS(-39.64)FLEDY(-22.43)FT(-16.83)AT(-11.31)EPQY(11.31)QPGENL
UID5352	7439	Q13283;F5H4D6	Q13283	S	232	Ras GTPase-activating protein-binding protein 1	G3BP1	-0.0444937	0.0954041	___1	0.983837	20.8543	1.36526e-56	221.01	221.01	150.45	9.33102	PVLEETAPEDAQKSSSPAPADIAQTVQEDLR	S(0.008)S(0.008)S(0.984)PAPADIAQTVQEDLRTFSWASVTSK	S(-20.85)S(-20.85)S(20.85)PAPADIAQT(-109.93)VQEDLRT(-139.31)FS(-141.79)WAS(-147.41)VT(-148.62)S(-148.62)K
UID5353	7440	Q13283	Q13283	S	149	Ras GTPase-activating protein-binding protein 1	G3BP1	NaN	NaN	___1	0.903024	9.70563	2.1741e-05	49.094	49.094	49.094	7.76304	QDEVFGGFVTEPQEESEEEVEEPEERQQTPE	YQDEVFGGFVT(0.097)EPQEES(0.903)EEEVEEPEER	Y(-34.24)QDEVFGGFVT(-9.71)EPQEES(9.71)EEEVEEPEER
UID9626	13407	Q9UQC2;Q9UQC2-2	Q9UQC2	S	210	GRB2-associated-binding protein 2	GAB2	NaN	NaN	___1	0.988883	19.7879	0.0217759	56.205	34.177	56.205	6.20726	LHQCISRRAENARSASFSQGTRASFLMRSDT	SAS(0.989)FS(0.01)QGT(0.001)R	S(-39.86)AS(19.79)FS(-19.79)QGT(-31.95)R
UID4707	6559	P55040;E5RJF9	P55040	S	23	GTP-binding protein GEM	GEM	0.199248	-0.0173518	___1	1	62.2711	0.00265039	100.58	24.76	62.271	7.40097	MRQGTVGMQPQQQRWSIPADGRHLMVQKEPH	WS(1)IPADGR	WS(62.27)IPADGR
UID4706	6558	P55040;P55042;Q8IYK8	P55040	S	289	GTP-binding protein GEM;GTP-binding protein RAD;GTP-binding protein REM 2	GEM;RRAD;REM2	0.0467006	-0.201885	___1	0.999998	56.1971	2.75721e-07	117.89	110.32	95.502	7.60379	VAKNNKNMAFKLKSKSCHDLSVL________	S(1)CHDLSVL	S(56.2)CHDLS(-56.2)VL
UID5031	7008	Q06210;Q06210-2	Q06210	S	261	Glutamine--fructose-6-phosphate aminotransferase [isomerizing] 1	GFPT1	-0.39534	-0.391218	___1	0.971307	15.3443	4.02885e-29	173.03	157.48	173.03	9.12024	RGKDKKGSCNLSRVDSTTCLFPVEEKAVEYY	VDS(0.971)T(0.028)TCLFPVEEK	VDS(15.34)T(-15.34)T(-34.84)CLFPVEEK
UID26314	5523	P17302	P17302	S	368	Gap junction alpha-1 protein	GJA1	NaN	0.0935096	___3	0.889304	5.77697	1.43581e-22	139.72	139.72	55.977	8.37229	LQPLAIVDQRPSSRASSRASSRPRPDDLEI_	LAAGHELQPLAIVDQRPS(0.581)S(0.626)RAS(0.889)S(0.903)R	LAAGHELQPLAIVDQRPS(-0.49)S(0.49)RAS(5.78)S(6.35)R
UID15123	5534	P17302	P17302	S	279	Gap junction alpha-1 protein	GJA1	NaN	NaN	___2	0.924543	13.097	0.0033641	44.164	44.164	44.164	6.39601	KYAYFNGCSSPTAPLSPMSPPGYKLVTGDRN	Y(0.017)AY(0.191)FNGCS(0.328)S(0.359)PT(0.15)APLS(0.925)PMS(0.029)PPGY(0.001)K	Y(-13.46)AY(-2.69)FNGCS(-0.43)S(0.43)PT(-4.78)APLS(13.1)PMS(-15.48)PPGY(-31.27)K
UID3923	5532	P17302	P17302	S	255	Gap junction alpha-1 protein	GJA1	NaN	NaN	___1	0.987634	19.6022	0.000691926	85.855	85.855	44.788	6.60011	VKGKSDPYHATSGALSPAKDCGSQKYAYFNG	SDPYHAT(0.001)S(0.011)GALS(0.988)PAK	S(-44.12)DPY(-39.88)HAT(-28.48)S(-19.6)GALS(19.6)PAK
UID15115	5523	P17302	P17302	S	368	Gap junction alpha-1 protein	GJA1	NaN	NaN	___2	0.889304	5.77697	1.43581e-22	139.72	139.72	55.977	8.37229	LQPLAIVDQRPSSRASSRASSRPRPDDLEI_	LAAGHELQPLAIVDQRPS(0.581)S(0.626)RAS(0.889)S(0.903)R	LAAGHELQPLAIVDQRPS(-0.49)S(0.49)RAS(5.78)S(6.35)R
UID5356	7443	Q13322;Q13322-3;Q13322-2;Q13322-4;C9JTW6	Q13322	S	104	Growth factor receptor-bound protein 10	GRB10	1.59779	1.913	___1	1	77.6116	0.000313725	103.91	40.285	100.93	6.94012	QPRASGPPRSIQPQVSPRQRVQRSQPVHILA	SIQPQVS(1)PR	S(-77.61)IQPQVS(77.61)PR
UID16554	7442	Q13322;Q13322-3;Q13322-2;Q13322-4	Q13322	S	476	Growth factor receptor-bound protein 10	GRB10	NaN	NaN	___2	0.967041	20.6889	4.02639e-05	61.538	61.538	61.538	6.41729	AWRKRSTRMNILGSQSPLHPSTLSTVIHRTQ	MNILGS(0.967)QS(0.967)PLHPS(0.022)T(0.022)LS(0.011)T(0.012)VIHR	MNILGS(20.69)QS(20.69)PLHPS(-20.69)T(-20.69)LS(-24.49)T(-23.73)VIHR
UID22377	16580	P49840;A8MT37;P49841;P49841-2	P49840;P49841	Y	279	Glycogen synthase kinase-3 alpha;Glycogen synthase kinase-3 beta	GSK3A;GSK3B	-0.13914	-0.0790197	___2	0.990374	22.1493	8.22559e-16	147.51	127.83	147.51	8.26893	FGSAKQLVRGEPNVSYICSRYYRAPELIFGA	QLVRGEPNVS(0.006)Y(0.99)ICS(0.004)R	QLVRGEPNVS(-22.15)Y(22.15)ICS(-24.41)R
UID11178	16580	P49840;A8MT37;P49841;P49841-2	P49840;P49841	Y	279	Glycogen synthase kinase-3 alpha;Glycogen synthase kinase-3 beta	GSK3A;GSK3B	0.0465609	0.0273955	___1	0.990374	22.1493	8.22559e-16	147.51	127.83	147.51	8.26893	FGSAKQLVRGEPNVSYICSRYYRAPELIFGA	QLVRGEPNVS(0.006)Y(0.99)ICS(0.004)R	QLVRGEPNVS(-22.15)Y(22.15)ICS(-24.41)R
UID4582	6400	P49841;P49841-2	P49841	S	9	Glycogen synthase kinase-3 beta	GSK3B	0.635429	0.474953	___1	0.998174	30.3863	5.9968e-27	146.25	144.74	146.25	7.8896	_______MSGRPRTTSFAESCKPVQQPSAFG	T(0.001)T(0.001)S(0.998)FAESCKPVQQPSAFGSMK	T(-30.39)T(-30.39)S(30.39)FAES(-85.63)CKPVQQPS(-134.04)AFGS(-142.04)MK
UID15436	5923	P35269;E7EUG6;M0QXD6	P35269	S	385	General transcription factor IIF subunit 1	GTF2F1	-0.312061	0.0944026	___2	0.999946	42.6367	2.91426e-17	125.95	121.43	125.95	7.4447	PKRERKPSGGSSRGNSRPGTPSAEGGSTSST	GNS(1)RPGT(0.991)PS(0.009)AEGGSTSSTLR	GNS(42.64)RPGT(20.42)PS(-20.42)AEGGS(-108.94)T(-113.83)S(-116.02)S(-117.85)T(-119.48)LR
UID21646	15036	P35269;E7EUG6;M0QXD6	P35269	T	389	General transcription factor IIF subunit 1	GTF2F1	-0.312061	0.0944026	___2	0.995073	23.054	2.91426e-17	125.95	121.43	70.701	7.4447	RKPSGGSSRGNSRPGTPSAEGGSTSSTLRAA	GNS(1)RPGT(0.995)PS(0.005)AEGGSTSSTLR	GNS(34.77)RPGT(23.05)PS(-23.05)AEGGS(-62.23)T(-64.48)S(-66.37)S(-67.9)T(-67.83)LR
UID4793	6680	P78347;P78347-2;P78347-4;P78347-3	P78347	S	668	General transcription factor II-I	GTF2I	0.133958	0.197683	___1	1	63.6242	0.00111729	70.942	67.241	63.624	5.96274	LPPGMASKINTKALQSPKRPRSPGSNSKVPE	ALQS(1)PKRPR	ALQS(63.62)PKRPR
UID2400	3443	O60381;H7C4S2;O60381-2;O60381-3	O60381	S	402	HMG box-containing protein 1	HBP1	0.0677764	0.0580073	___1	0.999992	51.1011	2.51797e-15	122.18	116.88	107.39	6.88653	GGQDFARSGFSKNCGSPGSSQLSSNSLYAKA	NCGS(1)PGSSQLSSNSLYAK	NCGS(51.1)PGS(-51.1)S(-62.03)QLS(-82.49)S(-86.78)NS(-94.49)LY(-102.37)AK
UID5447	7563	Q13547;F5GXM1	Q13547	S	421	Histone deacetylase 1	HDAC1	-0.0957742	-0.0786098	___1	1	55.6624	8.79086e-43	195.13	188.62	55.662	7.30315	SICSSDKRIACEEEFSDSEEEGEGGRKNSSN	RIACEEEFS(1)DS(1)EEEGEGGRK	RIACEEEFS(55.66)DS(55.66)EEEGEGGRK
UID16646	7563	Q13547;F5GXM1	Q13547	S	421	Histone deacetylase 1	HDAC1	NaN	NaN	___2	1	55.6624	8.79086e-43	195.13	188.62	55.662	7.30315	SICSSDKRIACEEEFSDSEEEGEGGRKNSSN	RIACEEEFS(1)DS(1)EEEGEGGRK	RIACEEEFS(55.66)DS(55.66)EEEGEGGRK
UID16647	7564	Q13547;F5GXM1	Q13547	S	423	Histone deacetylase 1	HDAC1	NaN	NaN	___2	1	55.6624	1.27517e-06	82.639	70.027	55.662	6.96627	CSSDKRIACEEEFSDSEEEGEGGRKNSSNFK	RIACEEEFS(1)DS(1)EEEGEGGRK	RIACEEEFS(55.66)DS(55.66)EEEGEGGRK
UID2625	3761	Q92769;J3KPW7;B3KRS5	Q92769	S	394	Histone deacetylase 2;Histone deacetylase	HDAC2	-0.0745626	0.313513	___1	1	40.0225	8.61949e-30	128.14	128.14	40.022	8.82217	GVQMQAIPEDAVHEDSGDEDGEDPDKRISIR	QRLFENLRMLPHAPGVQMQAIPEDAVHEDS(1)GDEDGEDPDK	QRLFENLRMLPHAPGVQMQAIPEDAVHEDS(40.02)GDEDGEDPDK
UID4725	6590	P56524;F5GX36;F5H5W4	P56524	S	467	Histone deacetylase 4	HDAC4	NaN	NaN	___1	0.774251	5.35255	2.13906e-13	85.998	85.998	85.998	7.37825	SIHKLRQHRPLGRTQSAPLPQNAQALQHLVI	T(0.226)QS(0.774)APLPQNAQALQHLVIQQQHQQFLEK	T(-5.35)QS(5.35)APLPQNAQALQHLVIQQQHQQFLEK
UID4723	6588	P56524;F5GX36;F5H5W4	P56524	S	632	Histone deacetylase 4	HDAC4	NaN	NaN	___1	0.886151	8.91385	1.62139e-09	85.881	83.736	85.881	6.63889	IPVSFGGHRPLSRAQSSPASATFPVSVQEPP	AQS(0.886)S(0.114)PASATFPVSVQEPPTKPR	AQS(8.91)S(-8.91)PAS(-42.53)AT(-52.51)FPVS(-69.82)VQEPPT(-83.72)KPR
UID15925	6591	P56524;F5H5W4;Q9UKV0;Q9UKV0-5;C9JS87;Q9UKV0-3;Q9UKV0-4;Q9UKV0-2;Q9UKV0-7;Q9UQL6;Q9UQL6-2;Q9UQL6-3	P56524;Q9UQL6	S	278	Histone deacetylase 4;Histone deacetylase 9;Histone deacetylase 5	HDAC4;HDAC9;HDAC5	NaN	NaN	___2	1	42.9467	0.0126344	42.947	42.947	42.947	6.23568	LKLRSRLKQKVAERRSSPLLRRKDGPVVTAL;LKVRSRLKQKVAERRSSPLLRRKDGTVISTF	VAERRS(1)S(1)PLLR	VAERRS(42.95)S(42.95)PLLR
UID15926	6592	P56524;F5H5W4;Q9UKV0;Q9UKV0-5;C9JS87;Q9UKV0-3;Q9UKV0-4;Q9UKV0-2;Q9UKV0-7;Q9UQL6;Q9UQL6-2;Q9UQL6-3	P56524;Q9UQL6	S	279	Histone deacetylase 4;Histone deacetylase 9;Histone deacetylase 5	HDAC4;HDAC9;HDAC5	NaN	NaN	___2	1	42.9467	0.0126344	42.947	42.947	42.947	6.23568	KLRSRLKQKVAERRSSPLLRRKDGPVVTALK;KVRSRLKQKVAERRSSPLLRRKDGTVISTFK	VAERRS(1)S(1)PLLR	VAERRS(42.95)S(42.95)PLLR
UID9631	13413	Q9UQL6;Q9UQL6-2;Q9UQL6-3	Q9UQL6	S	661	Histone deacetylase 5	HDAC5	NaN	NaN	___1	0.979774	19.2088	0.00184569	66.246	59.548	66.246	5.88592	LSLATVPHQALGRTQSSPAAPGGMKSPPDQP	T(0.008)QS(0.98)S(0.012)PAAPGGMK	T(-20.63)QS(19.21)S(-19.21)PAAPGGMK
UID2608	3738	Q8WUI4;Q8WUI4-3;Q8WUI4-4;Q8WUI4-7;Q8WUI4-6;Q8WUI4-5;Q8WUI4-8;J3KPH8;Q8WUI4-10;H0YI15	Q8WUI4	S	486	Histone deacetylase 7	HDAC7	-0.25257	-0.292193	___1	0.987824	19.0917	5.32067e-35	166.85	161.46	166.85	7.6712	LPLAQGGHRPLSRAQSSPAAPASLSAPEPAS	AQS(0.988)S(0.012)PAAPASLSAPEPASQAR	AQS(19.09)S(-19.09)PAAPAS(-121.3)LS(-133.1)APEPAS(-160.68)QAR
UID2610	3741	Q8WUI4;Q8WUI4-3;Q8WUI4-4;Q8WUI4-7;Q8WUI4-6;Q8WUI4-5;Q8WUI4-8;J3KPH8;H0YI41;F8VWY3;C9JEB6;C9JF80;C9JAH2	Q8WUI4	S	155	Histone deacetylase 7	HDAC7	-0.0447616	-0.0745054	___1	0.999998	57.9963	1.22228e-10	169.98	122.83	115.78	7.60127	LPSDPPEHFPLRKTVSEPNLKLRYKPKKSLE	TVS(1)EPNLK	T(-58)VS(58)EPNLK
UID3785	5351	P10412;P16402	P10412;P16402	S	36	Histone H1.4;Histone H1.3	HIST1H1E;HIST1H1D	NaN	NaN	___1	0.999947	43.1464	0.00107646	56.081	48.79	56.081	6.0616	KKAKKAGATAGKRKASGPPVSELITKAVAAS;KKKARKSAGAAKRKASGPPVSELITKAVAAS	RKAS(1)GPPVSELITK	RKAS(43.15)GPPVS(-43.15)ELIT(-53.86)K
UID21597	14936	P17096;P17096-3;H7BYM6	P17096	T	53	High mobility group protein HMG-I/HMG-Y	HMGA1	-0.346573	-0.470927	___2	0.999906	40.2863	6.53418e-30	143.85	143.85	71.176	8.00514	GTALVGSQKEPSEVPTPKRPRGRPKGSKNKG	EPSEVPT(1)PK	EPS(-40.29)EVPT(40.29)PK
UID10398	14936	P17096;P17096-3;H7BYM6	P17096	T	53	High mobility group protein HMG-I/HMG-Y	HMGA1	-0.159283	-0.0385766	___1	0.999906	40.2863	6.53418e-30	143.85	143.85	71.176	8.00514	GTALVGSQKEPSEVPTPKRPRGRPKGSKNKG	EPSEVPT(1)PK	EPS(-40.29)EVPT(40.29)PK
UID15100	5507	P17096;P17096-3;H7BYM6	P17096	S	36	High mobility group protein HMG-I/HMG-Y	HMGA1	-0.343238	-0.486869	___2	0.999085	30.3829	6.53418e-30	143.85	143.85	94.632	7.88895	TEKRGRGRPRKQPPVSPGTALVGSQKEPSEV	KQPPVS(0.999)PGT(0.001)ALVGSQK	KQPPVS(30.38)PGT(-30.38)ALVGS(-63.01)QK
UID3901	5507	P17096;P17096-3;H7BYM6	P17096	S	36	High mobility group protein HMG-I/HMG-Y	HMGA1	0.209266	0.5098	___1	0.999085	30.3829	6.53418e-30	143.85	143.85	94.632	7.88895	TEKRGRGRPRKQPPVSPGTALVGSQKEPSEV	KQPPVS(0.999)PGT(0.001)ALVGSQK	KQPPVS(30.38)PGT(-30.38)ALVGS(-63.01)QK
UID3671	5197	P05114;A6NEL0;F2Z2W6;F2Z2Y5;H7BXJ5	P05114	S	8	Non-histone chromosomal protein HMG-14	HMGN1	0.531169	-0.095722	___1	0.988058	19.177	8.42166e-06	95.751	83.259	95.751	6.31095	________MPKRKVSSAEGAAKEEPKRRSAR	VS(0.012)S(0.988)AEGAAKEEPK	VS(-19.18)S(19.18)AEGAAKEEPK
UID14871	5198	P05114;A6NEL0;F2Z2W6;F2Z2Y5;H7BXJ5	P05114	S	21	Non-histone chromosomal protein HMG-14	HMGN1	0.881351	-0.0297002	___2	1	44.312	0.0104601	44.312	30.986	44.312	6.62231	VSSAEGAAKEEPKRRSARLSAKPPAKVEAKP	S(1)ARLS(1)AKPPAK	S(44.31)ARLS(44.31)AKPPAK
UID14872	5199	P05114;A6NEL0;F2Z2W6;F2Z2Y5;H7BXJ5	P05114	S	25	Non-histone chromosomal protein HMG-14	HMGN1	0.881351	-0.0297002	___2	1	44.312	0.0104601	44.312	30.986	44.312	6.62231	EGAAKEEPKRRSARLSAKPPAKVEAKPKKAA	S(1)ARLS(1)AKPPAK	S(44.31)ARLS(44.31)AKPPAK
UID3670	5196	P05114;A6NEL0;F2Z2W6;F2Z2Y5;H7BXJ5	P05114	S	7	Non-histone chromosomal protein HMG-14	HMGN1	1.24007	0.986302	___1	0.990992	20.4145	2.03706e-23	159.33	151.21	154.46	7.25677	_________MPKRKVSSAEGAAKEEPKRRSA	KVS(0.991)S(0.009)AEGAAKEEPK	KVS(20.41)S(-20.41)AEGAAKEEPK
UID3677	5203	P05204;Q15651-2;Q15651	P05204;Q15651	S	29	Non-histone chromosomal protein HMG-17;High mobility group nucleosome-binding domain-containing protein 3	HMGN2;HMGN3	NaN	NaN	___1	1	58.0786	0.00184338	58.079	49.737	58.079	5.56454	KAKVKDEPQRRSARLSAKPAPPKPEPKPKKA;SKVTKQEPTRRSARLSAKPAPPKPEPKPRKT	LS(1)AKPAPPKPEPK	LS(58.08)AKPAPPKPEPK
UID5518	7655	Q14103;Q14103-3;D6RAF8;D6RD83	Q14103	S	83	Heterogeneous nuclear ribonucleoprotein D0	HNRNPD	0.0357646	0.17041	___1	0.921753	9.11039	4.34852e-69	241.62	231.47	105.96	8.78745	IDASKNEEDEGHSNSSPRHSEAATAQREEWK	IDASKNEEDEGHS(0.362)NS(0.716)S(0.922)PR	IDAS(-53.06)KNEEDEGHS(-3.51)NS(3.51)S(9.11)PR
UID16717	7655	Q14103;Q14103-3;D6RAF8;D6RD83	Q14103	S	83	Heterogeneous nuclear ribonucleoprotein D0	HNRNPD	0.220206	0.00417537	___2	0.921753	9.11039	4.34852e-69	241.62	231.47	105.96	8.78745	IDASKNEEDEGHSNSSPRHSEAATAQREEWK	IDASKNEEDEGHS(0.362)NS(0.716)S(0.922)PR	IDAS(-53.06)KNEEDEGHS(-3.51)NS(3.51)S(9.11)PR
UID4756	6633	P61978-2;P61978;Q5T6W1;P61978-3;Q5T6W5;Q5T6W2	P61978-2;P61978-3	S	260	Heterogeneous nuclear ribonucleoprotein K	HNRNPK	-0.077452	-0.030548	___1	1	104.247	7.01658e-11	173.04	155.8	140.63	9.26795	GGRPMPPSRRDYDDMSPRRGPPPPPPGRGGR	RDYDDMS(1)PR	RDY(-104.25)DDMS(104.25)PR
UID4757	6634	P61978-2;P61978;Q5T6W1	P61978-2	S	116	Heterogeneous nuclear ribonucleoprotein K	HNRNPK	0.473319	0.756063	___1	0.973438	16.3168	3.05392e-17	102.88	102.88	102.88	9.28589	LKKIIPTLEEGLQLPSPTATSQLPLESDAVE	IIPTLEEGLQLPS(0.973)PT(0.023)AT(0.003)S(0.001)QLPLESDAVECLNYQHYK	IIPT(-54.8)LEEGLQLPS(16.32)PT(-16.32)AT(-25.41)S(-29.85)QLPLES(-46.82)DAVECLNY(-73.47)QHY(-77.02)K
UID3846	5431	P14866	P14866	S	52	Heterogeneous nuclear ribonucleoprotein L	HNRNPL	0.193456	-0.0712136	___1	0.999995	53.8045	8.11371e-08	106.3	101.01	106.3	6.90713	AAGGGGGGGRYYGGGSEGGRAPKRLKTDNAG	YYGGGS(1)EGGRAPK	Y(-60.94)Y(-53.8)GGGS(53.8)EGGRAPK
UID1657	2376	Q00613;E9PMQ6;Q00613-2	Q00613	S	303	Heat shock factor protein 1	HSF1	0.137766	NaN	___1	1	75.7027	4.99739e-06	93.371	85.86	75.703	7.37499	PLSSSPLVRVKEEPPSPPQSPRVEEASPGRP	VKEEPPS(1)PPQS(1)PR	VKEEPPS(75.7)PPQS(75.7)PR
UID12856	2376	Q00613;E9PMQ6;Q00613-2	Q00613	S	303	Heat shock factor protein 1	HSF1	0.339137	0.666622	___2	1	75.7027	4.99739e-06	93.371	85.86	75.703	7.37499	PLSSSPLVRVKEEPPSPPQSPRVEEASPGRP	VKEEPPS(1)PPQS(1)PR	VKEEPPS(75.7)PPQS(75.7)PR
UID12857	2377	Q00613;E9PMQ6;Q00613-2	Q00613	S	307	Heat shock factor protein 1	HSF1	0.339137	0.666622	___2	1	75.7027	4.99739e-06	93.371	85.86	75.703	7.24827	SPLVRVKEEPPSPPQSPRVEEASPGRPSSVD	VKEEPPS(1)PPQS(1)PR	VKEEPPS(75.7)PPQS(75.7)PR
UID3726	5270	P08238	P08238	S	226	Heat shock protein HSP 90-beta	HSP90AB1	0.338453	0.222599	___1	1	176.443	1.96378e-36	210.47	190.8	176.44	8.61921	YPITLYLEKEREKEISDDEAEEEKGEKEEED	EKEIS(1)DDEAEEEKGEK	EKEIS(176.44)DDEAEEEKGEK
UID14923	5268	P08238;Q58FF8	P08238;Q58FF8	S	255	Heat shock protein HSP 90-beta;Putative heat shock protein HSP 90-beta 2	HSP90AB1;HSP90AB2P	0.262674	-0.363676	___2	1	83.8424	5.91306e-46	226.14	209.9	187.76	9.86195	EDKDDEEKPKIEDVGSDEEDDSGKDKKKKTK;ENKDDEEKPKIEDVGSDEEDDSGKDKKKKTK	PKIEDVGS(1)DEEDDSGK	PKIEDVGS(83.84)DEEDDS(-83.84)GK
UID3724	5268	P08238;Q58FF8	P08238;Q58FF8	S	255	Heat shock protein HSP 90-beta;Putative heat shock protein HSP 90-beta 2	HSP90AB1;HSP90AB2P	0.266517	0.222666	___1	1	83.8424	5.91306e-46	226.14	209.9	187.76	9.86195	EDKDDEEKPKIEDVGSDEEDDSGKDKKKKTK;ENKDDEEKPKIEDVGSDEEDDSGKDKKKKTK	PKIEDVGS(1)DEEDDSGK	PKIEDVGS(83.84)DEEDDS(-83.84)GK
UID2040	2944	F8WE04;P04792	F8WE04;P04792	S	82	Heat shock protein beta-1	HSPB1	0.511772	0.31432	___1	0.999989	49.4855	3.78969e-14	176.97	142.2	152.69	9.45588	AVAAPAYSRALSRQLSSGVSEIRHTADRWRV	QLS(1)SGVSEIR	QLS(49.49)S(-49.49)GVS(-78.54)EIR
UID13239	2944	F8WE04;P04792	F8WE04;P04792	S	82	Heat shock protein beta-1	HSPB1	0.795933	0.249102	___2	0.999989	49.4855	3.78969e-14	176.97	142.2	152.69	9.45588	AVAAPAYSRALSRQLSSGVSEIRHTADRWRV	QLS(1)SGVSEIR	QLS(49.49)S(-49.49)GVS(-78.54)EIR
UID2041	2946	F8WE04;P04792	F8WE04;P04792	S	15	Heat shock protein beta-1	HSPB1	0.610133	0.380634	___1	1	75.9602	1.0916e-07	102.89	102.89	94.281	7.43645	_MTERRVPFSLLRGPSWDPFRDWYPHSRLFD	GPS(1)WDPFRDWYPHSR	GPS(75.96)WDPFRDWY(-75.96)PHS(-89.21)R
UID13238	2943	F8WE04;P04792	F8WE04;P04792	S	78	Heat shock protein beta-1	HSPB1	0.80364	0.249102	___2	1	70.378	1.16136e-12	126.29	126.29	123.63	7.96808	IESPAVAAPAYSRALSRQLSSGVSEIRHTAD	ALS(1)RQLS(0.965)S(0.033)GVS(0.002)EIR	ALS(70.38)RQLS(14.67)S(-14.67)GVS(-27.48)EIR
UID2902	4133	O14558;K7EP04	O14558	S	16	Heat shock protein beta-6	HSPB6	NaN	-2.05008	___1	1	65.739	0.000191721	88.565	88.565	88.565	6.62169	MEIPVPVQPSWLRRASAPLPGLSAPGRLFDQ	RAS(1)APLPGLSAPGR	RAS(65.74)APLPGLS(-65.74)APGR
UID4308	6017	P40189;P40189-3	P40189	S	782	Interleukin-6 receptor subunit beta	IL6ST	NaN	NaN	___1	0.897414	10.9605	1.29979e-07	63.295	62.36	63.295	6.80348	YRHQVPSVQVFSRSESTQPLLDSEERPEDLQ	S(0.072)ES(0.897)T(0.031)QPLLDSEERPEDLQLVDHVDGGDGILPR	S(-10.96)ES(10.96)T(-14.68)QPLLDS(-39.3)EERPEDLQLVDHVDGGDGILPR
UID21803	15359	Q13418;B7Z1I0	Q13418	T	173	Integrin-linked protein kinase	ILK	NaN	NaN	___2	1	88.8382	8.15138e-05	116.51	116.51	116.51	6.20523	NLNRIPYKDTFWKGTTRTRPRNGTLNKHSGI	DTFWKGT(1)T(1)R	DT(-80.7)FWKGT(80.7)T(88.84)R
UID4488	6258	P46940;H0YLE8	P46940	S	1443	Ras GTPase-activating-like protein IQGAP1	IQGAP1	NaN	NaN	___1	1	69.9609	2.96424e-19	164.53	164.53	164.53	7.39891	AIRDAKTPDKMKKSKSVKEDSNLTLQEKKEK	S(1)VKEDSNLTLQEK	S(69.96)VKEDS(-69.96)NLT(-90.23)LQEK
UID4245	5932	P35568	P35568	S	1101	Insulin receptor substrate 1	IRS1	-0.272193	-0.360645	___1	0.987417	18.9477	3.92813e-23	169.4	161.28	156.67	6.6739	KVIRADPQGCRRRHSSETFSSTPSATRVGNT	HS(0.013)S(0.987)ETFSSTPSATR	HS(-18.95)S(18.95)ET(-58.45)FS(-88.43)S(-94.02)T(-99.5)PS(-101.58)AT(-104.91)R
UID15446	5935	P35568	P35568	S	527	Insulin receptor substrate 1	IRS1	NaN	0.0910027	___2	0.999375	32.1606	6.6383e-18	153.06	146.16	153.06	6.94573	ASAADLDNRFRKRTHSAGTSPTITHQKTPSQ	T(0.001)HS(0.999)AGT(0.362)S(0.635)PT(0.002)IT(0.001)HQK	T(-32.16)HS(32.16)AGT(-2.45)S(2.45)PT(-24.23)IT(-30.08)HQK
UID4248	5937	P35568	P35568	S	270	Insulin receptor substrate 1	IRS1	NaN	NaN	___1	0.999826	37.63	2.41097e-10	107.72	107.72	107.72	6.24413	EAMRAMSDEFRPRSKSQSSSNCSNPISVPLR	S(1)QSSSNCSNPISVPLRR	S(37.63)QS(-37.63)S(-59.51)S(-65.41)NCS(-82.81)NPIS(-100.77)VPLRR
UID11504	444	Q9H1K1;F5H5N2;B4DNC9;B3KQ30;F5H672	Q9H1K1	S	14	Iron-sulfur cluster assembly enzyme ISCU, mitochondrial	ISCU	NaN	-0.279293	___2	1	143.93	1.83328e-18	143.93	139.58	143.93	6.94609	__MAAAGAFRLRRAASALLLRSPRLPARELS	AAS(1)ALLLRS(1)PRLPAR	AAS(143.93)ALLLRS(143.93)PRLPAR
UID3832	5414	P13612	P13612	S	1021	Integrin alpha-4	ITGA4	-0.367843	-0.598365	___1	0.999441	32.5239	5.43411e-31	206.88	168.64	173.89	7.48329	KRQYKSILQEENRRDSWSYINSKSNDD____	SILQEENRRDS(0.999)WS(0.001)YINSK	S(-80.16)ILQEENRRDS(32.52)WS(-32.52)Y(-93.03)INS(-108.52)K
UID3684	5211	P05412	P05412	S	63	Transcription factor AP-1	JUN	0.479644	0.564243	___1	0.999008	30.0323	2.75889e-23	171.71	161.48	165.58	7.72153	SLKPHLRAKNSDLLTSPDVGLLKLASPELER	NSDLLT(0.001)S(0.999)PDVGLLK	NS(-141.22)DLLT(-30.03)S(30.03)PDVGLLK
UID21560	14861	P05412	P05412	T	239	Transcription factor AP-1	JUN	0.491391	0.149729	___2	0.999969	45.603	6.76444e-15	101.59	100.32	101.01	8.06741	ALKEEPQTVPEMPGETPPLSPIDMESQERIK	LQALKEEPQTVPEMPGET(1)PPLS(0.999)PIDMES(0.001)QER	LQALKEEPQT(-54.9)VPEMPGET(45.6)PPLS(29.28)PIDMES(-29.28)QER
UID14881	5208	P05412	P05412	S	243	Transcription factor AP-1	JUN	0.497842	0.149729	___2	0.998821	29.2821	6.76444e-15	101.59	100.32	101.01	8.05687	EPQTVPEMPGETPPLSPIDMESQERIKAERK	LQALKEEPQTVPEMPGET(1)PPLS(0.999)PIDMES(0.001)QER	LQALKEEPQT(-54.9)VPEMPGET(45.6)PPLS(29.28)PIDMES(-29.28)QER
UID3683	5210	P05412;P17535	P05412;P17535	S	73	Transcription factor AP-1;Transcription factor jun-D	JUN;JUND	0.559149	0.520004	___1	1	125.656	6.66064e-07	157.75	85.138	125.66	8.00574	DGLLASPDLGLLKLASPELERLIIQSNGLVT;SDLLTSPDVGLLKLASPELERLIIQSSNGHI	LAS(1)PELER	LAS(125.66)PELER
UID15110	5518	P17275	P17275	S	251	Transcription factor jun-B	JUNB	-0.592745	-0.0873271	___2	1	85.1573	1.27784e-11	114.9	92.8	85.157	7.51926	ASTFKEEPQTVPEARSRDATPPVSPINMEDQ	S(1)RDAT(1)PPVS(1)PINMEDQER	S(85.16)RDAT(85.16)PPVS(85.16)PINMEDQER
UID21600	14943	P17275	P17275	T	255	Transcription factor jun-B	JUNB	-0.526639	-0.0873271	___2	1	85.1573	2.75193e-08	114.9	92.8	85.157	7.78559	KEEPQTVPEARSRDATPPVSPINMEDQERIK	S(1)RDAT(1)PPVS(1)PINMEDQER	S(85.16)RDAT(85.16)PPVS(85.16)PINMEDQER
UID26308	5517	P17275	P17275	S	259	Transcription factor jun-B	JUNB	-0.272506	-0.307662	___3	1	85.1573	5.36724e-08	114.9	92.8	85.157	7.70538	QTVPEARSRDATPPVSPINMEDQERIKVERK	S(1)RDAT(1)PPVS(1)PINMEDQER	S(85.16)RDAT(85.16)PPVS(85.16)PINMEDQER
UID26309	5518	P17275	P17275	S	251	Transcription factor jun-B	JUNB	-0.272506	-0.307662	___3	1	85.1573	1.27784e-11	114.9	92.8	85.157	7.51926	ASTFKEEPQTVPEARSRDATPPVSPINMEDQ	S(1)RDAT(1)PPVS(1)PINMEDQER	S(85.16)RDAT(85.16)PPVS(85.16)PINMEDQER
UID32799	14943	P17275	P17275	T	255	Transcription factor jun-B	JUNB	-0.272506	-0.307662	___3	1	85.1573	2.75193e-08	114.9	92.8	85.157	7.78559	KEEPQTVPEARSRDATPPVSPINMEDQERIK	S(1)RDAT(1)PPVS(1)PINMEDQER	S(85.16)RDAT(85.16)PPVS(85.16)PINMEDQER
UID15109	5517	P17275	P17275	S	259	Transcription factor jun-B	JUNB	-0.0312235	NaN	___2	1	85.1573	5.36724e-08	114.9	92.8	85.157	7.70538	QTVPEARSRDATPPVSPINMEDQERIKVERK	S(1)RDAT(1)PPVS(1)PINMEDQER	S(85.16)RDAT(85.16)PPVS(85.16)PINMEDQER
UID3911	5518	P17275	P17275	S	251	Transcription factor jun-B	JUNB	NaN	NaN	___1	1	85.1573	1.27784e-11	114.9	92.8	85.157	7.51926	ASTFKEEPQTVPEARSRDATPPVSPINMEDQ	S(1)RDAT(1)PPVS(1)PINMEDQER	S(85.16)RDAT(85.16)PPVS(85.16)PINMEDQER
UID12902	2448	Q92993;Q92993-2;E9PRM3;E9PRL6;Q92993-4;Q92993-3;H0YEP0	Q92993	S	86	Histone acetyltransferase KAT5	KAT5	NaN	0.0830649	___2	1	98.8822	2.32657e-06	98.882	90.085	98.882	6.43271	PKKEAKTPTKNGLPGSRPGSPEREVPASAQA	NGLPGS(1)RPGS(1)PER	NGLPGS(98.88)RPGS(98.88)PER
UID12903	2449	Q92993;Q92993-2;E9PRM3;E9PRL6;Q92993-4;Q92993-3;H0YEP0	Q92993	S	90	Histone acetyltransferase KAT5	KAT5	NaN	0.0830649	___2	1	98.8822	2.32657e-06	98.882	90.085	98.882	6.43271	AKTPTKNGLPGSRPGSPEREVPASAQASGKT	NGLPGS(1)RPGS(1)PER	NGLPGS(98.88)RPGS(98.88)PER
UID3504	4969	O95251;O95251-4;O95251-2	O95251	S	57	Histone acetyltransferase KAT7	KAT7	-0.385733	-0.381394	___1	0.963199	14.1787	1.16637e-41	203.27	139.03	203.27	7.64818	VTRSSARLSQSSQDSSPVRNLQSFGTEEPAY	LSQSSQDS(0.037)S(0.963)PVR	LS(-122.64)QS(-86.19)S(-59.81)QDS(-14.18)S(14.18)PVR
UID4913	6855	Q02241-2;Q02241;B4E1K0;H7BYN4	Q02241-2	S	710	Kinesin-like protein KIF23	KIF23	NaN	-0.256165	___1	1	62.0879	6.99578e-12	80.023	78.653	62.088	6.88435	DQNAPPIRLRHRRSRSAGDRWVDHKPASNMQ	S(1)AGDRWVDHK	S(62.09)AGDRWVDHK
UID8510	11870	Q9H0B6;Q9H0B6-2;A8MZ87	Q9H0B6	S	582	Kinesin light chain 2	KLC2	0.162984	-0.110497	___1	0.999691	35.0942	7.5218e-08	150.56	87.517	106.62	8.82652	GTPQEPPNPRMKRASSLNFLNKSVEEPTQPG	ASS(1)LNFLNK	AS(-35.09)S(35.09)LNFLNK
UID5658	7856	Q14847;Q14847-2;C9J9W2;B4DGQ0	Q14847	S	146	LIM and SH3 domain protein 1	LASP1	-0.329051	-0.703101	___1	0.999991	53.5681	5.55814e-36	164.35	164.35	164.35	8.91677	MGPSGGEGMEPERRDSQDGSSYRRPLEQQQP	MGPSGGEGMEPERRDS(1)QDGSSYR	MGPS(-101.76)GGEGMEPERRDS(53.57)QDGS(-53.57)S(-53.57)Y(-74.68)R
UID3587	5084	O95835;O95835-2	O95835	S	464	Serine/threonine-protein kinase LATS1	LATS1	0.30871	-0.22885	___1	0.999983	47.5875	1.40392e-08	139.19	139.19	116.9	7.2948	HEIPTWQPNIPVRSNSFNNPLGNRASHSANS	SNS(1)FNNPLGNR	S(-47.59)NS(47.59)FNNPLGNR
UID8871	12370	Q9NRM7	Q9NRM7	S	408	Serine/threonine-protein kinase LATS2	LATS2	NaN	NaN	___1	0.99986	39.817	3.05125e-10	114.55	103.35	114.55	6.65163	HVAFRPDCPVPSRTNSFNSHQPRPGPPGKAE	TNS(1)FNSHQPRPGPPGK	T(-44.46)NS(39.82)FNS(-39.82)HQPRPGPPGK
UID11662	663	P18858;B4DTU4;M0R0Q7;Q2TB12;F5GZ28;M0QY71;M0R1G7;B4E135	P18858	S	66	DNA ligase 1;DNA ligase	LIG1	-0.0322411	-0.0723115	___2	1	117.837	2.73896e-45	207.86	202.03	160.67	7.35799	SPVKRPGRKAARVLGSEGEEEDEALSPAKGQ	VLGS(1)EGEEEDEALSPAK	VLGS(117.84)EGEEEDEALS(-117.84)PAK
UID463	663	P18858;B4DTU4;M0R0Q7;Q2TB12;F5GZ28;M0QY71;M0R1G7;B4E135	P18858	S	66	DNA ligase 1;DNA ligase	LIG1	NaN	0.0574517	___1	1	117.837	2.73896e-45	207.86	202.03	160.67	7.35799	SPVKRPGRKAARVLGSEGEEEDEALSPAKGQ	VLGS(1)EGEEEDEALSPAK	VLGS(117.84)EGEEEDEALS(-117.84)PAK
UID11663	664	P18858;B4DTU4;M0R0Q7;Q2TB12;F5GZ28;M0QY71;M0R1G7;B4E135	P18858	S	76	DNA ligase 1;DNA ligase	LIG1	-0.0322411	-0.0723115	___2	1	161.039	2.73896e-45	207.86	202.03	161.04	7.25765	ARVLGSEGEEEDEALSPAKGQKPALDCSQVS	VLGS(1)EGEEEDEALS(1)PAK	VLGS(161.04)EGEEEDEALS(161.04)PAK
UID9269	12893	Q9UHB6;Q9UHB6-4;Q9UHB6-2;F8VQE1;Q9UHB6-3;F8VS07;F8VRN8	Q9UHB6	S	362	LIM domain and actin-binding protein 1	LIMA1	0.22231	-0.0900404	___1	0.999103	30.4661	7.90175e-29	175.23	167.15	147.41	8.6692	QVKSEVQQPVHPKPLSPDSRASSLSESSPPK	SEVQQPVHPKPLS(0.999)PDS(0.001)R	S(-121.09)EVQQPVHPKPLS(30.47)PDS(-30.47)R
UID20468	12893	Q9UHB6;Q9UHB6-4;Q9UHB6-2;F8VQE1;Q9UHB6-3;F8VS07;F8VRN8	Q9UHB6	S	362	LIM domain and actin-binding protein 1	LIMA1	NaN	NaN	___2	0.999103	30.4661	7.90175e-29	175.23	167.15	147.41	8.6692	QVKSEVQQPVHPKPLSPDSRASSLSESSPPK	SEVQQPVHPKPLS(0.999)PDS(0.001)R	S(-121.09)EVQQPVHPKPLS(30.47)PDS(-30.47)R
UID16987	8034	Q15334;Q6P1M3;Q6P1M3-2;J3QRV5	Q15334	S	663	Lethal(2) giant larvae protein homolog 1;Lethal(2) giant larvae protein homolog 2	LLGL1;LLGL2	NaN	0.197931	___2	1	46.1586	0.0146375	46.159	38.375	46.159	6.52222	GPLSRVKSLKKSLRQSFRRIRKSRVSGKKRA	S(1)LRQS(1)FRR	S(46.16)LRQS(46.16)FRR
UID14832	5149	P02545;P02545-3;Q6UYC3;P02545-2	P02545;P02545-2	S	22	Prelamin-A/C;Lamin-A/C	LMNA	-0.616968	-0.943884	___2	0.997432	26.2203	5.58856e-30	186.17	186.17	110.91	8.61873	RRATRSGAQASSTPLSPTRITRLQEKEDLQE	S(1)GAQAS(0.085)S(0.057)T(0.859)PLS(0.997)PT(0.002)R	S(49.97)GAQAS(-10.06)S(-11.83)T(10.06)PLS(26.22)PT(-26.22)R
UID26031	5149	P02545;P02545-3;Q6UYC3;P02545-2	P02545;P02545-2	S	22	Prelamin-A/C;Lamin-A/C	LMNA	-0.549641	NaN	___3	0.997432	26.2203	5.58856e-30	186.17	186.17	110.91	8.61873	RRATRSGAQASSTPLSPTRITRLQEKEDLQE	S(1)GAQAS(0.085)S(0.057)T(0.859)PLS(0.997)PT(0.002)R	S(49.97)GAQAS(-10.06)S(-11.83)T(10.06)PLS(26.22)PT(-26.22)R
UID3633	5149	P02545;P02545-3;Q6UYC3;P02545-2	P02545;P02545-2	S	22	Prelamin-A/C;Lamin-A/C	LMNA	-0.423101	-0.361656	___1	0.997432	26.2203	5.58856e-30	186.17	186.17	110.91	8.61873	RRATRSGAQASSTPLSPTRITRLQEKEDLQE	S(1)GAQAS(0.085)S(0.057)T(0.859)PLS(0.997)PT(0.002)R	S(49.97)GAQAS(-10.06)S(-11.83)T(10.06)PLS(26.22)PT(-26.22)R
UID14823	5138	P02545;P02545-3;Q6UYC3;P02545-2;Q5TCI8;P02545-4;D6RAQ3	P02545;P02545-2;P02545-4	S	390	Prelamin-A/C;Lamin-A/C	LMNA	-0.704253	-0.483983	___2	0.999998	58.7771	4.85293e-28	198.87	173.39	91.307	10.1619	AYRKLLEGEEERLRLSPSPTSQRSRGRASSH	LS(1)PS(0.994)PT(0.005)S(0.002)QR	LS(58.78)PS(23.27)PT(-23.27)S(-28.02)QR
UID26022	5138	P02545;P02545-3;Q6UYC3;P02545-2;Q5TCI8;P02545-4;D6RAQ3	P02545;P02545-2;P02545-4	S	390	Prelamin-A/C;Lamin-A/C	LMNA	-0.573424	-0.2529	___3	0.999998	58.7771	4.85293e-28	198.87	173.39	91.307	10.1619	AYRKLLEGEEERLRLSPSPTSQRSRGRASSH	LS(1)PS(0.994)PT(0.005)S(0.002)QR	LS(58.78)PS(23.27)PT(-23.27)S(-28.02)QR
UID3624	5138	P02545;P02545-3;Q6UYC3;P02545-2;Q5TCI8;P02545-4;D6RAQ3	P02545;P02545-2;P02545-4	S	390	Prelamin-A/C;Lamin-A/C	LMNA	-0.556457	-0.258459	___1	0.999998	58.7771	4.85293e-28	198.87	173.39	91.307	10.1619	AYRKLLEGEEERLRLSPSPTSQRSRGRASSH	LS(1)PS(0.994)PT(0.005)S(0.002)QR	LS(58.78)PS(23.27)PT(-23.27)S(-28.02)QR
UID14824	5139	P02545;P02545-3;Q6UYC3;P02545-2;Q5TCI8;P02545-4;D6RAQ3	P02545;P02545-2;P02545-4	S	392	Prelamin-A/C;Lamin-A/C	LMNA	-0.678649	0.0155347	___2	0.999468	33.2519	1.30894e-17	147.83	134.74	81.239	10.1501	RKLLEGEEERLRLSPSPTSQRSRGRASSHSS	LS(1)PS(0.999)PTSQR	LS(50.94)PS(33.25)PT(-33.25)S(-42.28)QR
UID26023	5139	P02545;P02545-3;Q6UYC3;P02545-2;Q5TCI8;P02545-4;D6RAQ3	P02545;P02545-2;P02545-4	S	392	Prelamin-A/C;Lamin-A/C	LMNA	-0.424707	-0.2529	___3	0.999468	33.2519	1.30894e-17	147.83	134.74	81.239	10.1501	RKLLEGEEERLRLSPSPTSQRSRGRASSHSS	LS(1)PS(0.999)PTSQR	LS(50.94)PS(33.25)PT(-33.25)S(-42.28)QR
UID3625	5139	P02545;P02545-3;Q6UYC3;P02545-2;Q5TCI8;P02545-4;D6RAQ3	P02545;P02545-2;P02545-4	S	392	Prelamin-A/C;Lamin-A/C	LMNA	-0.389357	-0.143394	___1	0.999468	33.2519	1.30894e-17	147.83	134.74	81.239	10.1501	RKLLEGEEERLRLSPSPTSQRSRGRASSHSS	LS(1)PS(0.999)PTSQR	LS(50.94)PS(33.25)PT(-33.25)S(-42.28)QR
UID14814	5125	P02545;P02545-3;Q6UYC3;P02545-2;Q5TCI8;P02545-4;D6RAQ3	P02545;P02545-2;P02545-4	S	404	Prelamin-A/C;Lamin-A/C	LMNA	0.614097	0.401883	___2	0.970467	15.2638	2.58871e-11	111.45	79.568	95.5	8.25105	LSPSPTSQRSRGRASSHSSQTQGGGSVTKKR	AS(0.029)S(0.97)HS(0.061)S(0.814)QT(0.125)QGGGSVTK	AS(-15.26)S(15.26)HS(-11.25)S(8.15)QT(-8.15)QGGGS(-38.02)VT(-50.14)K
UID3615	5125	P02545;P02545-3;Q6UYC3;P02545-2;Q5TCI8;P02545-4;D6RAQ3	P02545;P02545-2;P02545-4	S	404	Prelamin-A/C;Lamin-A/C	LMNA	NaN	NaN	___1	0.970467	15.2638	2.58871e-11	111.45	79.568	95.5	8.25105	LSPSPTSQRSRGRASSHSSQTQGGGSVTKKR	AS(0.029)S(0.97)HS(0.061)S(0.814)QT(0.125)QGGGSVTK	AS(-15.26)S(15.26)HS(-11.25)S(8.15)QT(-8.15)QGGGS(-38.02)VT(-50.14)K
UID21557	14850	P02545;P02545-3;Q6UYC3;P02545-2	P02545;P02545-2	T	19	Prelamin-A/C;Lamin-A/C	LMNA	-0.555736	-0.976657	___2	0.986507	18.6574	7.80993e-13	146.15	146.15	146.15	8.09005	PSQRRATRSGAQASSTPLSPTRITRLQEKED	SGAQASS(0.013)T(0.987)PLS(0.982)PT(0.018)R	S(-103.51)GAQAS(-46.8)S(-18.66)T(18.66)PLS(17.4)PT(-17.4)R
UID32756	14850	P02545;P02545-3;Q6UYC3;P02545-2	P02545;P02545-2	T	19	Prelamin-A/C;Lamin-A/C	LMNA	-0.549641	NaN	___3	0.986507	18.6574	7.80993e-13	146.15	146.15	146.15	8.09005	PSQRRATRSGAQASSTPLSPTRITRLQEKED	SGAQASS(0.013)T(0.987)PLS(0.982)PT(0.018)R	S(-103.51)GAQAS(-46.8)S(-18.66)T(18.66)PLS(17.4)PT(-17.4)R
UID10358	14850	P02545;P02545-3;Q6UYC3;P02545-2	P02545;P02545-2	T	19	Prelamin-A/C;Lamin-A/C	LMNA	-0.225666	-0.132906	___1	0.986507	18.6574	7.80993e-13	146.15	146.15	146.15	8.09005	PSQRRATRSGAQASSTPLSPTRITRLQEKED	SGAQASS(0.013)T(0.987)PLS(0.982)PT(0.018)R	S(-103.51)GAQAS(-46.8)S(-18.66)T(18.66)PLS(17.4)PT(-17.4)R
UID3637	5154	P02545;P02545-3;P02545-4;D6RAQ3	P02545;P02545-4	S	652	Prelamin-A/C;Lamin-A/C	LMNA	-1.13933	-0.616452	___1	0.993468	21.8214	3.42864e-12	161.25	146.97	156	7.43345	FGDNLVTRSYLLGNSSPRTQSPQNCSIIQEM;FGDNLVTRSYLLGNSSPRTQSPQNCSIM___	SYLLGNS(0.007)S(0.993)PR	S(-111.14)Y(-112.23)LLGNS(-21.82)S(21.82)PR
UID5053	7032	Q07954	Q07954	S	4523	Prolow-density lipoprotein receptor-related protein 1;Low-density lipoprotein receptor-related protein 1 85 kDa subunit;Low-density lipoprotein receptor-related protein 1 515 kDa subunit;Low-density lipoprotein receptor-related protein 1 intracellular domain	LRP1	-0.273657	-0.104873	___1	0.986561	18.6575	1.01485e-10	165.02	145.74	165.02	7.43516	ATLYMGGHGSRHSLASTDEKRELLGRGPEDE	HS(1)LAS(0.987)T(0.013)DEKR	HS(86.87)LAS(18.66)T(-18.66)DEKR
UID16252	7032	Q07954	Q07954	S	4523	Prolow-density lipoprotein receptor-related protein 1;Low-density lipoprotein receptor-related protein 1 85 kDa subunit;Low-density lipoprotein receptor-related protein 1 515 kDa subunit;Low-density lipoprotein receptor-related protein 1 intracellular domain	LRP1	-0.133923	-0.0321009	___2	0.986561	18.6575	1.01485e-10	165.02	145.74	165.02	7.43516	ATLYMGGHGSRHSLASTDEKRELLGRGPEDE	HS(1)LAS(0.987)T(0.013)DEKR	HS(86.87)LAS(18.66)T(-18.66)DEKR
UID16251	7031	Q07954	Q07954	S	4520	Prolow-density lipoprotein receptor-related protein 1;Low-density lipoprotein receptor-related protein 1 85 kDa subunit;Low-density lipoprotein receptor-related protein 1 515 kDa subunit;Low-density lipoprotein receptor-related protein 1 intracellular domain	LRP1	-0.0723917	-0.0321009	___2	1	86.8659	1.01485e-10	165.02	145.74	165.02	7.41395	PVYATLYMGGHGSRHSLASTDEKRELLGRGP	HS(1)LAS(0.987)T(0.013)DEKR	HS(86.87)LAS(18.66)T(-18.66)DEKR
UID1701	2444	Q9H063;E9PR76;E9PSH4	Q9H063	S	75	Repressor of RNA polymerase III transcription MAF1 homolog	MAF1	0.432104	0.565012	___1	1	97.0849	1.85451e-13	145.33	128.12	110.12	7.27258	SPPQTSGLSPSRLSKSQGGEEEGPLSDKCSR	S(1)QGGEEEGPLSDK	S(97.08)QGGEEEGPLS(-97.08)DK
UID12901	2445	Q9H063;E9PR76;E9PSH4	Q9H063	S	60	Repressor of RNA polymerase III transcription MAF1 homolog	MAF1	NaN	NaN	___2	0.996819	26.1327	0.0006501	44.953	43.126	44.953	6.79617	KQFCQEGQPHVLEALSPPQTSGLSPSRLSKS	QFCQEGQPHVLEALS(0.997)PPQT(0.041)S(0.261)GLS(0.51)PS(0.191)R	QFCQEGQPHVLEALS(26.13)PPQT(-11.19)S(-2.91)GLS(2.91)PS(-4.27)R
UID3793	5362	P11137;P11137-3;P11137-4;P11137-2	P11137	S	1782	Microtubule-associated protein 2	MAP2	0.364012	0.809777	___1	0.999994	52.5743	6.58765e-60	245.67	218.74	101.3	7.56358	HAKARVDHGAEIITQSPGRSSVASPRRLSNV	VDHGAEIITQS(1)PGR	VDHGAEIIT(-52.57)QS(52.57)PGR
UID26191	5362	P11137;P11137-3;P11137-4;P11137-2	P11137	S	1782	Microtubule-associated protein 2	MAP2	0.590913	0.317409	___3	0.999994	52.5743	6.58765e-60	245.67	218.74	101.3	7.56358	HAKARVDHGAEIITQSPGRSSVASPRRLSNV	VDHGAEIITQS(1)PGR	VDHGAEIIT(-52.57)QS(52.57)PGR
UID15475	5973	P36507;G5E9C7;Q02750;Q02750-2;H3BRW9	P36507;Q02750	S	222	Dual specificity mitogen-activated protein kinase kinase 2;Dual specificity mitogen-activated protein kinase kinase 1	MAP2K2;MAP2K1	1.09633	NaN	___2	0.999876	39.4449	3.66239e-13	109.17	109.17	105.21	6.83243	EIKLCDFGVSGQLIDSMANSFVGTRSYMAPE;EIKLCDFGVSGQLIDSMANSFVGTRSYMSPE	LCDFGVSGQLIDS(1)MANS(0.982)FVGT(0.018)R	LCDFGVS(-39.44)GQLIDS(39.44)MANS(17.44)FVGT(-17.44)R
UID15476	5974	P36507;G5E9C7;Q02750;Q02750-2;H3BRW9	P36507;Q02750	S	226	Dual specificity mitogen-activated protein kinase kinase 2;Dual specificity mitogen-activated protein kinase kinase 1	MAP2K2;MAP2K1	1.09633	NaN	___2	0.998055	29.3821	3.66239e-13	109.17	109.17	109.17	6.83243	CDFGVSGQLIDSMANSFVGTRSYMAPERLQG;CDFGVSGQLIDSMANSFVGTRSYMSPERLQG	LCDFGVS(0.004)GQLIDS(0.997)MANS(0.998)FVGT(0.001)R	LCDFGVS(-25.33)GQLIDS(25.33)MANS(29.38)FVGT(-29.38)R
UID11277	97	Q99683;A6NIA0	Q99683	S	1033	Mitogen-activated protein kinase kinase kinase 5	MAP3K5	NaN	NaN	___2	0.999995	52.8912	4.86662e-05	53.553	51.785	53.553	6.86423	LGIPDENFEDHSAPPSPEEKDSGFFMLRKDS	TLFLGIPDENFEDHS(1)APPS(1)PEEK	T(-42.88)LFLGIPDENFEDHS(42.88)APPS(52.89)PEEK
UID1228	1809	E7EVA0;E9PGM5;P27816-4;B5MEG9;H0Y2V1;F8W9U4;P27816;P27816-6;P27816-2;P27816-5;H7C4C5	E7EVA0;P27816;P27816-5	S	1932	Microtubule-associated protein;Microtubule-associated protein 4	MAP4	-0.092617	-0.299245	___1	0.987259	18.8931	8.76251e-09	108.45	101.54	66.809	8.07254	KPKPIADAKAPEKRASPSKPASAPASRSGSK	AS(0.987)PS(0.013)KPASAPASR	AS(18.89)PS(-18.89)KPAS(-56.56)APAS(-61.84)R
UID11173	16570	P28482;A8CZ64	P28482	Y	187	Mitogen-activated protein kinase 1	MAPK1	0.489954	0.230533	___1	0.99999	50.0579	4.91057e-120	294.22	279.96	177.03	9.34459	RVADPDHDHTGFLTEYVATRWYRAPEIMLNS	VADPDHDHTGFLT(1)EY(1)VATR	VADPDHDHT(-51.99)GFLT(51.99)EY(50.06)VAT(-50.06)R
UID22372	16570	P28482;A8CZ64	P28482	Y	187	Mitogen-activated protein kinase 1	MAPK1	1.0059	0.740023	___2	0.99999	50.0579	4.91057e-120	294.22	279.96	177.03	9.34459	RVADPDHDHTGFLTEYVATRWYRAPEIMLNS	VADPDHDHTGFLT(1)EY(1)VATR	VADPDHDHT(-51.99)GFLT(51.99)EY(50.06)VAT(-50.06)R
UID10433	15013	P28482;A8CZ64	P28482	T	185	Mitogen-activated protein kinase 1	MAPK1	0.224164	0.426606	___1	0.999999	63.0766	6.51769e-74	238.89	229.41	229.99	9.32541	LARVADPDHDHTGFLTEYVATRWYRAPEIML	VADPDHDHTGFLT(1)EY(1)VATR	VADPDHDHT(-74.82)GFLT(63.08)EY(34.96)VAT(-34.96)R
UID21632	15013	P28482;A8CZ64	P28482	T	185	Mitogen-activated protein kinase 1	MAPK1	1.0059	0.740023	___2	0.999999	63.0766	6.51769e-74	238.89	229.41	229.99	9.32541	LARVADPDHDHTGFLTEYVATRWYRAPEIML	VADPDHDHTGFLT(1)EY(1)VATR	VADPDHDHT(-74.82)GFLT(63.08)EY(34.96)VAT(-34.96)R
UID22387	16600	Q16539;Q16539-2;B4E0K5;Q16539-3;Q16539-4;E7EX54	Q16539	Y	182	Mitogen-activated protein kinase 14	MAPK14	0.292428	0.300733	___2	0.994947	22.9349	2.48038e-18	169.15	159.59	78.69	7.27839	LDFGLARHTDDEMTGYVATRWYRAPEIMLNW	HTDDEMT(0.998)GY(0.995)VAT(0.007)R	HT(-48.62)DDEMT(26.16)GY(22.93)VAT(-22.93)R
UID21879	15514	Q16539;Q16539-2;B4E0K5;Q16539-3;Q16539-4;E7EX54	Q16539	T	180	Mitogen-activated protein kinase 14	MAPK14	0.422233	0.300733	___2	0.999992	51.3093	2.48038e-18	169.15	159.59	169.15	7.27839	KILDFGLARHTDDEMTGYVATRWYRAPEIML	HTDDEMT(1)GY(0.694)VAT(0.306)R	HT(-48.44)DDEMT(51.31)GY(3.56)VAT(-3.56)R
UID11172	16569	P27361;P27361-2;E9PQW4;P27361-3;E9PJF0;B3KR49	P27361	Y	204	Mitogen-activated protein kinase 3	MAPK3	0.580435	0.467254	___1	0.999981	47.3013	3.90352e-74	240.26	240.26	142.45	8.70203	RIADPEHDHTGFLTEYVATRWYRAPEIMLNS	IADPEHDHTGFLT(1)EY(1)VATR	IADPEHDHT(-41.69)GFLT(41.69)EY(47.3)VAT(-47.3)R
UID22371	16569	P27361;P27361-2;E9PQW4;P27361-3;E9PJF0;B3KR49	P27361	Y	204	Mitogen-activated protein kinase 3	MAPK3	1.24768	1.27897	___2	0.999981	47.3013	3.90352e-74	240.26	240.26	142.45	8.70203	RIADPEHDHTGFLTEYVATRWYRAPEIMLNS	IADPEHDHTGFLT(1)EY(1)VATR	IADPEHDHT(-41.69)GFLT(41.69)EY(47.3)VAT(-47.3)R
UID10432	15009	P27361;P27361-2;E9PQW4;P27361-3;E9PJF0;B3KR49	P27361	T	202	Mitogen-activated protein kinase 3	MAPK3	0.479024	0.65608	___1	1	65.9805	5.76246e-74	240.26	240.26	240.26	8.69807	LARIADPEHDHTGFLTEYVATRWYRAPEIML	IADPEHDHTGFLT(1)EY(0.999)VAT(0.001)R	IADPEHDHT(-71.18)GFLT(65.98)EY(31.38)VAT(-31.38)R
UID21631	15009	P27361;P27361-2;E9PQW4;P27361-3;E9PJF0;B3KR49	P27361	T	202	Mitogen-activated protein kinase 3	MAPK3	1.24768	1.27897	___2	1	65.9805	5.76246e-74	240.26	240.26	240.26	8.69807	LARIADPEHDHTGFLTEYVATRWYRAPEIML	IADPEHDHTGFLT(1)EY(0.999)VAT(0.001)R	IADPEHDHT(-71.18)GFLT(65.98)EY(31.38)VAT(-31.38)R
UID757	1099	Q9UPY8;C9JB30	Q9UPY8	S	162	Microtubule-associated protein RP/EB family member 3	MAPRE3	NaN	NaN	___1	0.875742	10.8315	6.46611e-08	102.45	89.61	76.015	6.09965	NKSKKLIGTAVPQRTSPTGPKNMQTSGRLSN	KLIGTAVPQRT(0.072)S(0.876)PT(0.051)GPK	KLIGT(-32.54)AVPQRT(-10.83)S(10.83)PT(-12.31)GPK
UID26185	5355	P10636;P10636-9;P10636-8;P10636-5;P10636-3;P10636-6;P10636-2;P10636-7;I3L170;P10636-4	P10636	S	713	Microtubule-associated protein tau;Microtubule-associated protein	MAPT	NaN	NaN	___3	0.993692	22.3982	0.000123352	57.613	57.613	57.613	6.616	NAKAKTDHGAEIVYKSPVVSGDTSPRHLSNV	TDHGAEIVY(0.006)KS(0.994)PVVS(0.813)GDT(0.615)S(0.572)PR	T(-48.96)DHGAEIVY(-22.4)KS(22.4)PVVS(3.61)GDT(0.47)S(-0.47)PR
UID14987	5357	P10636;P10636-9;P10636-8;P10636-5;P10636-3;P10636-6;P10636-2;P10636-7;I3L170;P10636-4	P10636	S	552	Microtubule-associated protein tau;Microtubule-associated protein	MAPT	NaN	NaN	___2	0.980225	17.984	1.67557e-06	93.804	93.804	77.959	7.07722	TREPKKVAVVRTPPKSPSSAKSRLQTAPVPM	VAVVRT(1)PPKS(0.98)PS(0.016)S(0.004)AK	VAVVRT(39.08)PPKS(17.98)PS(-17.98)S(-23.73)AK
UID21583	14905	P10636;P10636-9;P10636-8;P10636-5;P10636-3;P10636-6;P10636-2;P10636-7;I3L170;P10636-4	P10636	T	548	Microtubule-associated protein tau;Microtubule-associated protein	MAPT	NaN	NaN	___2	0.999997	57.3732	1.67557e-06	93.804	93.804	93.804	7.07722	PTPPTREPKKVAVVRTPPKSPSSAKSRLQTA	VAVVRT(1)PPKS(0.915)PS(0.066)S(0.018)AK	VAVVRT(57.37)PPKS(11.4)PS(-11.4)S(-16.99)AK
UID10068	14268	Q7KZI7;Q7KZI7-11;Q7KZI7-8;E9PC69;Q7KZI7-12;Q7KZI7-14;Q7KZI7-3;Q7KZI7-6;Q7KZI7-4;Q7KZI7-15;Q7KZI7-5;Q7KZI7-16;Q7KZI7-9;Q7KZI7-10;Q7KZI7-13;Q7KZI7-7;Q7KZI7-2;E7ETY4	Q7KZI7;Q7KZI7-4	T	596	Serine/threonine-protein kinase MARK2	MARK2	0.273098	0.0597806	___1	0.985273	18.2545	5.67197e-05	96.229	63.141	93.096	7.18466	APDRTNFPRGVSSRSTFHAGQLRQVRDQQNL	S(0.015)T(0.985)FHAGQLR	S(-18.25)T(18.25)FHAGQLR
UID13278	3000	P61244-2;Q6V3B1;G3V563;G3V2R5	P61244-2	S	2		MAX	-0.0112244	-0.311619	___2	1	102.513	8.18869e-61	239.55	239.55	102.51	8.14342	______________MSDNDDIEVESDADKRA	S(1)DNDDIEVES(1)DADKRAHHNALER	S(102.51)DNDDIEVES(102.51)DADKRAHHNALER
UID13279	3001	P61244-2;Q6V3B1;G3V563;G3V2R5	P61244-2	S	11		MAX	-0.0112244	-0.311619	___2	1	102.513	8.87423e-36	219.79	191.46	102.51	7.52974	_____MSDNDDIEVESDADKRAHHNALERKR	S(1)DNDDIEVES(1)DADKRAHHNALER	S(102.51)DNDDIEVES(102.51)DADKRAHHNALER
UID2079	3000	P61244-2;Q6V3B1;G3V563;G3V2R5	P61244-2	S	2		MAX	0.0829751	0.11115	___1	1	102.513	8.18869e-61	239.55	239.55	102.51	8.14342	______________MSDNDDIEVESDADKRA	S(1)DNDDIEVES(1)DADKRAHHNALER	S(102.51)DNDDIEVES(102.51)DADKRAHHNALER
UID4553	6358	P49736	P49736	S	139	DNA replication licensing factor MCM2	MCM2	-0.194509	-0.244034	___1	1	79.6427	1.65548e-45	211.29	203.71	156.23	8.70253	AGRGLGRMRRGLLYDSDEEDEERPARKRRQV	RGLLYDS(1)DEEDEERPAR	RGLLY(-79.64)DS(79.64)DEEDEERPAR
UID4555	6362	P49736;F8WDM3;C9J013;C9JZ21	P49736	S	41	DNA replication licensing factor MCM2	MCM2	-0.169242	-0.16092	___1	0.98769	19.0894	4.9405e-14	162.67	87.184	162.67	7.77658	SSPGRSSRRTDALTSSPGRDLPPFEDESEGL	RTDALTS(0.012)S(0.988)PGR	RT(-91.16)DALT(-38.85)S(-19.09)S(19.09)PGR
UID4552	6357	P49736;F8WDM3	P49736	S	13	DNA replication licensing factor MCM2	MCM2	-0.167912	-0.00216241	___1	0.833938	7.0087	4.65809e-14	125.73	115.66	125.73	6.6312	___MAESSESFTMASSPAQRRRGNDPLTSSP	AESSESFTMAS(0.166)S(0.834)PAQR	AES(-96.64)S(-90.98)ES(-80.51)FT(-55.79)MAS(-7.01)S(7.01)PAQR
UID4554	6360	P49736;F8WDM3;C9J013;C9JZ21	P49736	S	27	DNA replication licensing factor MCM2	MCM2	-0.0879941	-0.148218	___1	0.984084	18.0138	1.25743e-15	173.06	158.63	148.24	8.5527	SSPAQRRRGNDPLTSSPGRSSRRTDALTSSP	RGNDPLTS(0.016)S(0.984)PGR	RGNDPLT(-34.26)S(-18.01)S(18.01)PGR
UID8503	11856	Q9GZU1	Q9GZU1	S	557	Mucolipin-1	MCOLN1	-0.881401	-0.485736	___1	0.987869	19.1256	1.30698e-09	116.73	116.73	90.718	7.71323	AQCQDSPTSGKFRRGSGSACSLLCCCGRDPS	RGS(0.988)GS(0.012)ACSLLCCCGR	RGS(19.13)GS(-19.13)ACS(-43.04)LLCCCGR
UID16826	7811	Q14676;Q14676-3;Q14676-2;Q14676-4	Q14676	S	402	Mediator of DNA damage checkpoint protein 1	MDC1	0.0659858	0.175843	___2	0.997869	26.8811	1.54362e-11	91.151	88.773	91.151	7.01953	QAVPLEKSQASMVINSDTDDEEEVSAALTLA	SQASMVINS(0.998)DT(0.998)DDEEEVS(0.004)AALTLAHLK	S(-52.67)QAS(-42.89)MVINS(26.88)DT(26.88)DDEEEVS(-26.88)AALT(-47.91)LAHLK
UID21844	15443	Q14676;Q14676-3;Q14676-2;Q14676-4	Q14676	T	404	Mediator of DNA damage checkpoint protein 1	MDC1	0.0659858	0.175843	___2	0.997901	26.8811	1.54362e-11	91.151	88.773	91.151	7.01953	VPLEKSQASMVINSDTDDEEEVSAALTLAHL	SQASMVINS(0.998)DT(0.998)DDEEEVS(0.004)AALTLAHLK	S(-52.67)QAS(-42.89)MVINS(26.88)DT(26.88)DDEEEVS(-26.88)AALT(-47.91)LAHLK
UID16823	7808	Q14676;Q14676-3;Q14676-2;Q14676-4	Q14676	S	329	Mediator of DNA damage checkpoint protein 1	MDC1	0.27262	NaN	___2	0.999056	30.2428	3.81922e-10	83.917	83.917	83.917	6.97979	AEVHLERAQPFGFIDSDTDAEEERIPATPVV	AQPFGFIDS(0.999)DT(0.999)DAEEERIPAT(0.002)PVVIPMKK	AQPFGFIDS(30.24)DT(31.06)DAEEERIPAT(-30.24)PVVIPMKK
UID21842	15441	Q14676;Q14676-3;Q14676-2;Q14676-4	Q14676	T	331	Mediator of DNA damage checkpoint protein 1	MDC1	0.27262	NaN	___2	0.999218	31.0589	3.81922e-10	83.917	83.917	83.917	6.97979	VHLERAQPFGFIDSDTDAEEERIPATPVVIP	AQPFGFIDS(0.999)DT(0.999)DAEEERIPAT(0.002)PVVIPMKK	AQPFGFIDS(30.24)DT(31.06)DAEEERIPAT(-30.24)PVVIPMKK
UID5625	7809	Q14676;Q14676-3;Q14676-2;Q14676-4	Q14676	S	376	Mediator of DNA damage checkpoint protein 1	MDC1	0.396598	0.419932	___1	0.967221	14.6443	9.72332e-40	153.48	153.48	53.987	7.46443	PGAPGLAHLQESQAGSDTDVEEGKAPQAVPL	GPGAPGLAHLQES(0.045)QAGS(0.967)DT(0.988)DVEEGK	GPGAPGLAHLQES(-14.64)QAGS(14.64)DT(18.94)DVEEGK
UID16824	7809	Q14676;Q14676-3;Q14676-2;Q14676-4	Q14676	S	376	Mediator of DNA damage checkpoint protein 1	MDC1	NaN	NaN	___2	0.967221	14.6443	9.72332e-40	153.48	153.48	53.987	7.46443	PGAPGLAHLQESQAGSDTDVEEGKAPQAVPL	GPGAPGLAHLQES(0.045)QAGS(0.967)DT(0.988)DVEEGK	GPGAPGLAHLQES(-14.64)QAGS(14.64)DT(18.94)DVEEGK
UID21843	15442	Q14676;Q14676-3;Q14676-2;Q14676-4	Q14676	T	378	Mediator of DNA damage checkpoint protein 1	MDC1	NaN	NaN	___2	0.987814	18.9415	0.0112115	53.987	51.011	53.987	6.63376	APGLAHLQESQAGSDTDVEEGKAPQAVPLEK	GPGAPGLAHLQES(0.045)QAGS(0.967)DT(0.988)DVEEGK	GPGAPGLAHLQES(-14.64)QAGS(14.64)DT(18.94)DVEEGK
UID4624	6462	P51608;P51608-2;B5MCB4	P51608	S	80	Methyl-CpG-binding protein 2	MECP2	NaN	0.0226689	___1	0.906203	9.85036	3.29146e-26	141.23	136.91	141.23	7.18018	SEGSGSAPAVPEASASPKQRRSIIRDRGPMY	AETSEGSGSAPAVPEAS(0.094)AS(0.906)PK	AET(-94.18)S(-88.57)EGS(-80.43)GS(-75.8)APAVPEAS(-9.85)AS(9.85)PK
UID1999	2879	Q02078-2;Q02078-4;Q02078-6;F8W966;Q02078-8;Q02078-7;Q02078;Q02078-3;Q02078-5	Q02078-2;Q02078	S	253	Myocyte-specific enhancer factor 2A	MEF2A	-0.650431	-0.384492	___1	0.999955	43.434	2.27605e-06	76.161	71.68	43.794	7.39728	GATGANSLGKVMPTKSPPPPGGGNLGMNSRK	S(1)PPPPGGGNLGMNSR	S(43.43)PPPPGGGNLGMNS(-43.43)R
UID1998	2878	Q02078-2;Q02078-4;Q02078-6;F8W966;Q02078-8;Q02078-7;Q02078;Q02078-3;Q02078-5	Q02078-2;Q02078	S	406	Myocyte-specific enhancer factor 2A	MEF2A	NaN	-0.0352017	___1	0.999989	49.7123	0.000740711	71.085	49.092	71.085	6.53905	SINTNQNISIKSEPISPPRDRMTPSGFQQQQ	SEPIS(1)PPRDR	S(-49.71)EPIS(49.71)PPRDR
UID5657	7855	Q14814;Q14814-4;Q14814-6;Q14814-3;Q5T9U4;Q14814-5;Q14814-2	Q14814	S	444	Myocyte-specific enhancer factor 2D	MEF2D	0.258338	0.214491	___1	0.986915	18.7753	0.000165896	86.772	74.352	86.772	6.40968	TVTTHPHISIKSEPVSPSRERSPAPPPPAVF	SEPVS(0.987)PS(0.013)RER	S(-64.72)EPVS(18.78)PS(-18.78)RER
UID2397	3440	Q9GZY8-2;H7C433;Q9GZY8;Q9GZY8-3;Q9GZY8-4;C9JHF5;Q9GZY8-5	Q9GZY8-2;Q9GZY8;Q9GZY8-5	S	131	Mitochondrial fission factor	MFF	-0.341501	-0.293017	___1	0.999947	42.788	0.000136299	106.35	71.58	106.35	7.33482	EEIRAVGRLKRERSMSENAVRQNGQLVRNDS	SMS(1)ENAVR	S(-42.79)MS(42.79)ENAVR
UID22177	16128	Q9BYG3;C9J808;H7BZL0	Q9BYG3	T	238	MKI67 FHA domain-interacting nucleolar phosphoprotein	MKI67IP	NaN	NaN	___2	0.973101	16.1734	0.00139353	53.304	46.641	53.304	6.42132	TPEKTVDSQGPTPVCTPTFLERRKSQVAELN	T(0.007)VDS(0.312)QGPT(0.684)PVCT(0.973)PT(0.024)FLER	T(-20.11)VDS(-3.43)QGPT(3.43)PVCT(16.17)PT(-16.17)FLER
UID22616	311	Q969V6;E7ER32;B0QY83	Q969V6	S	454	MKL/myocardin-like protein 1	MKL1	0.148348	NaN	___3	0.998108	27.746	2.27459e-28	173.3	166.89	173.3	7.98005	SGVVKFGSTGSTPPVSPTPSERSLLSTGDEN	FGS(0.003)T(0.031)GS(0.782)T(0.184)PPVS(0.998)PT(0.002)PSER	FGS(-24.66)T(-14.08)GS(6.27)T(-6.27)PPVS(27.75)PT(-27.75)PS(-39.59)ER
UID11417	311	Q969V6;E7ER32;B0QY83	Q969V6	S	454	MKL/myocardin-like protein 1	MKL1	0.431463	0.326769	___2	0.998108	27.746	2.27459e-28	173.3	166.89	173.3	7.98005	SGVVKFGSTGSTPPVSPTPSERSLLSTGDEN	FGS(0.003)T(0.031)GS(0.782)T(0.184)PPVS(0.998)PT(0.002)PSER	FGS(-24.66)T(-14.08)GS(6.27)T(-6.27)PPVS(27.75)PT(-27.75)PS(-39.59)ER
UID3728	5275	P08473;C9JR96;C9IYX7;C9J9X7;Q3KQS6;C9JDZ3	P08473	S	6	Neprilysin	MME	-1.89695	-2.32938	___1	0.99755	26.0975	2.53552e-69	244.78	244.78	244.78	7.82411	__________MGKSESQMDITDINTPKPKKK	GKS(0.002)ES(0.998)QMDITDINTPKPK	GKS(-26.1)ES(26.1)QMDIT(-123.32)DINT(-221.9)PKPK
UID10795	15758	Q7L9L4;Q9H8S9;Q7L9L4-2;Q9H8S9-2;D6RCK3;H7BZ12	Q7L9L4;Q9H8S9	T	35	MOB kinase activator 1B;MOB kinase activator 1A	MOB1B;MOB1A	-0.210379	-0.243182	___1	1	65.3461	1.55817e-24	192.3	182.23	192.3	8.15174	PEGSHQYELLKHAEATLGSGNLRMAVMLPEG;PEGSHQYELLKHAEATLGSGNLRQAVMLPEG	HAEAT(1)LGSGNLR	HAEAT(65.35)LGS(-65.35)GNLR
UID11166	16558	O95297;O95297-2;O95297-4;O95297-5	O95297	Y	263	Myelin protein zero-like protein 1	MPZL1	NaN	0.488775	___1	1	80.8904	3.21816e-10	124.21	124.21	124.21	6.92034	GGHHSDKINKSESVVYADIRKN_________	SESVVY(1)ADIRKN	S(-97.38)ES(-80.89)VVY(80.89)ADIRKN
UID26730	6047	P42345;B1AKP8;B1AKQ2	P42345	S	2481	Serine/threonine-protein kinase mTOR	MTOR	NaN	NaN	___3	0.998462	30.2157	2.986e-12	91.115	88.76	57.088	7.38867	PAHKKTGTTVPESIHSFIGDGLVKPEALNKK	KT(0.066)GT(0.189)T(0.75)VPES(0.997)IHS(0.998)FIGDGLVKPEALNK	KT(-10.67)GT(-6.05)T(6.05)VPES(26.97)IHS(30.22)FIGDGLVKPEALNK
UID15531	6047	P42345;B1AKP8;B1AKQ2	P42345	S	2481	Serine/threonine-protein kinase mTOR	MTOR	NaN	NaN	___2	0.998462	30.2157	2.986e-12	91.115	88.76	57.088	7.38867	PAHKKTGTTVPESIHSFIGDGLVKPEALNKK	KT(0.066)GT(0.189)T(0.75)VPES(0.997)IHS(0.998)FIGDGLVKPEALNK	KT(-10.67)GT(-6.05)T(6.05)VPES(26.97)IHS(30.22)FIGDGLVKPEALNK
UID1685	2416	Q96EY5;Q96EY5-3;E9PQA6;E9PLL0;M0QZK6;E9PLZ8	Q96EY5	S	170	Multivesicular body subunit 12A	MVB12A	NaN	NaN	___1	0.999919	40.9206	3.08962e-08	109.87	109.87	109.87	6.61723	PVPKPRGLSRDMQGLSLDAASQPSKGGLLER	DMQGLS(1)LDAASQPSK	DMQGLS(40.92)LDAAS(-40.92)QPS(-65.82)K
UID21384	14522	P01106;H0YBG3;H0YBT0;P01106-2	P01106	T	58	Myc proto-oncogene protein	MYC	0.88924	0.270539	___2	0.99995	42.8394	1.15666e-06	96.848	90.837	96.848	6.64843	PAPSEDIWKKFELLPTPPLSPSRRSGLCSPS	KFELLPT(1)PPLS(0.963)PS(0.037)RR	KFELLPT(42.84)PPLS(14.21)PS(-14.21)RR
UID13463	3256	P01106;H0YBG3;H0YBT0;P01106-2	P01106	S	62	Myc proto-oncogene protein	MYC	NaN	0.270539	___2	0.96348	14.2129	1.15666e-06	96.848	90.837	96.848	6.35361	EDIWKKFELLPTPPLSPSRRSGLCSPSYVAV	KFELLPT(1)PPLS(0.963)PS(0.037)RR	KFELLPT(42.84)PPLS(14.21)PS(-14.21)RR
UID1966	2830	P35580-2;F8W6L6;P35580-4;P35580;P35580-3	P35580-2;P35580	S	1937	Myosin-10	MYH10	1.36076	1.24814	___1	0.915367	12.4689	4.72567e-05	118.88	87.388	80.746	7.71262	STLKNRLRRGGPISFSSSRSGRRQLHLEGAS	RGGPIS(0.032)FS(0.915)S(0.052)S(0.001)R	RGGPIS(-14.53)FS(12.47)S(-12.47)S(-32.28)R
UID4252	5945	P35579;P35579-2	P35579	S	1943	Myosin-9	MYH9	0.214871	0.147937	___1	1	177.438	3.22919e-114	274.99	253.52	177.44	9.85133	FVVPRRMARKGAGDGSDEEVDGKADGAEAKP	KGAGDGS(1)DEEVDGKADGAEAK	KGAGDGS(177.44)DEEVDGKADGAEAK
UID10235	14629	J3QRS3;O14950;P19105;P24844;J3KTJ1;P24844-2	J3QRS3;P24844	T	24	Myosin regulatory light chain 12B;Myosin regulatory light chain 12A;Myosin regulatory light polypeptide 9	MYL12A;MYL12B;MYL9	0.946881	0.272768	___1	1	95.7254	5.92831e-37	188.23	188.23	122.47	9.50661	KRAKAKTTKKRPQRATSNVFAMFDQSQIQEF;SKRTKTKTKKRPQRATSNVFAMFDQSQIQEF	RPQRAT(1)S(1)NVFAMFDQSQIQEFK	RPQRAT(95.73)S(96.48)NVFAMFDQS(-95.73)QIQEFK
UID21434	14629	J3QRS3;O14950;P19105;P24844;J3KTJ1;P24844-2	J3QRS3;P24844	T	24	Myosin regulatory light chain 12B;Myosin regulatory light chain 12A;Myosin regulatory light polypeptide 9	MYL12A;MYL12B;MYL9	NaN	NaN	___2	1	95.7254	5.92831e-37	188.23	188.23	122.47	9.50661	KRAKAKTTKKRPQRATSNVFAMFDQSQIQEF;SKRTKTKTKKRPQRATSNVFAMFDQSQIQEF	RPQRAT(1)S(1)NVFAMFDQSQIQEFK	RPQRAT(95.73)S(96.48)NVFAMFDQS(-95.73)QIQEFK
UID2692	3853	J3QRS3;O14950;P19105;P24844;J3KTJ1;P24844-2	J3QRS3;P24844	S	25	Myosin regulatory light chain 12B;Myosin regulatory light chain 12A;Myosin regulatory light polypeptide 9	MYL12A;MYL12B;MYL9	0.889162	0.190125	___1	1	96.4804	4.82101e-37	188.23	188.23	122.47	9.56736	KRTKTKTKKRPQRATSNVFAMFDQSQIQEFK;RAKAKTTKKRPQRATSNVFAMFDQSQIQEFK	RPQRAT(1)S(1)NVFAMFDQSQIQEFK	RPQRAT(95.73)S(96.48)NVFAMFDQS(-95.73)QIQEFK
UID13891	3853	J3QRS3;O14950;P19105;P24844;J3KTJ1;P24844-2	J3QRS3;P24844	S	25	Myosin regulatory light chain 12B;Myosin regulatory light chain 12A;Myosin regulatory light polypeptide 9	MYL12A;MYL12B;MYL9	NaN	NaN	___2	1	96.4804	4.82101e-37	188.23	188.23	122.47	9.56736	KRTKTKTKKRPQRATSNVFAMFDQSQIQEFK;RAKAKTTKKRPQRATSNVFAMFDQSQIQEFK	RPQRAT(1)S(1)NVFAMFDQSQIQEFK	RPQRAT(95.73)S(96.48)NVFAMFDQS(-95.73)QIQEFK
UID5091	7083	Q09161;F2Z2T1	Q09161	S	22	Nuclear cap-binding protein subunit 1	NCBP1	1.30053	1.16835	___1	0.998557	28.4012	3.04935e-82	254.29	242.49	211.98	8.46371	SDENDGGQPHKRRKTSDANETEDHLESLICK	KT(0.001)S(0.999)DANETEDHLESLICK	KT(-28.4)S(28.4)DANET(-62.9)EDHLES(-139.05)LICK
UID12460	1853	Q15596;E7EWM1	Q15596	S	493	Nuclear receptor coactivator 2	NCOA2	-1.08783	-0.0628125	___2	1	58.4793	9.43551e-08	105.38	99.737	58.479	7.14817	NPGQPTSMLSPRHRMSPGVAGSPRIPPSQFS	HRMS(1)PGVAGS(1)PR	HRMS(58.48)PGVAGS(58.48)PR
UID12461	1854	Q15596;E7EWM1	Q15596	S	499	Nuclear receptor coactivator 2	NCOA2	-1.08783	-0.0628125	___2	1	58.4793	9.43551e-08	105.38	99.737	58.479	7.09272	SMLSPRHRMSPGVAGSPRIPPSQFSPAGSLH	HRMS(1)PGVAGS(1)PR	HRMS(58.48)PGVAGS(58.48)PR
UID1261	1853	Q15596;E7EWM1	Q15596	S	493	Nuclear receptor coactivator 2	NCOA2	-0.638366	-0.278104	___1	1	58.4793	9.43551e-08	105.38	99.737	58.479	7.14817	NPGQPTSMLSPRHRMSPGVAGSPRIPPSQFS	HRMS(1)PGVAGS(1)PR	HRMS(58.48)PGVAGS(58.48)PR
UID1259	1851	Q15596;E7EWM1	Q15596	S	736	Nuclear receptor coactivator 2	NCOA2	0.125651	0.190602	___1	0.996966	25.3174	2.33114e-12	99.7	96.081	99.7	7.1931	STAPGSEVTIKQEPVSPKKKENALLRYLLDK	DLSQESSSTAPGSEVT(0.003)IKQEPVS(0.997)PK	DLS(-95.56)QES(-78.01)S(-74.16)S(-70.12)T(-63.03)APGS(-39.88)EVT(-25.32)IKQEPVS(25.32)PK
UID761	1103	Q9Y6Q9;Q9Y6Q9-4;C9JCR8;Q9Y6Q9-2;Q9Y6Q9-3;Q9Y6Q9-5	Q9Y6Q9	S	728	Nuclear receptor coactivator 3	NCOA3	0.227248	0.332916	___1	1	104.608	2.0501e-28	158.1	158.1	158.1	7.13159	ITSCGDGNVVKQEQLSPKKKENNALLRYLLD	DTSSITSCGDGNVVKQEQLS(1)PK	DT(-145.08)S(-136.76)S(-133.27)IT(-124.06)S(-104.61)CGDGNVVKQEQLS(104.61)PK
UID13939	3913	Q9GZM8;J3QT32;Q9GZM8-2;J3QSD2;J3QRZ1;A6NIZ0	Q9GZM8	S	198	Nuclear distribution protein nudE-like 1	NDEL1	0.485736	0.23121	___2	0.995442	25.5418	2.90077e-07	132.65	132.65	132.65	7.30522	VRERQQEVTRKSAPSSPTLDCEKMDSAVQAS	S(1)APS(0.003)S(0.995)PT(0.002)LDCEK	S(36.67)APS(-25.54)S(25.54)PT(-27.48)LDCEK
UID18885	10735	Q92597;E9PDL6;Q92597-3;Q92597-2;E7ESM1;E5RJY1	Q92597	S	330	Protein NDRG1	NDRG1	-1.41796	-1.51046	___2	0.999991	51.4618	1.00965e-35	193.64	166.12	164.69	8.42724	MPSASMTRLMRSRTASGSSVTSLDGTRSRSH	T(1)AS(1)GSSVTSLDGTR	T(64.43)AS(51.46)GS(-51.46)S(-57.99)VT(-91.89)S(-97.38)LDGT(-143.83)R
UID7686	10735	Q92597;E9PDL6;Q92597-3;Q92597-2;E7ESM1;E5RJY1	Q92597	S	330	Protein NDRG1	NDRG1	-1.38794	-1.67315	___1	0.999991	51.4618	1.00965e-35	193.64	166.12	164.69	8.42724	MPSASMTRLMRSRTASGSSVTSLDGTRSRSH	T(1)AS(1)GSSVTSLDGTR	T(64.43)AS(51.46)GS(-51.46)S(-57.99)VT(-91.89)S(-97.38)LDGT(-143.83)R
UID30084	10735	Q92597;E9PDL6;Q92597-3;Q92597-2;E7ESM1;E5RJY1	Q92597	S	330	Protein NDRG1	NDRG1	-1.35336	NaN	___3	0.999991	51.4618	1.00965e-35	193.64	166.12	164.69	8.42724	MPSASMTRLMRSRTASGSSVTSLDGTRSRSH	T(1)AS(1)GSSVTSLDGTR	T(64.43)AS(51.46)GS(-51.46)S(-57.99)VT(-91.89)S(-97.38)LDGT(-143.83)R
UID2084	3005	Q8NHV4;G3V3F1;Q8NHV4-2	Q8NHV4	S	397	Protein NEDD1	NEDD1	NaN	NaN	___1	0.82537	6.79187	0.000789892	75.764	75.764	75.764	5.90304	TLSKETDSGKNQDFSSFDDTGKSSLGDMFSP	NQDFS(0.173)S(0.825)FDDT(0.002)GK	NQDFS(-6.79)S(6.79)FDDT(-26.47)GK
UID8029	11225	Q96PU5-5;Q96PU5-6;Q96PU5-9;Q96PU5;F5H602;Q96PU5-2;Q96PU5-7;Q96PU5-4	Q96PU5-5	S	428	E3 ubiquitin-protein ligase NEDD4-like;E3 ubiquitin-protein ligase	NEDD4L	0.360196	0.360823	___1	0.987349	19.5329	3.74719e-45	208.17	188.75	85.387	8.20645	NNHLIEPQIRRPRSLSSPTVTLSAPLEGAKD	S(0.015)LS(0.987)S(0.991)PT(0.006)VTLSAPLEGAK	S(-19.53)LS(19.53)S(23.31)PT(-23.31)VT(-55.03)LS(-62.73)APLEGAK
UID19228	11225	Q96PU5-5;Q96PU5-6;Q96PU5-9;Q96PU5;F5H602;Q96PU5-2;Q96PU5-7;Q96PU5-4	Q96PU5-5	S	428	E3 ubiquitin-protein ligase NEDD4-like;E3 ubiquitin-protein ligase	NEDD4L	0.532766	NaN	___2	0.987349	19.5329	3.74719e-45	208.17	188.75	85.387	8.20645	NNHLIEPQIRRPRSLSSPTVTLSAPLEGAKD	S(0.015)LS(0.987)S(0.991)PT(0.006)VTLSAPLEGAK	S(-19.53)LS(19.53)S(23.31)PT(-23.31)VT(-55.03)LS(-62.73)APLEGAK
UID4231	5917	P35240;P35240-4;P35240-6;P35240-5;P35240-8;P35240-3;P35240-2	P35240	S	518	Merlin	NF2	0.362779	0.107679	___1	1	137.796	1.16478e-07	157.47	35.29	137.8	7.73763	DSLSFDFKDTDMKRLSMEIEKEKVEYMEKSK	RLS(1)MEIEKEK	RLS(137.8)MEIEKEK
UID16870	7870	Q14934;Q14934-16;Q14934-8;Q14934-11;Q14934-18;Q14934-17;Q14934-15;Q14934-14;Q14934-13;Q14934-12;Q14934-10;Q14934-9;Q14934-7;Q14934-6;Q14934-5;Q14934-4;Q14934-3;Q14934-2	Q14934	S	281	Nuclear factor of activated T-cells, cytoplasmic 4	NFATC4	-1.26022	-1.17849	___2	0.863142	10.4715	0.00868659	49.66	49.66	49.66	5.89741	CGKRRYSSSGTPSSASPALSRRGSLGEEGSE	Y(0.015)S(0.021)S(0.158)S(0.047)GT(0.734)PS(0.047)S(0.087)AS(0.863)PALS(0.027)R	Y(-17.31)S(-15.87)S(-6.8)S(-12.29)GT(6.8)PS(-15.44)S(-10.47)AS(10.47)PALS(-15.44)R
UID16863	7862	Q14934;Q14934-16;Q14934-8;Q14934-11;Q14934-18;Q14934-17;Q14934-15;Q14934-14;Q14934-13;Q14934-12;Q14934-10;Q14934-9;Q14934-7;Q14934-6;Q14934-5;Q14934-4;Q14934-3;Q14934-2;G3V5H0	Q14934	S	213	Nuclear factor of activated T-cells, cytoplasmic 4	NFATC4	-0.886326	-0.299127	___2	1	76.7112	3.88147e-15	164.53	149.38	128.35	8.58779	VESELNEAASRFGLGSPLPSPRASPRPWTPE	FGLGS(1)PLPSPR	FGLGS(76.71)PLPS(-76.71)PR
UID16864	7863	Q14934;Q14934-16;Q14934-8;Q14934-11;Q14934-18;Q14934-17;Q14934-15;Q14934-14;Q14934-13;Q14934-12;Q14934-10;Q14934-9;Q14934-7;Q14934-6;Q14934-5;Q14934-4;Q14934-3;Q14934-2;G3V5H0	Q14934	S	217	Nuclear factor of activated T-cells, cytoplasmic 4	NFATC4	-0.886326	-0.299127	___2	1	88.7681	4.36909e-07	123.92	92.258	88.768	8.57627	LNEAASRFGLGSPLPSPRASPRPWTPEDPWS	FGLGS(1)PLPS(1)PR	FGLGS(88.77)PLPS(88.77)PR
UID5665	7863	Q14934;Q14934-16;Q14934-8;Q14934-11;Q14934-18;Q14934-17;Q14934-15;Q14934-14;Q14934-13;Q14934-12;Q14934-10;Q14934-9;Q14934-7;Q14934-6;Q14934-5;Q14934-4;Q14934-3;Q14934-2;G3V5H0	Q14934	S	217	Nuclear factor of activated T-cells, cytoplasmic 4	NFATC4	-0.804753	-0.0994972	___1	1	88.7681	4.36909e-07	123.92	92.258	88.768	8.57627	LNEAASRFGLGSPLPSPRASPRPWTPEDPWS	FGLGS(1)PLPS(1)PR	FGLGS(88.77)PLPS(88.77)PR
UID5664	7862	Q14934;Q14934-16;Q14934-8;Q14934-11;Q14934-18;Q14934-17;Q14934-15;Q14934-14;Q14934-13;Q14934-12;Q14934-10;Q14934-9;Q14934-7;Q14934-6;Q14934-5;Q14934-4;Q14934-3;Q14934-2;G3V5H0	Q14934	S	213	Nuclear factor of activated T-cells, cytoplasmic 4	NFATC4	-0.24513	-0.334911	___1	1	76.7112	3.88147e-15	164.53	149.38	128.35	8.58779	VESELNEAASRFGLGSPLPSPRASPRPWTPE	FGLGS(1)PLPSPR	FGLGS(76.71)PLPS(-76.71)PR
UID3863	5458	P15531;P15531-2	P15531	S	120	Nucleoside diphosphate kinase A	NME1	0.483983	0.185917	___1	0.998803	29.214	7.69406e-31	194.25	179.32	150.23	7.58149	RGDFCIQVGRNIIHGSDSVESAEKEIGLWFH	NIIHGS(0.999)DS(0.001)VESAEK	NIIHGS(29.21)DS(-29.21)VES(-72.72)AEK
UID9720	13528	Q9Y2X3	Q9Y2X3	S	502	Nucleolar protein 58	NOP58	0.064469	0.215664	___1	1	77.7956	5.15397e-116	277.5	266.57	277.5	9.15467	KKKRGKKKHIKEEPLSEEEPCTSTAIASPEK	HIKEEPLS(1)EEEPCTSTAIAS(1)PEKK	HIKEEPLS(77.8)EEEPCT(-77.8)S(-97.7)T(-77.8)AIAS(77.8)PEKK
UID20919	13528	Q9Y2X3	Q9Y2X3	S	502	Nucleolar protein 58	NOP58	0.404031	0.382156	___2	1	77.7956	5.15397e-116	277.5	266.57	277.5	9.15467	KKKRGKKKHIKEEPLSEEEPCTSTAIASPEK	HIKEEPLS(1)EEEPCTSTAIAS(1)PEKK	HIKEEPLS(77.8)EEEPCT(-77.8)S(-97.7)T(-77.8)AIAS(77.8)PEKK
UID3699	5229	P06748;P06748-2;P06748-3	P06748;P06748-3	S	4	Nucleophosmin	NPM1	0.269871	-0.0628125	___1	0.999935	41.9549	1.18704e-08	108.72	105.68	72.228	8.16702	____________MEDSMDMDMSPLRPQNYLF	MEDS(1)MDMDMSPLRPQNYLFGCELK	MEDS(41.95)MDMDMS(-41.95)PLRPQNY(-58.25)LFGCELK
UID3697	5227	P06748;P06748-2;P06748-3	P06748;P06748-3	S	70	Nucleophosmin	NPM1	0.22132	0.120953	___1	0.999996	53.6204	1.17221e-76	226.4	219.53	123.55	8.76888	DELHIVEAEAMNYEGSPIKVTLATLKMSVQP	DELHIVEAEAMNYEGS(1)PIK	DELHIVEAEAMNY(-53.62)EGS(53.62)PIK
UID3700	5230	P06748;P06748-2;P06748-3	P06748;P06748-3	S	10	Nucleophosmin	NPM1	NaN	-0.0494913	___1	0.999984	50.8574	6.30906e-09	111.89	107.13	111.89	7.97907	______MEDSMDMDMSPLRPQNYLFGCELKA	MEDSMDMDMS(1)PLRPQNYLFGCELK	MEDS(-50.86)MDMDMS(50.86)PLRPQNY(-59.53)LFGCELK
UID21566	14872	P06748;P06748-2;P06748-3	P06748;P06748-3	T	234	Nucleophosmin	NPM1	NaN	NaN	___2	1	88.7284	1.90736e-08	112.64	102.84	112.64	7.4054	TPRSKGQESFKKQEKTPKTPKGPSSVEDIKA	T(1)PKT(1)PKGPSSVEDIK	T(88.73)PKT(44.97)PKGPS(-44.97)S(-49.79)VEDIK
UID21567	14873	P06748;P06748-2;P06748-3	P06748;P06748-3	T	237	Nucleophosmin	NPM1	NaN	NaN	___2	0.999958	44.9738	1.90736e-08	112.64	102.84	112.64	7.4054	SKGQESFKKQEKTPKTPKGPSSVEDIKAKMQ	T(1)PKT(1)PKGPSSVEDIK	T(88.73)PKT(44.97)PKGPS(-44.97)S(-49.79)VEDIK
UID3653	5177	P04150;P04150-2;P04150-9;P04150-6;P04150-8;P04150-10;P04150-3;P04150-7;P04150-5;D6RDA9;Q3MSN4	P04150	S	134	Glucocorticoid receptor	NR3C1	0.0209111	NaN	___1	0.99309	24.5857	0.0077485	65.695	57.597	65.695	5.64866	LKLLEESIANLNRSTSVPENPKSSASTAVSA	S(0.003)T(0.003)S(0.993)VPENPK	S(-24.59)T(-24.59)S(24.59)VPENPK
UID3652	5176	P04150;P04150-2;P04150-9;P04150-6;P04150-8;P04150-10;P04150-3;P04150-7;P04150-5	P04150	S	203	Glucocorticoid receptor	NR3C1	NaN	NaN	___1	0.952415	13.5472	2.46607e-05	59.048	59.048	54.003	6.44297	QSTFDILQDLEFSSGSPGKETNESPWRSDLL	LYTTDQSTFDILQDLEFS(0.005)S(0.042)GS(0.952)PGK	LY(-53.87)T(-48.65)T(-48.65)DQS(-50.61)T(-52.05)FDILQDLEFS(-22.42)S(-13.55)GS(13.55)PGK
UID9451	13165	Q9UNZ2;Q9UNZ2-5;J3QK90;F2Z2K0;Q9UNZ2-6	Q9UNZ2	S	140	NSFL1 cofactor p47	NSFL1C	-0.0189511	-0.143524	___1	1	66.8795	2.63849e-07	92.897	92.897	92.897	7.72466	GAKEHGAVAVERVTKSPGETSKPRPFAGGGY	S(1)PGETSKPRPFAGGGYR	S(66.88)PGET(-66.88)S(-78.11)KPRPFAGGGY(-91.16)R
UID4669	6514	P52948;P52948-6;P52948-5;P52948-2;J3KP29;P52948-4;P52948-3;H0YEN4	P52948	S	612	Nuclear pore complex protein Nup98-Nup96;Nuclear pore complex protein Nup98;Nuclear pore complex protein Nup96	NUP98	0.856946	0.603775	___1	1	89.0186	3.2254e-42	216.07	208.94	177.58	7.77307	IKKLVLKNLNNSNLFSPVNRDSENLASPSEY	NLNNSNLFS(1)PVNR	NLNNS(-89.02)NLFS(89.02)PVNR
UID21716	15173	P52948;P52948-6;P52948-5;P52948-2;J3KP29;P52948-4;P52948-3;H0YEN4;H0YCR0	P52948	T	553	Nuclear pore complex protein Nup98-Nup96;Nuclear pore complex protein Nup98;Nuclear pore complex protein Nup96	NUP98	-0.225548	-0.880881	___2	0.999907	40.7868	1.30991e-10	130.83	111.25	111.57	7	PAAQKALTTPTHYKLTPRPATRVRPKALQTT	ALT(0.029)T(0.963)PT(0.008)HYKLT(1)PR	ALT(-15.19)T(15.19)PT(-20.85)HY(-40.79)KLT(40.79)PR
UID21715	15172	P52948;P52948-6;P52948-5;P52948-2;J3KP29;P52948-4;P52948-3;H0YEN4;H0YCR0	P52948	T	546	Nuclear pore complex protein Nup98-Nup96;Nuclear pore complex protein Nup98;Nuclear pore complex protein Nup96	NUP98	-0.225548	-0.880881	___2	0.975532	16.0799	1.30991e-10	130.83	111.25	130.83	6.88594	ERLKPTNPAAQKALTTPTHYKLTPRPATRVR	ALT(0.024)T(0.976)PTHYKLT(0.993)PRPAT(0.007)R	ALT(-16.08)T(16.08)PT(-35.62)HY(-56.5)KLT(21.42)PRPAT(-21.42)R
UID4667	6511	P52948;P52948-6;P52948-5;P52948-2;J3KP29;P52948-4;P52948-3	P52948	S	623	Nuclear pore complex protein Nup98-Nup96;Nuclear pore complex protein Nup98;Nuclear pore complex protein Nup96	NUP98	0.336512	0.418099	___1	0.999999	58.577	2.91866e-80	251.41	251.41	210.22	8.01414	SNLFSPVNRDSENLASPSEYPENGERFSFLS	DSENLAS(1)PSEYPENGER	DS(-116.81)ENLAS(58.58)PS(-58.58)EY(-128.63)PENGER
UID7826	10945	Q96CV9;Q96CV9-3;Q96CV9-2	Q96CV9	S	177	Optineurin	OPTN	-1.96528	-1.03041	___1	0.99921	31.2536	1.0142e-30	191.07	172.14	111.57	7.11371	SELQLKLNSSGSSEDSFVEIRMAEGEAEGSV	LNSSGSS(0.001)EDS(0.999)FVEIR	LNS(-79.69)S(-62.03)GS(-43.92)S(-31.25)EDS(31.25)FVEIR
UID4033	5667	P22059	P22059	S	240	Oxysterol-binding protein 1	OSBP	-0.0330823	-0.0969364	___1	0.999994	52.2701	1.01023e-67	244.01	227.48	207.43	7.54905	NDLIAKHGTALQRSLSELESLKLPAESNEKI	SLS(1)ELESLKLPAESNEK	S(-52.27)LS(52.27)ELES(-72.22)LKLPAES(-172.1)NEK
UID14761	5043	O95747;C9JIG9	O95747	S	325	Serine/threonine-protein kinase OSR1	OXSR1	NaN	0.483844	___2	1	51.7258	0.00374419	63.091	63.091	51.726	6.87249	TISERAKKVRRVPGSSGRLHKTEDGGWEWSD	VPGS(1)S(1)GRLHK	VPGS(51.73)S(51.73)GRLHK
UID3562	5043	O95747;C9JIG9	O95747	S	325	Serine/threonine-protein kinase OSR1	OXSR1	NaN	NaN	___1	1	51.7258	0.00374419	63.091	63.091	51.726	6.87249	TISERAKKVRRVPGSSGRLHKTEDGGWEWSD	VPGS(1)S(1)GRLHK	VPGS(51.73)S(51.73)GRLHK
UID300	432	Q13153;E9PM17;B3KNX7;Q13153-2;H0YCM0	Q13153	S	174	Serine/threonine-protein kinase PAK 1	PAK1	-0.174524	0.188167	___1	0.997739	27.0665	4.07587e-08	64.397	62.638	57.981	7.83157	LNVKAVSETPAVPPVSEDEDDDDDDATPPPV	AVSETPAVPPVS(0.998)EDEDDDDDDAT(0.002)PPPVIAPRPEHTK	AVS(-41.09)ET(-41.27)PAVPPVS(27.07)EDEDDDDDDAT(-27.07)PPPVIAPRPEHT(-38.29)K
UID302	435	Q13153;E9PM17;B3KNX7;Q13153-2;H0YCM0	Q13153	S	144	Serine/threonine-protein kinase PAK 1	PAK1	-0.000317429	-0.0986889	___1	0.997533	26.4857	0.00958817	96.034	76.939	88.177	7.11401	EFYNSKKTSNSQKYMSFTDKSAEDYNSSNAL	YMS(0.998)FT(0.002)DK	Y(-36.44)MS(26.49)FT(-26.49)DK
UID301	434	Q13153;E9PM17;B3KNX7;Q13153-2;H0YCM0	Q13153	S	204	Serine/threonine-protein kinase PAK 1	PAK1	0.136454	0.278741	___1	1	67.576	0.00128683	71.08	64.5	71.08	6.77503	VIAPRPEHTKSVYTRSVIEPLPVTPTRDVAT	S(1)VIEPLPVTPTR	S(67.58)VIEPLPVT(-67.58)PT(-69.46)R
UID5326	7396	Q13177	Q13177	S	141	Serine/threonine-protein kinase PAK 2;PAK-2p27;PAK-2p34	PAK2	0.0129261	0.0983202	___1	0.999999	59.4669	4.98852e-57	197.44	197.44	120.42	8.92909	VLKFYDSNTVKQKYLSFTPPEKDGFPSGTPA	YLS(1)FT(1)PPEKDGFPSGTPALNAK	Y(-59.47)LS(59.47)FT(69.31)PPEKDGFPS(-84.46)GT(-88.28)PALNAK
UID16525	7396	Q13177	Q13177	S	141	Serine/threonine-protein kinase PAK 2;PAK-2p27;PAK-2p34	PAK2	0.181039	0.123088	___2	0.999999	59.4669	4.98852e-57	197.44	197.44	120.42	8.92909	VLKFYDSNTVKQKYLSFTPPEKDGFPSGTPA	YLS(1)FT(1)PPEKDGFPSGTPALNAK	Y(-59.47)LS(59.47)FT(69.31)PPEKDGFPS(-84.46)GT(-88.28)PALNAK
UID30004	10631	Q8WX93;Q8WX93-3;Q8WX93-4;Q8WX93-5;Q8WX93-8;Q8WX93-2;Q8WX93-9;Q8WX93-7	Q8WX93	S	1118	Palladin	PALLD	0.67084	NaN	___3	1	65.1836	2.41696e-60	242.34	242.34	65.184	8.13303	RSPSGHPHVRRPRSRSRDSGDENEPIQERFF	S(1)RS(1)RDS(1)GDENEPIQER	S(65.18)RS(65.18)RDS(65.18)GDENEPIQER
UID7606	10631	Q8WX93;Q8WX93-3;Q8WX93-4;Q8WX93-5;Q8WX93-8;Q8WX93-2;Q8WX93-9;Q8WX93-7	Q8WX93	S	1118	Palladin	PALLD	0.83374	0.763538	___1	1	65.1836	2.41696e-60	242.34	242.34	65.184	8.13303	RSPSGHPHVRRPRSRSRDSGDENEPIQERFF	S(1)RS(1)RDS(1)GDENEPIQER	S(65.18)RS(65.18)RDS(65.18)GDENEPIQER
UID18805	10631	Q8WX93;Q8WX93-3;Q8WX93-4;Q8WX93-5;Q8WX93-8;Q8WX93-2;Q8WX93-9;Q8WX93-7	Q8WX93	S	1118	Palladin	PALLD	0.940731	0.478025	___2	1	65.1836	2.41696e-60	242.34	242.34	65.184	8.13303	RSPSGHPHVRRPRSRSRDSGDENEPIQERFF	S(1)RS(1)RDS(1)GDENEPIQER	S(65.18)RS(65.18)RDS(65.18)GDENEPIQER
UID7520	10503	Q8TEW0;Q8TEW0-4;Q8TEW0-11;Q8TEW0-2;Q8TEW0-8;Q5VWV2;Q8TEW0-7;Q8TEW0-6;Q8TEW0-10;Q8TEW0-9;Q5VWU8;Q8TEW0-3;F5GZI3	Q8TEW0	S	873	Partitioning defective 3 homolog	PARD3	0.295605	NaN	___1	0.98613	18.52	1.38698e-05	80.382	70.845	80.382	6.74102	ADETKLNTVDDQKAGSPSRDVGPSLGLKKSS	AGS(0.986)PS(0.014)RDVGPSLGLKK	AGS(18.52)PS(-18.52)RDVGPS(-53.05)LGLKK
UID7527	10515	Q8TEW0;Q8TEW0-4;Q8TEW0-11;Q8TEW0-2;Q8TEW0-8;Q5VWV2;Q8TEW0-7;Q8TEW0-6;Q8TEW0-10;Q8TEW0-9;Q5VWU8;Q8TEW0-3;Q8TEW0-5	Q8TEW0;Q8TEW0-5	S	144	Partitioning defective 3 homolog	PARD3	NaN	NaN	___1	0.769517	5.2366	4.60834e-09	74.282	74.282	74.282	6.79762	PSVLRANMPLHVRRSSDPALIGLSTSVSDSN	RS(0.23)S(0.77)DPALIGLSTSVSDSNFSSEEPSRK	RS(-5.24)S(5.24)DPALIGLS(-47.52)T(-47.52)S(-47.52)VS(-55.93)DS(-65.82)NFS(-71.96)S(-73.13)EEPS(-74.19)RK
UID18730	10521	Q8TEW8;Q8TEW8-5;Q8TEW8-2	Q8TEW8	S	746	Partitioning defective 3 homolog B	PARD3B	0.1503	NaN	___2	0.933674	14.4959	7.93259e-09	112.55	106.74	104.88	7.05725	PSKDFGPTLGLKKSSSLESLQTAVAEVRKND	S(0.033)S(0.033)S(0.934)LESLQTAVAEVR	S(-14.5)S(-14.5)S(14.5)LES(-50.78)LQT(-74.84)AVAEVR
UID7531	10521	Q8TEW8;Q8TEW8-5;Q8TEW8-2	Q8TEW8	S	746	Partitioning defective 3 homolog B	PARD3B	NaN	NaN	___1	0.933674	14.4959	7.93259e-09	112.55	106.74	104.88	7.05725	PSKDFGPTLGLKKSSSLESLQTAVAEVRKND	S(0.033)S(0.033)S(0.934)LESLQTAVAEVR	S(-14.5)S(-14.5)S(14.5)LES(-50.78)LQT(-74.84)AVAEVR
UID20126	12446	Q9NVD7;F5H1R9;J3KNQ4;Q9NVD7-2	Q9NVD7	S	4	Alpha-parvin	PARVA	-0.639625	NaN	___2	0.817983	7.90544	2.30492e-10	108.57	108.57	79.885	8.00078	____________MATSPQKSPSVPKSPTPKS	AT(0.043)S(0.818)PQKS(0.132)PS(0.006)VPK	AT(-12.79)S(7.91)PQKS(-7.91)PS(-21)VPK
UID20127	12447	Q9NVD7;F5H1R9;J3KNQ4;Q9NVD7-2	Q9NVD7	S	8	Alpha-parvin	PARVA	-0.514985	-0.321351	___2	0.997481	25.9795	6.97674e-46	210.32	210.32	210.32	8.66277	________MATSPQKSPSVPKSPTPKSPPSR	ATSPQKS(0.997)PS(0.003)VPKS(1)PTPK	AT(-87)S(-58.48)PQKS(25.98)PS(-25.98)VPKS(33.41)PT(-33.41)PK
UID8927	12446	Q9NVD7;F5H1R9;J3KNQ4;Q9NVD7-2	Q9NVD7	S	4	Alpha-parvin	PARVA	-0.266281	0.0223903	___1	0.817983	7.90544	2.30492e-10	108.57	108.57	79.885	8.00078	____________MATSPQKSPSVPKSPTPKS	AT(0.043)S(0.818)PQKS(0.132)PS(0.006)VPK	AT(-12.79)S(7.91)PQKS(-7.91)PS(-21)VPK
UID8928	12447	Q9NVD7;F5H1R9;J3KNQ4;Q9NVD7-2	Q9NVD7	S	8	Alpha-parvin	PARVA	-0.247388	-0.440314	___1	0.997481	25.9795	6.97674e-46	210.32	210.32	210.32	8.66277	________MATSPQKSPSVPKSPTPKSPPSR	ATSPQKS(0.997)PS(0.003)VPKS(1)PTPK	AT(-87)S(-58.48)PQKS(25.98)PS(-25.98)VPKS(33.41)PT(-33.41)PK
UID31326	12447	Q9NVD7;F5H1R9;J3KNQ4;Q9NVD7-2	Q9NVD7	S	8	Alpha-parvin	PARVA	-0.203818	NaN	___3	0.997481	25.9795	6.97674e-46	210.32	210.32	210.32	8.66277	________MATSPQKSPSVPKSPTPKSPPSR	ATSPQKS(0.997)PS(0.003)VPKS(1)PTPK	AT(-87)S(-58.48)PQKS(25.98)PS(-25.98)VPKS(33.41)PT(-33.41)PK
UID6077	8468	Q53EL6;Q53EL6-2;Q5VZS7	Q53EL6	S	76	Programmed cell death protein 4	PDCD4	1.26838	0.401559	___1	0.999705	35.3035	1.92916e-55	217.18	205.86	217.18	7.56679	RRLRKNSSRDSGRGDSVSDSGSDALRSGLTV	DSGRGDS(1)VSDSGSDALR	DS(-67.38)GRGDS(35.3)VS(-35.3)DS(-65.98)GS(-85.32)DALR
UID6080	8471	Q53EL6;Q53EL6-2	Q53EL6	S	457	Programmed cell death protein 4	PDCD4	0.802648	0.692898	___1	1	161.227	3.81e-11	161.23	130.88	161.23	8.04622	QLRDLCPSRGRKRFVSEGDGGRLKPESY___	RFVS(1)EGDGGR	RFVS(161.23)EGDGGR
UID2930	4176	O14737;K7EQA1;K7EL31	O14737	S	119	Programmed cell death protein 5	PDCD5	-0.244121	-0.285106	___1	1	83.4347	7.81035e-14	146.59	114.33	97.203	7.89496	EKTTTVKFNRRKVMDSDEDDDY_________	KVMDS(1)DEDDDY	KVMDS(83.43)DEDDDY(-83.43)
UID22368	16564	P16234	P16234	Y	762	Platelet-derived growth factor receptor alpha	PDGFRA	NaN	NaN	___2	0.99938	31.5535	0.000135674	85.813	73.197	85.813	5.72682	ERKEVSKYSDIQRSLYDRPASYKKKSMLDSE	S(0.001)LY(0.999)DRPAS(0.152)Y(0.848)K	S(-31.55)LY(31.55)DRPAS(-7.47)Y(7.47)K
UID1390	2022	O15530;Q6A1A2;O15530-5;O15530-2;E9PER6;O15530-4	O15530	S	241	3-phosphoinositide-dependent protein kinase 1;Putative 3-phosphoinositide-dependent protein kinase 2	PDPK1;PDPK2	0.0912598	-0.125783	___1	0.999954	43.3402	6.94415e-41	186.69	182.71	106.12	8.15424	TAKVLSPESKQARANSFVGTAQYVSPELLTE	ANS(1)FVGTAQYVSPELLTEK	ANS(43.34)FVGT(-43.34)AQY(-87.5)VS(-91.23)PELLT(-104.59)EK
UID5725	7942	Q15121;B1AKZ3;B1AKZ5	Q15121	S	116	Astrocytic phosphoprotein PEA-15	PEA15	0.450802	-0.533663	___1	1	97.6629	2.8145e-19	165.17	137.02	114.55	8.89043	RIPSAKKYKDIIRQPSEEEIIKLAPPPKKA_	YKDIIRQPS(1)EEEIIK	Y(-97.66)KDIIRQPS(97.66)EEEIIK
UID5726	7943	Q15121;B1AKZ3;B1AKZ5	Q15121	S	104	Astrocytic phosphoprotein PEA-15	PEA15	1.06578	-0.566572	___1	1	82.0881	1.35333e-11	112.85	112.85	111.86	8.35925	ISEEDELDTKLTRIPSAKKYKDIIRQPSEEE	LTRIPS(1)AK	LT(-82.09)RIPS(82.09)AK
UID11971	1120	Q8IZL8;I3L3A8;C9JFV4;Q8IZL8-2;F8WDZ1;E7EV54	Q8IZL8	S	477	Proline-, glutamic acid- and leucine-rich protein 1	PELP1	NaN	NaN	___2	0.999999	60.6742	3.1817e-10	111.66	105.7	104.52	7.06644	LLSDISPPADALKLRSPRGSPDGSLQTGKPS	LRS(1)PRGS(0.998)PDGS(0.002)LQTGK	LRS(60.67)PRGS(26.16)PDGS(-26.16)LQT(-43.15)GK
UID212	304	O60825;B0FLL2	O60825	S	483	6-phosphofructo-2-kinase/fructose-2,6-bisphosphatase 2;6-phosphofructo-2-kinase;Fructose-2,6-bisphosphatase	PFKFB2	NaN	NaN	___1	0.999994	53.8849	1.97554e-10	116.6	116.6	110.6	7.25715	TPLSSSNTIRRPRNYSVGSRPLKPLSPLRAQ	NYS(1)VGSRPLKPLSPLR	NY(-57.04)S(53.88)VGS(-53.88)RPLKPLS(-85.02)PLR
UID11411	304	O60825;B0FLL2	O60825	S	483	6-phosphofructo-2-kinase/fructose-2,6-bisphosphatase 2;6-phosphofructo-2-kinase;Fructose-2,6-bisphosphatase	PFKFB2	NaN	1.69446	___2	0.999994	53.8849	1.97554e-10	116.6	116.6	110.6	7.25715	TPLSSSNTIRRPRNYSVGSRPLKPLSPLRAQ	NYS(1)VGSRPLKPLSPLR	NY(-57.04)S(53.88)VGS(-53.88)RPLKPLS(-85.02)PLR
UID3969	5588	P18669;Q8N0Y7	P18669	S	118	Phosphoglycerate mutase 1;Probable phosphoglycerate mutase 4	PGAM1;PGAM4	0.307545	0.201311	___1	0.999999	59.1571	2.80572e-37	176.78	162.35	176.78	8.07922	TAAKHGEAQVKIWRRSYDVPPPPMEPDHPFY	RS(1)YDVPPPPMEPDHPFYSNISK	RS(59.16)Y(-59.16)DVPPPPMEPDHPFY(-160.72)S(-150.01)NIS(-174.46)K
UID2835	4054	O00264;B7Z1L3	O00264	S	181	Membrane-associated progesterone receptor component 1	PGRMC1	-0.599003	-0.661567	___1	0.999999	60.9372	6.48042e-116	286.74	286.74	286.74	9.45232	HVGKLLKEGEEPTVYSDEEEPKDESARKND_	LLKEGEEPTVYS(1)DEEEPKDESAR	LLKEGEEPT(-60.94)VY(-112.55)S(60.94)DEEEPKDES(-70.03)AR
UID2836	4056	O00264;B7Z1L3	O00264	S	57	Membrane-associated progesterone receptor component 1	PGRMC1	0.658463	-0.338795	___1	0.999885	39.3837	1.82571e-23	168.45	138.09	149.07	8.4036	LYKIVRGDQPAASGDSDDDEPPPLPRLKRRD	GDQPAASGDS(1)DDDEPPPLPR	GDQPAAS(-39.38)GDS(39.38)DDDEPPPLPR
UID9190	12777	Q9UBF8-2	Q9UBF8-2	S	294	Phosphatidylinositol 4-kinase beta	PI4KB	-0.0333776	-1.14587	___1	0.998936	29.7259	0.0246437	56.017	51.711	56.017	7.01376	ATASISLSSNLKRTASNPKVENEDEPVRLAP	T(0.001)AS(0.999)NPKVENEDEPVR	T(-29.73)AS(29.73)NPKVENEDEPVR
UID20387	12775	Q9UBF8-2;Q9UBF8;F8W860;Q9UBF8-3	Q9UBF8-2	S	496	Phosphatidylinositol 4-kinase beta	PI4KB	0.271067	-0.516217	___2	1	92.5476	1.12716e-18	155.49	145.95	155.49	6.69149	KEPVFIAAGDIRRRLSEQLAHTPTAFKRDPE	RLS(1)EQLAHTPTAFK	RLS(92.55)EQLAHT(-92.55)PT(-116.15)AFK
UID9188	12775	Q9UBF8-2;Q9UBF8;F8W860;Q9UBF8-3	Q9UBF8-2	S	496	Phosphatidylinositol 4-kinase beta	PI4KB	NaN	-0.546265	___1	1	92.5476	1.12716e-18	155.49	145.95	155.49	6.69149	KEPVFIAAGDIRRRLSEQLAHTPTAFKRDPE	RLS(1)EQLAHTPTAFK	RLS(92.55)EQLAHT(-92.55)PT(-116.15)AFK
UID2854	4077	O00443;B4E2G4	O00443	S	259	Phosphatidylinositol 4-phosphate 3-kinase C2 domain-containing subunit alpha	PIK3C2A	0.869556	0.494698	___1	1	105.165	1.52444e-16	182.23	172.74	142.51	7.47243	TDLEITDSKVSNLQVSPKSEDISKFDWLDLD	VSNLQVS(1)PK	VS(-105.16)NLQVS(105.16)PK
UID1342	1951	E9PDH4;Q9Y2I7;Q9Y2I7-2;Q9Y2I7-3;Q9Y2I7-4	E9PDH4;Q9Y2I7	S	307	1-phosphatidylinositol 3-phosphate 5-kinase	PIKFYVE	0.153027	0.106312	___1	0.999477	32.9492	3.57125e-15	165.54	141.01	165.54	7.4506	VQEDAGKSPARNRSASITNLSLDRSGSPMVP	S(0.001)AS(0.999)ITNLSLDR	S(-32.95)AS(32.95)IT(-47.87)NLS(-98.4)LDR
UID10679	15513	Q16513;Q16513-3;Q16513-2;Q16513-5;Q16513-4	Q16513	T	958	Serine/threonine-protein kinase N2	PKN2	-0.0718155	-0.228111	___1	0.999645	34.897	8.09507e-17	115.55	115.55	90.559	7.15266	VSNFDDEFTSEAPILTPPREPRILSEEEQEM	GREDVSNFDDEFTSEAPILT(1)PPREPR	GREDVS(-89.13)NFDDEFT(-45.07)S(-34.9)EAPILT(34.9)PPREPR
UID1189	1744	P47712;E7EU42	P47712	S	727	Cytosolic phospholipase A2;Phospholipase A2;Lysophospholipase	PLA2G4A	NaN	-0.215368	___1	0.999439	32.576	4.87059e-08	136.24	127.76	78.401	7.00664	MVESIEYRRQNPSRCSVSLSNVEARRFFNKE	CS(0.999)VS(0.001)LSNVEAR	CS(32.58)VS(-32.58)LS(-50.63)NVEAR
UID4156	5824	P29590-4;H3BRN3	P29590-4	S	527	Protein PML	PML	-0.0107883	0.347729	___1	1	48.3544	7.42602e-13	136.96	125.76	48.354	8.74407	STSKAVSPPHLDGPPSPRSPVIGSEVFLPNS	AVS(1)PPHLDGPPS(1)PR	AVS(48.35)PPHLDGPPS(48.35)PR
UID15355	5824	P29590-4;H3BRN3	P29590-4	S	527	Protein PML	PML	0.00201835	0.354538	___2	1	48.3544	7.42602e-13	136.96	125.76	48.354	8.74407	STSKAVSPPHLDGPPSPRSPVIGSEVFLPNS	AVS(1)PPHLDGPPS(1)PR	AVS(48.35)PPHLDGPPS(48.35)PR
UID4149	5817	P29590;P29590-5;P29590-3;P29590-9;P29590-8;P29590-11;P29590-12;P29590-13;P29590-10;P29590-14;P29590-2;P29590-4	P29590;P29590-11;P29590-14;P29590-2;P29590-4	S	36	Protein PML	PML	0.211012	0.671416	___1	0.999941	42.2822	6.52584e-20	122.35	120.19	122.35	7.2477	PTMPPPETPSEGRQPSPSPSPTERAPASEEE	QPS(1)PS(0.006)PS(0.984)PT(0.01)ERAPASEEEFQFLR	QPS(42.28)PS(-22.11)PS(19.85)PT(-19.85)ERAPAS(-48.59)EEEFQFLR
UID4146	5812	P29590;P29590-5;P29590-3;P29590-9;P29590-8;H3BVD2;H3BT29;P29590-2;P29590-4	P29590;P29590-2;P29590-4	S	403	Protein PML	PML	0.235237	0.526327	___1	1	79.2327	4.82887e-48	194.03	189.27	194.03	8.06648	SCITQGKDAAVSKKASPEAASTPRDPIDVDL	KAS(1)PEAASTPRDPIDVDLPEEAER	KAS(79.23)PEAAS(-79.23)T(-85.31)PRDPIDVDLPEEAER
UID26554	5824	P29590-4;H3BRN3	P29590-4	S	527	Protein PML	PML	0.317536	NaN	___3	1	48.3544	7.42602e-13	136.96	125.76	48.354	8.74407	STSKAVSPPHLDGPPSPRSPVIGSEVFLPNS	AVS(1)PPHLDGPPS(1)PR	AVS(48.35)PPHLDGPPS(48.35)PR
UID26555	5825	P29590-4;H3BRN3	P29590-4	S	530	Protein PML	PML	0.317536	NaN	___3	0.995868	25.0656	7.31363e-08	60.395	60.395	60.395	7.89424	KAVSPPHLDGPPSPRSPVIGSEVFLPNSNHV	AVS(0.002)PPHLDGPPS(0.998)PRS(0.996)PVIGS(0.004)EVFLPNS(0.001)NHVASGAGEAGR	AVS(-28.68)PPHLDGPPS(28.68)PRS(25.07)PVIGS(-25.07)EVFLPNS(-32.69)NHVAS(-42.39)GAGEAGR
UID15348	5817	P29590;P29590-5;P29590-3;P29590-9;P29590-8;P29590-11;P29590-12;P29590-13;P29590-10;P29590-14;P29590-2;P29590-4	P29590;P29590-11;P29590-14;P29590-2;P29590-4	S	36	Protein PML	PML	0.347779	0.54574	___2	0.999941	42.2822	6.52584e-20	122.35	120.19	122.35	7.2477	PTMPPPETPSEGRQPSPSPSPTERAPASEEE	QPS(1)PS(0.006)PS(0.984)PT(0.01)ERAPASEEEFQFLR	QPS(42.28)PS(-22.11)PS(19.85)PT(-19.85)ERAPAS(-48.59)EEEFQFLR
UID15356	5825	P29590-4;H3BRN3	P29590-4	S	530	Protein PML	PML	0.350724	0.724278	___2	0.995868	25.0656	7.31363e-08	60.395	60.395	60.395	7.89424	KAVSPPHLDGPPSPRSPVIGSEVFLPNSNHV	AVS(0.002)PPHLDGPPS(0.998)PRS(0.996)PVIGS(0.004)EVFLPNS(0.001)NHVASGAGEAGR	AVS(-28.68)PPHLDGPPS(28.68)PRS(25.07)PVIGS(-25.07)EVFLPNS(-32.69)NHVAS(-42.39)GAGEAGR
UID4150	5818	P29590;P29590-5;P29590-3;P29590-9;P29590-8;P29590-11;P29590-12;P29590-13;P29590-10;P29590-14;P29590-2;P29590-4	P29590;P29590-11;P29590-14;P29590-2;P29590-4	S	38	Protein PML	PML	0.40523	0.62291	___1	0.96525	14.7296	4.75786e-11	102.5	102.5	102.5	6.58215	MPPPETPSEGRQPSPSPSPTERAPASEEEFQ	QPS(1)PS(0.965)PS(0.033)PT(0.002)ERAPASEEEFQFLR	QPS(40.96)PS(14.73)PS(-14.73)PT(-26.29)ERAPAS(-61.42)EEEFQFLR
UID15350	5819	P29590;P29590-5;P29590-3;P29590-9;P29590-8;P29590-11;P29590-12;P29590-13;P29590-10;P29590-14;P29590-2;P29590-4	P29590;P29590-11;P29590-14;P29590-2;P29590-4	S	40	Protein PML	PML	0.446997	0.532658	___2	0.983746	19.8472	6.52584e-20	122.35	120.19	122.35	7.15412	PPETPSEGRQPSPSPSPTERAPASEEEFQFL	QPS(1)PS(0.006)PS(0.984)PT(0.01)ERAPASEEEFQFLR	QPS(42.28)PS(-22.11)PS(19.85)PT(-19.85)ERAPAS(-48.59)EEEFQFLR
UID15349	5818	P29590;P29590-5;P29590-3;P29590-9;P29590-8;P29590-11;P29590-12;P29590-13;P29590-10;P29590-14;P29590-2;P29590-4	P29590;P29590-11;P29590-14;P29590-2;P29590-4	S	38	Protein PML	PML	NaN	0.558793	___2	0.96525	14.7296	4.75786e-11	102.5	102.5	102.5	6.58215	MPPPETPSEGRQPSPSPSPTERAPASEEEFQ	QPS(1)PS(0.965)PS(0.033)PT(0.002)ERAPASEEEFQFLR	QPS(40.96)PS(14.73)PS(-14.73)PT(-26.29)ERAPAS(-61.42)EEEFQFLR
UID15345	5812	P29590;P29590-5;P29590-3;P29590-9;P29590-8;H3BVD2;H3BT29;P29590-2;P29590-4	P29590;P29590-2;P29590-4	S	403	Protein PML	PML	NaN	NaN	___2	1	79.2327	4.82887e-48	194.03	189.27	194.03	8.06648	SCITQGKDAAVSKKASPEAASTPRDPIDVDL	KAS(1)PEAASTPRDPIDVDLPEEAER	KAS(79.23)PEAAS(-79.23)T(-85.31)PRDPIDVDLPEEAER
UID2948	4208	O14974;O14974-5;O14974-3;O14974-4;O14974-2;H0YIM2;H0YIS3	O14974	S	910	Protein phosphatase 1 regulatory subunit 12A	PPP1R12A	0.573472	0.867278	___1	0.999951	44.4836	6.30842e-13	174.23	174.23	174.23	6.78467	TSAGDRYDSLLGRSGSYSYLEERKPYSSRLE	SGS(1)YSYLEER	S(-48.77)GS(44.48)Y(-103.86)S(-44.48)Y(-136.5)LEER
UID21457	14679	O14974;O14974-5;O14974-3;O14974-4;O14974-2;F8VZN8;H0YHI8;H0YIS4	O14974	T	696	Protein phosphatase 1 regulatory subunit 12A	PPP1R12A	-0.923961	-0.281312	___2	0.982328	17.4498	4.13832e-127	306.46	286.21	244.01	9.05816	QRKARSRQARQSRRSTQGVTLTDLQEAEKTI	RS(0.018)T(0.982)QGVTLTDLQEAEK	RS(-17.45)T(17.45)QGVT(-63.38)LT(-98.98)DLQEAEK
UID10258	14679	O14974;O14974-5;O14974-3;O14974-4;O14974-2;F8VZN8;H0YHI8;H0YIS4	O14974	T	696	Protein phosphatase 1 regulatory subunit 12A	PPP1R12A	-0.255219	-0.0116388	___1	0.982328	17.4498	4.13832e-127	306.46	286.21	244.01	9.05816	QRKARSRQARQSRRSTQGVTLTDLQEAEKTI	RS(0.018)T(0.982)QGVTLTDLQEAEK	RS(-17.45)T(17.45)QGVT(-63.38)LT(-98.98)DLQEAEK
UID2943	4201	O14974;O14974-5;O14974-3;O14974-4;O14974-2;F8VZN8;H0YHI8;H0YIS4	O14974	S	445	Protein phosphatase 1 regulatory subunit 12A	PPP1R12A	0.769264	0.512946	___1	0.999977	46.3764	1.67146e-63	222.78	213.58	154.65	8.49915	DESPATWRLGLRKTGSYGALAEITASKEGQK	TGS(1)YGALAEITASKEGQK	T(-46.38)GS(46.38)Y(-66.09)GALAEIT(-121.28)AS(-131.12)KEGQK
UID14138	4195	O14974;O14974-5;O14974-3;O14974-4;O14974-2;F8VZN8;H0YHI8;H0YIS4	O14974	S	472	Protein phosphatase 1 regulatory subunit 12A	PPP1R12A	NaN	NaN	___2	0.990685	20.7012	8.52057e-10	114.56	49.522	99.409	8.14607	EGQKEKDTAGVTRSASSPRLSSSLDNKEKEK	S(0.012)AS(0.991)S(0.991)PRLS(0.002)S(0.003)S(0.001)LDNK	S(-20.7)AS(20.7)S(24.9)PRLS(-27.2)S(-25.49)S(-32.52)LDNK
UID2939	4195	O14974;O14974-5;O14974-3;O14974-4;O14974-2;F8VZN8;H0YHI8;H0YIS4	O14974	S	472	Protein phosphatase 1 regulatory subunit 12A	PPP1R12A	NaN	NaN	___1	0.990685	20.7012	8.52057e-10	114.56	49.522	99.409	8.14607	EGQKEKDTAGVTRSASSPRLSSSLDNKEKEK	S(0.012)AS(0.991)S(0.991)PRLS(0.002)S(0.003)S(0.001)LDNK	S(-20.7)AS(20.7)S(24.9)PRLS(-27.2)S(-25.49)S(-32.52)LDNK
UID10151	14449	O60237;F8W8M3	O60237	T	646	Protein phosphatase 1 regulatory subunit 12B	PPP1R12B	NaN	0.320126	___1	0.802152	6.32885	0.00460658	70.783	58.291	70.783	6.31069	LRKARSRQARQTRRSTQGVTLTDLQEAERTF	RS(0.187)T(0.802)QGVT(0.011)LTDLQEAER	RS(-6.33)T(6.33)QGVT(-18.61)LT(-52.55)DLQEAER
UID411	587	Q9BZL4;B4DME2;Q9BZL4-4;Q9BZL4-2;B5MEC7;K7EL81;Q9BZL4-3	Q9BZL4;K7EL81	S	408	Protein phosphatase 1 regulatory subunit 12C	PPP1R12C	1.10688	0.382495	___1	0.996805	25.2649	9.51248e-31	183.7	161.64	171.56	7.30292	RTAEGAPGAGLQRSASSSWLEGTSTQAKELR	SAS(0.997)S(0.003)SWLEGTSTQAK	S(-36.47)AS(25.26)S(-25.26)S(-53.25)WLEGT(-118.06)S(-124.34)T(-128.98)QAK
UID10916	16002	Q96C90	Q96C90	T	57	Protein phosphatase 1 regulatory subunit 14B	PPP1R14B	0.0708015	0.321099	___1	0.999999	62.7108	0.00075793	79.089	79.089	79.089	7.25833	GGADDEGPVRRQGKVTVKYDRKELRKRLNLE	QGKVT(1)VKYDR	QGKVT(62.71)VKY(-62.71)DR
UID12212	1499	P41236;E7EMN6;Q6NXS1	P41236	S	121	Protein phosphatase inhibitor 2;Putative protein phosphatase inhibitor 2-like protein 3	PPP1R2;PPP1R2P3	-0.00514517	-0.186501	___2	1	92.4271	1.70929e-35	163.09	163.09	153.97	8.35442	AAEGLEPKYRIQEQESSGEEDSDLSPEEREK	YRIQEQES(1)S(1)GEEDSDLSPEER	Y(-98.3)RIQEQES(92.43)S(87.14)GEEDS(-87.14)DLS(-126.84)PEER
UID12213	1500	P41236;E7EMN6;Q6NXS1	P41236	S	122	Protein phosphatase inhibitor 2;Putative protein phosphatase inhibitor 2-like protein 3	PPP1R2;PPP1R2P3	-0.00514517	-0.186501	___2	1	87.1374	1.70929e-35	163.09	163.09	153.97	8.34449	AEGLEPKYRIQEQESSGEEDSDLSPEEREKK	YRIQEQES(1)S(1)GEEDSDLSPEER	Y(-98.3)RIQEQES(92.43)S(87.14)GEEDS(-87.14)DLS(-126.84)PEER
UID1013	1499	P41236;E7EMN6;Q6NXS1	P41236	S	121	Protein phosphatase inhibitor 2;Putative protein phosphatase inhibitor 2-like protein 3	PPP1R2;PPP1R2P3	NaN	NaN	___1	1	92.4271	1.70929e-35	163.09	163.09	153.97	8.35442	AAEGLEPKYRIQEQESSGEEDSDLSPEEREK	YRIQEQES(1)S(1)GEEDSDLSPEER	Y(-98.3)RIQEQES(92.43)S(87.14)GEEDS(-87.14)DLS(-126.84)PEER
UID10152	14450	O43663-3;F8W9B5;O43663;H9KV59;O43663-2;H0YL53;G3V3N7	O43663-3;O43663	T	440	Protein regulator of cytokinesis 1	PRC1	-0.538199	-0.401849	___1	1	65.6946	0.000236507	122.51	75.322	65.695	6.83018	SAPRTPSKRRGLAPNTPGKARKLNTTTMSNA	GLAPNT(1)PGK	GLAPNT(65.69)PGK
UID9752	13579	Q9Y478	Q9Y478	S	108	5'-AMP-activated protein kinase subunit beta-1	PRKAB1	NaN	-0.13711	___1	1	184.112	1.78159e-40	187.17	159.45	187.17	7.95347	LSGSFNNWSKLPLTRSHNNFVAILDLPEGEH	S(1)HNNFVAILDLPEGEHQYK	S(184.11)HNNFVAILDLPEGEHQY(-184.11)K
UID3932	5543	P17612;P17612-2;K7ERP6	P17612	S	339	cAMP-dependent protein kinase catalytic subunit alpha	PRKACA	NaN	-0.176323	___1	1	79.8332	1.42399e-39	167.34	167.34	167.34	6.55476	DTSNFDDYEEEEIRVSINEKCGKEFSEF___	FKGPGDTSNFDDYEEEEIRVS(1)INEK	FKGPGDT(-163.35)S(-159)NFDDY(-79.83)EEEEIRVS(79.83)INEK
UID10008	14128	P22694;P22694-2;P22694-10;P22694-4;P22694-3;P22694-5;P22694-7;P22694-6;C9JK39;P22694-9;B1APG2;B1APF8;B1APF9;P22694-8;B1APG3;P17612;P17612-2;K7ERP6;Q15136;P22612	P22694;P17612;P22612	T	198	cAMP-dependent protein kinase catalytic subunit beta;cAMP-dependent protein kinase catalytic subunit alpha;cAMP-dependent protein kinase catalytic subunit gamma	PRKACB;PRKACA;KIN27;PRKACG	-0.412597	-0.346872	___1	0.979737	17.1285	5.84873e-31	205.84	205.23	154.84	9.08767	VTDFGFAKRVKGRTWTLCGTPEYLAPEIILS	T(0.019)WT(0.98)LCGT(0.001)PEYLAPEIILSK	T(-17.13)WT(17.13)LCGT(-28.82)PEY(-114.94)LAPEIILS(-149.5)K
UID14989	5359	P10644;K7ER48;K7EPB2;K7EIE5;K7EID3;K7ENR3;K7EJ40;K7EK41;K7EMU2;K7EMZ6	P10644	S	83	cAMP-dependent protein kinase type I-alpha regulatory subunit;cAMP-dependent protein kinase type I-alpha regulatory subunit, N-terminally processed	PRKAR1A	-0.372094	-0.608998	___2	1	73.296	1.91708e-11	120.54	120.54	73.296	8.56947	LQKAGTRTDSREDEISPPPPNPVVKGRRRRG	EDEIS(1)PPPPNPVVK	EDEIS(73.3)PPPPNPVVK
UID3790	5359	P10644;K7ER48;K7EPB2;K7EIE5;K7EID3;K7ENR3;K7EJ40;K7EK41;K7EMU2;K7EMZ6	P10644	S	83	cAMP-dependent protein kinase type I-alpha regulatory subunit;cAMP-dependent protein kinase type I-alpha regulatory subunit, N-terminally processed	PRKAR1A	-0.0873195	0.226274	___1	1	73.296	1.91708e-11	120.54	120.54	73.296	8.56947	LQKAGTRTDSREDEISPPPPNPVVKGRRRRG	EDEIS(1)PPPPNPVVK	EDEIS(73.3)PPPPNPVVK
UID4201	5879	P31323	P31323	S	114	cAMP-dependent protein kinase type II-beta regulatory subunit	PRKAR2B	NaN	NaN	___1	0.999953	43.3213	2.44354e-10	101.43	101.43	101.43	6.39955	GAFNAPVINRFTRRASVCAEAYNPDEEEDDA	RAS(1)VCAEAYNPDEEEDDAESR	RAS(43.32)VCAEAY(-43.32)NPDEEEDDAES(-97.47)R
UID4909	6849	Q02156;E9PBI2	Q02156	S	368	Protein kinase C epsilon type	PRKCE	NaN	0.105799	___1	1	50.9665	0.00218865	50.966	44.193	50.966	5.69607	DQEIKELENNIRKALSFDNRGEEHRAASSPD	KALS(1)FDNRGEEHR	KALS(50.97)FDNRGEEHR
UID16926	7946	Q15139;F8WBA3	Q15139	S	205	Serine/threonine-protein kinase D1;Serine/threonine-protein kinase D	PRKD1	-0.722848	-0.890875	___2	1	74.2039	6.68517e-13	140.32	140.32	112.58	7.77098	FKIPNNCSGVRRRRLSNVSLTGVSTIRTSSA	RLS(1)NVS(0.995)LT(0.005)GVSTIR	RLS(74.2)NVS(22.92)LT(-22.92)GVS(-48.71)T(-54.49)IR
UID16927	7947	Q15139;F8WBA3	Q15139	S	208	Serine/threonine-protein kinase D1;Serine/threonine-protein kinase D	PRKD1	-0.609486	-0.890875	___2	0.994902	22.918	6.68517e-13	140.32	140.32	112.58	7.77098	PNNCSGVRRRRLSNVSLTGVSTIRTSSAELS	RLS(1)NVS(0.995)LT(0.005)GVSTIR	RLS(74.2)NVS(22.92)LT(-22.92)GVS(-48.71)T(-54.49)IR
UID5732	7952	Q15139	Q15139	S	219	Serine/threonine-protein kinase D1	PRKD1	NaN	NaN	___1	0.946921	15.5283	1.54685e-15	129.2	129.2	102.07	6.5403	LSNVSLTGVSTIRTSSAELSTSAPDEPLLQK	T(0.027)S(0.027)S(0.947)AELSTSAPDEPLLQK	T(-15.53)S(-15.53)S(15.53)AELS(-43.09)T(-55.11)S(-60.45)APDEPLLQK
UID14622	4856	O94806;Q15139;F8WBA3;H0Y5M6	O94806;Q15139	S	738	Serine/threonine-protein kinase D3;Serine/threonine-protein kinase D1;Serine/threonine-protein kinase D	PRKD3;PRKD1	NaN	NaN	___2	0.997247	25.7098	7.40439e-05	59.359	59.359	59.359	6.60048	VKLCDFGFARIIGEKSFRRSVVGTPAYLAPE	S(0.997)FRRS(0.998)VVGT(0.005)PAYLAPEVLR	S(25.71)FRRS(26.85)VVGT(-25.71)PAY(-43.63)LAPEVLR
UID14623	4857	O94806;Q15139;F8WBA3;H0Y5M6	O94806;Q15139	S	742	Serine/threonine-protein kinase D3;Serine/threonine-protein kinase D1;Serine/threonine-protein kinase D	PRKD3;PRKD1	NaN	NaN	___2	0.997862	26.8518	7.40439e-05	59.359	59.359	59.359	6.60048	DFGFARIIGEKSFRRSVVGTPAYLAPEVLRN;DFGFARIIGEKSFRRSVVGTPAYLAPEVLRS	S(0.997)FRRS(0.998)VVGT(0.005)PAYLAPEVLR	S(25.71)FRRS(26.85)VVGT(-25.71)PAY(-43.63)LAPEVLR
UID15766	6379	P49768;P49768-7;P49768-2;E7ES96	P49768	S	357	Presenilin-1;Presenilin-1 NTF subunit;Presenilin-1 CTF subunit;Presenilin-1 CTF12	PSEN1	-0.321009	-0.435415	___2	0.99698	22.5885	6.96053e-05	78.554	72.839	43.326	7.35415	AQRDSHLGPHRSTPESRAAVQELSSSILAGE	DS(0.002)HLGPHRS(0.466)T(0.536)PES(0.997)R	DS(-25.31)HLGPHRS(-0.61)T(0.61)PES(22.59)R
UID21700	15147	P49768;P49768-7;P49768-2;E7ES96	P49768	T	354	Presenilin-1;Presenilin-1 NTF subunit;Presenilin-1 CTF subunit;Presenilin-1 CTF12	PSEN1	-0.321009	-0.502738	___2	0.772926	5.22636	8.92017e-06	84.859	84.859	63.706	7.35415	EWEAQRDSHLGPHRSTPESRAAVQELSSSIL	DSHLGPHRS(0.244)T(0.773)PES(0.984)R	DS(-47.3)HLGPHRS(-5.23)T(5.23)PES(16.62)R
UID3941	5558	P18031	P18031	S	50	Tyrosine-protein phosphatase non-receptor type 1	PTPN1	0.161436	0.406732	___1	1	110.855	1.22341e-14	152.54	140.95	152.54	7.27326	AKLPKNKNRNRYRDVSPFDHSRIKLHQEDND	DVS(1)PFDHSR	DVS(110.85)PFDHS(-110.85)R
UID1567	2266	Q03393;E9PKY8;E9PJM0	Q03393	S	19	6-pyruvoyl tetrahydrobiopterin synthase	PTS	-0.473551	-1.12327	___1	0.987284	18.901	3.75518e-05	112.02	101.08	80.245	6.98015	EGGGRRCQAQVSRRISFSASHRLYSKFLSDE	RIS(0.987)FS(0.013)ASHR	RIS(18.9)FS(-18.9)AS(-63.03)HR
UID11177	16579	P49023;F5GZ78;P49023-2;P49023-3;F5H836	P49023	Y	118	Paxillin	PXN	0.531169	0.613432	___1	0.997499	26.0081	6.37777e-49	225.32	216.28	225.32	7.39707	SVGSPCSRVGEEEHVYSFPNKQKSAEPSPTV	VGEEEHVY(0.997)S(0.003)FPNKQK	VGEEEHVY(26.01)S(-26.01)FPNKQK
UID4533	6322	P49023;F5GZ78;P49023-2;P49023-3;F5H836	P49023	S	85	Paxillin	PXN	0.397146	0.167361	___1	0.804138	6.20594	8.4793e-29	160.95	153.2	88.09	8.21519	QPSSSRFIHQQPQSSSPVYGSSAKTSSVSNP	FIHQQPQS(0.002)S(0.193)S(0.804)PVYGS(0.001)S(0.001)AK	FIHQQPQS(-26.75)S(-6.21)S(6.21)PVY(-38.55)GS(-31.21)S(-30)AK
UID15732	6322	P49023;F5GZ78;P49023-2;P49023-3;F5H836	P49023	S	85	Paxillin	PXN	NaN	NaN	___2	0.804138	6.20594	8.4793e-29	160.95	153.2	88.09	8.21519	QPSSSRFIHQQPQSSSPVYGSSAKTSSVSNP	FIHQQPQS(0.002)S(0.193)S(0.804)PVYGS(0.001)S(0.001)AK	FIHQQPQS(-26.75)S(-6.21)S(6.21)PVY(-38.55)GS(-31.21)S(-30)AK
UID15735	6329	P49023;F5GZ78;P49023-2;P49023-3;F5H836	P49023	S	126	Paxillin	PXN	0.923415	NaN	___2	0.997172	23.8791	1.24329e-05	59.539	59.539	59.539	5.87846	VGEEEHVYSFPNKQKSAEPSPTVMSTSLGSN	QKS(0.997)AEPS(0.474)PT(0.474)VMS(0.039)T(0.012)S(0.004)LGSNLSELDR	QKS(23.88)AEPS(0)PT(0)VMS(-10.94)T(-16.19)S(-21.27)LGS(-36)NLS(-47.52)ELDR
UID22375	16578	P49023;F5GZ78;P49023-2;P49023-3;F5H836	P49023	Y	88	Paxillin	PXN	NaN	NaN	___2	0.918595	11.4768	2.37497e-06	89.831	87.319	89.831	7.12113	SSRFIHQQPQSSSPVYGSSAKTSSVSNPQDS	FIHQQPQS(0.26)S(0.656)S(0.084)PVY(0.919)GS(0.065)S(0.016)AK	FIHQQPQS(-3.98)S(3.98)S(-9.08)PVY(11.48)GS(-11.48)S(-17.66)AK
UID6006	8378	Q7L804;Q3I768	Q7L804	S	227	Rab11 family-interacting protein 2	RAB11FIP2	0.016211	0.067833	___1	0.995244	24.7559	1.0205e-40	183.75	159.85	183.75	7.20992	KKPFLLGPQRLSSAHSMSDLSGSHMSSEKLK	LSS(0.003)AHS(0.995)MS(0.001)DLSGSHMSSEK	LS(-57.13)S(-24.76)AHS(24.76)MS(-28.44)DLS(-81.59)GS(-101.44)HMS(-126.59)S(-131.09)EK
UID13016	2605	Q15276;F5H355;Q15276-2;I3L456	Q15276	S	407	Rab GTPase-binding effector protein 1	RABEP1	-0.232328	-0.369383	___2	0.999709	35.3861	2.52726e-54	223.67	183.29	212.79	8.4996	KSDNDMFKDGLRRAQSTDSLGTSGSLQSKAL	AQS(1)TDSLGTSGSLQSK	AQS(35.39)T(-35.39)DS(-57.3)LGT(-122.93)S(-130.98)GS(-144.86)LQS(-169.31)K
UID1817	2605	Q15276;F5H355;Q15276-2;I3L456	Q15276	S	407	Rab GTPase-binding effector protein 1	RABEP1	-0.117803	-0.198117	___1	0.999709	35.3861	2.52726e-54	223.67	183.29	212.79	8.4996	KSDNDMFKDGLRRAQSTDSLGTSGSLQSKAL	AQS(1)TDSLGTSGSLQSK	AQS(35.39)T(-35.39)DS(-57.3)LGT(-122.93)S(-130.98)GS(-144.86)LQS(-169.31)K
UID19398	11449	Q99638	Q99638	S	387	Cell cycle checkpoint control protein RAD9A	RAD9A	NaN	NaN	___2	0.995024	21.4663	0.000210343	44.454	44.454	44.454	7.2461	PVRSPQGPSPVLAEDSEGEG___________	S(0.001)LFFGS(0.054)ILAPVRS(0.34)PQGPS(0.609)PVLAEDS(0.995)EGEG	S(-27.14)LFFGS(-10.51)ILAPVRS(-2.55)PQGPS(2.55)PVLAEDS(21.47)EGEG
UID3645	5169	P04049;P04049-2;B4E0X2;B4E1N6;H7C155	P04049	S	296	RAF proto-oncogene serine/threonine-protein kinase	RAF1	-0.296899	-0.0596321	___1	0.97782	16.6077	5.76401e-51	191.13	182.62	190.8	7.90493	IRSHSESASPSALSSSPNNLSPTGWSQPKTP	SHSESASPSALS(0.001)S(0.021)S(0.978)PNNLSPTGWSQPK	S(-113.28)HS(-101.44)ES(-88.2)AS(-74.28)PS(-61.45)ALS(-30.75)S(-16.61)S(16.61)PNNLS(-57.39)PT(-77.37)GWS(-90.87)QPK
UID3641	5164	P04049;P04049-2;B4E0X2;B4E1N6;H7C155	P04049	S	259	RAF proto-oncogene serine/threonine-protein kinase	RAF1	-0.14081	-0.147958	___1	0.998162	28.673	9.07613e-17	130.3	130.3	113.73	7.91652	SPSSEGSLSQRQRSTSTPNVHMVSTTLPVDS	STS(0.998)T(0.001)PNVHMVSTTLPVDSR	S(-36.16)T(-36.16)S(28.67)T(-28.67)PNVHMVS(-82.37)T(-86.89)T(-91.17)LPVDS(-105.06)R
UID3643	5166	P04049;P04049-2;B4E0X2;B4E1N6;H7C155	P04049	S	621	RAF proto-oncogene serine/threonine-protein kinase	RAF1	-0.0513095	0.0184104	___1	0.999995	53.4812	3.30427e-06	137.78	123.33	124.42	8.16212	IELLQHSLPKINRSASEPSLHRAAHTEDINA	SAS(1)EPSLHR	S(-53.48)AS(53.48)EPS(-65.22)LHR
UID3646	5170	P04049;P04049-2;B4E0X2;B4E1N6;H7C155	P04049	S	301	RAF proto-oncogene serine/threonine-protein kinase	RAF1	0.486251	0.599047	___1	0.975475	16.2181	4.04896e-52	195.23	195.23	159.01	7.98104	ESASPSALSSSPNNLSPTGWSQPKTPVPAQR	SHSESASPSALS(0.003)S(0.156)S(0.841)PNNLS(0.975)PT(0.024)GWSQPK	S(-97.93)HS(-85.64)ES(-71.9)AS(-64.06)PS(-55.9)ALS(-24.09)S(-7.34)S(7.34)PNNLS(16.22)PT(-16.22)GWS(-37.18)QPK
UID14844	5169	P04049;P04049-2;B4E0X2;B4E1N6;H7C155	P04049	S	296	RAF proto-oncogene serine/threonine-protein kinase	RAF1	0.501617	NaN	___2	0.97782	16.6077	5.76401e-51	191.13	182.62	190.8	7.90493	IRSHSESASPSALSSSPNNLSPTGWSQPKTP	SHSESASPSALS(0.001)S(0.021)S(0.978)PNNLSPTGWSQPK	S(-113.28)HS(-101.44)ES(-88.2)AS(-74.28)PS(-61.45)ALS(-30.75)S(-16.61)S(16.61)PNNLS(-57.39)PT(-77.37)GWS(-90.87)QPK
UID14845	5170	P04049;P04049-2;B4E0X2;B4E1N6;H7C155	P04049	S	301	RAF proto-oncogene serine/threonine-protein kinase	RAF1	0.501617	NaN	___2	0.975475	16.2181	4.04896e-52	195.23	195.23	159.01	7.98104	ESASPSALSSSPNNLSPTGWSQPKTPVPAQR	SHSESASPSALS(0.003)S(0.156)S(0.841)PNNLS(0.975)PT(0.024)GWSQPK	S(-97.93)HS(-85.64)ES(-71.9)AS(-64.06)PS(-55.9)ALS(-24.09)S(-7.34)S(7.34)PNNLS(16.22)PT(-16.22)GWS(-37.18)QPK
UID3642	5165	P04049;P04049-2	P04049	S	43	RAF proto-oncogene serine/threonine-protein kinase	RAF1	NaN	-0.106482	___1	1	106.64	7.06519e-14	146.88	110.11	146.88	6.64878	ISPTIVQQFGYQRRASDDGKLTDPSKTSNTI	RAS(1)DDGKLTDPSK	RAS(106.64)DDGKLT(-106.64)DPS(-127.12)K
UID26043	5169	P04049;P04049-2;B4E0X2;B4E1N6;H7C155	P04049	S	296	RAF proto-oncogene serine/threonine-protein kinase	RAF1	NaN	NaN	___3	0.97782	16.6077	5.76401e-51	191.13	182.62	190.8	7.90493	IRSHSESASPSALSSSPNNLSPTGWSQPKTP	SHSESASPSALS(0.001)S(0.021)S(0.978)PNNLSPTGWSQPK	S(-113.28)HS(-101.44)ES(-88.2)AS(-74.28)PS(-61.45)ALS(-30.75)S(-16.61)S(16.61)PNNLS(-57.39)PT(-77.37)GWS(-90.87)QPK
UID26044	5170	P04049;P04049-2;B4E0X2;B4E1N6;H7C155	P04049	S	301	RAF proto-oncogene serine/threonine-protein kinase	RAF1	NaN	NaN	___3	0.975475	16.2181	4.04896e-52	195.23	195.23	159.01	7.98104	ESASPSALSSSPNNLSPTGWSQPKTPVPAQR	SHSESASPSALS(0.003)S(0.156)S(0.841)PNNLS(0.975)PT(0.024)GWSQPK	S(-97.93)HS(-85.64)ES(-71.9)AS(-64.06)PS(-55.9)ALS(-24.09)S(-7.34)S(7.34)PNNLS(16.22)PT(-16.22)GWS(-37.18)QPK
UID539	768	P62826;B5MDF5;J3KQE5;F5H018;B4DV51	P62826	S	135	GTP-binding nuclear protein Ran	RAN	NaN	0.315307	___1	1	99.1742	0.000706689	99.174	77.181	99.174	5.95192	CGNKVDIKDRKVKAKSIVFHRKKNLQYYDIS	AKS(1)IVFHR	AKS(99.17)IVFHR
UID3688	5218	P06400	P06400	S	612	Retinoblastoma-associated protein	RB1	0.403377	0.62069	___1	0.994015	22.6524	5.16076e-16	98.002	98.002	78.043	8.25339	QNNHTAADMYLSPVRSPKKKGSTTRVNSTAN	EGPTDHLESACPLNLPLQNNHT(0.075)AADMY(0.249)LS(0.681)PVRS(0.994)PK	EGPT(-74.32)DHLES(-72.45)ACPLNLPLQNNHT(-9.68)AADMY(-4.43)LS(4.43)PVRS(22.65)PK
UID14887	5218	P06400	P06400	S	612	Retinoblastoma-associated protein	RB1	0.468635	0.425675	___2	0.994015	22.6524	5.16076e-16	98.002	98.002	78.043	8.25339	QNNHTAADMYLSPVRSPKKKGSTTRVNSTAN	EGPTDHLESACPLNLPLQNNHT(0.075)AADMY(0.249)LS(0.681)PVRS(0.994)PK	EGPT(-74.32)DHLES(-72.45)ACPLNLPLQNNHT(-9.68)AADMY(-4.43)LS(4.43)PVRS(22.65)PK
UID14886	5217	P06400	P06400	S	608	Retinoblastoma-associated protein	RB1	0.52657	0.591549	___2	0.905571	12.6651	5.16076e-16	98.002	98.002	98.002	7.92952	NLPLQNNHTAADMYLSPVRSPKKKGSTTRVN	EGPTDHLESACPLNLPLQNNHT(0.056)AADMY(0.049)LS(0.906)PVRS(0.989)PK	EGPT(-89.21)DHLES(-80.71)ACPLNLPLQNNHT(-12.67)AADMY(-13.26)LS(12.67)PVRS(23.68)PK
UID21562	14865	P06400	P06400	T	821	Retinoblastoma-associated protein	RB1	1.1281	0.561686	___2	0.999119	30.6631	1.36931e-17	149.53	127.43	139.11	7.99889	ISPLKSPYKISEGLPTPTKMTPRSRILVSIG	ISEGLPT(0.999)PT(0.022)KMT(0.979)PR	IS(-43.88)EGLPT(30.66)PT(-16.67)KMT(16.67)PR
UID21563	14867	P06400	P06400	T	826	Retinoblastoma-associated protein	RB1	1.13908	0.560302	___2	0.995593	22.022	1.36931e-17	149.53	127.43	76.533	7.86919	SPYKISEGLPTPTKMTPRSRILVSIGESFGT	IS(0.003)EGLPT(0.702)PT(0.3)KMT(0.996)PR	IS(-23.54)EGLPT(3.73)PT(-3.73)KMT(22.02)PR
UID14889	5220	P06400	P06400	S	807	Retinoblastoma-associated protein	RB1	NaN	0.594356	___2	0.999998	58.9032	1.67166e-14	122.39	116.08	122.39	6.77641	FPSSPLRIPGGNIYISPLKSPYKISEGLPTP	IPGGNIYIS(1)PLKS(0.999)PY(0.001)K	IPGGNIY(-62.82)IS(58.9)PLKS(30.29)PY(-30.29)K
UID14890	5221	P06400	P06400	S	811	Retinoblastoma-associated protein	RB1	NaN	0.594356	___2	0.999066	30.2933	1.67166e-14	122.39	116.08	122.39	6.77641	PLRIPGGNIYISPLKSPYKISEGLPTPTKMT	IPGGNIYIS(1)PLKS(0.999)PY(0.001)K	IPGGNIY(-62.82)IS(58.9)PLKS(30.29)PY(-30.29)K
UID3693	5223	P06400	P06400	S	249	Retinoblastoma-associated protein	RB1	NaN	0.363512	___1	0.999945	42.6319	0.0131071	55.815	45.229	48.527	6.38182	LLKEPYKTAVIPINGSPRTPRRGQNRSARIA	TAVIPINGS(1)PR	T(-42.63)AVIPINGS(42.63)PR
UID26087	5219	P06400	P06400	S	795	Retinoblastoma-associated protein	RB1	NaN	NaN	___3	0.805366	6.26301	5.43226e-07	67.345	65.474	67.345	6.54198	SPIPHIPRSPYKFPSSPLRIPGGNIYISPLK	FPS(0.194)S(0.805)PLRIPGGNIY(0.2)IS(0.801)PLKS(0.996)PY(0.004)K	FPS(-6.26)S(6.26)PLRIPGGNIY(-6.1)IS(6.1)PLKS(23.93)PY(-23.93)K
UID26088	5220	P06400	P06400	S	807	Retinoblastoma-associated protein	RB1	NaN	NaN	___3	0.999998	58.9032	1.67166e-14	122.39	116.08	122.39	6.77641	FPSSPLRIPGGNIYISPLKSPYKISEGLPTP	IPGGNIYIS(1)PLKS(0.999)PY(0.001)K	IPGGNIY(-62.82)IS(58.9)PLKS(30.29)PY(-30.29)K
UID26089	5221	P06400	P06400	S	811	Retinoblastoma-associated protein	RB1	NaN	NaN	___3	0.999066	30.2933	1.67166e-14	122.39	116.08	122.39	6.77641	PLRIPGGNIYISPLKSPYKISEGLPTPTKMT	IPGGNIYIS(1)PLKS(0.999)PY(0.001)K	IPGGNIY(-62.82)IS(58.9)PLKS(30.29)PY(-30.29)K
UID4121	5784	P28749;P28749-2	P28749	S	640	Retinoblastoma-like protein 1	RBL1	0.573181	NaN	___1	0.997548	26.0942	0.00327082	60.489	51.6	60.489	6.26281	VRTDSGSLRRDMQPLSPISVHERYSSPTAGS	DMQPLS(0.998)PIS(0.002)VHER	DMQPLS(26.09)PIS(-26.09)VHER
UID16275	7064	Q08999;F5H837	Q08999	S	639	Retinoblastoma-like protein 2	RBL2	1.02134	1.15518	___2	1	92.4736	1.17973e-07	135.91	104.97	92.474	6.75574	PPQNLERADEICIAGSPLTPRRVTEVRADTG	ADEICIAGS(1)PLT(1)PR	ADEICIAGS(92.47)PLT(92.47)PR
UID21773	15293	Q08999;F5H837	Q08999	T	642	Retinoblastoma-like protein 2	RBL2	1.02134	1.15518	___2	1	92.4736	1.17973e-07	135.91	104.97	92.474	6.75574	NLERADEICIAGSPLTPRRVTEVRADTGGLG	ADEICIAGS(1)PLT(1)PR	ADEICIAGS(92.47)PLT(92.47)PR
UID5077	7065	Q08999;B7Z913;F5H837	Q08999	S	413	Retinoblastoma-like protein 2	RBL2	NaN	NaN	___1	0.995656	24.2031	0.00392324	46.46	46.46	46.46	6.3088	RISTPLTGVRYIKENSPCVTPVSTATHSLSR	ENS(0.996)PCVT(0.004)PVSTATHSLSR	ENS(24.2)PCVT(-24.2)PVS(-35.26)T(-38.28)AT(-42.62)HS(-45.11)LS(-45)R
UID11246	65	P53805;Q9UKA8;H0YF64;P53805-4;P53805-3;A4GU14;P53805-2;Q9UKA8-2;E9PD55	P53805	S	163	Calcipressin-1;Calcipressin-3	RCAN1;RCAN3	0.694212	0.348721	___2	1	64.5215	6.34963e-13	129.02	129.02	64.522	7.56108	SSHLAPPNPDKQFLISPPASPPVGWKQVEDA	QFLIS(1)PPAS(1)PPVGWK	QFLIS(64.52)PPAS(64.52)PPVGWK
UID11247	66	P53805;Q9UKA8;H0YF64;P53805-4;P53805-3;A4GU14;P53805-2;Q9UKA8-2;E9PD55	P53805	S	167	Calcipressin-1;Calcipressin-3	RCAN1;RCAN3	0.694212	0.348721	___2	1	64.5215	6.34963e-13	129.02	129.02	64.522	7.56108	APPNPDKQFLISPPASPPVGWKQVEDATPVI	QFLIS(1)PPAS(1)PPVGWK	QFLIS(64.52)PPAS(64.52)PPVGWK
UID3970	5589	P18754;P18754-2;C9JW69;C9JRH2;C9JMJ4;C9J3R0;C9JQZ4;M0R1Q8	P18754	S	11	Regulator of chromosome condensation	RCC1	-0.0601716	0.221573	___1	1	58.1721	3.78456e-05	90.884	62.095	58.172	7.90165	_____MSPKRIAKRRSPPADAIPKSKKVKVS	S(1)PPADAIPK	S(58.17)PPADAIPK
UID8690	12105	Q9H6H4;E5RJV5;E5RGS2	Q9H6H4	S	152	Receptor expression-enhancing protein 4	REEP4	-0.182033	-0.212507	___1	0.999997	54.8273	7.15183e-05	138.65	116.09	78.342	8.01055	ATKSQGALAGRLRSFSMQDLRSISDAPAPAY	SFS(1)MQDLR	S(-54.83)FS(54.83)MQDLR
UID10445	15034	P35251;P35251-2	P35251	T	506	Replication factor C subunit 1	RFC1	0.866077	0.348464	___1	1	61.6572	2.92722e-10	130.47	118.05	61.657	6.40507	IAVETEMKKESKLERTPQKNVQGKRKISPSK	LERT(1)PQKNVQGK	LERT(61.66)PQKNVQGK
UID4579	6394	P49796;P49796-4;P49796-1;P49796-6;C9J582;E9PFF1	P49796	S	943	Regulator of G-protein signaling 3	RGS3	-0.189055	2.09672	___1	0.99723	25.5632	1.27545e-19	164.94	159.57	81.016	7.67286	GLSLRVQNSLRRRTHSEGSLLQEPRGPCFAS	RT(0.003)HS(0.997)EGS(1)LLQEPR	RT(-25.56)HS(25.56)EGS(56.22)LLQEPR
UID15778	6394	P49796;P49796-4;P49796-1;P49796-6;C9J582;E9PFF1	P49796	S	943	Regulator of G-protein signaling 3	RGS3	2.22265	1.61688	___2	0.99723	25.5632	1.27545e-19	164.94	159.57	81.016	7.67286	GLSLRVQNSLRRRTHSEGSLLQEPRGPCFAS	RT(0.003)HS(0.997)EGS(1)LLQEPR	RT(-25.56)HS(25.56)EGS(56.22)LLQEPR
UID21977	15727	Q6R327;Q6R327-3	Q6R327	T	1135	Rapamycin-insensitive companion of mTOR	RICTOR	NaN	NaN	___2	0.96596	15.3285	1.91049e-08	71.207	71.207	50.088	6.94183	LSSESKTSNRRIRTLTEPSVDFNHSDDFTPI	T(0.032)LT(0.966)EPS(0.936)VDFNHS(0.062)DDFT(0.003)PIS(0.001)TVQK	T(-15.33)LT(15.33)EPS(12.15)VDFNHS(-12.15)DDFT(-26.62)PIS(-32.61)T(-35.22)VQK
UID1673	2399	Q13671;E9PNR2;Q13671-2;E7EM96	Q13671	S	351	Ras and Rab interactor 1	RIN1	-0.304398	-0.232784	___1	0.99981	37.2104	3.99839e-48	213.94	209.74	195.38	8.12084	TSPHLGRRRPLLRSMSAAFCSLLAPERQVGR	SMS(1)AAFCSLLAPER	S(-37.21)MS(37.21)AAFCS(-115.99)LLAPER
UID10419	14981	P23396;J3KN86;E9PL09;E9PPU1;H0YEU2;E9PSF4	P23396	T	221	40S ribosomal protein S3	RPS3	0.103263	0.0404227	___1	0.995265	23.3587	1.01769e-50	190.56	190.56	121.13	8.79106	DHVSIVEPKDEILPTTPISEQKGGKPEPPAM	DEILPT(0.005)T(0.995)PISEQK	DEILPT(-23.36)T(23.36)PIS(-38.46)EQK
UID15964	6645	P62753;A2A3R5	P62753	S	235	40S ribosomal protein S6	RPS6	2.01906	1.26576	___2	1	45.368	3.22244e-07	119.65	119.65	45.368	9.31934	AKEKRQEQIAKRRRLSSLRASTSKSESSQK_	RRLS(1)S(1)LR	RRLS(45.37)S(45.37)LR
UID4766	6646	P62753;A2A3R5	P62753	S	236	40S ribosomal protein S6	RPS6	2.02949	1.13851	___1	1	45.368	3.89937e-45	198.05	198.05	45.368	9.61482	KEKRQEQIAKRRRLSSLRASTSKSESSQK__	RRLS(1)S(1)LR	RRLS(45.37)S(45.37)LR
UID15965	6646	P62753;A2A3R5	P62753	S	236	40S ribosomal protein S6	RPS6	2.04082	1.25425	___2	1	45.368	3.89937e-45	198.05	198.05	45.368	9.61482	KEKRQEQIAKRRRLSSLRASTSKSESSQK__	RRLS(1)S(1)LR	RRLS(45.37)S(45.37)LR
UID4765	6645	P62753;A2A3R5	P62753	S	235	40S ribosomal protein S6	RPS6	NaN	NaN	___1	1	45.368	3.22244e-07	119.65	119.65	45.368	9.31934	AKEKRQEQIAKRRRLSSLRASTSKSESSQK_	RRLS(1)S(1)LR	RRLS(45.37)S(45.37)LR
UID27164	6646	P62753;A2A3R5	P62753	S	236	40S ribosomal protein S6	RPS6	NaN	NaN	___3	1	45.368	3.89937e-45	198.05	198.05	45.368	9.61482	KEKRQEQIAKRRRLSSLRASTSKSESSQK__	RRLS(1)S(1)LR	RRLS(45.37)S(45.37)LR
UID27163	6645	P62753;A2A3R5	P62753	S	235	40S ribosomal protein S6	RPS6	NaN	NaN	___3	1	45.368	3.22244e-07	119.65	119.65	45.368	9.31934	AKEKRQEQIAKRRRLSSLRASTSKSESSQK_	RRLS(1)S(1)LR	RRLS(45.37)S(45.37)LR
UID11542	494	P51812;F5GYC4;B4DG22;B7ZB17	P51812	S	369	Ribosomal protein S6 kinase alpha-3	RPS6KA3	-1.40099	0.118335	___2	1	40.8492	2.02694e-31	161.51	161.51	40.849	7.49823	TFYFDPEFTAKTPKDSPGIPPSANAHQLFRG	T(1)PKDS(1)PGIPPS(1)ANAHQLFR	T(40.85)PKDS(40.85)PGIPPS(40.85)ANAHQLFR
UID22741	494	P51812;F5GYC4;B4DG22;B7ZB17	P51812	S	369	Ribosomal protein S6 kinase alpha-3	RPS6KA3	NaN	NaN	___3	1	40.8492	2.02694e-31	161.51	161.51	40.849	7.49823	TFYFDPEFTAKTPKDSPGIPPSANAHQLFRG	T(1)PKDS(1)PGIPPS(1)ANAHQLFR	T(40.85)PKDS(40.85)PGIPPS(40.85)ANAHQLFR
UID341	492	P51812;F5GYC4;B4DG22;B7ZB17;B1AXG1;Q15418;Q15418-3;E9PRI4;E9PGT3;Q15418-2;Q9UK32;B7ZL90	P51812	S	227	Ribosomal protein S6 kinase alpha-3;Ribosomal protein S6 kinase alpha-1;Ribosomal protein S6 kinase;Ribosomal protein S6 kinase alpha-6	RPS6KA3;RPS6KA1;RPS6KA6	NaN	0.0065502	___1	0.860084	8.05042	0.000373788	71.426	65.29	71.426	6.69744	FGLSKESIDHEKKAYSFCGTVEYMAPEVVNR	KAY(0.005)S(0.86)FCGT(0.135)VEYMAPEVVNR	KAY(-22.24)S(8.05)FCGT(-8.05)VEY(-43.5)MAPEVVNR
UID12767	2267	O75676;E9PJN1;O75676-2;G3XAA9	O75676	S	343	Ribosomal protein S6 kinase alpha-4;Ribosomal protein S6 kinase	RPS6KA4	0.604451	NaN	___2	0.990685	20.2674	0.000760812	89.297	89.297	89.297	6.30758	VGNFAEEFTRLEPVYSPPGSPPPGDPRIFQG	LEPVY(0.009)S(0.991)PPGS(1)PPPGDPR	LEPVY(-20.27)S(20.27)PPGS(42.14)PPPGDPR
UID12768	2268	O75676;E9PJN1;O75676-2;G3XAA9	O75676	S	347	Ribosomal protein S6 kinase alpha-4;Ribosomal protein S6 kinase	RPS6KA4	0.604451	NaN	___2	0.99994	42.1423	0.000760812	89.297	89.297	89.297	6.30758	AEEFTRLEPVYSPPGSPPPGDPRIFQGYSFV	LEPVY(0.009)S(0.991)PPGS(1)PPPGDPR	LEPVY(-20.27)S(20.27)PPGS(42.14)PPPGDPR
UID11780	828	O75582;B7Z2Y5;O75582-2	O75582	S	376	Ribosomal protein S6 kinase alpha-5;Ribosomal protein S6 kinase	RPS6KA5	2.72561	1.99965	___2	0.999997	55.4052	4.02109e-15	135.64	135.64	135.64	6.89033	PAALPQSSEKLFQGYSFVAPSILFKRNAAVI	LFQGYS(1)FVAPS(1)ILFKR	LFQGY(-55.41)S(55.41)FVAPS(88.56)ILFKR
UID11605	582	P23443;P23443-2;B4DLT4;F6UYM1	P23443	S	447	Ribosomal protein S6 kinase beta-1	RPS6KB1	NaN	1.72237	___2	1	76.3005	1.67868e-16	140.2	133.6	76.301	6.91949	IRSPRRFIGSPRTPVSPVKFSPGDFWGRGAS	FIGS(1)PRT(1)PVS(1)PVK	FIGS(76.3)PRT(76.3)PVS(76.3)PVK
UID21156	14020	P23443;P23443-2;B4DLT4;F6UYM1	P23443	T	444	Ribosomal protein S6 kinase beta-1	RPS6KB1	NaN	1.72237	___2	1	103.469	3.12045e-10	126.04	96.98	126.04	6.84093	EPKIRSPRRFIGSPRTPVSPVKFSPGDFWGR	T(1)PVS(1)PVKFSPGDFWGR	T(103.47)PVS(56.27)PVKFS(-56.27)PGDFWGR
UID406	582	P23443;P23443-2;B4DLT4;F6UYM1	P23443	S	447	Ribosomal protein S6 kinase beta-1	RPS6KB1	NaN	0.625645	___1	1	76.3005	1.67868e-16	140.2	133.6	76.301	6.91949	IRSPRRFIGSPRTPVSPVKFSPGDFWGRGAS	FIGS(1)PRT(1)PVS(1)PVK	FIGS(76.3)PRT(76.3)PVS(76.3)PVK
UID404	580	P23443;P23443-2;B4DLT4;F6UYM1;K7ERJ3;Q7Z721	P23443	S	427	Ribosomal protein S6 kinase beta-1	RPS6KB1	NaN	NaN	___1	1	92.8661	0.00169157	92.866	80.703	92.866	6.01414	TYVAPSVLESVKEKFSFEPKIRSPRRFIGSP	EKFS(1)FEPK	EKFS(92.87)FEPK
UID22803	581	P23443;P23443-2;B4DLT4;F6UYM1	P23443	S	441	Ribosomal protein S6 kinase beta-1	RPS6KB1	NaN	NaN	___3	1	76.3005	0.000275585	76.301	70.138	76.301	6.55004	FSFEPKIRSPRRFIGSPRTPVSPVKFSPGDF	FIGS(1)PRT(1)PVS(1)PVK	FIGS(76.3)PRT(76.3)PVS(76.3)PVK
UID22804	582	P23443;P23443-2;B4DLT4;F6UYM1	P23443	S	447	Ribosomal protein S6 kinase beta-1	RPS6KB1	NaN	NaN	___3	1	76.3005	1.67868e-16	140.2	133.6	76.301	6.91949	IRSPRRFIGSPRTPVSPVKFSPGDFWGRGAS	FIGS(1)PRT(1)PVS(1)PVK	FIGS(76.3)PRT(76.3)PVS(76.3)PVK
UID32355	14020	P23443;P23443-2;B4DLT4;F6UYM1	P23443	T	444	Ribosomal protein S6 kinase beta-1	RPS6KB1	NaN	NaN	___3	1	103.469	3.12045e-10	126.04	96.98	126.04	6.84093	EPKIRSPRRFIGSPRTPVSPVKFSPGDFWGR	T(1)PVS(1)PVKFSPGDFWGR	T(103.47)PVS(56.27)PVKFS(-56.27)PGDFWGR
UID20398	12794	Q9UBS0	Q9UBS0	S	417	Ribosomal protein S6 kinase beta-2	RPS6KB2	NaN	NaN	___2	0.794102	5.86076	0.000490673	61.942	61.942	61.942	6.21974	FSFQPKLRSPRRLNSSPRAPVSPLKFSPFEG	RLNS(0.206)S(0.794)PRAPVS(1)PLK	RLNS(-5.86)S(5.86)PRAPVS(34.72)PLK
UID20399	12795	Q9UBS0	Q9UBS0	S	423	Ribosomal protein S6 kinase beta-2	RPS6KB2	NaN	NaN	___2	0.999732	34.7173	0.000490673	61.942	61.942	61.942	6.21974	LRSPRRLNSSPRAPVSPLKFSPFEGFRPSPS	RLNS(0.206)S(0.794)PRAPVS(1)PLK	RLNS(-5.86)S(5.86)PRAPVS(34.72)PLK
UID13066	2686	Q8N122;F5H7J5;I3L436	Q8N122	S	863	Regulatory-associated protein of mTOR	RPTOR	0.126576	0.081858	___2	0.998628	28.9406	1.73661e-56	221.49	221.49	185.25	8.26278	QRVLDTSSLTQSAPASPTNKGVHIHQAGGSP	VLDTSSLT(0.783)QS(0.216)APAS(0.999)PT(0.001)NK	VLDT(-76.76)S(-56.72)S(-39.21)LT(5.59)QS(-5.59)APAS(28.94)PT(-28.94)NK
UID1867	2686	Q8N122;F5H7J5;I3L436	Q8N122	S	863	Regulatory-associated protein of mTOR	RPTOR	0.400866	0.287677	___1	0.998628	28.9406	1.73661e-56	221.49	221.49	185.25	8.26278	QRVLDTSSLTQSAPASPTNKGVHIHQAGGSP	VLDTSSLT(0.783)QS(0.216)APAS(0.999)PT(0.001)NK	VLDT(-76.76)S(-56.72)S(-39.21)LT(5.59)QS(-5.59)APAS(28.94)PT(-28.94)NK
UID16086	6819	Q01196;Q01196-8;Q01196-9;Q01196-10;Q01196-2;H9KVB1;Q01196-7;Q01196-3;A8MZI9;Q01196-4;C9JWM1;Q01196-6;F5H139;Q01196-5	Q01196	S	21	Runt-related transcription factor 1	RUNX1	-0.12647	0.231007	___2	0.999997	56.7781	3.25241e-09	122.54	111.53	122.54	7.40207	DASTSRRFTPPSTALSPGKMSEALPLGAPDA	RFT(1)PPSTALS(1)PGK	RFT(38.18)PPS(-38.18)T(-41.78)ALS(56.78)PGK
UID16085	6818	Q01196;Q01196-8;Q01196-9;Q01196-10;Q01196-2;Q01196-11;H9KVB1	Q01196	S	276	Runt-related transcription factor 1	RUNX1	0.551098	0.324383	___2	0.903212	11.068	3.56982e-07	70.71	66.713	42.505	7.81902	LGSIASPSVHPATPISPGRASGMTTLSAELS	QIQPS(0.561)PPWS(0.044)Y(0.111)DQS(0.044)Y(0.111)QY(0.111)LGS(0.016)IAS(0.008)PS(0.013)VHPAT(0.079)PIS(0.903)PGR	QIQPS(7.08)PPWS(-11.55)Y(-7.08)DQS(-11.55)Y(-7.08)QY(-7.08)LGS(-16.38)IAS(-23.04)PS(-20.45)VHPAT(-11.07)PIS(11.07)PGR
UID16084	6817	Q01196;Q01196-8;Q01196-9;Q01196-10;Q01196-2;Q01196-11;H9KVB1	Q01196	S	249	Runt-related transcription factor 1	RUNX1	0.56774	0.131645	___2	0.832227	10.0654	1.04183e-07	70.71	66.713	70.71	7.71349	PQPQSQMQDTRQIQPSPPWSYDQSYQYLGSI	QIQPS(0.832)PPWS(0.084)Y(0.078)DQS(0.004)Y(0.002)QYLGS(0.001)IAS(0.028)PS(0.084)VHPAT(0.212)PIS(0.675)PGR	QIQPS(10.07)PPWS(-10.07)Y(-10.52)DQS(-23.52)Y(-27.28)QY(-40.12)LGS(-28.04)IAS(-14.06)PS(-9.15)VHPAT(-5.09)PIS(5.09)PGR
UID1900	2733	Q13950;Q13950-3;F8W8U5;Q13950-2;F6RGB9;Q5T802;I3L354;I3L0L0	Q13950	S	28	Runt-related transcription factor 2	RUNX2	-0.792732	-0.727877	___1	0.997655	27.3121	2.21251e-09	130.47	122.06	130.47	6.86363	CQQNFFWDPSTSRRFSPPSSSLQPGKMSDVS	RFS(0.998)PPS(0.002)SSLQPGK	RFS(27.31)PPS(-27.31)S(-37.7)S(-34.9)LQPGK
UID17011	8075	Q15637-6;Q15637-2;Q15637-4;Q15637-3;Q15637;Q15637-5;Q15637-7	Q15637-6	S	82	Splicing factor 1	SF1	-0.136648	NaN	___2	1	67.6424	1.40208e-13	102.51	97.678	102.39	8.60415	TGDLGIPPNPEDRSPSPEPIYNSEGKRLNTR	S(1)PS(1)PEPIYNSEGK	S(71.98)PS(67.64)PEPIY(-67.64)NS(-76.32)EGK
UID17010	8074	Q15637-6;Q15637-2;Q15637-4;Q15637-3;Q15637;Q15637-5;Q15637-7	Q15637-6	S	80	Splicing factor 1	SF1	-0.107617	NaN	___2	1	71.9789	1.40208e-13	102.51	97.678	102.39	8.61513	LRTGDLGIPPNPEDRSPSPEPIYNSEGKRLN	S(1)PS(1)PEPIYNSEGK	S(71.98)PS(67.64)PEPIY(-67.64)NS(-76.32)EGK
UID10307	14773	O75533	O75533	T	313	Splicing factor 3B subunit 1	SF3B1	-0.0169352	0.0945104	___1	0.999993	51.5024	8.35385e-15	132.01	132.01	100.41	7.7453	KTERDTPGHGSGWAETPRTDRGGDSIGETPT	DTPGHGSGWAET(1)PR	DT(-94.87)PGHGS(-51.5)GWAET(51.5)PR
UID21506	14773	O75533	O75533	T	313	Splicing factor 3B subunit 1	SF3B1	0.0990932	0.0107883	___2	0.999993	51.5024	8.35385e-15	132.01	132.01	100.41	7.7453	KTERDTPGHGSGWAETPRTDRGGDSIGETPT	DTPGHGSGWAET(1)PR	DT(-94.87)PGHGS(-51.5)GWAET(51.5)PR
UID10418	14979	P23246	P23246	T	687	Splicing factor, proline- and glutamine-rich	SFPQ	NaN	0.0551715	___1	0.999999	61.7836	0.0096103	71.529	66.215	71.529	5.83916	AGPVGGQGPRGMGPGTPAGYGRGREEYEGPN	GMGPGT(1)PAGYGR	GMGPGT(61.78)PAGY(-61.78)GR
UID7798	10896	Q96B97;Q96B97-2;Q5JPT2;B7Z6E8;Q96B97-3	Q96B97	S	587	SH3 domain-containing kinase-binding protein 1	SH3KBP1	-0.0457292	-0.10608	___1	0.999883	39.3216	5.71572e-60	233.37	233.37	233.37	8.27265	SPLSSSLGTAGHRANSPSLFGTEGKPKMEPA	ANS(1)PSLFGTEGKPK	ANS(39.32)PS(-39.32)LFGT(-155.86)EGKPK
UID6865	9561	Q7Z6J0;H0YA90;Q7Z6J0-3	Q7Z6J0	S	304	E3 ubiquitin-protein ligase SH3RF1	SH3RF1	NaN	0.214341	___1	0.985677	18.4495	2.77434e-06	111.64	111.64	58.079	7.14336	APKHSDTKKNTKKRHSFTSLTMANKSSQASQ	RHS(0.986)FT(0.014)SLTMANK	RHS(18.45)FT(-18.45)S(-36.66)LT(-46.16)MANK
UID4129	5792	P29353;P29353-2;P29353-7;P29353-6;Q5T181;Q5T182	P29353	S	139	SHC-transforming protein 1	SHC1	1.54414	0.554655	___1	1	71.4364	2.02542e-05	102.73	72.156	95.264	6.63549	VEGGQLGGEEWTRHGSFVNKPTRGWLHPNDK	HGS(1)FVNKPTR	HGS(71.44)FVNKPT(-71.44)R
UID7849	10973	Q96EB6;Q96EB6-2	Q96EB6	S	27	NAD-dependent protein deacetylase sirtuin-1;SirtT1 75 kDa fragment	SIRT1	-0.107586	-0.0206266	___1	0.83003	6.88722	6.13767e-11	98.592	83.801	82.651	6.53708	GGSPSAAGADREAASSPAGEPLRKRPRRDGP	EAAS(0.17)S(0.83)PAGEPLR	EAAS(-6.89)S(6.89)PAGEPLR
UID7850	10974	Q96EB6;Q96EB6-2	Q96EB6	S	47	NAD-dependent protein deacetylase sirtuin-1;SirtT1 75 kDa fragment	SIRT1	0.0567222	-0.0461418	___1	1	77.221	5.43365e-18	138.57	138.57	77.221	7.79358	PLRKRPRRDGPGLERSPGEPGGAAPEREVPA	S(1)PGEPGGAAPEREVPAAAR	S(77.22)PGEPGGAAPEREVPAAAR
UID21723	15186	P55011;P55011-3;G3XAL9	P55011	T	212	Solute carrier family 12 member 2	SLC12A2	-0.155839	0.0248394	___2	1	103.131	4.51216e-10	135.09	122.82	103.13	7.71047	QHYYYDTHTNTYYLRTFGHNTMDAVPRIDHY	T(1)FGHNT(1)MDAVPR	T(103.13)FGHNT(103.13)MDAVPR
UID21724	15187	P55011;P55011-3;G3XAL9	P55011	T	217	Solute carrier family 12 member 2	SLC12A2	-0.155839	0.0248394	___2	1	91.2403	4.51216e-10	135.09	122.82	121.82	7.71975	DTHTNTYYLRTFGHNTMDAVPRIDHYRHTAA	TFGHNT(1)MDAVPR	T(-91.24)FGHNT(91.24)MDAVPR
UID10525	15187	P55011;P55011-3;G3XAL9	P55011	T	217	Solute carrier family 12 member 2	SLC12A2	NaN	0.263854	___1	1	91.2403	4.51216e-10	135.09	122.82	121.82	7.71975	DTHTNTYYLRTFGHNTMDAVPRIDHYRHTAA	TFGHNT(1)MDAVPR	T(-91.24)FGHNT(91.24)MDAVPR
UID10523	15185	P55011;P55011-3;G3XAL9	P55011	T	230	Solute carrier family 12 member 2	SLC12A2	NaN	0.00980026	___1	1	96.9793	7.25083e-49	225.69	197.14	225.69	7.31706	HNTMDAVPRIDHYRHTAAQLGEKLLRPSLAE	IDHYRHT(1)AAQLGEK	IDHY(-96.98)RHT(96.98)AAQLGEK
UID11066	16322	Q9UHW9;Q9UHW9-4;Q9UHW9-3;Q9UHW9-5;Q9UHW9-6;B3KXX3;Q9UHW9-2	Q9UHW9;Q9UHW9-2	T	997	Solute carrier family 12 member 6	SLC12A6	-0.740167	-0.501312	___1	0.996818	24.9586	0.000115234	109.16	100.27	109.16	6.52561	DEDEETETYQEKVHMTWTKDKYMASRGQKAK	VHMT(0.997)WT(0.003)KDK	VHMT(24.96)WT(-24.96)KDK
UID11065	16321	Q9UHW9;Q9UHW9-4;Q9UHW9-3;Q9UHW9-5;Q9UHW9-6;B3KXX3;Q9Y666;H0YB78;Q9UHW9-2;Q9UP95;Q9UP95-2;Q9UP95-3;Q9UP95-5;Q9UP95-6;I3L4N6;Q9UP95-7	Q9UHW9;Q9UHW9-2;Q9UP95	T	926	Solute carrier family 12 member 6;Solute carrier family 12 member 7;Solute carrier family 12 member 4	SLC12A6;SLC12A7;SLC12A4	NaN	-0.266996	___1	1	129.722	0.0177829	129.72	82.372	129.72	7.01355	VEMHDSDISAYTYERTLMMEQRSQMLRHMRL;VEMHNSDISAYTYERTLMMEQRSQMLRQMRL	T(1)LMMEQR	T(129.72)LMMEQR
UID21100	13775	Q9Y6R1;Q9Y6R1-4;Q9Y6R1-5	Q9Y6R1	S	65	Electrogenic sodium bicarbonate cotransporter 1	SLC4A4	-0.0836915	0.640951	___2	0.999314	31.8968	3.94889e-15	103.1	96.006	103.1	8.09026	GHKEKKEKERISENYSDKSDIENADESSSSI	IS(0.001)ENYS(0.999)DKS(1)DIENADESSSSILK	IS(-31.9)ENY(-44.06)S(31.9)DKS(44.15)DIENADES(-63.04)S(-67.39)S(-71.57)S(-75.57)ILK
UID32299	13775	Q9Y6R1;Q9Y6R1-4;Q9Y6R1-5	Q9Y6R1	S	65	Electrogenic sodium bicarbonate cotransporter 1	SLC4A4	NaN	NaN	___3	0.999314	31.8968	3.94889e-15	103.1	96.006	103.1	8.09026	GHKEKKEKERISENYSDKSDIENADESSSSI	IS(0.001)ENYS(0.999)DKS(1)DIENADESSSSILK	IS(-31.9)ENY(-44.06)S(31.9)DKS(44.15)DIENADES(-63.04)S(-67.39)S(-71.57)S(-75.57)ILK
UID465	665	P19634;B4DTZ6	P19634	S	703	Sodium/hydrogen exchanger 1;Sodium/hydrogen exchanger	SLC9A1	NaN	NaN	___1	1	87.3615	1.69677e-06	119.62	119.62	119.62	6.76698	AHKLDSPTMSRARIGSDPLAYEPKEDLPVIT	IGS(1)DPLAYEPK	IGS(87.36)DPLAY(-87.36)EPK
UID19778	11955	Q9H2G2;Q9H2G2-2	Q9H2G2	S	347	STE20-like serine/threonine-protein kinase	SLK	NaN	NaN	___2	0.999946	42.7049	1.6807e-08	113.54	106.1	113.54	6.18735	PIPASKRASSDLSIASSEEDKLSQNACILES	ASSDLSIAS(1)S(1)EEDK	AS(-81.17)S(-67.19)DLS(-42.7)IAS(42.7)S(42.7)EEDK
UID19779	11956	Q9H2G2;Q9H2G2-2	Q9H2G2	S	348	STE20-like serine/threonine-protein kinase	SLK	NaN	NaN	___2	0.999946	42.7049	1.6807e-08	113.54	106.1	113.54	6.57323	IPASKRASSDLSIASSEEDKLSQNACILESV	ASSDLSIAS(1)S(1)EEDK	AS(-81.17)S(-67.19)DLS(-42.7)IAS(42.7)S(42.7)EEDK
UID8580	11956	Q9H2G2;Q9H2G2-2	Q9H2G2	S	348	STE20-like serine/threonine-protein kinase	SLK	NaN	NaN	___1	0.999946	42.7049	1.6807e-08	113.54	106.1	113.54	6.57323	IPASKRASSDLSIASSEEDKLSQNACILESV	ASSDLSIAS(1)S(1)EEDK	AS(-81.17)S(-67.19)DLS(-42.7)IAS(42.7)S(42.7)EEDK
UID9627	13409	Q9UQE7	Q9UQE7	S	1067	Structural maintenance of chromosomes protein 3	SMC3	-0.230821	-0.260869	___1	0.999985	48.0905	1.72263e-112	273.94	273.94	264.57	8.41969	KATLVMKKGDVEGSQSQDEGEGSGESERGSG	KGDVEGSQS(1)QDEGEGSGESER	KGDVEGS(-48.09)QS(48.09)QDEGEGS(-110.12)GES(-128.88)ER
UID425	612	Q16637;B4DP61;Q16637-4;Q16637-2;Q16637-3;E7EQZ4	Q16637	S	28	Survival motor neuron protein	SMN1	0.134352	-0.0040339	___1	0.999465	32.7133	5.65283e-30	162.47	149.58	140.73	8.5209	PEQEDSVLFRRGTGQSDDSDIWDDTALIKAY	RGT(0.001)GQS(0.999)DDS(1)DIWDDTALIK	RGT(-32.71)GQS(32.71)DDS(49.95)DIWDDT(-49.95)ALIK
UID11625	613	Q16637;B4DP61;Q16637-4;Q16637-2;Q16637-3;E7EQZ4	Q16637	S	31	Survival motor neuron protein	SMN1	0.267356	-0.0503276	___2	0.999997	57.3981	1.98643e-21	146.53	146.53	104.26	8.42869	EDSVLFRRGTGQSDDSDIWDDTALIKAYDKA	GT(0.001)GQS(0.999)DDS(1)DIWDDTALIK	GT(-29.22)GQS(29.22)DDS(57.4)DIWDDT(-60.96)ALIK
UID11624	612	Q16637;B4DP61;Q16637-4;Q16637-2;Q16637-3;E7EQZ4	Q16637	S	28	Survival motor neuron protein	SMN1	0.292075	-0.0503276	___2	0.999465	32.7133	5.65283e-30	162.47	149.58	140.73	8.5209	PEQEDSVLFRRGTGQSDDSDIWDDTALIKAY	RGT(0.001)GQS(0.999)DDS(1)DIWDDTALIK	RGT(-32.71)GQS(32.71)DDS(49.95)DIWDDT(-49.95)ALIK
UID14023	4038	O00161;H3BM38;H3BNE1;H3BR18;H3BPJ0;O00161-2;H3BNG6;H3BU94	O00161	S	23	Synaptosomal-associated protein 23;Synaptosomal-associated protein	SNAP23	NaN	-0.0479571	___2	0.970421	15.1595	4.78378e-18	145.52	138.59	145.52	6.85602	EIQQRAHQITDESLESTRRILGLAIESQDAG	AHQITDES(1)LES(0.97)T(0.03)RR	AHQIT(-62.91)DES(41.86)LES(15.16)T(-15.16)RR
UID8057	11272	Q96RF0;Q96RF0-2;Q96RF0-3	Q96RF0	S	233	Sorting nexin-18	SNX18	NaN	-0.207143	___1	0.804305	6.13841	0.00317947	60.161	50.967	60.161	6.08586	GPKSSATVSRNLNRFSTFVKSGGEAFVLGEA	NLNRFS(0.804)T(0.196)FVK	NLNRFS(6.14)T(-6.14)FVK
UID3721	5261	P08047;H3BUU5	P08047	S	7	Transcription factor Sp1	SP1	NaN	0.233939	___1	0.999468	32.7401	6.1808e-40	212.79	205.5	212.79	6.45658	_________MSDQDHSMDEMTAVVKIEKGVG	S(0.001)DQDHS(0.999)MDEMTAVVK	S(-32.74)DQDHS(32.74)MDEMT(-95.49)AVVK
UID10613	15376	Q13501;Q13501-2;E7EMC7	Q13501	T	269	Sequestosome-1	SQSTM1	-0.660247	-0.879549	___1	0.998648	28.8122	2.27173e-45	213.64	213.64	127.92	8.30576	EVDIDVEHGGKRSRLTPVSPESSSTEEKSSS	RS(0.001)RLT(0.999)PVS(0.984)PES(0.011)S(0.002)S(0.002)TEEK	RS(-28.81)RLT(28.81)PVS(19.35)PES(-19.35)S(-27.23)S(-27.23)T(-33.33)EEK
UID21812	15376	Q13501;Q13501-2;E7EMC7	Q13501	T	269	Sequestosome-1	SQSTM1	-0.181886	0.17236	___2	0.998648	28.8122	2.27173e-45	213.64	213.64	127.92	8.30576	EVDIDVEHGGKRSRLTPVSPESSSTEEKSSS	RS(0.001)RLT(0.999)PVS(0.984)PES(0.011)S(0.002)S(0.002)TEEK	RS(-28.81)RLT(28.81)PVS(19.35)PES(-19.35)S(-27.23)S(-27.23)T(-33.33)EEK
UID16618	7525	Q13501;Q13501-2;E7EMC7	Q13501	S	272	Sequestosome-1	SQSTM1	-0.0712999	0.17236	___2	0.999703	33.9226	2.3153e-17	144.97	131.23	88.504	8.18534	IDVEHGGKRSRLTPVSPESSSTEEKSSSQPS	S(0.29)RLT(0.711)PVS(1)PESSSTEEK	S(-3.9)RLT(3.9)PVS(33.92)PES(-51.58)S(-61.34)S(-61.72)T(-65.85)EEK
UID5419	7525	Q13501;Q13501-2;E7EMC7	Q13501	S	272	Sequestosome-1	SQSTM1	0.0207689	-0.277509	___1	0.999703	33.9226	2.3153e-17	144.97	131.23	88.504	8.18534	IDVEHGGKRSRLTPVSPESSSTEEKSSSQPS	S(0.29)RLT(0.711)PVS(1)PESSSTEEK	S(-3.9)RLT(3.9)PVS(33.92)PES(-51.58)S(-61.34)S(-61.72)T(-65.85)EEK
UID3828	5409	P12931;P12931-2	P12931	S	17	Proto-oncogene tyrosine-protein kinase Src	SRC	-0.19052	0.0168622	___1	1	107.795	1.29272e-22	124.98	124.98	124.98	7.9449	GSNKSKPKDASQRRRSLEPAENVHGAGGGAF	RRS(1)LEPAENVHGAGGGAFPASQTPSK	RRS(107.8)LEPAENVHGAGGGAFPAS(-107.8)QT(-113.88)PS(-122.64)K
UID32934	15211	P78362;P78362-2;H7C5L6	P78362	T	492	SRSF protein kinase 2;SRSF protein kinase 2 N-terminal;SRSF protein kinase 2 C-terminal	SRPK2	NaN	NaN	___3	0.999548	33.8772	0.0127723	66.068	50.985	66.068	6.15002	LTEQEESSPSHDRSRTVSASSTGDLPKAKTR	T(1)VS(0.999)AS(0.593)S(0.324)T(0.085)GDLPK	T(33.88)VS(31.32)AS(2.63)S(-2.63)T(-8.45)GDLPK
UID3685	5212	P05455	P05455	S	366	Lupus La protein	SSB	0.175429	0.273012	___1	1	79.4762	3.72025e-170	330.28	330.28	171.08	9.47222	GKGKVQFQGKKTKFASDDEHDEHDENGATGP	TKFAS(1)DDEHDEHDENGATGPVK	T(-79.48)KFAS(79.48)DDEHDEHDENGAT(-98.14)GPVK
UID7636	10669	Q8WYL5;Q8WYL5-4	Q8WYL5	S	937	Protein phosphatase Slingshot homolog 1	SSH1	0.137635	-0.405557	___1	0.996842	26.3085	8.69969e-08	132.99	123.19	90.412	7.581	TPTSSSMSSNLTRSSSSDSIHSVRGKPGLVK	SSS(0.997)S(0.002)DSIHSVR	S(-33.84)S(-33.84)S(26.31)S(-26.31)DS(-55.38)IHS(-69.61)VR
UID5074	7062	Q08945	Q08945	S	657	FACT complex subunit SSRP1	SSRP1	NaN	0.432591	___1	0.969664	15.0466	0.0258471	70.028	37.708	70.028	6.0545	TPSRGSSSKSSSRQLSESFKSKEFVSSDESS	QLS(0.97)ES(0.03)FK	QLS(15.05)ES(-15.05)FK
UID11174	16573	P40763;K7ENL3;G8JLH9	P40763	Y	705	Signal transducer and activator of transcription 3	STAT3	NaN	NaN	___1	0.999991	50.4378	2.6137e-13	111.38	111.38	111.38	6.8122	ESQEHPEADPGSAAPYLKTKFICVTPTTCSN	YCRPESQEHPEADPGSAAPY(1)LK	Y(-109.74)CRPES(-104.29)QEHPEADPGS(-50.44)AAPY(50.44)LK
UID5462	7581	Q13586;E9PNJ4;H0YDB2	Q13586	S	575	Stromal interaction molecule 1	STIM1	1.58207	-0.1644	___1	1	90.8606	2.39382e-05	90.861	56.811	90.861	7.03318	IEGVHPGSLVEKLPDSPALAKKALLALNHGL	LPDS(1)PALAKK	LPDS(90.86)PALAKK
UID9963	14037	Q9Y6E0-2;B4DR80;Q9Y6E0;H0Y630;C9JDH9;C9JCC0;C9J232;B7Z9K1;C9J6L2;H7C279;A8K6Z3;O00506	Q9Y6E0-2;C9JDH9;O00506	T	178	Serine/threonine-protein kinase 24;Serine/threonine-protein kinase 24 36 kDa subunit;Serine/threonine-protein kinase 24 12 kDa subunit;Serine/threonine-protein kinase 25	STK24;STK25	NaN	-0.341075	___1	0.999984	47.8651	7.29693e-07	90.308	90.308	76.492	7.48613	FGVAGQLTDTQIKRNTFVGTPFWMAPEVIKQ	NT(1)FVGTPFWMAPEVIK	NT(47.87)FVGT(-47.87)PFWMAPEVIK
UID20426	12837	Q9UEW8	Q9UEW8	S	371	STE20/SPS1-related proline-alanine-rich protein kinase	STK39	1.22188	0.465221	___2	1	47.2425	0.000362704	74.789	65.253	47.242	7.25787	DIAQRAKKVRRVPGSSGHLHKTEDGDWEWSD	VPGS(1)S(1)GHLHK	VPGS(47.24)S(47.24)GHLHK
UID9227	12837	Q9UEW8	Q9UEW8	S	371	STE20/SPS1-related proline-alanine-rich protein kinase	STK39	NaN	0.28444	___1	1	47.2425	0.000362704	74.789	65.253	47.242	7.25787	DIAQRAKKVRRVPGSSGHLHKTEDGDWEWSD	VPGS(1)S(1)GHLHK	VPGS(47.24)S(47.24)GHLHK
UID3888	5493	P16949;A2A2D0;P16949-2	P16949	S	16	Stathmin	STMN1	-0.0932018	-0.0757379	___1	1	98.169	4.8372e-57	216.64	216.64	107.78	8.78362	MASSDIQVKELEKRASGQAFELILSPRSKES	RAS(1)GQAFELILSPRSK	RAS(98.17)GQAFELILS(-98.17)PRS(-100.59)K
UID15087	5493	P16949;A2A2D0;P16949-2	P16949	S	16	Stathmin	STMN1	0.17479	-0.438506	___2	1	98.169	4.8372e-57	216.64	216.64	107.78	8.78362	MASSDIQVKELEKRASGQAFELILSPRSKES	RAS(1)GQAFELILSPRSK	RAS(98.17)GQAFELILS(-98.17)PRS(-100.59)K
UID3891	5496	P16949;A2A2D0;P16949-2	P16949	S	38	Stathmin	STMN1	-0.306698	-0.166587	___1	1	80.3153	7.52464e-10	127.36	123.01	89.374	7.54594	ILSPRSKESVPEFPLSPPKKKDLSLEEIQKK	SKESVPEFPLS(1)PPK	S(-83.07)KES(-80.32)VPEFPLS(80.32)PPK
UID15088	5494	P16949;A2A2D0;P16949-2	P16949	S	25	Stathmin	STMN1	0.17479	-0.438506	___2	1	86.8515	4.8372e-57	216.64	216.64	87.676	8.45011	ELEKRASGQAFELILSPRSKESVPEFPLSPP	RASGQAFELILS(1)PR	RAS(-86.85)GQAFELILS(86.85)PR
UID3889	5494	P16949;A2A2D0;P16949-2	P16949	S	25	Stathmin	STMN1	0.535257	0.291539	___1	1	86.8515	4.8372e-57	216.64	216.64	87.676	8.45011	ELEKRASGQAFELILSPRSKESVPEFPLSPP	RASGQAFELILS(1)PR	RAS(-86.85)GQAFELILS(86.85)PR
UID3893	5498	P16949;A2A2D0;P16949-2	P16949	S	63	Stathmin	STMN1	NaN	NaN	___1	1	78.4882	0.00200553	107.06	77.312	78.488	7.86405	EEIQKKLEAAEERRKSHEAEVLKQLAEKREH	S(1)HEAEVLK	S(78.49)HEAEVLK
UID20630	13134	Q9UMX1;Q9UMX1-2;Q9UMX1-3	Q9UMX1	S	342	Suppressor of fused homolog	SUFU	-0.415307	-0.483364	___2	0.999787	37.5328	4.43439e-36	163.82	163.82	122.09	7.59779	INPQRQNGLAHDRAPSRKDSLESDSSTAIIP	APS(1)RKDS(0.998)LES(0.002)DSSTAIIPHELIR	APS(37.53)RKDS(26.63)LES(-26.63)DS(-44.94)S(-44.36)T(-44.94)AIIPHELIR
UID20631	13135	Q9UMX1;Q9UMX1-2;Q9UMX1-3	Q9UMX1	S	346	Suppressor of fused homolog	SUFU	-0.415307	-0.483364	___2	0.997707	26.6345	4.43439e-36	163.82	163.82	122.09	7.59779	RQNGLAHDRAPSRKDSLESDSSTAIIPHELI	APS(1)RKDS(0.998)LES(0.002)DSSTAIIPHELIR	APS(37.53)RKDS(26.63)LES(-26.63)DS(-44.94)S(-44.36)T(-44.94)AIIPHELIR
UID10250	14655	O00267;O00267-2	O00267	T	806	Transcription elongation factor SPT5	SUPT5H	0.330902	0.131993	___1	0.997181	25.4889	1.87573e-23	173.09	163.09	173.09	6.78292	TPLQDGSRTPHYGSQTPLHDGSRTPAQSGAW	TPHYGS(0.003)QT(0.997)PLHDGSR	T(-115.72)PHY(-94.58)GS(-25.49)QT(25.49)PLHDGS(-57.36)R
UID4906	6846	Q01995;H0YCU9	Q01995	S	181	Transgelin	TAGLN	1.5541	-0.0855607	___1	1	179.415	1.01893e-20	179.41	179.41	179.41	7.39575	SQLQEGKHVIGLQMGSNRGASQAGMTGYGRP	HVIGLQMGS(1)NR	HVIGLQMGS(179.41)NR
UID8588	11964	Q9H2K8	Q9H2K8	S	324	Serine/threonine-protein kinase TAO3	TAOK3	0.491186	NaN	___1	1	68.4005	1.99363e-57	211.72	195.91	211.72	7.60463	KKILFQETRNGPLNESQEDEEDSEHGTSLNR	NGPLNES(1)QEDEEDSEHGTSLNR	NGPLNES(68.4)QEDEEDS(-68.4)EHGT(-94.11)S(-92.82)LNR
UID783	1133	Q86TI0;C9JIE2;Q86TI0-2	Q86TI0	S	237	TBC1 domain family member 1	TBC1D1	2.31336	1.51284	___1	0.999981	47.2006	0.00176851	109.66	82.182	109.66	7.133	TGSQEPVRRPMRKSFSQPGLRSLAFRKELQD	SFS(1)QPGLR	S(-47.2)FS(47.2)QPGLR
UID3184	4550	O60343;O60343-2;O60343-3	O60343	S	341	TBC1 domain family member 4	TBC1D4	1.49252	1.04776	___1	0.999998	58.1161	1.52912e-72	255.22	255.22	255.22	7.68639	VHEGSQKSQPRRRHASAPSHVQPSDSEKNRT	HAS(1)APSHVQPSDSEK	HAS(58.12)APS(-58.12)HVQPS(-160.24)DS(-187.09)EK
UID3182	4548	O60343;O60343-2;O60343-3;Q5JU47	O60343	S	588	TBC1 domain family member 4	TBC1D4	1.87251	1.58316	___1	1	70.4379	5.47237e-21	177.63	152.4	70.438	8.0599	NIFSRGANRMRGRLGSVDSFERSNSLASEKD	LGS(1)VDS(1)FER	LGS(70.44)VDS(70.44)FER
UID14381	4548	O60343;O60343-2;O60343-3;Q5JU47	O60343	S	588	TBC1 domain family member 4	TBC1D4	2.54807	1.41874	___2	1	70.4379	5.47237e-21	177.63	152.4	70.438	8.0599	NIFSRGANRMRGRLGSVDSFERSNSLASEKD	LGS(1)VDS(1)FER	LGS(70.44)VDS(70.44)FER
UID3181	4547	O60343;O60343-2;O60343-3	O60343	S	318	TBC1 domain family member 4	TBC1D4	NaN	0.359324	___1	0.996582	24.6807	0.000743237	92.611	85.481	92.611	6.05388	DSGFDEQQEFRSRCSSVTGVQRRVHEGSQKS	CS(0.003)S(0.997)VTGVQR	CS(-24.68)S(24.68)VT(-45.88)GVQR
UID14385	4552	O60343;O60343-2;O60343-3;Q5JU47	O60343	S	751	TBC1 domain family member 4	TBC1D4	NaN	NaN	___2	0.87813	11.8437	2.32126e-06	80.813	76.427	80.813	6.3662	TASESSDGEGRKRTSSTCSNESLSVGGTSVT	T(0.034)S(0.039)S(0.878)T(0.144)CS(0.907)NES(0.951)LS(0.048)VGGTSVTPR	T(-14.44)S(-13.8)S(11.84)T(-9.75)CS(9.75)NES(13.16)LS(-13.16)VGGT(-40.61)S(-45.62)VT(-54.21)PR
UID4023	5657	P21731	P21731	S	331	Thromboxane A2 receptor	TBXA2R	0.809003	-0.605589	___1	0.990346	20.1107	3.7658e-13	136.3	100.78	136.3	6.95676	LRRLQPRLSTRPRSLSLQPQLTQRSGLQ___	S(0.01)LS(0.99)LQPQLTQR	S(-20.11)LS(20.11)LQPQLT(-104.42)QR
UID15221	5656	P21731	P21731	S	329	Thromboxane A2 receptor	TBXA2R	1.65329	NaN	___2	0.980546	17.0247	1.80545e-07	125.03	115.25	125.03	6.80581	AVLRRLQPRLSTRPRSLSLQPQLTQRSGLQ_	S(0.981)LS(0.019)LQPQLTQR	S(17.02)LS(-17.02)LQPQLT(-98.09)QR
UID4022	5656	P21731	P21731	S	329	Thromboxane A2 receptor	TBXA2R	1.70735	0.463609	___1	0.980546	17.0247	1.80545e-07	125.03	115.25	125.03	6.80581	AVLRRLQPRLSTRPRSLSLQPQLTQRSGLQ_	S(0.981)LS(0.019)LQPQLTQR	S(17.02)LS(-17.02)LQPQLT(-98.09)QR
UID21616	14972	P21731	P21731	T	337	Thromboxane A2 receptor	TBXA2R	2.20749	NaN	___2	1	74.1062	2.45844e-05	114.54	82.032	100.4	5.99218	RLSTRPRSLSLQPQLTQRSGLQ_________	S(0.603)LS(0.397)LQPQLT(1)QR	S(1.82)LS(-1.82)LQPQLT(74.11)QR
UID3870	5467	P15923-2;P15923;Q2TB39	P15923-2	S	379	Transcription factor E2-alpha	TCF3	NaN	0.199752	___1	0.928362	11.1477	3.727e-10	102.69	81.345	71.06	6.67306	AGTSQWPRAGAPGALSPSYDGGLHGLQSKIE	AGAPGALS(0.928)PS(0.071)YDGGLHGLQSK	AGAPGALS(11.15)PS(-11.15)Y(-34.14)DGGLHGLQS(-54.59)K
UID11161	16550	O43294;O43294-2;H3BSN4;H3BS04;H3BN49	O43294	Y	60	Transforming growth factor beta-1-induced transcript 1 protein	TGFB1I1	NaN	NaN	___1	0.999416	32.3479	5.17416e-20	181.31	181.31	140.78	7.13909	GSGESSGASGDKDHLYSTVCKPRSPKPAAPA	DHLY(0.999)S(0.001)TVCKPR	DHLY(32.35)S(-32.35)T(-57.28)VCKPR
UID9755	13582	Q9Y490;Q5TCU6	Q9Y490	S	425	Talin-1	TLN1	-0.0164682	-0.260989	___1	0.999913	40.6276	2.19851e-57	199.8	199.8	197.83	8.2035	GLEGDEESTMLEDSVSPKKSTVLQQQYNRVG	SKDHFGLEGDEESTMLEDSVS(1)PK	S(-187.57)KDHFGLEGDEES(-123.09)T(-113.89)MLEDS(-40.63)VS(40.63)PK
UID13078	2704	Q9UKE5;Q9UKE5-6;Q9UKE5-2;F5H865;Q9UKE5-4;Q9UKE5-8;Q9UKE5-5;Q9UKE5-7;Q9UKE5-3;F5H5M9	Q9UKE5	S	764	TRAF2 and NCK-interacting protein kinase	TNIK	0.15782	-0.0976109	___2	0.999074	30.3195	7.26091e-32	166.28	156.37	156.31	8.27683	GSQAGSSERTRVRANSKSEGSPVLPHEPAKV	ANS(0.999)KS(0.004)EGS(0.997)PVLPHEPAK	ANS(30.32)KS(-25.59)EGS(25.59)PVLPHEPAK
UID3814	5392	P11388;P11388-2;P11388-3;P11388-4	P11388	S	1106	DNA topoisomerase 2-alpha	TOP2A	-0.017899	0.274634	___1	1	73.2794	3.66351e-38	189.57	185.26	73.279	7.63589	KEAQQKVPDEEENEESDNEKETEKSDSVTDS	VPDEEENEES(1)DNEK	VPDEEENEES(73.28)DNEK
UID3817	5396	P11388;P11388-2;P11388-3;P11388-4;J3QR57	P11388	S	1525	DNA topoisomerase 2-alpha	TOP2A	0.29125	NaN	___1	0.999999	60.1592	4.59411e-05	77.221	77.221	71.085	6.25921	AKSVRAKKPIKYLEESDEDDLF_________	YLEES(1)DEDDLF	Y(-60.16)LEES(60.16)DEDDLF
UID21586	14913	P11388;P11388-2;P11388-3;P11388-4	P11388	T	1343	DNA topoisomerase 2-alpha	TOP2A	NaN	NaN	___2	1	73.2175	0.000476436	82.01	80.523	82.01	6.98426	MDLDSDEDFSDFDEKTDDEDFVPSDASPPKT	T(1)DDEDFVPSDASPPK	T(73.22)DDEDFVPS(-73.22)DAS(-78.77)PPK
UID3820	5399	P11388;P11388-2;P11388-3;P11388-4	P11388	S	1213	DNA topoisomerase 2-alpha	TOP2A	NaN	-0.606632	___1	0.999998	56.0899	0.00391439	75.376	64.005	75.376	6.46181	GKAKGKKTQMAEVLPSPRGQRVIPRITIEMK	TQMAEVLPS(1)PR	T(-56.09)QMAEVLPS(56.09)PR
UID10387	14913	P11388;P11388-2;P11388-3;P11388-4	P11388	T	1343	DNA topoisomerase 2-alpha	TOP2A	NaN	NaN	___1	1	73.2175	0.000476436	82.01	80.523	82.01	6.98426	MDLDSDEDFSDFDEKTDDEDFVPSDASPPKT	T(1)DDEDFVPSDASPPK	T(73.22)DDEDFVPS(-73.22)DAS(-78.77)PPK
UID8893	12398	Q9NS56;Q9NS56-2	Q9NS56	S	98	E3 ubiquitin-protein ligase Topors	TOPORS	NaN	NaN	___1	0.895785	9.34302	0.000300486	78.441	78.441	76.761	6.52064	KAGTSKLQQTVPADASPDSKCPICLDRFDNV	LQQTVPADAS(0.896)PDS(0.104)K	LQQT(-51.15)VPADAS(9.34)PDS(-9.34)K
UID3661	5186	P04637;P04637-7;P04637-4	P04637	S	392	Cellular tumor antigen p53	TP53	-0.0994945	0.177849	___1	1	77.9806	1.87217e-06	115.12	86.216	98.105	6.681	TSRHKKLMFKTEGPDSD______________	LMFKTEGPDS(1)D	LMFKT(-77.98)EGPDS(77.98)D
UID3660	5185	P04637;P04637-7;P04637-4;E7ESS1;P04637-8;P04637-9;P04637-5;P04637-6;P04637-2;J3KP33;P04637-3	P04637	S	315	Cellular tumor antigen p53	TP53	0.357608	-1.1562	___1	0.818515	6.73757	6.22508e-15	142.54	105.18	142.45	6.93279	PPGSTKRALPNNTSSSPQPKKKPLDGEYFTL	ALPNNTS(0.008)S(0.173)S(0.819)PQPK	ALPNNT(-42.53)S(-20.13)S(-6.74)S(6.74)PQPK
UID5229	7261	Q12888;Q12888-2;A6NNK5;F8VY86	Q12888	S	1219	Tumor suppressor p53-binding protein 1	TP53BP1	NaN	0.438424	___1	0.941181	11.1489	6.21937e-25	112.4	112.4	112.4	8.32216	EKPVSAPGDDTESLHSQGEEEFDMPQPPHGH	GSGEKPVSAPGDDT(0.234)ES(0.825)LHS(0.941)QGEEEFDMPQPPHGHVLHR	GS(-94.19)GEKPVS(-72.31)APGDDT(-6.42)ES(6.42)LHS(11.15)QGEEEFDMPQPPHGHVLHR
UID16428	7261	Q12888;Q12888-2;A6NNK5;F8VY86	Q12888	S	1219	Tumor suppressor p53-binding protein 1	TP53BP1	NaN	0.293465	___2	0.941181	11.1489	6.21937e-25	112.4	112.4	112.4	8.32216	EKPVSAPGDDTESLHSQGEEEFDMPQPPHGH	GSGEKPVSAPGDDT(0.234)ES(0.825)LHS(0.941)QGEEEFDMPQPPHGHVLHR	GS(-94.19)GEKPVS(-72.31)APGDDT(-6.42)ES(6.42)LHS(11.15)QGEEEFDMPQPPHGHVLHR
UID11478	390	Q12933;B1AMX9;Q12933-4;Q12933-3;Q12933-2;B1AMY1;B1AMX7;B1AMX8	Q12933	S	11	TNF receptor-associated factor 2	TRAF2	-0.0498004	-0.701416	___2	0.999864	40.2245	2.03353e-08	89.721	89.721	80.02	6.86236	_____MAAASVTPPGSLELLQPGFSKTLLGT	AAAS(0.044)VT(0.956)PPGS(1)LELLQPGFSK	AAAS(-13.41)VT(13.41)PPGS(40.22)LELLQPGFS(-40.22)K
UID5351	7435	Q13263;Q13263-2;M0R0K9	Q13263	S	473	Transcription intermediary factor 1-beta	TRIM28	1.58837	1.41912	___1	1	115.931	4.31434e-49	216.83	172.28	152.32	8.00766	YSSAEPHVSGVKRSRSGEGEVSGLMRKVPRV	S(1)GEGEVSGLMR	S(115.93)GEGEVS(-115.93)GLMR
UID381	550	P49815;P49815-3;P49815-4;B4DIL8;P49815-5;H3BMQ0;P49815-2;P49815-6	P49815	S	939	Tuberin	TSC2	NaN	NaN	___1	0.999882	39.433	2.09777e-06	136.94	98.067	131.54	7.08203	FDDTPEKDSFRARSTSLNERPKSLRIARPPK	STS(1)LNERPK	S(-53.5)T(-39.43)S(39.43)LNERPK
UID4225	5911	P33981;P33981-2	P33981	S	436	Dual specificity protein kinase TTK	TTK	-0.468491	-0.578021	___1	0.998555	32.1085	3.27567e-36	173.34	164.83	173.34	6.75358	KHTTFEQPVFSVSKQSPPISTSKWFDPKSIC	HTTFEQPVFSVS(0.001)KQS(0.999)PPIS(0.001)TSK	HT(-146.23)T(-130.6)FEQPVFS(-63.22)VS(-32.11)KQS(32.11)PPIS(-32.22)T(-37.14)S(-44.12)K
UID5838	8117	Q15672	Q15672	S	68	Twist-related protein 1	TWIST1	-0.131092	-0.0698397	___1	1	161.384	9.50982e-45	174.75	174.75	174.75	7.43093	GGAAGGGVGGGDEPGSPAQGKRGKKSAGCGG	SAGGGAGPGGAAGGGVGGGDEPGS(1)PAQGKR	S(-161.38)AGGGAGPGGAAGGGVGGGDEPGS(161.38)PAQGKR
UID3337	4741	O75385	O75385	S	638	Serine/threonine-protein kinase ULK1	ULK1	NaN	NaN	___1	0.961375	14.0127	0.025985	72.898	72.898	72.898	6.65065	SPTKAVPSFDFPKTPSSQNLLALLARQGVVM	TPS(0.961)S(0.038)QNLLALLAR	T(-33.17)PS(14.01)S(-14.01)QNLLALLAR
UID3242	4620	O60763;O60763-2;F5H4X1;F5GZ76;F5GYR8;H0Y7C0	O60763	S	942	General vesicular transport factor p115	USO1	-0.286216	0.029647	___1	1	80.5987	1.72808e-50	170.9	168.51	123.06	8.31141	LKDLGHPVEEEDELESGDQEDEDDESEDPGK	LKDLGHPVEEEDELES(1)GDQEDEDDESEDPGKDLDHI	LKDLGHPVEEEDELES(80.6)GDQEDEDDES(-80.6)EDPGKDLDHI
UID4601	6430	P50552;K7EM16	P50552	S	239	Vasodilator-stimulated phosphoprotein	VASP	-0.759869	-0.793272	___1	1	112.381	3.41928e-45	205.96	205.96	181.64	7.59227	PGLAAAIAGAKLRKVSKQEEASGGPTAPKAE	KVS(1)KQEEASGGPTAPK	KVS(112.38)KQEEAS(-112.38)GGPT(-154.73)APK
UID4024	5658	P21796;C9JI87	P21796	S	104	Voltage-dependent anion-selective channel protein 1	VDAC1	-0.139983	-0.261952	___1	0.999921	41.0533	9.3318e-96	275.37	275.37	254.56	8.16253	DQLARGLKLTFDSSFSPNTGKKNAKIKTGYK	LTFDSSFS(1)PNTGK	LT(-172.21)FDS(-84.34)S(-69.57)FS(41.05)PNT(-41.05)GK
UID3761	5315	P08670;B0YJC4	P08670	S	7	Vimentin	VIM	-1.05104	-0.998701	___1	0.981416	18.0912	0.0071598	101.97	72.231	101.97	7.41231	_________MSTRSVSSSSYRRMFGGPGTAS	S(0.003)VS(0.981)S(0.015)SSYR	S(-24.78)VS(18.09)S(-18.09)S(-43.38)S(-43.38)Y(-78.21)R
UID3760	5314	P08670;B0YJC4	P08670	S	5	Vimentin	VIM	-0.910637	NaN	___1	0.999975	46.5739	1.95085e-20	178.67	178.67	178.67	8.28524	___________MSTRSVSSSSYRRMFGGPGT	S(0.773)T(0.227)RS(1)VSSSSYR	S(5.33)T(-5.33)RS(46.57)VS(-51.6)S(-60.14)S(-72.33)S(-92.09)Y(-145.24)R
UID14959	5314	P08670;B0YJC4	P08670	S	5	Vimentin	VIM	-0.831076	-1.13093	___2	0.999975	46.5739	1.95085e-20	178.67	178.67	178.67	8.28524	___________MSTRSVSSSSYRRMFGGPGT	S(0.773)T(0.227)RS(1)VSSSSYR	S(5.33)T(-5.33)RS(46.57)VS(-51.6)S(-60.14)S(-72.33)S(-92.09)Y(-145.24)R
UID3757	5309	P08670;B0YJC4	P08670	S	55	Vimentin	VIM	-0.708821	-0.721416	___1	0.976076	16.1415	5.25352e-18	155.63	144.05	155.63	8.85889	LGSALRPSTSRSLYASSPGGVYATRSSAVRL	SLYAS(0.976)S(0.024)PGGVYATR	S(-37.13)LY(-55.52)AS(16.14)S(-16.14)PGGVY(-103.53)AT(-80.19)R
UID3747	5298	P08670;B0YJC4	P08670	S	73	Vimentin	VIM	-0.684225	-0.749577	___1	1	90.6885	1.35691e-05	121.66	91.473	90.689	7.94448	GGVYATRSSAVRLRSSVPGVRLLQDSVDFSL	LRS(1)S(1)VPGVR	LRS(90.69)S(90.69)VPGVR
UID14956	5309	P08670;B0YJC4	P08670	S	55	Vimentin	VIM	-0.672405	-0.828875	___2	0.976076	16.1415	5.25352e-18	155.63	144.05	155.63	8.85889	LGSALRPSTSRSLYASSPGGVYATRSSAVRL	SLYAS(0.976)S(0.024)PGGVYATR	S(-37.13)LY(-55.52)AS(16.14)S(-16.14)PGGVY(-103.53)AT(-80.19)R
UID26158	5314	P08670;B0YJC4	P08670	S	5	Vimentin	VIM	-0.670429	NaN	___3	0.999975	46.5739	1.95085e-20	178.67	178.67	178.67	8.28524	___________MSTRSVSSSSYRRMFGGPGT	S(0.773)T(0.227)RS(1)VSSSSYR	S(5.33)T(-5.33)RS(46.57)VS(-51.6)S(-60.14)S(-72.33)S(-92.09)Y(-145.24)R
UID26159	5315	P08670;B0YJC4	P08670	S	7	Vimentin	VIM	-0.670429	NaN	___3	0.981416	18.0912	0.0071598	101.97	72.231	101.97	7.41231	_________MSTRSVSSSSYRRMFGGPGTAS	S(0.003)VS(0.981)S(0.015)SSYR	S(-24.78)VS(18.09)S(-18.09)S(-43.38)S(-43.38)Y(-78.21)R
UID14946	5298	P08670;B0YJC4	P08670	S	73	Vimentin	VIM	NaN	NaN	___2	1	90.6885	1.35691e-05	121.66	91.473	90.689	7.94448	GGVYATRSSAVRLRSSVPGVRLLQDSVDFSL	LRS(1)S(1)VPGVR	LRS(90.69)S(90.69)VPGVR
UID14961	5316	P08670;B0YJC4	P08670	S	8	Vimentin	VIM	-0.660931	-0.806283	___2	0.795428	6.57452	0.0034478	109.39	78.085	44.543	5.69937	________MSTRSVSSSSYRRMFGGPGTASR	S(0.832)VS(0.294)S(0.795)S(0.056)S(0.016)Y(0.007)R	S(6.57)VS(-6.57)S(6.57)S(-12.21)S(-19.07)Y(-25.77)R
UID3763	5317	P08670;B0YJC4	P08670	S	39	Vimentin	VIM	0.391878	-0.131589	___1	0.999988	50.3403	1.00619e-12	127.66	122.45	127.66	7.99013	PSSSRSYVTTSTRTYSLGSALRPSTSRSLYA	TYS(1)LGSALRPSTSR	T(-50.34)Y(-59.39)S(50.34)LGS(-58.33)ALRPS(-91.64)T(-91.64)S(-91.64)R
UID14949	5301	P08670;B0YJC4	P08670	S	26	Vimentin	VIM	-0.275594	-0.44074	___2	0.90343	12.7345	4.33748e-09	107.98	100.85	100.39	8.41051	YRRMFGGPGTASRPSSSRSYVTTSTRTYSLG	MFGGPGT(0.005)AS(0.989)RPS(0.054)S(0.903)S(0.048)R	MFGGPGT(-23.86)AS(21.61)RPS(-12.73)S(12.73)S(-12.73)R
UID3750	5301	P08670;B0YJC4	P08670	S	26	Vimentin	VIM	-0.115973	NaN	___1	0.90343	12.7345	4.33748e-09	107.98	100.85	100.39	8.41051	YRRMFGGPGTASRPSSSRSYVTTSTRTYSLG	MFGGPGT(0.005)AS(0.989)RPS(0.054)S(0.903)S(0.048)R	MFGGPGT(-23.86)AS(21.61)RPS(-12.73)S(12.73)S(-12.73)R
UID14943	5295	P08670;B0YJC4	P08670	S	83	Vimentin	VIM	-0.869359	-0.369048	___2	0.999999	60.6845	1.41645e-70	227.24	227.24	73.574	8.17647	VRLRSSVPGVRLLQDSVDFSLADAINTEFKN	LLQDS(1)VDFS(1)LADAINTEFK	LLQDS(60.68)VDFS(46.81)LADAINT(-46.81)EFK
UID3744	5295	P08670;B0YJC4	P08670	S	83	Vimentin	VIM	-0.537152	-0.595217	___1	0.999999	60.6845	1.41645e-70	227.24	227.24	73.574	8.17647	VRLRSSVPGVRLLQDSVDFSLADAINTEFKN	LLQDS(1)VDFS(1)LADAINTEFK	LLQDS(60.68)VDFS(46.81)LADAINT(-46.81)EFK
UID3758	5310	P08670;B0YJC4	P08670	S	56	Vimentin	VIM	-0.823754	-0.83455	___1	0.983337	17.7096	1.10717e-12	176.68	176.68	165.24	8.23807	GSALRPSTSRSLYASSPGGVYATRSSAVRLR	SLYAS(0.017)S(0.983)PGGVYATR	S(-108.99)LY(-93.72)AS(-17.71)S(17.71)PGGVY(-63.86)AT(-90.91)R
UID14957	5310	P08670;B0YJC4	P08670	S	56	Vimentin	VIM	-0.782075	-0.793272	___2	0.983337	17.7096	1.10717e-12	176.68	176.68	165.24	8.23807	GSALRPSTSRSLYASSPGGVYATRSSAVRLR	SLYAS(0.017)S(0.983)PGGVYATR	S(-108.99)LY(-93.72)AS(-17.71)S(17.71)PGGVY(-63.86)AT(-90.91)R
UID3756	5308	P08670;B0YJC4	P08670	S	51	Vimentin	VIM	-0.750785	-0.833173	___1	0.999997	57.5174	2.3153e-17	176.68	176.68	103.13	8.74136	RTYSLGSALRPSTSRSLYASSPGGVYATRSS	S(1)LYASSPGGVYATR	S(57.52)LY(-57.52)AS(-60.42)S(-81.08)PGGVY(-101.15)AT(-101)R
UID14955	5308	P08670;B0YJC4	P08670	S	51	Vimentin	VIM	-0.672405	-0.833011	___2	0.999997	57.5174	2.3153e-17	176.68	176.68	103.13	8.74136	RTYSLGSALRPSTSRSLYASSPGGVYATRSS	S(1)LYASSPGGVYATR	S(57.52)LY(-57.52)AS(-60.42)S(-81.08)PGGVY(-101.15)AT(-101)R
UID21111	13788	Q9Y6W5	Q9Y6W5	S	308	Wiskott-Aldrich syndrome protein family member 2	WASF2	NaN	NaN	___2	0.998522	31.4748	0.00130282	40.8	40.8	40.8	6.32178	SVVSPSHPPPAPPLGSPPGPKPGFAPPPAPP	RS(0.416)S(0.453)VVS(0.091)PS(0.041)HPPPAPPLGS(0.999)PPGPK	RS(-0.37)S(0.37)VVS(-6.98)PS(-10.53)HPPPAPPLGS(31.47)PPGPK
UID10960	16088	Q9BQA1;B4DP38	Q9BQA1	T	5	Methylosome protein 50	WDR77	-0.138648	0.0377398	___1	1	55.6879	1.46533e-06	106.82	106.82	55.688	7.84518	___________MRKETPPPLVPPAAREWNLP	MRKET(1)PPPLVPPAAR	MRKET(55.69)PPPLVPPAAR
UID1733	2496	Q9H4A3;Q9H4A3-5;F5GWT4;Q9H4A3-2;Q9H4A3-6;F5H2M7;Q9H4A3-4;H0YH68	Q9H4A3	S	1261	Serine/threonine-protein kinase WNK1	WNK1	0.00460933	-0.16221	___1	0.99996	44.0023	0.0191775	55.261	55.261	55.261	6.12736	SLTQVVHSAGRRFIVSPVPESRLRESKVFPS	FIVS(1)PVPESR	FIVS(44)PVPES(-44)R
UID12934	2498	Q9H4A3;Q9H4A3-5;F5GWT4;Q9H4A3-2;Q9H4A3-6;F5H2M7;K7ENT7;Q96J92;Q96J92-2;Q96J92-3	Q9H4A3;Q96J92	S	382	Serine/threonine-protein kinase WNK1;Serine/threonine-protein kinase WNK4	WNK1;WNK4	NaN	0.204034	___2	0.979607	16.8148	2.19729e-07	71.874	68.595	71.874	6.55747	GDLGLATLKRASFAKSVIGTPEFMAPEMYEE	RAS(1)FAKS(0.98)VIGT(0.021)PEFMAPEMYEEK	RAS(36.2)FAKS(16.81)VIGT(-16.81)PEFMAPEMY(-64.89)EEK
UID19704	11862	Q9GZV5;C9J038;C9JR84	Q9GZV5	S	89	WW domain-containing transcription regulator protein 1	WWTR1	0.893983	0.350265	___2	0.999037	30.9656	2.46481e-218	355.17	355.17	310.75	8.43565	PGPRLAGGAQHVRSHSSPASLQLGTGAGAAG	SHS(0.999)S(0.001)PASLQLGTGAGAAGSPAQQHAHLR	S(-37.88)HS(30.97)S(-30.97)PAS(-88.07)LQLGT(-203.43)GAGAAGS(-270.32)PAQQHAHLR
UID8505	11862	Q9GZV5;C9J038;C9JR84	Q9GZV5	S	89	WW domain-containing transcription regulator protein 1	WWTR1	0.950916	0.848011	___1	0.999037	30.9656	2.46481e-218	355.17	355.17	310.75	8.43565	PGPRLAGGAQHVRSHSSPASLQLGTGAGAAG	SHS(0.999)S(0.001)PASLQLGTGAGAAGSPAQQHAHLR	S(-37.88)HS(30.97)S(-30.97)PAS(-88.07)LQLGT(-203.43)GAGAAGS(-270.32)PAQQHAHLR
UID15672	6236	P46937;P46937-2;F5H202;E9PRV2;P46937-3	P46937	S	127	Yorkie homolog	YAP1	-0.290021	-0.262433	___2	0.947687	12.6674	4.90537e-52	174.76	174.76	174.76	8.52345	AGTAGALTPQHVRAHSSPASLQLGAVSPGTL	AHS(0.948)S(0.051)PAS(0.001)LQLGAVS(0.972)PGT(0.028)LTPTGVVSGPAATPTAQHLR	AHS(12.67)S(-12.67)PAS(-30.23)LQLGAVS(15.41)PGT(-15.41)LT(-40.95)PT(-54.34)GVVS(-83.59)GPAAT(-111.06)PT(-116.16)AQHLR
UID4473	6236	P46937;P46937-2;F5H202;E9PRV2;P46937-3	P46937	S	127	Yorkie homolog	YAP1	0.0097772	-0.0699771	___1	0.947687	12.6674	4.90537e-52	174.76	174.76	174.76	8.52345	AGTAGALTPQHVRAHSSPASLQLGAVSPGTL	AHS(0.948)S(0.051)PAS(0.001)LQLGAVS(0.972)PGT(0.028)LTPTGVVSGPAATPTAQHLR	AHS(12.67)S(-12.67)PAS(-30.23)LQLGAVS(15.41)PGT(-15.41)LT(-40.95)PT(-54.34)GVVS(-83.59)GPAAT(-111.06)PT(-116.16)AQHLR
UID26871	6236	P46937;P46937-2;F5H202;E9PRV2;P46937-3	P46937	S	127	Yorkie homolog	YAP1	NaN	-0.551688	___3	0.947687	12.6674	4.90537e-52	174.76	174.76	174.76	8.52345	AGTAGALTPQHVRAHSSPASLQLGAVSPGTL	AHS(0.948)S(0.051)PAS(0.001)LQLGAVS(0.972)PGT(0.028)LTPTGVVSGPAATPTAQHLR	AHS(12.67)S(-12.67)PAS(-30.23)LQLGAVS(15.41)PGT(-15.41)LT(-40.95)PT(-54.34)GVVS(-83.59)GPAAT(-111.06)PT(-116.16)AQHLR
UID11156	16543	P07947;J3QRU1	P07947	Y	537	Tyrosine-protein kinase Yes	YES1	NaN	NaN	___1	0.905688	10.1997	1.72062e-15	96.634	96.634	96.634	7.04084	IQSFLEDYFTATEPQYQPGENL_________	KDPDERPTFEYIQSFLEDYFT(0.008)AT(0.086)EPQY(0.906)QPGENL	KDPDERPT(-83.85)FEY(-81.53)IQS(-67.29)FLEDY(-36.84)FT(-20.75)AT(-10.2)EPQY(10.2)QPGENL
UID716	1033	Q86WB0;C9J0I9;Q86WB0-2	Q86WB0	S	395	Nuclear-interacting partner of ALK	ZC3HC1	0.720541	0.59562	___1	0.824075	6.7064	1.33107e-63	224.57	217.79	224.57	7.90047	RSMGTGDTPGLEVPSSPLRKAKRARLCSSSS	SMGTGDTPGLEVPS(0.176)S(0.824)PLRK	S(-207.11)MGT(-168.08)GDT(-130.76)PGLEVPS(-6.71)S(6.71)PLRK
UID5040	7018	Q07352;G3V2D5;G3V2P5;G3V515	Q07352	S	92	Zinc finger protein 36, C3H1 type-like 1	ZFP36L1	1.72905	1.08801	___1	0.999983	47.7913	2.08851e-12	126.63	126.63	104.42	7.39124	PALSSRDSRFRDRSFSEGGERLLPTQKQPGG	SFS(1)EGGER	S(-47.79)FS(47.79)EGGER
UID5041	7019	Q07352;G3V2D5;G3V2P5;G3V515	Q07352	S	54	Zinc finger protein 36, C3H1 type-like 1	ZFP36L1	NaN	0.232328	___1	0.994224	22.3587	9.82263e-06	128.54	92.124	110.38	7.40586	KAVGTPAGGGFPRRHSVTLPSSKFHQNQLLS	RHS(0.994)VT(0.006)LPSSK	RHS(22.36)VT(-22.36)LPS(-61.81)S(-76.11)K
UID5708	7920	Q15019;Q15019-2;B5MCX3;H7C2Y0	Q15019	S	218	Septin-2	2002-09-01	-0.287237	-0.118625	___1	1	104.379	1.55115e-105	284.71	284.71	226.56	9.93886	IEEHNIKIYHLPDAESDEDEDFKEQTRLLKA	IYHLPDAES(1)DEDEDFKEQTR	IY(-194.64)HLPDAES(104.38)DEDEDFKEQT(-104.38)R
UID386	556	Q99719;Q99719-2;E7EQM7;C9JM82;E7EPG2;B4DJ62;E7EX32;G3XAH0;H7C299	Q99719	S	225	Septin-5	2005-09-01	NaN	NaN	___1	0.99999	49.9166	8.72907e-06	73.574	73.574	73.574	6.63209	IDKFGIHVYQFPECDSDEDEDFKQQDRELKE	FGIHVYQFPECDS(1)DEDEDFK	FGIHVY(-49.92)QFPECDS(49.92)DEDEDFK
UID278	389	Q14141;Q14141-2;Q14141-4;B1AMS2;F5H1J5;B4E049	Q14141	S	416	Septin-6	2006-09-01	1.65393	1.35369	___1	0.948583	12.6597	1.90041e-84	237.5	216.48	237.5	6.74966	TAAELLQSQGSQAGGSQTLKRDKEKKNNPWL	KTAAELLQSQGSQAGGS(0.949)QT(0.051)LKR	KT(-223.35)AAELLQS(-118.93)QGS(-86.31)QAGGS(12.66)QT(-12.66)LKR
UID1045	1545	Q16181;Q16181-2;E7ES33;E7EPK1;B4DNE4;G3V1Q4;H0Y3Y4;H0YFF6	Q16181	S	334	Septin-7	2007-09-01	0.0913952	-0.182692	___1	1	78.7803	9.48498e-27	201.09	187.29	78.78	7.99313	YNGVDNNKNKGQLTKSPLAQMEEERREHVAK	S(1)PLAQMEEERREHVAK	S(78.78)PLAQMEEERREHVAK
UID10038	14190	Q16181;Q16181-2;E7ES33;E7EPK1;B4DNE4;G3V1Q4;H0Y3Y4;H0YFF6	Q16181	T	228	Septin-7	2007-09-01	NaN	-0.0679141	___1	1	87.0328	5.50072e-10	108.71	101.39	108.71	6.74147	KEIQEHKIKIYEFPETDDEEENKLVKKIKDR	IYEFPET(1)DDEEENKLVK	IY(-87.03)EFPET(87.03)DDEEENKLVK
UID11061	16316	Q9UHD8-2;Q9UHD8;Q9UHD8-7;K7ENL0;K7EPY1;K7EJV0;Q9UHD8-5	Q9UHD8-2;Q9UHD8-5	T	42	Septin-9	2009-09-01	-0.307894	-0.404576	___1	1	63.4265	0.00255455	132.55	74.77	63.426	7.53316	EEVETPNSTPPRRVQTPLLRATVASSTQKFQ	RVQT(1)PLLR	RVQT(63.43)PLLR
UID9289	12918	Q9UHD8-2;Q9UHD8;Q9UHD8-7;Q9UHD8-3;Q9UHD8-4;Q9UHD8-9;Q9UHD8-8;K7EL40;K7EK18;K7ER52;K7EIE4;K7EQD7;K7ELJ9;K7ER14;K7EJZ2;K7EIR4;K7EKN4;K7EN52;K7ENQ5;Q9UHD8-5	Q9UHD8-2;Q9UHD8-5	S	325	Septin-9	2009-09-01	-0.0874115	-0.14991	___1	0.989757	19.8511	1.96606e-06	99.711	92.592	99.711	6.8589	TLFKSKISRKSVQPTSEERIPKTIEIKSITH	KSVQPT(0.01)S(0.99)EERIPK	KS(-73.35)VQPT(-19.85)S(19.85)EERIPK
UID9288	12917	Q9UHD8-2;Q9UHD8;Q9UHD8-7;Q9UHD8-3;Q9UHD8-4;Q9UHD8-9;Q9UHD8-8;K7EL40;K7EK18;K7ER52;K7EIE4;K7EQD7;K7ELJ9;K7ER14;K7EJZ2;K7EIR4;K7EKN4;K7EN52;K7ENQ5;Q9UHD8-5	Q9UHD8-2;Q9UHD8-5	S	320	Septin-9	2009-09-01	-0.199371	0.45182	___1	0.999998	57.8729	2.36467e-05	90.498	79.123	67.385	7.10755	STLINTLFKSKISRKSVQPTSEERIPKTIEI	S(1)VQPTSEER	S(57.87)VQPT(-57.87)S(-61.44)EER
UID9291	12920	Q9UHD8-5	Q9UHD8-5	S	2	Septin-9	2009-09-01	-0.00309065	0.896469	___1	1	107.666	2.40637e-27	150.06	141.43	117.61	7.90382	______________MSDPAVNAQLDGIISDF	S(1)DPAVNAQLDGIISDFEALKR	S(107.67)DPAVNAQLDGIIS(-107.67)DFEALKR
UID9285	12914	Q9UHD8-2;Q9UHD8;Q9UHD8-7;K7ENL0;K7EPY1;K7EJV0;Q9UHD8-5	Q9UHD8-2;Q9UHD8-5	S	75	Septin-9	2009-09-01	-0.476418	NaN	___1	0.999834	37.7918	7.30381e-17	138.03	134.32	135.61	7.46075	GVKNSEPSARHVDSLSQRSPKASLRRVELSG	HVDSLS(1)QRS(1)PK	HVDS(-37.79)LS(37.79)QRS(63)PK
UID11060	16315	Q9UHD8-2;Q9UHD8;Q9UHD8-7;K7ENL0;K7EJ51;K7ER34;Q9UHD8-5	Q9UHD8-2;Q9UHD8-5	T	135	Septin-9	2009-09-01	-0.457574	-0.249021	___1	1	54.2531	9.98753e-19	157.58	147.07	54.253	7.89054	PSRFGLKRAEVLGHKTPEPAPRRTEITIVKP	RAEVLGHKT(1)PEPAPR	RAEVLGHKT(54.25)PEPAPR
UID9286	12915	Q9UHD8-2;Q9UHD8;Q9UHD8-7;K7ENL0;K7EPY1;K7EJV0;Q9UHD8-5	Q9UHD8-2;Q9UHD8-5	S	78	Septin-9	2009-09-01	-0.150625	0.0297942	___1	1	62.9994	4.38e-24	192.68	187.63	135.61	8.98726	NSEPSARHVDSLSQRSPKASLRRVELSGPKA	HVDSLS(1)QRS(1)PK	HVDS(-37.79)LS(37.79)QRS(63)PK
UID20484	12914	Q9UHD8-2;Q9UHD8;Q9UHD8-7;K7ENL0;K7EPY1;K7EJV0;Q9UHD8-5	Q9UHD8-2;Q9UHD8-5	S	75	Septin-9	2009-09-01	0.50121	0.0723008	___2	0.999834	37.7918	7.30381e-17	138.03	134.32	135.61	7.46075	GVKNSEPSARHVDSLSQRSPKASLRRVELSG	HVDSLS(1)QRS(1)PK	HVDS(-37.79)LS(37.79)QRS(63)PK
UID9283	12912	Q9UHD8-2	Q9UHD8-2	S	7	Septin-9	2009-09-01	0.83212	-0.160146	___1	1	60.5976	0.00584936	60.598	25.843	60.598	6.37883	_________MERDRISALKRSFEVEEVETPN	DRIS(1)ALKR	DRIS(60.6)ALKR
UID9290	12919	Q9UHD8-2;Q9UHD8;Q9UHD8-7;K7ENL0;K7EPY1;K7EJV0;Q9UHD8-5	Q9UHD8-2;Q9UHD8-5	S	23	Septin-9	2009-09-01	0.996678	-0.230572	___1	1	126.75	5.92153e-41	202.96	180.14	153.21	7.26093	____MERDRISALKRSFEVEEVETPNSTPPR;AQLDGIISDFEALKRSFEVEEVETPNSTPPR	S(1)FEVEEVETPNSTPPR	S(126.75)FEVEEVET(-126.75)PNS(-130.41)T(-133.89)PPR
UID20485	12915	Q9UHD8-2;Q9UHD8;Q9UHD8-7;K7ENL0;K7EPY1;K7EJV0;Q9UHD8-5	Q9UHD8-2;Q9UHD8-5	S	78	Septin-9	2009-09-01	1.65402	-0.00575923	___2	1	62.9994	4.38e-24	192.68	187.63	135.61	8.98726	NSEPSARHVDSLSQRSPKASLRRVELSGPKA	HVDSLS(1)QRS(1)PK	HVDS(-37.79)LS(37.79)QRS(63)PK
UID20486	12916	Q9UHD8-2;Q9UHD8;Q9UHD8-7;K7ENL0;K7EPY1;K7EJV0;Q9UHD8-5	Q9UHD8-2;Q9UHD8-5	S	82	Septin-9	2009-09-01	1.79564	-0.0657101	___2	1	64.4201	1.04941e-18	150.13	150.13	128.67	8.52787	SARHVDSLSQRSPKASLRRVELSGPKAAEPV	HVDSLS(0.006)QRS(0.994)PKAS(1)LR	HVDS(-61.56)LS(-22.25)QRS(22.25)PKAS(64.42)LR
UID20483	12913	Q9UHD8-2;Q9UHD8;Q9UHD8-7;K7ENL0;K7EPY1;K7EJV0;Q9UHD8-5	Q9UHD8-2;Q9UHD8-5	S	73	Septin-9	2009-09-01	NaN	-0.315334	___2	0.999902	37.9399	1.03605e-06	115.29	108.36	115.29	6.97079	DLGVKNSEPSARHVDSLSQRSPKASLRRVEL	HVDS(1)LS(0.393)QRS(0.607)PK	HVDS(37.94)LS(-1.89)QRS(1.89)PK
UID22261	16317	Q9UHD8-2;Q9UHD8;Q9UHD8-7;K7ENL0;K7EPY1;K7EJV0;Q9UHD8-5	Q9UHD8-2;Q9UHD8-5	T	31	Septin-9	2009-09-01	NaN	NaN	___2	0.988839	18.4107	2.76109e-05	88.176	88.176	88.176	6.12261	DFEALKRSFEVEEVETPNSTPPRRVQTPLLR;RISALKRSFEVEEVETPNSTPPRRVQTPLLR	SFEVEEVET(0.989)PNS(0.226)T(0.785)PPR	S(-69.07)FEVEEVET(18.41)PNS(-5.57)T(5.57)PPR
UID22262	16318	Q9UHD8-2;Q9UHD8;Q9UHD8-7;K7ENL0;K7EPY1;K7EJV0;Q9UHD8-5	Q9UHD8-2;Q9UHD8-5	T	35	Septin-9	2009-09-01	NaN	NaN	___2	0.785178	5.56673	2.76109e-05	88.176	88.176	88.176	6.12261	LKRSFEVEEVETPNSTPPRRVQTPLLRATVA	SFEVEEVET(0.989)PNS(0.226)T(0.785)PPR	S(-69.07)FEVEEVET(18.41)PNS(-5.57)T(5.57)PPR
UID9082	12646	Q9P0V9;E7EW69;Q9P0V9-2;B5ME97;E7EX04;C9JEW2;C9JNR7	Q9P0V9	S	28	Septin-10	2010-09-01	-0.564713	-0.407189	___1	0.999984	48.0272	1.68471e-28	172.66	155.74	172.66	7.12681	QSHMATKTTCMSSQGSDDEQIKRENIRSLTM	TTCMSSQGS(1)DDEQIKR	T(-157.47)T(-149)CMS(-61.92)S(-48.03)QGS(48.03)DDEQIKR
UID9080	12644	Q9P0V9;E7EW69;Q9P0V9-2;B5ME97;Q9P0V9-3;E7EX04;B7Z371;B7Z277	Q9P0V9	S	440	Septin-10	2010-09-01	NaN	-0.0501882	___1	0.947775	12.5887	2.54528e-05	67.532	63.331	67.532	6.16059	ATSEIFHSQSFLATGSNLRKDKDRKNSNFL_	ATSEIFHSQSFLAT(0.052)GS(0.948)NLR	AT(-64.94)S(-60.18)EIFHS(-56.91)QS(-56.38)FLAT(-12.59)GS(12.59)NLR
UID9081	12645	Q9P0V9;Q9P0V9-3;B7Z371	Q9P0V9	S	451	Septin-10	2010-09-01	NaN	NaN	___1	1	56.5476	0.00655967	63.624	63.624	56.548	7.00113	LATGSNLRKDKDRKNSNFL____________	DRKNS(1)NFL	DRKNS(56.55)NFL
UID963	1433	Q9NVA2;D6RGI3;D6RER5;Q9NVA2-2;D6RDU5;D6RDP1;D6R9Y6	Q9NVA2	S	17	Septin-11	2011-09-01	-0.41999	-0.545573	___1	0.999807	37.1542	6.22331e-52	201.97	201.97	201.97	7.20183	AVAVGRPSNEELRNLSLSGHVGFDSLPDQLV	NLS(1)LSGHVGFDSLPDQLVNK	NLS(37.15)LS(-37.15)GHVGFDS(-90.6)LPDQLVNK
UID11544	496	Q6PD74;B4DG44	Q6PD74	S	310	Alpha- and gamma-adaptin-binding protein p34	AAGAB	0.13829	-0.0842003	___2	1	174.549	1.71191e-32	174.55	170.23	174.55	7.7848	FWMAIGGDRDEIEGLSSDEEH__________	AFWMAIGGDRDEIEGLS(1)S(1)DEEH	AFWMAIGGDRDEIEGLS(174.55)S(174.55)DEEH
UID11545	497	Q6PD74;B4DG44	Q6PD74	S	311	Alpha- and gamma-adaptin-binding protein p34	AAGAB	0.13829	-0.0842003	___2	1	174.549	1.71191e-32	174.55	170.23	174.55	7.7848	WMAIGGDRDEIEGLSSDEEH___________	AFWMAIGGDRDEIEGLS(1)S(1)DEEH	AFWMAIGGDRDEIEGLS(174.55)S(174.55)DEEH
UID5981	8337	Q2M2I8;Q2M2I8-2;E9PG46	Q2M2I8	S	637	AP2-associated protein kinase 1	AAK1	-0.318938	-0.279293	___1	0.999995	53.1164	1.6435e-55	224.03	215.94	220.16	8.81403	PSSPKTQRAGHRRILSDVTHSAVFGVPASKS	ILS(1)DVTHSAVFGVPASK	ILS(53.12)DVT(-53.12)HS(-96.73)AVFGVPAS(-189.63)K
UID10691	15539	Q2M2I8;Q2M2I8-2;E9PG46	Q2M2I8	T	606	AP2-associated protein kinase 1	AAK1	-0.134588	-0.125783	___1	0.971748	15.365	0.0026711	81.632	73.922	81.632	6.98747	PAIQAPVRQQPKVQTTPPPAVQGQKVGSLTP	VQT(0.028)T(0.972)PPPAVQGQK	VQT(-15.36)T(15.36)PPPAVQGQK
UID17183	8343	Q2M2I8;Q2M2I8-2;E9PG46	Q2M2I8	S	624	AP2-associated protein kinase 1	AAK1	-0.0639369	-0.0090604	___2	0.778436	5.45231	1.39208e-14	152.11	131.9	117.48	8.38507	PAVQGQKVGSLTPPSSPKTQRAGHRRILSDV	VGS(0.003)LT(0.996)PPS(0.222)S(0.778)PK	VGS(-24.71)LT(24.71)PPS(-5.45)S(5.45)PK
UID21889	15537	Q2M2I8;Q2M2I8-2;E9PG46	Q2M2I8	T	620	AP2-associated protein kinase 1	AAK1	0.0119249	-0.0043216	___2	0.999994	52.3598	1.73431e-23	167.99	151.58	152.11	8.94272	TTPPPAVQGQKVGSLTPPSSPKTQRAGHRRI	VGSLT(1)PPS(0.441)S(0.559)PK	VGS(-55.62)LT(52.36)PPS(-1.04)S(1.04)PK
UID17182	8342	Q2M2I8;Q2M2I8-2;E9PG46	Q2M2I8	S	623	AP2-associated protein kinase 1	AAK1	0.0216219	0.017534	___2	0.800261	6.03982	1.73431e-23	167.99	151.58	113.67	8.85615	PPAVQGQKVGSLTPPSSPKTQRAGHRRILSD	VGS(0.001)LT(0.999)PPS(0.8)S(0.2)PK	VGS(-30.73)LT(30.73)PPS(6.04)S(-6.04)PK
UID5980	8334	Q2M2I8;Q2M2I8-2;E9PG46	Q2M2I8	S	14	AP2-associated protein kinase 1	AAK1	NaN	NaN	___1	0.853996	12.479	1.06364e-05	56.211	56.211	56.211	6.21935	__MKKFFDSRREQGGSGLGSGSSGGGGSTSG	EQGGS(0.854)GLGS(0.048)GS(0.048)S(0.048)GGGGS(0.001)TSGLGSGYIGR	EQGGS(12.48)GLGS(-12.48)GS(-12.48)S(-12.48)GGGGS(-30.39)T(-34.37)S(-38.1)GLGS(-50.09)GY(-54)IGR
UID28380	8341	Q2M2I8;Q2M2I8-2;E9PG46	Q2M2I8	S	618	AP2-associated protein kinase 1	AAK1	NaN	NaN	___3	1	66.4386	0.000644462	92.8	90.434	92.8	6.70054	VQTTPPPAVQGQKVGSLTPPSSPKTQRAGHR	VGS(1)LT(1)PPS(0.788)S(0.212)PK	VGS(66.44)LT(35.21)PPS(5.71)S(-5.71)PK
UID28381	8342	Q2M2I8;Q2M2I8-2;E9PG46	Q2M2I8	S	623	AP2-associated protein kinase 1	AAK1	NaN	NaN	___3	0.800261	6.03982	1.73431e-23	167.99	151.58	113.67	8.85615	PPAVQGQKVGSLTPPSSPKTQRAGHRRILSD	VGS(0.001)LT(0.999)PPS(0.8)S(0.2)PK	VGS(-30.73)LT(30.73)PPS(6.04)S(-6.04)PK
UID33088	15537	Q2M2I8;Q2M2I8-2;E9PG46	Q2M2I8	T	620	AP2-associated protein kinase 1	AAK1	NaN	NaN	___3	0.999994	52.3598	1.73431e-23	167.99	151.58	152.11	8.94272	TTPPPAVQGQKVGSLTPPSSPKTQRAGHRRI	VGSLT(1)PPS(0.441)S(0.559)PK	VGS(-55.62)LT(52.36)PPS(-1.04)S(1.04)PK
UID4546	6349	P49588	P49588	S	399	Alanine--tRNA ligase, cytoplasmic	AARS	NaN	NaN	___1	0.99977	36.3821	0.00359311	103.46	62.734	103.46	5.88626	KTLSRGRRILDRKIQSLGDSKTIPGDTAWLL	KIQS(1)LGDSK	KIQS(36.38)LGDS(-36.38)K
UID8872	12371	Q9NRN7	Q9NRN7	S	258	L-aminoadipate-semialdehyde dehydrogenase-phosphopantetheinyl transferase	AASDHPPT	NaN	-0.438612	___1	0.999745	35.9536	6.34985e-05	90.718	82.593	90.718	5.74289	VALRKPDGSRHQDVPSQDDSKPTQRQFTILN	HQDVPS(1)QDDSKPTQR	HQDVPS(35.95)QDDS(-35.95)KPT(-59.31)QR
UID20167	12500	Q9NY61	Q9NY61	S	320	Protein AATF	AATF	NaN	NaN	___2	0.794977	5.37974	5.69151e-06	56.681	53.825	56.681	6.67212	YLVDGTKPNAGSEEISSEDDELVEEKKQQRR	Y(0.001)LVDGT(0.044)KPNAGS(0.365)EEIS(0.795)S(0.795)EDDELVEEK	Y(-36.75)LVDGT(-16.15)KPNAGS(-5.38)EEIS(5.38)S(5.38)EDDELVEEK
UID20168	12501	Q9NY61	Q9NY61	S	321	Protein AATF	AATF	NaN	NaN	___2	0.794977	5.37974	5.69151e-06	56.681	53.825	56.681	6.67212	LVDGTKPNAGSEEISSEDDELVEEKKQQRRR	Y(0.001)LVDGT(0.044)KPNAGS(0.365)EEIS(0.795)S(0.795)EDDELVEEK	Y(-36.75)LVDGT(-16.15)KPNAGS(-5.38)EEIS(5.38)S(5.38)EDDELVEEK
UID8967	12499	Q9NY61	Q9NY61	S	203	Protein AATF	AATF	NaN	NaN	___1	0.999279	33.2457	0.00323747	41.53	35.094	41.53	6.25597	DSQGESEEDRAGDRNSEDDGVVMTFSSVKVS	AGDRNS(0.999)EDDGVVMTFSSVK	AGDRNS(33.25)EDDGVVMT(-33.25)FS(-38.47)S(-39.75)VK
UID13661	3519	I3L360	I3L360	S	105		AATK	-1.11741	0.040571	___2	0.997449	24.6553	0.0218764	42.818	22.565	42.818	6.68088	IGRGWFGKVFLGEVNSGISSAQVVVKE____	VFLGEVNS(0.997)GIS(0.255)S(0.748)AQVVVKE	VFLGEVNS(24.66)GIS(-4.7)S(4.7)AQVVVKE
UID3539	5010	O95477	O95477	S	1296	ATP-binding cassette sub-family A member 1	ABCA1	NaN	NaN	___1	0.999928	41.4431	4.28175e-30	146.28	146.28	146.28	7.00195	CLRPFTEDDAADPNDSDIDPESRETDLLSGM	QSCLRPFTEDDAADPNDS(1)DIDPESR	QS(-134)CLRPFT(-120.72)EDDAADPNDS(41.44)DIDPES(-41.44)R
UID2469	3529	P33527;I3L4X2;P33527-9;P33527-4;P33527-2;P33527-3;P33527-6;P33527-7;P33527-5;P33527-8	P33527	S	918	Multidrug resistance-associated protein 1	ABCC1	-0.643631	-0.116631	___1	0.94478	13.4082	5.731e-12	137.85	109.8	74.029	7.50436	TDSAGKQLQRQLSSSSSYSGDISRHHNSTAE	QLS(0.302)S(0.654)S(0.099)S(0.945)S(0.952)Y(0.007)S(0.041)GDISR	QLS(-3.58)S(3.58)S(-11.41)S(13.41)S(14.69)Y(-24.84)S(-14.69)GDIS(-36.75)R
UID13670	3531	P33527;I3L4X2;P33527-9;P33527-4;P33527-2;P33527-3;P33527-6;P33527-7;P33527-5;P33527-8	P33527	S	921	Multidrug resistance-associated protein 1	ABCC1	-0.621422	NaN	___2	0.960424	15.7945	2.47248e-12	132.51	119.21	88.471	6.80182	AGKQLQRQLSSSSSYSGDISRHHNSTAELQK	QLS(0.998)S(0.005)S(0.505)S(0.436)S(0.082)Y(0.007)S(0.96)GDIS(0.007)R	QLS(26.15)S(-23.28)S(0.68)S(-0.68)S(-9.44)Y(-22.21)S(15.79)GDIS(-21.56)R
UID2471	3531	P33527;I3L4X2;P33527-9;P33527-4;P33527-2;P33527-3;P33527-6;P33527-7;P33527-5;P33527-8	P33527	S	921	Multidrug resistance-associated protein 1	ABCC1	-0.558368	-0.268913	___1	0.960424	15.7945	2.47248e-12	132.51	119.21	88.471	6.80182	AGKQLQRQLSSSSSYSGDISRHHNSTAELQK	QLS(0.998)S(0.005)S(0.505)S(0.436)S(0.082)Y(0.007)S(0.96)GDIS(0.007)R	QLS(26.15)S(-23.28)S(0.68)S(-0.68)S(-9.44)Y(-22.21)S(15.79)GDIS(-21.56)R
UID13666	3526	P33527;I3L4X2;P33527-9;P33527-4;P33527-2;P33527-3;P33527-6;P33527-7;P33527-5;P33527-8	P33527	S	915	Multidrug resistance-associated protein 1	ABCC1	-0.51957	0.0593897	___2	0.999917	41.0427	6.15108e-07	137.85	109.8	137.85	7.27344	MLVTDSAGKQLQRQLSSSSSYSGDISRHHNS	QLS(1)SS(0.004)S(0.893)S(0.102)YS(0.001)GDISR	QLS(41.04)S(-41.04)S(-24.04)S(9.41)S(-9.41)Y(-58.52)S(-29.38)GDIS(-86.16)R
UID13668	3529	P33527;I3L4X2;P33527-9;P33527-4;P33527-2;P33527-3;P33527-6;P33527-7;P33527-5;P33527-8	P33527	S	918	Multidrug resistance-associated protein 1	ABCC1	-0.475716	0.0293966	___2	0.94478	13.4082	5.731e-12	137.85	109.8	74.029	7.50436	TDSAGKQLQRQLSSSSSYSGDISRHHNSTAE	QLS(0.302)S(0.654)S(0.099)S(0.945)S(0.952)Y(0.007)S(0.041)GDISR	QLS(-3.58)S(3.58)S(-11.41)S(13.41)S(14.69)Y(-24.84)S(-14.69)GDIS(-36.75)R
UID13667	3527	P33527;I3L4X2;P33527-9;P33527-4;P33527-2;P33527-3;P33527-6;P33527-7;P33527-5;P33527-8	P33527	S	916	Multidrug resistance-associated protein 1	ABCC1	-0.0796152	0.0550817	___2	0.97467	17.3249	6.25307e-23	164.82	144.43	164.82	7.24443	LVTDSAGKQLQRQLSSSSSYSGDISRHHNST	QLS(0.006)S(0.975)S(0.018)SS(0.001)YSGDISR	QLS(-22.42)S(17.32)S(-17.32)S(-33.87)S(-28.87)Y(-110.42)S(-44.74)GDIS(-71.48)R
UID13669	3530	P33527;I3L4X2;P33527-9;P33527-4;P33527-2;P33527-3;P33527-6;P33527-7;P33527-5;P33527-8	P33527	S	919	Multidrug resistance-associated protein 1	ABCC1	-0.0337763	0.0750489	___2	0.971698	17.1696	1.3758e-13	139.74	128.42	139.46	7.64457	DSAGKQLQRQLSSSSSYSGDISRHHNSTAEL	QLSSSS(0.009)S(0.972)YS(0.019)GDISR	QLS(-53.45)S(-34.4)S(-34.4)S(-20.39)S(17.17)Y(-79.78)S(-17.17)GDIS(-42.38)R
UID2467	3526	P33527;I3L4X2;P33527-9;P33527-4;P33527-2;P33527-3;P33527-6;P33527-7;P33527-5;P33527-8	P33527	S	915	Multidrug resistance-associated protein 1	ABCC1	0.0206267	-0.279531	___1	0.999917	41.0427	6.15108e-07	137.85	109.8	137.85	7.27344	MLVTDSAGKQLQRQLSSSSSYSGDISRHHNS	QLS(1)SS(0.004)S(0.893)S(0.102)YS(0.001)GDISR	QLS(41.04)S(-41.04)S(-24.04)S(9.41)S(-9.41)Y(-58.52)S(-29.38)GDIS(-86.16)R
UID2470	3530	P33527;I3L4X2;P33527-9;P33527-4;P33527-2;P33527-3;P33527-6;P33527-7;P33527-5;P33527-8	P33527	S	919	Multidrug resistance-associated protein 1	ABCC1	0.109561	NaN	___1	0.971698	17.1696	1.3758e-13	139.74	128.42	139.46	7.64457	DSAGKQLQRQLSSSSSYSGDISRHHNSTAEL	QLSSSS(0.009)S(0.972)YS(0.019)GDISR	QLS(-53.45)S(-34.4)S(-34.4)S(-20.39)S(17.17)Y(-79.78)S(-17.17)GDIS(-42.38)R
UID21406	14573	P33527;I3L4X2;P33527-9;P33527-4;P33527-2;P33527-3;P33527-6;P33527-7;P33527-5;P33527-8	P33527	T	931	Multidrug resistance-associated protein 1	ABCC1	NaN	0.368514	___2	1	140.317	6.43344e-15	140.32	133.47	140.32	6.01912	SSSSYSGDISRHHNSTAELQKAEAKKEETWK	HHNS(1)T(1)AELQKAEAK	HHNS(140.32)T(140.32)AELQKAEAK
UID2468	3527	P33527;I3L4X2;P33527-9;P33527-4;P33527-2;P33527-3;P33527-6;P33527-7;P33527-5;P33527-8	P33527	S	916	Multidrug resistance-associated protein 1	ABCC1	NaN	0.00134239	___1	0.97467	17.3249	6.25307e-23	164.82	144.43	164.82	7.24443	LVTDSAGKQLQRQLSSSSSYSGDISRHHNST	QLS(0.006)S(0.975)S(0.018)SS(0.001)YSGDISR	QLS(-22.42)S(17.32)S(-17.32)S(-33.87)S(-28.87)Y(-110.42)S(-44.74)GDIS(-71.48)R
UID13665	3525	P33527;I3L4X2;P33527-9;P33527-4;P33527-2;P33527-3;P33527-6;P33527-7;P33527-5;P33527-8	P33527	S	930	Multidrug resistance-associated protein 1	ABCC1	NaN	0.368514	___2	1	140.317	6.43344e-15	140.32	133.47	140.32	6.60539	SSSSSYSGDISRHHNSTAELQKAEAKKEETW	HHNS(1)T(1)AELQKAEAK	HHNS(140.32)T(140.32)AELQKAEAK
UID13022	2613	Q96J66;F5H410;Q96J66-2	Q96J66	S	419	ATP-binding cassette sub-family C member 11	ABCC11	0.465713	-0.140779	___2	0.999338	33.1074	0.008373	63.682	23.936	63.682	7.17058	IHTSLKLKLTASMAFSMLASLNLLRLSVFFV	LT(0.5)AS(0.5)MAFS(0.999)MLASLNLLR	LT(0)AS(0)MAFS(33.11)MLAS(-33.11)LNLLR
UID10269	14697	O15439;O15439-2;B7Z3Q7;O15439-3	O15439	T	646	Multidrug resistance-associated protein 4	ABCC4	-0.713332	-0.329526	___1	0.86744	10.058	3.68039e-19	142.63	138.99	44.312	7.58188	LKKDNEESEQPPVPGTPTLRNRTFSESSVWS	DNEES(0.047)EQPPVPGT(0.867)PT(0.086)LRNR	DNEES(-12.66)EQPPVPGT(10.06)PT(-10.06)LRNR
UID14218	4314	O15440;Q86UX3	O15440	S	509	Multidrug resistance-associated protein 5	ABCC5	-0.0343081	NaN	___2	0.962744	11.7912	8.63978e-08	99.423	68.162	91.733	7.15561	NATLAWDSSHSSIQNSPKLTPKMKKDKRASR	NATLAWDS(0.014)S(0.017)HS(0.547)S(0.459)IQNS(0.963)PK	NAT(-66.9)LAWDS(-16.19)S(-15.52)HS(0.82)S(-0.82)IQNS(11.79)PK
UID4750	6624	P61221;D6R9I9	P61221	S	410	ATP-binding cassette sub-family E member 1	ABCE1	0.104068	0.068559	___1	0.999098	30.4456	0.00967747	68.845	28.718	68.845	7.47734	RLKPDEGGEVPVLNVSYKPQKISPKSTGSVR	PDEGGEVPVLNVS(0.999)Y(0.001)K	PDEGGEVPVLNVS(30.45)Y(-30.45)K
UID7351	10260	Q8NE71;Q5STZ8	Q8NE71	S	228	ATP-binding cassette sub-family F member 1	ABCF1	-0.131456	0.107322	___1	1	94.2465	3.52711e-183	339.35	331.63	95.454	8.13605	PPKQGKEKAKKAEQGSEEEGEGEEEEEEGGE	KAEQGS(1)EEEGEGEEEEEEGGESKADDPYAHLSK	KAEQGS(94.25)EEEGEGEEEEEEGGES(-94.25)KADDPY(-95.21)AHLS(-95.22)K
UID22056	15894	Q8NE71;Q8NE71-2;Q5STZ8;F5GYK6	Q8NE71	T	108	ATP-binding cassette sub-family F member 1	ABCF1	-0.0702696	-0.100036	___2	1	48.1181	3.13404e-24	198.73	182.21	48.118	8.9004	EEKELMERLKKLSVPTSDEEDEVPAPKPRGG	KLS(1)VPT(1)S(1)DEEDEVPAPKPR	KLS(48.12)VPT(48.12)S(48.12)DEEDEVPAPKPR
UID10857	15894	Q8NE71;Q8NE71-2;Q5STZ8;F5GYK6	Q8NE71	T	108	ATP-binding cassette sub-family F member 1	ABCF1	0.0201999	NaN	___1	1	48.1181	3.13404e-24	198.73	182.21	48.118	8.9004	EEKELMERLKKLSVPTSDEEDEVPAPKPRGG	KLS(1)VPT(1)S(1)DEEDEVPAPKPR	KLS(48.12)VPT(48.12)S(48.12)DEEDEVPAPKPR
UID18552	10262	Q8NE71;Q8NE71-2;Q5STZ8;F5GYK6	Q8NE71	S	105	ATP-binding cassette sub-family F member 1	ABCF1	0.179256	0.130871	___2	1	48.1181	2.55026e-17	133.75	124.28	48.118	8.1975	DDGEEKELMERLKKLSVPTSDEEDEVPAPKP	KLS(1)VPT(1)S(1)DEEDEVPAPKPR	KLS(48.12)VPT(48.12)S(48.12)DEEDEVPAPKPR
UID29751	10262	Q8NE71;Q8NE71-2;Q5STZ8;F5GYK6	Q8NE71	S	105	ATP-binding cassette sub-family F member 1	ABCF1	0.217851	0.434637	___3	1	48.1181	2.55026e-17	133.75	124.28	48.118	8.1975	DDGEEKELMERLKKLSVPTSDEEDEVPAPKP	KLS(1)VPT(1)S(1)DEEDEVPAPKPR	KLS(48.12)VPT(48.12)S(48.12)DEEDEVPAPKPR
UID33255	15894	Q8NE71;Q8NE71-2;Q5STZ8;F5GYK6	Q8NE71	T	108	ATP-binding cassette sub-family F member 1	ABCF1	0.217851	0.434637	___3	1	48.1181	3.13404e-24	198.73	182.21	48.118	8.9004	EEKELMERLKKLSVPTSDEEDEVPAPKPRGG	KLS(1)VPT(1)S(1)DEEDEVPAPKPR	KLS(48.12)VPT(48.12)S(48.12)DEEDEVPAPKPR
UID3766	5325	P08910	P08910	S	415	Abhydrolase domain-containing protein 2	ABHD2	0.147046	0.326896	___1	0.987692	19.0442	1.77978e-06	85.937	83.369	85.937	6.58862	YANAICQWERNKLQCSDTEQVEADLE_____	NKLQCS(0.988)DT(0.012)EQVEADLE	NKLQCS(19.04)DT(-19.04)EQVEADLE
UID11262	81	Q8IZP0;Q8IZP0-3;Q8IZP0-2;Q8IZP0-10;Q8IZP0-8;F5H1G9;Q8IZP0-7;F8WA55;Q8IZP0-4;Q8IZP0-5;Q8IZP0-6;Q8IZP0-9;F8WA56;Q8IZP0-12;A6NFN2;Q8IZP0-11	Q8IZP0	S	231	Abl interactor 1	ABI1	0.769433	NaN	___2	0.999992	50.9479	4.22898e-17	138.78	138.78	134.13	7.55236	SPARLGSQHSPGRTASLNQRPRTHSGSSGGS	TAS(1)LNQRPR	T(-50.95)AS(50.95)LNQRPR
UID63	81	Q8IZP0;Q8IZP0-3;Q8IZP0-2;Q8IZP0-10;Q8IZP0-8;F5H1G9;Q8IZP0-7;F8WA55;Q8IZP0-4;Q8IZP0-5;Q8IZP0-6;Q8IZP0-9;F8WA56;Q8IZP0-12;A6NFN2;Q8IZP0-11	Q8IZP0	S	231	Abl interactor 1	ABI1	1.27399	-0.172487	___1	0.999992	50.9479	4.22898e-17	138.78	138.78	134.13	7.55236	SPARLGSQHSPGRTASLNQRPRTHSGSSGGS	TAS(1)LNQRPR	T(-50.95)AS(50.95)LNQRPR
UID12235	1531	Q9NYB9;Q9NYB9-2;H0Y6B5;Q9NYB9-3;E7EW77;E7EP65;Q9NYB9-4;J3KNB2;H7C3Q7	Q9NYB9	S	196	Abl interactor 2	ABI2	-0.145494	0.49602	___2	1	69.7524	6.20835e-07	127.79	102.09	127.79	6.94192	PPSPPMSGKGTLGRHSPYRTLEPVRPPVVPN	GTLGRHS(1)PYR	GT(-69.75)LGRHS(69.75)PY(-70.45)R
UID21235	14188	Q9NYB9;Q9NYB9-2;H0Y6B5;Q9NYB9-3;E7EW77;E7EP65;Q9NYB9-4;J3KNB2;H7C3Q7	Q9NYB9	T	191	Abl interactor 2	ABI2	-0.145494	0.49602	___2	0.999999	62.8884	0.000387794	81.526	74.84	81.526	6.62543	PPTQKPPSPPMSGKGTLGRHSPYRTLEPVRP	GT(1)LGRHS(1)PYR	GT(62.89)LGRHS(45.76)PY(-45.76)R
UID1036	1531	Q9NYB9;Q9NYB9-2;H0Y6B5;Q9NYB9-3;E7EW77;E7EP65;Q9NYB9-4;J3KNB2;H7C3Q7	Q9NYB9	S	196	Abl interactor 2	ABI2	0.0554733	0.237592	___1	1	69.7524	6.20835e-07	127.79	102.09	127.79	6.94192	PPSPPMSGKGTLGRHSPYRTLEPVRPPVVPN	GTLGRHS(1)PYR	GT(-69.75)LGRHS(69.75)PY(-70.45)R
UID1037	1532	Q9NYB9;Q9NYB9-2;H0Y6B5;Q9NYB9-3;E7EW77;E7EP65;Q9NYB9-4;J3KNB2;H7C3Q7;F8WAL6;E9PEZ7	Q9NYB9	S	368	Abl interactor 2	ABI2	0.0769695	0.409719	___1	0.986202	18.5463	2.48131e-05	92.38	89.306	92.38	6.51556	MNRPASRHTPPTIGGSLPYRRPPSITSQTSL	HTPPT(0.014)IGGS(0.986)LPYR	HT(-48.13)PPT(-18.55)IGGS(18.55)LPY(-78.3)R
UID1038	1534	Q9NYB9;Q9NYB9-2;H0Y6B5;Q9NYB9-3;E7EW77;E7EP65;Q9NYB9-4;J3KNB2;H7C3Q7	Q9NYB9	S	227	Abl interactor 2	ABI2	0.681404	0.509368	___1	1	100.577	1.69857e-28	211.38	197.59	211.38	8.05793	DYVPSPTRNMAPSQQSPVRTASVNQRNRTYS	NMAPSQQS(1)PVR	NMAPS(-100.58)QQS(100.58)PVR
UID14794	5094	P00519;P00519-2	P00519	S	943	Tyrosine-protein kinase ABL1	ABL1	0.173	NaN	___2	0.999997	52.7132	0.0175133	60.09	37.529	60.09	5.99152	LGAKTKATSLVDAVNSDAAKPSQPGEGLKKP	AT(0.448)S(0.552)LVDAVNS(1)DAAK	AT(-0.91)S(0.91)LVDAVNS(52.71)DAAK
UID3596	5099	P00519;P00519-2	P00519	S	683	Tyrosine-protein kinase ABL1	ABL1	0.273814	-0.232047	___1	0.838527	7.15417	7.34043e-06	84.375	84.375	84.375	6.52618	VPNGALRESGGSGFRSPHLWKKSSTLTSSRL	ESGGS(0.161)GFRS(0.839)PHLWKK	ES(-64.23)GGS(-7.15)GFRS(7.15)PHLWKK
UID3597	5100	P00519;P00519-2	P00519	S	569	Tyrosine-protein kinase ABL1	ABL1	NaN	NaN	___1	0.999999	60.9143	2.42221e-10	101.45	101.45	101.45	7.09896	KGQGESDPLDHEPAVSPLLPRKERGPPEGGL	GQGESDPLDHEPAVS(1)PLLPRK	GQGES(-60.91)DPLDHEPAVS(60.91)PLLPRK
UID3598	5101	P00519;P00519-2	P00519	S	718	Tyrosine-protein kinase ABL1	ABL1	NaN	NaN	___1	0.998747	30.9045	3.56041e-05	94.09	80.69	94.09	6.86224	EEGGGSSSKRFLRSCSASCVPHGAKDTEWRS	SCS(0.999)AS(0.001)CVPHGAK	S(-33.54)CS(30.9)AS(-30.9)CVPHGAK
UID4342	6063	P42684;P42684-4;P42684-6;P42684-7;P42684-10;P42684-5;P42684-2;P42684-3;P42684-8	P42684	S	203	Abelson tyrosine-protein kinase 2	ABL2	0.121679	0.0645402	___1	0.836666	7.81251	0.00111881	108.66	42.33	93.348	7.739	SSLINGSFLVRESESSPGQLSISLRYEGRVY	ES(0.024)ES(0.138)S(0.837)PGQLS(0.001)ISLR	ES(-15.45)ES(-7.81)S(7.81)PGQLS(-29.02)IS(-69.47)LR
UID4341	6061	P42684;P42684-4;P42684-6;P42684-7;P42684-10;P42684-5;P42684-2;P42684-3	P42684	S	620	Abelson tyrosine-protein kinase 2	ABL2	1.01771	-2.62583	___1	0.969379	18.0051	8.48926e-08	114.06	107.02	95.751	7.52581	SLAPGFIRGAQASSGSPALPRKQRDKSPSSL	GAQAS(0.015)S(0.015)GS(0.969)PALPR	GAQAS(-18.01)S(-18.02)GS(18.01)PALPR
UID4340	6058	P42684;P42684-4;P42684-6;P42684-7;P42684-10;P42684-5;P42684-2;P42684-3	P42684	S	631	Abelson tyrosine-protein kinase 2	ABL2	NaN	-0.678703	___1	0.997326	26.5566	1.26741e-30	178.46	162.4	178.46	7.26138	ASSGSPALPRKQRDKSPSSLLEDAKETCFTR	DKS(0.997)PS(0.002)SLLEDAKETCFTR	DKS(26.56)PS(-26.56)S(-33.27)LLEDAKET(-120.09)CFT(-129.87)R
UID3476	4927	O94929;O94929-2;O94929-3	O94929	S	388	Actin-binding LIM protein 3	ABLIM3	-1.16285	-1.44943	___1	0.999998	56.9555	8.51123e-13	171.67	134.32	171.67	7.25477	SPGYIDSPTYSRQGMSPTFSRSPHHYYRSGP	QGMS(1)PTFSR	QGMS(56.96)PT(-56.96)FS(-89.16)R
UID14675	4927	O94929;O94929-2;O94929-3	O94929	S	388	Actin-binding LIM protein 3	ABLIM3	-1.04686	NaN	___2	0.999998	56.9555	8.51123e-13	171.67	134.32	171.67	7.25477	SPGYIDSPTYSRQGMSPTFSRSPHHYYRSGP	QGMS(1)PTFSR	QGMS(56.96)PT(-56.96)FS(-89.16)R
UID3477	4930	O94929;O94929-2;O94929-3	O94929	S	503	Actin-binding LIM protein 3	ABLIM3	-1.02738	-0.951588	___1	1	84.6534	3.70124e-41	215.51	176.49	84.653	7.43345	WTYHGSPKVPRARRFSSGGEEDDFDRSMHKL	RFS(1)S(1)GGEEDDFDR	RFS(84.65)S(84.65)GGEEDDFDR
UID14676	4930	O94929;O94929-2;O94929-3	O94929	S	503	Actin-binding LIM protein 3	ABLIM3	-0.589594	-0.992696	___2	1	84.6534	3.70124e-41	215.51	176.49	84.653	7.43345	WTYHGSPKVPRARRFSSGGEEDDFDRSMHKL	RFS(1)S(1)GGEEDDFDR	RFS(84.65)S(84.65)GGEEDDFDR
UID14677	4931	O94929;O94929-2;O94929-3	O94929	S	504	Actin-binding LIM protein 3	ABLIM3	-0.589594	-0.992696	___2	1	84.6534	4.42351e-20	173.06	159.85	84.653	7.16738	TYHGSPKVPRARRFSSGGEEDDFDRSMHKLQ	RFS(1)S(1)GGEEDDFDR	RFS(84.65)S(84.65)GGEEDDFDR
UID3478	4931	O94929;O94929-2;O94929-3	O94929	S	504	Actin-binding LIM protein 3	ABLIM3	NaN	-0.951588	___1	1	84.6534	4.42351e-20	173.06	159.85	84.653	7.16738	TYHGSPKVPRARRFSSGGEEDDFDRSMHKLQ	RFS(1)S(1)GGEEDDFDR	RFS(84.65)S(84.65)GGEEDDFDR
UID16490	7350	Q13085;Q13085-4;D3YTK0;K7EJ22	Q13085	S	25	Acetyl-CoA carboxylase 1;Biotin carboxylase	ACACA	NaN	NaN	___2	0.991293	20.5704	3.39745e-12	112.34	112.34	112.34	6.90253	PLELNQHSRFIIGSVSEDNSEDEISNLVKLD	FIIGS(0.009)VS(0.991)EDNS(0.997)EDEIS(0.003)NLVK	FIIGS(-20.57)VS(20.57)EDNS(25.82)EDEIS(-25.82)NLVK
UID16491	7351	Q13085;Q13085-4;D3YTK0;K7EJ22	Q13085	S	29	Acetyl-CoA carboxylase 1;Biotin carboxylase	ACACA	NaN	NaN	___2	0.997365	25.8189	3.39745e-12	112.34	112.34	112.34	7.32746	NQHSRFIIGSVSEDNSEDEISNLVKLDLLEE	FIIGS(0.009)VS(0.991)EDNS(0.997)EDEIS(0.003)NLVK	FIIGS(-20.57)VS(20.57)EDNS(25.82)EDEIS(-25.82)NLVK
UID16492	7352	Q13085;Q13085-4;Q13085-2;Q13085-3	Q13085	S	1259	Acetyl-CoA carboxylase 1;Biotin carboxylase	ACACA	NaN	0.53667	___2	0.833027	6.98483	4.6824e-30	133.71	133.71	133.71	7.0693	DFVRIFDEVMGCFSDSPPQSPTFPEAGHTSL	IFDEVMGCFS(0.167)DS(0.833)PPQS(0.988)PT(0.012)FPEAGHTSLYDEDKVPR	IFDEVMGCFS(-6.98)DS(6.98)PPQS(19.38)PT(-19.38)FPEAGHT(-43.48)S(-42.54)LY(-52.87)DEDKVPR
UID5292	7351	Q13085;Q13085-4;D3YTK0;K7EJ22	Q13085	S	29	Acetyl-CoA carboxylase 1;Biotin carboxylase	ACACA	NaN	0.159154	___1	0.997365	25.8189	3.39745e-12	112.34	112.34	112.34	7.32746	NQHSRFIIGSVSEDNSEDEISNLVKLDLLEE	FIIGS(0.009)VS(0.991)EDNS(0.997)EDEIS(0.003)NLVK	FIIGS(-20.57)VS(20.57)EDNS(25.82)EDEIS(-25.82)NLVK
UID32545	14440	Q6JQN1;F8W1I9;Q6JQN1-2;Q6JQN1-5;F8W0Q4;F8W179	Q6JQN1	T	389	Acyl-CoA dehydrogenase family member 10	ACAD10	0.432639	0.628943	___3	1	59.4177	0.0127239	59.418	38.146	59.418	6.43305	PSLPGLEPSHRRAIYTAMNTVLCKIHSVDLQ	AIY(1)T(1)AMNT(1)VLCK	AIY(59.42)T(59.42)AMNT(59.42)VLCK
UID32546	14441	Q6JQN1;F8W1I9;Q6JQN1-2;Q6JQN1-5;F8W0Q4;F8W179	Q6JQN1	T	393	Acyl-CoA dehydrogenase family member 10	ACAD10	0.432639	0.628943	___3	1	59.4177	0.0127239	59.418	38.146	59.418	6.43305	GLEPSHRRAIYTAMNTVLCKIHSVDLQAVGL	AIY(1)T(1)AMNT(1)VLCK	AIY(59.42)T(59.42)AMNT(59.42)VLCK
UID5716	7930	Q15057;H7C3K3	Q15057	S	521	Arf-GAP with coiled-coil, ANK repeat and PH domain-containing protein 2	ACAP2	-0.303436	0.0359046	___1	0.997683	26.3961	2.25573e-10	109.85	105.42	96.848	6.7334	KYVERKFVDKYSISLSPPEQQKKFVSKSSEE	FVDKYSIS(0.002)LS(0.998)PPEQQKK	FVDKY(-61.92)S(-45.38)IS(-26.4)LS(26.4)PPEQQKK
UID5717	7932	Q15057	Q15057	S	379	Arf-GAP with coiled-coil, ANK repeat and PH domain-containing protein 2	ACAP2	0.1141	0.0516385	___1	0.994302	23.2655	4.2011e-91	261.97	217.33	261.97	7.62961	YREKGDESEKLDKKSSPSTGSLDSGNESKEK	KS(0.005)S(0.994)PS(0.001)TGSLDSGNESKEK	KS(-23.27)S(23.27)PS(-29.96)T(-52.73)GS(-87.96)LDS(-174.98)GNES(-214.04)KEK
UID5718	7934	Q15057	Q15057	S	384	Arf-GAP with coiled-coil, ANK repeat and PH domain-containing protein 2	ACAP2	0.152897	NaN	___1	0.908346	10.2074	5.93559e-19	146.19	146.19	146.19	6.96211	DESEKLDKKSSPSTGSLDSGNESKEKLLKGE	KSSPS(0.005)T(0.087)GS(0.908)LDSGNESK	KS(-69.37)S(-56.36)PS(-22.59)T(-10.21)GS(10.21)LDS(-42.79)GNES(-81.77)K
UID5719	7935	Q15057;H7C3K3	Q15057	S	540	Arf-GAP with coiled-coil, ANK repeat and PH domain-containing protein 2	ACAP2	0.462157	-0.0958569	___1	0.979991	16.8999	3.03619e-09	117.29	117.29	117.29	7.04297	QQKKFVSKSSEEKRLSISKFGPGDQVRASAQ	RLS(0.98)IS(0.02)KFGPGDQVR	RLS(16.9)IS(-16.9)KFGPGDQVR
UID9366	13023	Q9UKV3-5	Q9UKV3-5	S	885	Apoptotic chromatin condensation inducer in the nucleus	ACIN1	0.120086	0.56625	___1	0.999919	40.9954	3.10112e-09	94.45	75.514	94.45	6.81671	LKEAVVDLHADDSRISEDETERNGDDGTHDK	IS(1)EDETERNGDDGTHDK	IS(41)EDET(-41)ERNGDDGT(-58.91)HDK
UID1100	1611	Q9UKV3;E7EQT4;Q9UKV3-5	Q9UKV3;Q9UKV3-5	S	328	Apoptotic chromatin condensation inducer in the nucleus	ACIN1	2.51319	1.93655	___1	1	110.379	2.59593e-08	119.39	71.102	110.38	6.96452	RVKPEEMMDERPKTRSQEQEVLERGGRFTRS	S(1)QEQEVLER	S(110.38)QEQEVLER
UID12296	1607	Q9UKV3;E7EQT4;Q9UKV3-5	Q9UKV3;Q9UKV3-5	S	384	Apoptotic chromatin condensation inducer in the nucleus	ACIN1	-0.318992	NaN	___2	0.999801	35.1505	9.83009e-05	77.031	77.031	45.916	7.01498	EEEREIKSSQGLKEKSKSPSPPRLTEDRKKA	S(1)KS(0.997)PS(0.654)PPRLT(0.349)EDR	S(35.15)KS(23.33)PS(2.75)PPRLT(-2.75)EDR
UID12290	1600	Q9UKV3;E7EQT4;Q9UKV3-5	Q9UKV3;Q9UKV3-5	S	655	Apoptotic chromatin condensation inducer in the nucleus	ACIN1	-0.196839	-0.0335111	___2	1	86.3711	2.91524e-16	130.83	130.83	98.898	8.47372	RSRSRSRSASSNSRKSLSPGVSRDSSTSYTE	S(1)LS(1)PGVSR	S(86.37)LS(74.68)PGVS(-74.68)R
UID12291	1601	Q9UKV3;E7EQT4;Q9UKV3-5	Q9UKV3;Q9UKV3-5	S	657	Apoptotic chromatin condensation inducer in the nucleus	ACIN1	-0.196839	-0.0335111	___2	1	74.6766	2.91524e-16	159.44	108.65	98.898	8.54881	RSRSRSASSNSRKSLSPGVSRDSSTSYTETK	S(1)LS(1)PGVSR	S(86.37)LS(74.68)PGVS(-74.68)R
UID1091	1600	Q9UKV3;E7EQT4;Q9UKV3-5	Q9UKV3;Q9UKV3-5	S	655	Apoptotic chromatin condensation inducer in the nucleus	ACIN1	-0.0740461	0.00950967	___1	1	86.3711	2.91524e-16	130.83	130.83	98.898	8.47372	RSRSRSRSASSNSRKSLSPGVSRDSSTSYTE	S(1)LS(1)PGVSR	S(86.37)LS(74.68)PGVS(-74.68)R
UID12285	1595	Q9UKV3;E7EQT4;Q9UKV3-5	Q9UKV3;Q9UKV3-5	S	410	Apoptotic chromatin condensation inducer in the nucleus	ACIN1	-0.0649477	0.093371	___2	0.887033	8.93333	0.00011695	90.765	90.765	44.893	7.83179	DRKKASLVALPEQTASEEETPPPLLTKEASS	AS(0.001)LVALPEQT(0.154)AS(0.887)EEET(0.945)PPPLLT(0.013)K	AS(-30.13)LVALPEQT(-8.93)AS(8.93)EEET(12.67)PPPLLT(-20.36)K
UID1102	1616	Q9UKV3;E7EQT4;Q9UKV3-5	Q9UKV3;Q9UKV3-5	S	365	Apoptotic chromatin condensation inducer in the nucleus	ACIN1	-0.0126064	0.302724	___1	0.999505	33.7698	2.39977e-06	99.344	84.182	90.725	6.87452	SHLARQQQEKEMKTTSPLEEEEREIKSSQGL	TTS(1)PLEEEEREIK	T(-41.24)T(-33.77)S(33.77)PLEEEEREIK
UID21243	14205	Q9UKV3;E7EQT4;Q9UKV3-5	Q9UKV3;Q9UKV3-5	T	414	Apoptotic chromatin condensation inducer in the nucleus	ACIN1	-0.00326422	0.093371	___2	0.996993	22.5973	0.00011695	90.765	90.765	90.765	7.83179	ASLVALPEQTASEEETPPPLLTKEASSPPPH	ASLVALPEQT(0.501)AS(0.501)EEET(0.997)PPPLLTK	AS(-52.94)LVALPEQT(0)AS(0)EEET(22.6)PPPLLT(-35.61)K
UID1087	1596	Q9UKV3;E7EQT4;Q9UKV3-3;Q9UKV3-2;G3V3B0;Q9UKV3-5	Q9UKV3;Q9UKV3-5	S	837	Apoptotic chromatin condensation inducer in the nucleus	ACIN1	0.0116388	0.118805	___1	0.986405	18.6068	4.51481e-20	148.15	139.59	136.26	7.56704	KISVVSATKGVPAGNSDTEGGQPGRKRRWGA;RKISVVSTKGVPAGNSDTEGGQPGRKRRWGA	GVPAGNS(0.986)DT(0.014)EGGQPGR	GVPAGNS(18.61)DT(-18.61)EGGQPGR
UID12293	1604	Q9UKV3;E7EQT4;Q9UKV3-5	Q9UKV3;Q9UKV3-5	S	710	Apoptotic chromatin condensation inducer in the nucleus	ACIN1	0.0299829	-0.539035	___2	1	73.1474	7.05766e-17	191.57	150.24	105.03	8.45465	ERTSTSSSSVQARRLSQPESAEKHVTQRLQP	RLS(1)QPESAEK	RLS(73.15)QPES(-73.15)AEK
UID12294	1605	Q9UKV3;E7EQT4;Q9UKV3-5	Q9UKV3;Q9UKV3-5	S	714	Apoptotic chromatin condensation inducer in the nucleus	ACIN1	0.0299829	-0.539035	___2	0.99997	45.2292	0.000766346	51.876	49.118	51.876	6.86357	TSSSSVQARRLSQPESAEKHVTQRLQPERGS	RLS(1)QPES(1)AEKHVTQR	RLS(49.49)QPES(45.23)AEKHVT(-45.23)QR
UID1092	1601	Q9UKV3;E7EQT4;Q9UKV3-5	Q9UKV3;Q9UKV3-5	S	657	Apoptotic chromatin condensation inducer in the nucleus	ACIN1	0.0411028	0.0407788	___1	1	74.6766	2.91524e-16	159.44	108.65	98.898	8.54881	RSRSRSASSNSRKSLSPGVSRDSSTSYTETK	S(1)LS(1)PGVSR	S(86.37)LS(74.68)PGVS(-74.68)R
UID1101	1615	Q9UKV3;E7EQT4;Q9UKV3-5	Q9UKV3;Q9UKV3-5	S	216	Apoptotic chromatin condensation inducer in the nucleus	ACIN1	0.0621218	0.185901	___1	1	95.4222	9.66506e-68	236.96	236.96	227.4	7.98078	HSPRKSSSISEEKGDSDDEKPRKGERRSSRV	SSSISEEKGDS(1)DDEKPR	S(-184.76)S(-177.17)S(-140.82)IS(-95.42)EEKGDS(95.42)DDEKPR
UID1093	1602	Q9UKV3;E7EQT4;Q9UKV3-5	Q9UKV3;Q9UKV3-5	S	729	Apoptotic chromatin condensation inducer in the nucleus	ACIN1	0.0668125	0.137061	___1	1	52.2469	0.00695166	61.213	48.247	52.247	6.29438	SAEKHVTQRLQPERGSPKKCEAEEAEPPAAT	LQPERGS(1)PK	LQPERGS(52.25)PK
UID1096	1606	Q9UKV3;E7EQT4;Q9UKV3-3;Q9UKV3-2;G3V3B0;Q9UKV3-5	Q9UKV3;Q9UKV3-5	S	991	Apoptotic chromatin condensation inducer in the nucleus	ACIN1	0.0851526	0.255374	___1	1	82.5272	1.67748e-14	115.45	115.45	102.73	8.20588	VSITIDDPVRTAQVPSPPRGKISNIVHISNL	TAQVPS(1)PPRGK	T(-82.53)AQVPS(82.53)PPRGK
UID12298	1609	Q9UKV3;E7EQT4;Q9UKV3-5	Q9UKV3;Q9UKV3-5	S	388	Apoptotic chromatin condensation inducer in the nucleus	ACIN1	0.115832	-0.0777899	___2	0.99972	36.2276	2.29043e-06	99.055	99.055	98.169	8.13656	EIKSSQGLKEKSKSPSPPRLTEDRKKASLVA	S(0.003)KS(0.997)PS(1)PPRLTEDR	S(-25)KS(25)PS(36.23)PPRLT(-36.23)EDR
UID1089	1598	Q9UKV3;E7EQT4;Q9UKV3-3;Q9UKV3-2;G3V3B0	Q9UKV3	S	898	Apoptotic chromatin condensation inducer in the nucleus	ACIN1	0.120086	0.56625	___1	0.999919	40.9954	4.806e-15	94.45	75.514	94.45	6.81671	GQEAVVDLHADDSRISEDETERNGDDGTHDK	IS(1)EDETERNGDDGTHDK	IS(41)EDET(-41)ERNGDDGT(-58.91)HDK
UID12297	1608	Q9UKV3;E7EQT4;Q9UKV3-5	Q9UKV3;Q9UKV3-5	S	386	Apoptotic chromatin condensation inducer in the nucleus	ACIN1	0.122341	-0.0777899	___2	0.997138	25.5137	2.3282e-06	98.169	98.169	77.08	8.10271	EREIKSSQGLKEKSKSPSPPRLTEDRKKASL	S(0.003)KS(0.997)PS(0.989)PPRLT(0.011)EDR	S(-25.51)KS(25.51)PS(19.71)PPRLT(-19.71)EDR
UID1099	1609	Q9UKV3;E7EQT4;Q9UKV3-5	Q9UKV3;Q9UKV3-5	S	388	Apoptotic chromatin condensation inducer in the nucleus	ACIN1	0.124857	0.217407	___1	0.99972	36.2276	2.29043e-06	99.055	99.055	98.169	8.13656	EIKSSQGLKEKSKSPSPPRLTEDRKKASLVA	S(0.003)KS(0.997)PS(1)PPRLTEDR	S(-25)KS(25)PS(36.23)PPRLT(-36.23)EDR
UID1085	1594	Q9UKV3;E7EQT4;Q9UKV3-5	Q9UKV3;Q9UKV3-5	S	490	Apoptotic chromatin condensation inducer in the nucleus	ACIN1	0.132379	0.198378	___1	1	107.805	3.0716e-41	183.85	175.99	183.85	7.61229	GGLSPLSSPSDTKAESPAEKVPEESVLPLVQ	AES(1)PAEKVPEESVLPLVQK	AES(107.81)PAEKVPEES(-107.81)VLPLVQK
UID1090	1599	Q9UKV3;E7EQT4;Q9UKV3-3;Q9UKV3-2	Q9UKV3	S	825	Apoptotic chromatin condensation inducer in the nucleus	ACIN1	0.49682	-0.139731	___1	0.999981	47.2115	7.40956e-05	135.04	94.888	135.04	6.82764	EKKESSLPKSFKRKISVVSATKGVPAGNSDT	KIS(1)VVSATK	KIS(47.21)VVS(-47.21)AT(-93.66)K
UID1094	1604	Q9UKV3;E7EQT4;Q9UKV3-5	Q9UKV3;Q9UKV3-5	S	710	Apoptotic chromatin condensation inducer in the nucleus	ACIN1	1.1853	1.18125	___1	1	73.1474	7.05766e-17	191.57	150.24	105.03	8.45465	ERTSTSSSSVQARRLSQPESAEKHVTQRLQP	RLS(1)QPESAEK	RLS(73.15)QPES(-73.15)AEK
UID1088	1597	Q9UKV3;E7EQT4;Q9UKV3-5	Q9UKV3;Q9UKV3-5	S	132	Apoptotic chromatin condensation inducer in the nucleus	ACIN1	NaN	NaN	___1	0.916234	10.4272	4.92946e-06	64.767	64.767	63.625	6.5543	PHAAFQPNSQIGEEMSQNSFIKQYLEKQQEL	HSTPHAAFQPNS(0.001)QIGEEMS(0.916)QNS(0.083)FIK	HS(-60.61)T(-60.61)PHAAFQPNS(-31.01)QIGEEMS(10.43)QNS(-10.43)FIK
UID23495	1607	Q9UKV3;E7EQT4;Q9UKV3-5	Q9UKV3;Q9UKV3-5	S	384	Apoptotic chromatin condensation inducer in the nucleus	ACIN1	NaN	NaN	___3	0.999801	35.1505	9.83009e-05	77.031	77.031	45.916	7.01498	EEEREIKSSQGLKEKSKSPSPPRLTEDRKKA	S(1)KS(0.997)PS(0.654)PPRLT(0.349)EDR	S(35.15)KS(23.33)PS(2.75)PPRLT(-2.75)EDR
UID23496	1608	Q9UKV3;E7EQT4;Q9UKV3-5	Q9UKV3;Q9UKV3-5	S	386	Apoptotic chromatin condensation inducer in the nucleus	ACIN1	NaN	NaN	___3	0.997138	25.5137	2.3282e-06	98.169	98.169	77.08	8.10271	EREIKSSQGLKEKSKSPSPPRLTEDRKKASL	S(0.003)KS(0.997)PS(0.989)PPRLT(0.011)EDR	S(-25.51)KS(25.51)PS(19.71)PPRLT(-19.71)EDR
UID23497	1609	Q9UKV3;E7EQT4;Q9UKV3-5	Q9UKV3;Q9UKV3-5	S	388	Apoptotic chromatin condensation inducer in the nucleus	ACIN1	NaN	NaN	___3	0.99972	36.2276	2.29043e-06	99.055	99.055	98.169	8.13656	EIKSSQGLKEKSKSPSPPRLTEDRKKASLVA	S(0.003)KS(0.997)PS(1)PPRLTEDR	S(-25)KS(25)PS(36.23)PPRLT(-36.23)EDR
UID1084	1593	Q9UKV3;E7EQT4;Q9UKV3-5	Q9UKV3;Q9UKV3-5	S	240	Apoptotic chromatin condensation inducer in the nucleus	ACIN1	NaN	NaN	___1	0.994281	22.5151	0.00106539	45.983	42.451	45.983	6.64177	ERRSSRVRQARAAKLSEGSQPAEEEEDQETP	AAKLS(0.994)EGS(0.006)QPAEEEEDQETPSRNLR	AAKLS(22.52)EGS(-22.52)QPAEEEEDQET(-41.31)PS(-41.31)RNLR
UID4676	6521	P53396	P53396	S	481	ATP-citrate synthase	ACLY	-0.000144301	0.0930785	___1	0.99883	29.3148	1.69584e-08	109.77	109.77	88.969	7.77696	PAKKAKPAMPQDSVPSPRSLQGKSTTLFSRH	AKPAMPQDS(0.001)VPS(0.999)PR	AKPAMPQDS(-29.31)VPS(29.31)PR
UID4678	6523	P53396;P53396-2;B4E3P0	P53396	S	455	ATP-citrate synthase	ACLY	0.989575	0.229738	___1	0.999981	48.4636	3.20685e-38	195.18	195.18	195.18	8.40797	NASGSTSTPAPSRTASFSESRADEVAPAKKA	TAS(1)FSESRADEVAPAKK	T(-52.96)AS(48.46)FS(-48.46)ES(-72.66)RADEVAPAKK
UID8856	12344	Q9NR19;Q9NR19-2;F8WCJ4;C9IYL0;B4DEH9;C9JY31;C9JXD9	Q9NR19	S	30	Acetyl-coenzyme A synthetase, cytoplasmic	ACSS2	-0.0571665	0.160863	___1	0.999157	30.7375	3.47064e-05	112.84	102.37	110.98	7.91222	RGQEEAGAGGRARSWSPPPEVSRSAHVPSLQ	S(0.001)WS(0.999)PPPEVSR	S(-30.74)WS(30.74)PPPEVS(-76.08)R
UID4742	6615	P60709;E7EVS6;G5E9R0;C9JZR7;C9JUM1;C9JTX5;P62736;P63267;Q5T8M7;C9JFL5;F6UVQ4;F6QUT6;F8WB63;B8ZZJ2;P63261;I3L3I4;I3L3I0;I3L1U9;I3L3R2;J3KT65;K7EM38;P68032;P68133;Q5T8M8;A6NL76	P60709;P62736;P63261;P68032	S	52	Actin, cytoplasmic 1;Actin, cytoplasmic 1, N-terminally processed;Actin, aortic smooth muscle;Actin, gamma-enteric smooth muscle;Actin, cytoplasmic 2;Actin, cytoplasmic 2, N-terminally processed;Actin, alpha cardiac muscle 1;Actin, alpha skeletal muscle	ACTB;ACTA2;ACTG2;ACTA1;ACTG1;ACTC1	0.622368	0.118179	___1	0.999999	60.0857	9.67979e-58	210.73	198.54	210.73	7.38566	RPRHQGVMVGMGQKDSYVGDEAQSKRGILTL	HQGVMVGMGQKDS(1)YVGDEAQSK	HQGVMVGMGQKDS(60.09)Y(-60.09)VGDEAQS(-101.56)K
UID4741	6614	P60709;P62736;P63267;Q5T8M7;P63267-2;P63261;I3L3I4;P68032;P68133;Q5T8M8;A6NL76	P60709;P62736;P63261;P68032	S	323	Actin, cytoplasmic 1;Actin, cytoplasmic 1, N-terminally processed;Actin, aortic smooth muscle;Actin, gamma-enteric smooth muscle;Actin, cytoplasmic 2;Actin, cytoplasmic 2, N-terminally processed;Actin, alpha cardiac muscle 1;Actin, alpha skeletal muscle	ACTB;ACTA2;ACTG2;ACTA1;ACTG1;ACTC1	-0.0566862	-0.136979	___1	0.874444	8.42901	7.90325e-05	100.4	72.037	100.4	6.71337	GIADRMQKEITALAPSTMKIKIIAPPERKYS	EITALAPS(0.874)T(0.126)MK	EIT(-56.64)ALAPS(8.43)T(-8.43)MK
UID4743	6616	P60709;Q6S8J3;A5A3E0;Q9BYX7;P62736;P63267;Q5T8M7;P63267-2;P63261;I3L3I4;P68032;P68133;Q5T8M8;A6NL76;Q562R1	P60709;P62736;P63261;P68032;Q562R1	S	239	Actin, cytoplasmic 1;Actin, cytoplasmic 1, N-terminally processed;POTE ankyrin domain family member E;POTE ankyrin domain family member F;Putative beta-actin-like protein 3;Actin, aortic smooth muscle;Actin, gamma-enteric smooth muscle;Actin, cytoplasmic 2;Actin, cytoplasmic 2, N-terminally processed;Actin, alpha cardiac muscle 1;Actin, alpha skeletal muscle;Beta-actin-like protein 2	ACTB;POTEE;POTEF;POTEKP;ACTA2;ACTG2;ACTA1;ACTG1;ACTC1;ACTBL2	NaN	NaN	___1	0.999967	44.8228	2.8307e-14	133.21	127.91	133.21	6.81074	ENEMATAASSSSLEKSYELPDGQVITIGNER;EQEMATAASSSSLEKSYELPDGQVITIGNER;EQEMVRAAASSSPERSYELPDGQVITIGNER	S(1)YELPDGQVITIGNER	S(44.82)Y(-44.82)ELPDGQVIT(-114.89)IGNER
UID3593	5091	O96019;O96019-2	O96019	S	233	Actin-like protein 6A	ACTL6A	0.0802483	0.0311498	___1	1	48.7942	7.80268e-15	152.94	152.94	48.794	7.81174	VPPYMIASKEAVREGSPANWKRKEKLPQVTR	EGS(1)PANWKR	EGS(48.79)PANWKR
UID3827	5408	P12814;P12814-3;P12814-2;B7TY16;H9KV75;G3V2N5;G3V2W4;G3V2X9;G3V5M4;G3V2E8	P12814;P12814-3	S	91	Alpha-actinin-1	ACTN1	NaN	NaN	___1	1	113.379	7.80054e-05	113.38	64.381	113.38	6.03711	RLAKPERGKMRVHKISNVNKALDFIASKGVK	VHKIS(1)NVNK	VHKIS(113.38)NVNK
UID3097	4433	O43707;D6PXK4;F5GXS2	O43707	S	507	Alpha-actinin-4	ACTN4	NaN	0.812131	___1	0.795539	6.42051	4.35974e-06	93.776	86.645	93.776	5.89981	NTRCQKICDQWDALGSLTHSRREALEKTEKQ	ICDQWDALGS(0.796)LT(0.181)HS(0.023)R	ICDQWDALGS(6.42)LT(-6.42)HS(-15.38)R
UID3098	4434	O43707;D6PXK4;K7EJH8	O43707	S	367	Alpha-actinin-4	ACTN4	NaN	NaN	___1	0.99997	45.1658	0.00266311	61.477	53.375	61.477	5.97942	QLEINFNTLQTKLRLSNRPAFMPSEGKMVSD	LRLS(1)NRPAFMPSEGK	LRLS(45.17)NRPAFMPS(-45.17)EGK
UID3095	4431	O43707;D6PXK4;P12814;P12814-3;P12814-2;B7TY16;H9KV75	O43707;P12814;P12814-3	S	423	Alpha-actinin-4;Alpha-actinin-1	ACTN4;ACTN1	NaN	NaN	___1	0.999985	48.2039	0.00679111	62.287	62.287	62.287	6.2011	LERLDHLAEKFRQKASIHEAWTDGKEAMLKH;LERLDHLAEKFRQKASIHEAWTDGKEAMLRQ	AS(1)IHEAWTDGK	AS(48.2)IHEAWT(-48.2)DGK
UID3096	4432	O43707;P12814;P12814-3;P12814-2;B7TY16;H9KV75;G3V2N5;G3V2W4;P35609;B2RCS5;G3V2X9;G3V5M4;G3V2E8;Q08043	O43707;P12814;P12814-3;Q08043	S	159	Alpha-actinin-4;Alpha-actinin-1;Alpha-actinin-2;Alpha-actinin-3	ACTN4;ACTN1;ACTN2;ACTN3	NaN	NaN	___1	0.998621	29.2047	3.71572e-08	109.04	98.397	109.04	6.45596	GMIWTIILRFAIQDISVEETSAKEGLLLWCQ	FAIQDIS(0.999)VEET(0.001)SAK	FAIQDIS(29.2)VEET(-29.2)S(-37.44)AK
UID8995	12539	Q9NZ32	Q9NZ32	S	241	Actin-related protein 10	ACTR10	NaN	NaN	___1	0.999838	37.9052	1.08435e-06	65.833	61.757	65.833	6.33901	IQAAKFNIDGNNERPSPPPNVDYPLDGEKIL	FNIDGNNERPS(1)PPPNVDYPLDGEK	FNIDGNNERPS(37.91)PPPNVDY(-37.91)PLDGEK
UID27147	6623	P61163;B4DXP9;F5H3I4	P61163	S	301	Alpha-centractin	ACTR1A	-0.494048	-0.432639	___3	0.999529	34.6804	0.00937229	70.451	70.451	70.451	6.96531	SDMDLRRTLFSNIVLSGGSTLFKGFGDRLLS	T(0.5)LFS(0.5)NIVLS(1)GGS(0.095)T(0.906)LFK	T(0)LFS(0)NIVLS(34.68)GGS(-9.82)T(9.82)LFK
UID32928	15199	P61163;B4DXP9;F5H3I4	P61163	T	305	Alpha-centractin	ACTR1A	-0.494048	-0.432639	___3	0.905614	9.82053	0.00937229	70.451	70.451	70.451	6.96531	LRRTLFSNIVLSGGSTLFKGFGDRLLSEVKK	T(0.5)LFS(0.5)NIVLS(1)GGS(0.095)T(0.906)LFK	T(0)LFS(0)NIVLS(34.68)GGS(-9.82)T(9.82)LFK
UID2244	3232	Q9H981;Q9H981-3;H0Y849;Q9H981-2	Q9H981	S	412	Actin-related protein 8	ACTR8	0.897473	NaN	___1	1	124.334	1.26254e-15	141.48	131.53	141.48	6.78234	TFGIVGQKMTTLQHRSQGDPEDPHDEHYLLA	S(1)QGDPEDPHDEHYLLATQSK	S(124.33)QGDPEDPHDEHY(-124.33)LLAT(-129.07)QS(-135.24)K
UID4805	6701	P78536	P78536	S	791	Disintegrin and metalloproteinase domain-containing protein 17	ADAM17	-0.0619777	-0.12618	___1	1	123.896	1.63871e-42	229.48	220.91	229.48	7.29552	GFEKDPFPNSSTAAKSFEDLTDHPVTRSEKA	S(1)FEDLTDHPVTR	S(123.9)FEDLT(-123.9)DHPVT(-210.03)R
UID4804	6698	P78536	P78536	S	808	Disintegrin and metalloproteinase domain-containing protein 17	ADAM17	0.658097	NaN	___1	1	52.4897	0.0204498	52.49	37.346	52.49	6.75029	EDLTDHPVTRSEKAASFKLQRQNRVDSKETE	AAS(1)FKLQR	AAS(52.49)FKLQR
UID1035	1528	Q9H013;H0YC66;E9PD32;Q9H013-2;E7ENW4	Q9H013	S	802	Disintegrin and metalloproteinase domain-containing protein 19	ADAM19	NaN	1.20114	___1	0.999998	57.2855	0.00281781	58.848	49.959	58.848	6.05346	SQPPPRPPPDYLRGGSPPAPLPAHLSRAARN	GGS(1)PPAPLPAHLSR	GGS(57.29)PPAPLPAHLS(-57.29)R
UID13208	2890	Q9P0K1;F8WAD8;Q9P0K1-4;Q9P0K1-3;Q9P0K1-5;Q9P0K1-2;G5E951	Q9P0K1	S	565	Disintegrin and metalloproteinase domain-containing protein 22	ADAM22	-0.0826522	-0.20989	___2	1	65.0705	0.0193366	72.2	25.848	72.2	7.05862	RDRQCKYIWGQKVTASDKYCYEKLNIEGTEK	YIWGQKVT(1)AS(1)DK	Y(-65.07)IWGQKVT(65.49)AS(65.07)DK
UID21353	14452	Q9P0K1;F8WAD8;Q9P0K1-4;Q9P0K1-3;Q9P0K1-5;Q9P0K1-2;G5E951	Q9P0K1	T	563	Disintegrin and metalloproteinase domain-containing protein 22	ADAM22	-0.0826522	-0.20989	___2	1	65.4884	0.0193366	72.2	25.848	72.2	7.05862	KTRDRQCKYIWGQKVTASDKYCYEKLNIEGT	YIWGQKVT(1)AS(1)DK	Y(-65.07)IWGQKVT(65.49)AS(65.07)DK
UID10608	15366	Q13443	Q13443	T	761	Disintegrin and metalloproteinase domain-containing protein 9	ADAM9	-0.825747	-0.245982	___1	0.999999	60.5461	2.49168e-07	97.5	97.5	95.195	7.80083	PSRQPGSVPRHVSPVTPPREVPIYANRFAVP	HVS(1)PVT(1)PPREVPIYANR	HVS(87.56)PVT(60.55)PPREVPIY(-60.55)ANR
UID16596	7494	Q13443	Q13443	S	758	Disintegrin and metalloproteinase domain-containing protein 9	ADAM9	-0.347215	-0.267955	___2	1	83.8919	7.88557e-15	143.28	125.38	97.5	7.95562	QANPSRQPGSVPRHVSPVTPPREVPIYANRF	HVS(1)PVT(1)PPREVPIYANR	HVS(83.89)PVT(52.71)PPREVPIY(-52.71)ANR
UID21807	15366	Q13443	Q13443	T	761	Disintegrin and metalloproteinase domain-containing protein 9	ADAM9	-0.347215	-0.267955	___2	0.999999	60.5461	2.49168e-07	97.5	97.5	95.195	7.80083	PSRQPGSVPRHVSPVTPPREVPIYANRFAVP	HVS(1)PVT(1)PPREVPIYANR	HVS(87.56)PVT(60.55)PPREVPIY(-60.55)ANR
UID5397	7494	Q13443	Q13443	S	758	Disintegrin and metalloproteinase domain-containing protein 9	ADAM9	0.114234	0.229636	___1	1	83.8919	7.88557e-15	143.28	125.38	97.5	7.95562	QANPSRQPGSVPRHVSPVTPPREVPIYANRF	HVS(1)PVT(1)PPREVPIYANR	HVS(83.89)PVT(52.71)PPREVPIY(-52.71)ANR
UID33244	15866	Q8N6G6;Q8N6G6-1;Q8N6G6-4;Q8N6G6-2	Q8N6G6	T	229	ADAMTS-like protein 1	ADAMTSL1	-0.433175	NaN	___3	0.889435	8.03725	0.00457602	45.679	24.208	45.679	7.63466	HIRLVLKGPDHLYLETKTLQGTKGENSLSST	LVLKGPDHLY(0.902)LET(0.889)KT(0.912)LQGT(0.296)K	LVLKGPDHLY(8.55)LET(8.04)KT(9.05)LQGT(-8.04)K
UID33245	15867	Q8N6G6;Q8N6G6-1;Q8N6G6-4;Q8N6G6-2	Q8N6G6	T	231	ADAMTS-like protein 1	ADAMTSL1	-0.433175	NaN	___3	0.91248	9.05237	0.00457602	45.679	24.208	45.679	7.63466	RLVLKGPDHLYLETKTLQGTKGENSLSSTGT	LVLKGPDHLY(0.902)LET(0.889)KT(0.912)LQGT(0.296)K	LVLKGPDHLY(8.55)LET(8.04)KT(9.05)LQGT(-8.04)K
UID33590	16607	Q8N6G6;Q8N6G6-1;Q8N6G6-4;Q8N6G6-2	Q8N6G6	Y	226	ADAMTS-like protein 1	ADAMTSL1	-0.433175	NaN	___3	0.901717	8.54865	0.00457602	45.679	24.208	45.679	7.63466	GSRHIRLVLKGPDHLYLETKTLQGTKGENSL	LVLKGPDHLY(0.902)LET(0.889)KT(0.912)LQGT(0.296)K	LVLKGPDHLY(8.55)LET(8.04)KT(9.05)LQGT(-8.04)K
UID7273	10139	Q8N6G6	Q8N6G6	S	976	ADAMTS-like protein 1	ADAMTSL1	1.37117	0.805661	___1	1	131.819	5.72499e-09	157.78	98.624	131.82	7.19695	IGGNRKLVARPLSPRSEEEVLAGRKGGPKEA	S(1)EEEVLAGR	S(131.82)EEEVLAGR
UID22045	15866	Q8N6G6;Q8N6G6-1;Q8N6G6-4;Q8N6G6-2	Q8N6G6	T	229	ADAMTS-like protein 1	ADAMTSL1	2.49743	NaN	___2	0.889435	8.03725	0.00457602	45.679	24.208	45.679	7.63466	HIRLVLKGPDHLYLETKTLQGTKGENSLSST	LVLKGPDHLY(0.902)LET(0.889)KT(0.912)LQGT(0.296)K	LVLKGPDHLY(8.55)LET(8.04)KT(9.05)LQGT(-8.04)K
UID22046	15867	Q8N6G6;Q8N6G6-1;Q8N6G6-4;Q8N6G6-2	Q8N6G6	T	231	ADAMTS-like protein 1	ADAMTSL1	2.49743	NaN	___2	0.91248	9.05237	0.00457602	45.679	24.208	45.679	7.63466	RLVLKGPDHLYLETKTLQGTKGENSLSSTGT	LVLKGPDHLY(0.902)LET(0.889)KT(0.912)LQGT(0.296)K	LVLKGPDHLY(8.55)LET(8.04)KT(9.05)LQGT(-8.04)K
UID22391	16607	Q8N6G6;Q8N6G6-1;Q8N6G6-4;Q8N6G6-2	Q8N6G6	Y	226	ADAMTS-like protein 1	ADAMTSL1	2.49743	NaN	___2	0.901717	8.54865	0.00457602	45.679	24.208	45.679	7.63466	GSRHIRLVLKGPDHLYLETKTLQGTKGENSL	LVLKGPDHLY(0.902)LET(0.889)KT(0.912)LQGT(0.296)K	LVLKGPDHLY(8.55)LET(8.04)KT(9.05)LQGT(-8.04)K
UID1034	1527	P55265;P55265-5;P55265-4;E7ENU4	P55265	S	825	Double-stranded RNA-specific adenosine deaminase	ADAR	NaN	-0.386259	___1	0.905092	9.79398	1.23047e-08	105.2	100.98	105.2	6.6423	VTGASLRRTMLLLSRSPEAQPKTLPLTGSTF	TMLLLS(0.095)RS(0.905)PEAQPK	T(-57.29)MLLLS(-9.79)RS(9.79)PEAQPK
UID10035	14187	P55265;P55265-5;P55265-4;E7ENU4;P55265-3;H0YCK3;P55265-2	P55265	T	601	Double-stranded RNA-specific adenosine deaminase	ADAR	NaN	NaN	___1	0.982204	17.7981	0.00020292	79.143	79.143	79.143	6.26368	HYSTEKESEKTAESQTPTPSATSFFSGKSPV	TAES(0.016)QT(0.982)PT(0.001)PSATSFFSGK	T(-35.37)AES(-17.8)QT(17.8)PT(-29.43)PS(-40.88)AT(-55.61)S(-59.74)FFS(-66.69)GK
UID858	1237	P78563;C9JUP4;P78563-2;P78563-3;P78563-4;G5E9B4	P78563	S	26	Double-stranded RNA-specific editase 1	ADARB1	0.300417	0.489241	___1	1	69.7206	0.00245107	102.4	73.442	69.721	6.67358	SSSTDVKENRNLDNVSPKDGSTPGPGEGSQL	NLDNVS(1)PK	NLDNVS(69.72)PK
UID3057	4365	O43306;O43306-2	O43306	S	54	Adenylate cyclase type 6	ADCY6	0.393746	0.385921	___1	0.979322	16.7541	0.000308417	78.249	72.167	71.567	6.83703	CTPRYMSCLRDAEPPSPTPAGPPRCPWQDDA	DAEPPS(0.979)PT(0.021)PAGPPR	DAEPPS(16.75)PT(-16.75)PAGPPR
UID14399	4567	O60503;I3NI20	O60503	S	691	Adenylate cyclase type 9	ADCY9	-0.667905	-0.662388	___2	0.999057	30.2497	1.33376e-21	240.91	165.16	240.91	7.97943	LLSPPQEEKLTNSQTSLCEILQEKGRWAGVS	LTNS(1)QT(0.001)S(0.999)LCEILQEK	LT(-47.84)NS(47.84)QT(-30.25)S(30.25)LCEILQEK
UID14398	4566	O60503;I3NI20	O60503	S	688	Adenylate cyclase type 9	ADCY9	-0.59231	-0.576764	___2	0.999983	47.8431	1.33376e-21	240.91	165.16	240.91	7.97943	QNGLLSPPQEEKLTNSQTSLCEILQEKGRWA	LTNS(1)QT(0.001)S(0.999)LCEILQEK	LT(-47.84)NS(47.84)QT(-30.25)S(30.25)LCEILQEK
UID14396	4564	O60503	O60503	S	354	Adenylate cyclase type 9	ADCY9	-0.13695	NaN	___2	1	186.684	7.88042e-32	186.68	159.26	186.68	6.90713	PRIIADDLMKQGDEESENSVKRHATSSPKNR	IIADDLMKQGDEES(1)ENS(1)VKR	IIADDLMKQGDEES(186.68)ENS(186.68)VKR
UID14397	4565	O60503	O60503	S	357	Adenylate cyclase type 9	ADCY9	-0.13695	NaN	___2	1	186.684	7.88042e-32	186.68	159.26	186.68	6.90713	IADDLMKQGDEESENSVKRHATSSPKNRKKK	IIADDLMKQGDEES(1)ENS(1)VKR	IIADDLMKQGDEES(186.68)ENS(186.68)VKR
UID4258	5951	P35611;P35611-3;P35611-2;E7EV99;A2A3N8;E7ENY0;Q86XM2;D6RF25;D6RAH3;D6RJE2	P35611	S	12	Alpha-adducin	ADD1	-0.231549	-0.558855	___1	0.975538	16.5509	2.92376e-10	107.91	91.087	107.91	7.05469	____MNGDSRAAVVTSPPPTTAPHKERYFDR	AAVVT(0.022)S(0.976)PPPT(0.002)T(0.001)APHKER	AAVVT(-16.55)S(16.55)PPPT(-26.55)T(-31.33)APHKER
UID4260	5954	P35611;P35611-3;P35611-2;E7EV99;A2A3N8;E7ENY0;Q86XM2;H0Y9H2;H0YG19	P35611	S	586	Alpha-adducin	ADD1	-1.69881	-1.37984	___1	1	116.862	1.01888e-13	146.58	146.58	116.86	8.03346	ELEEYRREVERKQKGSEENLDEAREQKEKSP	QKGS(1)EENLDEAREQK	QKGS(116.86)EENLDEAREQK
UID4265	5961	P35611;P35611-3;P35611-2;E7EV99;A2A3N8;E7ENY0;Q86XM2;H0Y9H2	P35611	S	465	Alpha-adducin	ADD1	-0.594814	-0.232538	___1	0.980582	17.0329	4.99221e-70	220.5	214.04	84.529	8.23842	SGRGDEASEEGQNGSSPKSKTKWTKEDGHRT	WLNSGRGDEASEEGQNGS(0.019)S(0.981)PK	WLNS(-78.86)GRGDEAS(-69.29)EEGQNGS(-17.03)S(17.03)PK
UID15460	5957	P35611;P35611-3;P35611-2;E7EV99;A2A3N8;E7ENY0;Q86XM2;H0Y9H2	P35611	S	436	Alpha-adducin	ADD1	-0.444655	-0.163628	___2	0.844547	7.42426	1.80368e-60	177.93	177.93	116.57	8.24775	FASDGDSGTCSPLRHSFQKQQREKTRWLNSG	YSDVEVPASVTGYSFAS(0.01)DGDS(0.382)GT(0.382)CS(0.382)PLRHS(0.845)FQK	Y(-116.06)S(-115.09)DVEVPAS(-79.9)VT(-70.59)GY(-49.2)S(-35.57)FAS(-16.43)DGDS(0)GT(0)CS(0)PLRHS(7.42)FQK
UID15462	5959	P35611;P35611-3;P35611-2;E7EV99;A2A3N8;E7ENY0;Q86XM2;H0Y9H2	P35611	S	355	Alpha-adducin	ADD1	NaN	NaN	___2	0.945882	13.4379	2.68755e-05	77.959	77.959	77.959	6.42974	NLVLLNPEKYKAKSRSPGSPVGEGTGSPPKW	S(0.043)RS(0.946)PGS(0.011)PVGEGTGSPPK	S(-13.44)RS(13.44)PGS(-19.25)PVGEGT(-50.83)GS(-54.67)PPK
UID15463	5960	P35611;P35611-3;P35611-2;E7EV99;A2A3N8;E7ENY0;Q86XM2;H0Y9H2	P35611	S	358	Alpha-adducin	ADD1	NaN	NaN	___2	0.999986	48.5454	1.18899e-14	128.01	128.01	118.48	7.77847	LLNPEKYKAKSRSPGSPVGEGTGSPPKWQIG	SPGS(1)PVGEGTGSPPK	S(-48.55)PGS(48.55)PVGEGT(-67.65)GS(-73.48)PPK
UID4263	5959	P35611;P35611-3;P35611-2;E7EV99;A2A3N8;E7ENY0;Q86XM2;H0Y9H2	P35611	S	355	Alpha-adducin	ADD1	NaN	NaN	___1	0.945882	13.4379	2.68755e-05	77.959	77.959	77.959	6.42974	NLVLLNPEKYKAKSRSPGSPVGEGTGSPPKW	S(0.043)RS(0.946)PGS(0.011)PVGEGTGSPPK	S(-13.44)RS(13.44)PGS(-19.25)PVGEGT(-50.83)GS(-54.67)PPK
UID4262	5958	P35611;P35611-3;P35611-2;E7EV99;A2A3N8;E7ENY0;Q86XM2;D6RAH3	P35611	S	59	Alpha-adducin	ADD1	NaN	NaN	___1	0.990176	20.0343	3.75725e-21	125.59	122.48	125.59	6.68288	DLRQDFNMMEQKKRVSMILQSPAFCEELESM	RVS(0.99)MILQS(0.01)PAFCEELESMIQEQFK	RVS(20.03)MILQS(-20.03)PAFCEELES(-102.7)MIQEQFK
UID4264	5960	P35611;P35611-3;P35611-2;E7EV99;A2A3N8;E7ENY0;Q86XM2;H0Y9H2	P35611	S	358	Alpha-adducin	ADD1	NaN	NaN	___1	0.999986	48.5454	1.18899e-14	128.01	128.01	118.48	7.77847	LLNPEKYKAKSRSPGSPVGEGTGSPPKWQIG	SPGS(1)PVGEGTGSPPK	S(-48.55)PGS(48.55)PVGEGT(-67.65)GS(-73.48)PPK
UID4261	5957	P35611;P35611-3;P35611-2;E7EV99;A2A3N8;E7ENY0;Q86XM2;H0Y9H2	P35611	S	436	Alpha-adducin	ADD1	NaN	NaN	___1	0.844547	7.42426	1.80368e-60	177.93	177.93	116.57	8.24775	FASDGDSGTCSPLRHSFQKQQREKTRWLNSG	YSDVEVPASVTGYSFAS(0.01)DGDS(0.382)GT(0.382)CS(0.382)PLRHS(0.845)FQK	Y(-116.06)S(-115.09)DVEVPAS(-79.9)VT(-70.59)GY(-49.2)S(-35.57)FAS(-16.43)DGDS(0)GT(0)CS(0)PLRHS(7.42)FQK
UID21652	15045	P35611;P35611-3;P35612;C9JTM0;Q9UEY8-2;Q9UEY8	P35611;Q9UEY8-2	T	724	Alpha-adducin;Beta-adducin;Gamma-adducin	ADD1;ADD2;ADD3	NaN	-0.757194	___2	1	90.8606	0.000235161	90.861	77.46	90.861	5.94018	GSPGKSPSKKKKKFRTPSFLKKSKKKSDS__;GSPSKSPSKKKKKFRTPSFLKKNKKKEKVEA	FRT(1)PS(1)FLKK	FRT(90.86)PS(90.86)FLKK
UID11055	16304	Q9UEY8-2;Q9UEY8	Q9UEY8-2	T	481	Gamma-adducin	ADD3	-0.71705	NaN	___1	0.829703	6.87714	2.41915e-26	122.22	122.22	122.22	6.52988	ITWMKAEDSSKVSGGTPIKIEDPNQFVPLNT	VS(0.17)GGT(0.83)PIKIEDPNQFVPLNTNPNEVLEKR	VS(-6.88)GGT(6.88)PIKIEDPNQFVPLNT(-115.98)NPNEVLEKR
UID9230	12840	Q9UEY8-2;Q9UEY8	Q9UEY8-2	S	423	Gamma-adducin	ADD3	-0.124094	0.0589689	___1	0.999944	42.5266	3.98676e-63	197.63	197.63	197.63	7.84852	ATVTAFSFEDDTVPLSPLKYMAQRQQREKTR	HKSDVEIPATVTAFSFEDDTVPLS(1)PLK	HKS(-187.9)DVEIPAT(-167.02)VT(-142.32)AFS(-98.36)FEDDT(-42.53)VPLS(42.53)PLK
UID9229	12839	Q9UEY8-2;Q9UEY8	Q9UEY8-2	S	402	Gamma-adducin	ADD3	-0.28981	NaN	___1	0.999992	50.992	3.84282e-37	187.98	177.54	180.26	7.28999	YAYRHPLIREKPRHKSDVEIPATVTAFSFED	HKS(1)DVEIPATVTAFSFEDDTVPLSPLK	HKS(50.99)DVEIPAT(-50.99)VT(-79.56)AFS(-110.42)FEDDT(-156.68)VPLS(-179.2)PLK
UID9233	12844	Q9UEY8-2;Q9UEY8	Q9UEY8-2	S	649	Gamma-adducin	ADD3	-1.00335	-0.364012	___1	0.989407	21.7291	5.73835e-85	247.62	247.62	232.12	8.75458	EKIEEVLSPEGSPSKSPSKKKKKFRTPSFLK	SPEKIEEVLSPEGSPS(0.007)KS(0.989)PS(0.004)K	S(-226.23)PEKIEEVLS(-111.02)PEGS(-38.31)PS(-21.73)KS(21.73)PS(-24.15)K
UID9234	12846	Q9UEY8-2;Q9UEY8	Q9UEY8-2	S	42	Gamma-adducin	ADD3	-0.84578	-0.452912	___1	1	80.2359	1.63188e-14	133.32	119.52	80.236	7.71752	RINENDPEYIRERNMSPDLRQDFNMMEQRKR	NMS(1)PDLRQDFNMMEQRK	NMS(80.24)PDLRQDFNMMEQRK
UID20432	12844	Q9UEY8-2;Q9UEY8	Q9UEY8-2	S	649	Gamma-adducin	ADD3	-0.817003	-0.286881	___2	0.989407	21.7291	5.73835e-85	247.62	247.62	232.12	8.75458	EKIEEVLSPEGSPSKSPSKKKKKFRTPSFLK	SPEKIEEVLSPEGSPS(0.007)KS(0.989)PS(0.004)K	S(-226.23)PEKIEEVLS(-111.02)PEGS(-38.31)PS(-21.73)KS(21.73)PS(-24.15)K
UID20431	12842	Q9UEY8-2;Q9UEY8	Q9UEY8-2	S	645	Gamma-adducin	ADD3	-0.768518	-0.334568	___2	0.998363	27.8926	5.73835e-85	247.62	247.62	247.62	8.39992	IKSPEKIEEVLSPEGSPSKSPSKKKKKFRTP	SPEKIEEVLSPEGS(0.998)PS(0.003)KS(0.989)PS(0.01)K	S(-218.15)PEKIEEVLS(-63.43)PEGS(27.89)PS(-27.89)KS(20.05)PS(-20.05)K
UID20434	12847	Q9UEY8-2;Q9UEY8	Q9UEY8-2	S	615	Gamma-adducin	ADD3	-0.618406	0.0186734	___2	0.984881	18.6782	4.11023e-17	122.53	122.53	122.53	7.2639	KDDMHDVEDELAKRVSRLSTSTTIENIEITI	RVS(0.985)RLS(0.989)T(0.023)S(0.002)T(0.001)TIENIEITIK	RVS(18.68)RLS(20.15)T(-18.68)S(-32.13)T(-36.68)T(-42.51)IENIEIT(-116.39)IK
UID20435	12848	Q9UEY8-2;Q9UEY8	Q9UEY8-2	S	618	Gamma-adducin	ADD3	-0.618406	0.0186734	___2	0.988879	20.1454	4.11023e-17	122.53	122.53	122.53	7.58102	MHDVEDELAKRVSRLSTSTTIENIEITIKSP	RVS(0.985)RLS(0.989)T(0.023)S(0.002)T(0.001)TIENIEITIK	RVS(18.68)RLS(20.15)T(-18.68)S(-32.13)T(-36.68)T(-42.51)IENIEIT(-116.39)IK
UID22253	16301	Q9UEY8-2;Q9UEY8	Q9UEY8-2	T	621	Gamma-adducin	ADD3	-0.607858	-0.0764222	___2	0.840684	9.74147	2.70164e-08	99.064	99.064	53.381	7.20772	VEDELAKRVSRLSTSTTIENIEITIKSPEKI	VS(0.161)RLS(0.341)T(0.425)S(0.144)T(0.841)T(0.088)IENIEITIK	VS(-4.65)RLS(-0.92)T(0.92)S(-6.79)T(9.74)T(-9.74)IENIEIT(-41.42)IK
UID9232	12842	Q9UEY8-2;Q9UEY8	Q9UEY8-2	S	645	Gamma-adducin	ADD3	-0.603402	0.0727103	___1	0.998363	27.8926	5.73835e-85	247.62	247.62	247.62	8.39992	IKSPEKIEEVLSPEGSPSKSPSKKKKKFRTP	SPEKIEEVLSPEGS(0.998)PS(0.003)KS(0.989)PS(0.01)K	S(-218.15)PEKIEEVLS(-63.43)PEGS(27.89)PS(-27.89)KS(20.05)PS(-20.05)K
UID31629	12841	Q9UEY8-2;Q9UEY8	Q9UEY8-2	S	641	Gamma-adducin	ADD3	NaN	NaN	___3	0.999999	59.2297	5.3693e-15	143.44	143.44	143.44	8.07265	IEITIKSPEKIEEVLSPEGSPSKSPSKKKKK	IEEVLS(1)PEGS(0.967)PS(0.033)K	IEEVLS(59.23)PEGS(14.61)PS(-14.61)K
UID31630	12842	Q9UEY8-2;Q9UEY8	Q9UEY8-2	S	645	Gamma-adducin	ADD3	NaN	NaN	___3	0.998363	27.8926	5.73835e-85	247.62	247.62	247.62	8.39992	IKSPEKIEEVLSPEGSPSKSPSKKKKKFRTP	SPEKIEEVLSPEGS(0.998)PS(0.003)KS(0.989)PS(0.01)K	S(-218.15)PEKIEEVLS(-63.43)PEGS(27.89)PS(-27.89)KS(20.05)PS(-20.05)K
UID31631	12844	Q9UEY8-2;Q9UEY8	Q9UEY8-2	S	649	Gamma-adducin	ADD3	NaN	NaN	___3	0.989407	21.7291	5.73835e-85	247.62	247.62	232.12	8.75458	EKIEEVLSPEGSPSKSPSKKKKKFRTPSFLK	SPEKIEEVLSPEGSPS(0.007)KS(0.989)PS(0.004)K	S(-226.23)PEKIEEVLS(-111.02)PEGS(-38.31)PS(-21.73)KS(21.73)PS(-24.15)K
UID20430	12841	Q9UEY8-2;Q9UEY8	Q9UEY8-2	S	641	Gamma-adducin	ADD3	NaN	NaN	___2	0.999999	59.2297	5.3693e-15	143.44	143.44	143.44	8.07265	IEITIKSPEKIEEVLSPEGSPSKSPSKKKKK	IEEVLS(1)PEGS(0.967)PS(0.033)K	IEEVLS(59.23)PEGS(14.61)PS(-14.61)K
UID9237	12851	Q9UEY8-2;Q9UEY8	Q9UEY8-2	S	461	Gamma-adducin	ADD3	NaN	NaN	___1	0.919138	10.605	2.19514e-05	76.492	61.87	76.492	7.32656	YMKVNVPEESRNGETSPRTKITWMKAEDSSK	VNVPEES(0.001)RNGET(0.08)S(0.919)PRTK	VNVPEES(-31.26)RNGET(-10.61)S(10.61)PRT(-36.36)K
UID8593	11971	Q9H2P0;E9PQK8	Q9H2P0	S	98	Activity-dependent neuroprotector homeobox protein	ADNP	0.28404	-0.0717627	___1	1	142.768	9.95025e-09	142.77	130.71	142.77	7.33624	SKFFSAYKSHFRNVHSEDFENRILLNCPYCT	NVHS(1)EDFENR	NVHS(142.77)EDFENR
UID8592	11970	Q9H2P0	Q9H2P0	S	709	Activity-dependent neuroprotector homeobox protein	ADNP	NaN	-0.111432	___1	0.954454	13.213	0.00208756	53.491	42.171	53.491	5.72449	QNGQDKTNAPSRLNQSPSLAPVKRTYEQMEF	LNQS(0.954)PS(0.046)LAPVKR	LNQS(13.21)PS(-13.21)LAPVKR
UID8590	11968	Q9H2P0	Q9H2P0	S	953	Activity-dependent neuroprotector homeobox protein	ADNP	NaN	NaN	___1	1	85.1854	7.29602e-10	103.36	103.36	85.185	7.62128	TIHLTEEPTKLMHNASDSEVDQDDVVEWKDG	LMHNAS(1)DS(1)EVDQDDVVEWK	LMHNAS(85.19)DS(85.19)EVDQDDVVEWK
UID19789	11968	Q9H2P0	Q9H2P0	S	953	Activity-dependent neuroprotector homeobox protein	ADNP	NaN	NaN	___2	1	85.1854	7.29602e-10	103.36	103.36	85.185	7.62128	TIHLTEEPTKLMHNASDSEVDQDDVVEWKDG	LMHNAS(1)DS(1)EVDQDDVVEWK	LMHNAS(85.19)DS(85.19)EVDQDDVVEWK
UID19790	11969	Q9H2P0	Q9H2P0	S	955	Activity-dependent neuroprotector homeobox protein	ADNP	NaN	NaN	___2	1	85.1854	7.29602e-10	103.36	103.36	85.185	7.55672	HLTEEPTKLMHNASDSEVDQDDVVEWKDGAS	LMHNAS(1)DS(1)EVDQDDVVEWK	LMHNAS(85.19)DS(85.19)EVDQDDVVEWK
UID5895	8208	Q16186	Q16186	S	405	Proteasomal ubiquitin receptor ADRM1	ADRM1	-0.141176	NaN	___1	1	140.433	3.754e-14	140.43	135.06	140.43	6.80155	KEGDTKDKKDEEEDMSLD_____________	DKKDEEEDMS(1)LD	DKKDEEEDMS(140.43)LD
UID4196	5872	P30566;E7ERF4;P30566-2	P30566	S	9	Adenylosuccinate lyase	ADSL	0.0976109	-0.0092038	___1	0.999994	51.8575	2.64489e-42	215.76	203.03	215.76	7.89952	_______MAAGGDHGSPDSYRSPLASRYASP	AAGGDHGS(1)PDSYR	AAGGDHGS(51.86)PDS(-51.86)Y(-147.59)R
UID17914	9369	Q6ZN18;Q6ZN18-2	Q6ZN18	S	18	Zinc finger protein AEBP2	AEBP2	-0.0658836	-0.198745	___2	0.993197	21.6444	2.40782e-45	176.88	173.18	176.88	7.49941	AAITDMADLEELSRLSPLPPGSPGSAARGRA	AAAITDMADLEELS(0.007)RLS(0.993)PLPPGS(0.5)PGS(0.5)AAR	AAAIT(-100.62)DMADLEELS(-21.64)RLS(21.64)PLPPGS(0)PGS(0)AAR
UID17915	9370	Q6ZN18;Q6ZN18-2	Q6ZN18	S	24	Zinc finger protein AEBP2	AEBP2	0.171207	-0.198745	___2	0.957501	13.7778	2.40782e-45	176.88	173.18	172.14	7.49941	ADLEELSRLSPLPPGSPGSAARGRAEPPEEE	AAAITDMADLEELS(0.042)RLS(0.96)PLPPGS(0.958)PGS(0.04)AAR	AAAIT(-109.59)DMADLEELS(-13.78)RLS(13.78)PLPPGS(13.78)PGS(-13.78)AAR
UID22041	15856	Q8N556;Q8N556-2	Q8N556	T	675	Actin filament-associated protein 1	AFAP1	-1.09891	NaN	___2	0.892849	9.2492	3.64524e-05	47.803	46.893	47.803	6.29863	KSGTSSPQSPVFRHRTLENSPISSCDTSDTE	HRT(0.893)LENS(0.107)PIS(0.079)S(0.23)CDT(0.23)S(0.23)DT(0.23)EGPVPVNS(0.001)AAVLKK	HRT(9.25)LENS(-9.25)PIS(-4.7)S(0)CDT(0)S(0)DT(0)EGPVPVNS(-24.61)AAVLKK
UID18445	10095	Q8N556;Q8N556-2	Q8N556	S	679	Actin filament-associated protein 1	AFAP1	0.075738	0.720327	___2	0.976311	16.2867	5.73816e-27	125.7	123.8	125.7	7.21572	SSPQSPVFRHRTLENSPISSCDTSDTEGPVP	HRT(0.023)LENS(0.976)PIS(0.008)S(0.075)CDT(0.478)S(0.409)DT(0.029)EGPVPVNSAAVLKK	HRT(-16.29)LENS(16.29)PIS(-17.93)S(-8.02)CDT(0.68)S(-0.68)DT(-12.13)EGPVPVNS(-86.65)AAVLKK
UID7250	10108	Q8N556;Q8N556-2	Q8N556	S	664	Actin filament-associated protein 1	AFAP1	0.13014	0.0169645	___1	0.986069	19.4853	4.35539e-14	156.24	156.24	121.24	7.95626	GGVTLGLAIEPKSGTSSPQSPVFRHRTLENS	SGT(0.002)S(0.986)S(0.001)PQS(0.011)PVFR	S(-42.42)GT(-27.15)S(19.49)S(-30.53)PQS(-19.49)PVFR
UID7252	10110	Q8N556;Q8N556-2	Q8N556	S	668	Actin filament-associated protein 1	AFAP1	0.19711	-0.160533	___1	0.999994	52.0556	9.7258e-14	167.18	138.37	127.2	8.50672	LGLAIEPKSGTSSPQSPVFRHRTLENSPISS	S(0.602)GT(0.396)S(0.091)S(0.911)PQS(1)PVFR	S(1.81)GT(-1.81)S(-10.07)S(10.07)PQS(52.06)PVFR
UID18451	10110	Q8N556;Q8N556-2	Q8N556	S	668	Actin filament-associated protein 1	AFAP1	0.371838	0.398398	___2	0.999994	52.0556	9.7258e-14	167.18	138.37	127.2	8.50672	LGLAIEPKSGTSSPQSPVFRHRTLENSPISS	S(0.602)GT(0.396)S(0.091)S(0.911)PQS(1)PVFR	S(1.81)GT(-1.81)S(-10.07)S(10.07)PQS(52.06)PVFR
UID18450	10109	Q8N556;Q8N556-2	Q8N556	S	665	Actin filament-associated protein 1	AFAP1	0.375179	NaN	___2	0.985712	19.5968	7.11065e-06	167.18	138.37	103.14	7.98182	GVTLGLAIEPKSGTSSPQSPVFRHRTLENSP	S(0.349)GT(0.65)S(0.014)S(0.986)PQSPVFR	S(-2.74)GT(2.74)S(-19.6)S(19.6)PQS(-38.1)PVFR
UID18449	10108	Q8N556;Q8N556-2	Q8N556	S	664	Actin filament-associated protein 1	AFAP1	0.42191	0.398398	___2	0.986069	19.4853	4.35539e-14	156.24	156.24	121.24	7.95626	GGVTLGLAIEPKSGTSSPQSPVFRHRTLENS	SGT(0.002)S(0.986)S(0.001)PQS(0.011)PVFR	S(-42.42)GT(-27.15)S(19.49)S(-30.53)PQS(-19.49)PVFR
UID29649	10109	Q8N556;Q8N556-2	Q8N556	S	665	Actin filament-associated protein 1	AFAP1	0.514804	0.138441	___3	0.985712	19.5968	7.11065e-06	167.18	138.37	103.14	7.98182	GVTLGLAIEPKSGTSSPQSPVFRHRTLENSP	S(0.349)GT(0.65)S(0.014)S(0.986)PQSPVFR	S(-2.74)GT(2.74)S(-19.6)S(19.6)PQS(-38.1)PVFR
UID29650	10110	Q8N556;Q8N556-2	Q8N556	S	668	Actin filament-associated protein 1	AFAP1	0.514804	0.138441	___3	0.999994	52.0556	9.7258e-14	167.18	138.37	127.2	8.50672	LGLAIEPKSGTSSPQSPVFRHRTLENSPISS	S(0.602)GT(0.396)S(0.091)S(0.911)PQS(1)PVFR	S(1.81)GT(-1.81)S(-10.07)S(10.07)PQS(52.06)PVFR
UID7253	10112	Q8N556;Q8N556-2	Q8N556	S	711	Actin filament-associated protein 1	AFAP1	NaN	NaN	___1	0.781325	5.53058	1.88425e-08	94.281	69.856	49.768	6.42233	NSAAVLKKSQAAPGSSPCRGHVLRKAKEWEL	SQAAPGS(0.219)S(0.781)PCRGHVLRK	S(-48.09)QAAPGS(-5.53)S(5.53)PCRGHVLRK
UID7248	10105	Q8N556;Q8N556-2	Q8N556	S	283	Actin filament-associated protein 1	AFAP1	NaN	0.102295	___1	0.909131	8.48399	1.11298e-62	200.01	192.87	48.65	7.5027	HKAELEKKLSSERPSSDGEGVVENGITTCNG	KLS(0.758)S(0.392)ERPS(0.92)S(0.909)DGEGVVENGIT(0.017)T(0.004)CNGK	KLS(4.12)S(-4.12)ERPS(9.51)S(8.48)DGEGVVENGIT(-21.09)T(-30.11)CNGK
UID29648	10108	Q8N556;Q8N556-2	Q8N556	S	664	Actin filament-associated protein 1	AFAP1	NaN	NaN	___3	0.986069	19.4853	4.35539e-14	156.24	156.24	121.24	7.95626	GGVTLGLAIEPKSGTSSPQSPVFRHRTLENS	SGT(0.002)S(0.986)S(0.001)PQS(0.011)PVFR	S(-42.42)GT(-27.15)S(19.49)S(-30.53)PQS(-19.49)PVFR
UID7249	10106	Q8N556;Q8N556-2	Q8N556	S	548	Actin filament-associated protein 1	AFAP1	NaN	NaN	___1	0.999685	35.1088	0.00122913	84.479	65.023	61.815	6.42504	QPKKADPAAVVKRTGSNAAQYKYGKNRVEAD	TGS(1)NAAQYK	T(-35.11)GS(35.11)NAAQY(-51.53)K
UID18446	10104	Q8N556;Q8N556-2	Q8N556	S	282	Actin filament-associated protein 1	AFAP1	NaN	NaN	___2	0.920476	9.50622	1.11298e-62	200.01	192.87	48.65	8.03973	VHKAELEKKLSSERPSSDGEGVVENGITTCN	KLS(0.758)S(0.392)ERPS(0.92)S(0.909)DGEGVVENGIT(0.017)T(0.004)CNGK	KLS(4.12)S(-4.12)ERPS(9.51)S(8.48)DGEGVVENGIT(-21.09)T(-30.11)CNGK
UID18447	10105	Q8N556;Q8N556-2	Q8N556	S	283	Actin filament-associated protein 1	AFAP1	NaN	NaN	___2	0.909131	8.48399	1.11298e-62	200.01	192.87	48.65	7.5027	HKAELEKKLSSERPSSDGEGVVENGITTCNG	KLS(0.758)S(0.392)ERPS(0.92)S(0.909)DGEGVVENGIT(0.017)T(0.004)CNGK	KLS(4.12)S(-4.12)ERPS(9.51)S(8.48)DGEGVVENGIT(-21.09)T(-30.11)CNGK
UID29645	10104	Q8N556;Q8N556-2	Q8N556	S	282	Actin filament-associated protein 1	AFAP1	NaN	NaN	___3	0.920476	9.50622	1.11298e-62	200.01	192.87	48.65	8.03973	VHKAELEKKLSSERPSSDGEGVVENGITTCN	KLS(0.758)S(0.392)ERPS(0.92)S(0.909)DGEGVVENGIT(0.017)T(0.004)CNGK	KLS(4.12)S(-4.12)ERPS(9.51)S(8.48)DGEGVVENGIT(-21.09)T(-30.11)CNGK
UID29646	10105	Q8N556;Q8N556-2	Q8N556	S	283	Actin filament-associated protein 1	AFAP1	NaN	NaN	___3	0.909131	8.48399	1.11298e-62	200.01	192.87	48.65	7.5027	HKAELEKKLSSERPSSDGEGVVENGITTCNG	KLS(0.758)S(0.392)ERPS(0.92)S(0.909)DGEGVVENGIT(0.017)T(0.004)CNGK	KLS(4.12)S(-4.12)ERPS(9.51)S(8.48)DGEGVVENGIT(-21.09)T(-30.11)CNGK
UID10511	15163	P51825;P51825-3;P51825-2;F5GXF9	P51825	T	697	AF4/FMR2 family member 1	AFF1	NaN	NaN	___1	1	66.3713	8.53098e-10	81.803	80.346	81.803	6.82164	ALSGPEPAKDNVEDRTPEHFALVPLTESQGP	DNVEDRT(1)PEHFALVPLTESQGPPHSGSGSR	DNVEDRT(66.37)PEHFALVPLT(-66.37)ES(-72)QGPPHS(-80.95)GS(-81.33)GS(-81.33)R
UID20473	12901	Q9UHB7;Q9UHB7-2	Q9UHB7	S	703	AF4/FMR2 family member 4	AFF4	-0.244634	-0.19497	___2	1	86.2285	4.52317e-22	144.63	144.63	99.93	7.90181	FRQRMFSPMEEKELLSPLSEPDDRYPLIVKI	ELLS(1)PLS(1)EPDDRYPLIVK	ELLS(86.23)PLS(67.1)EPDDRY(-67.1)PLIVK
UID20474	12902	Q9UHB7;Q9UHB7-2	Q9UHB7	S	706	AF4/FMR2 family member 4	AFF4	-0.244634	-0.19497	___2	1	77.0551	4.52317e-22	144.63	144.63	144.63	7.90181	RMFSPMEEKELLSPLSEPDDRYPLIVKIDLN	ELLS(1)PLS(1)EPDDRYPLIVK	ELLS(109.31)PLS(77.06)EPDDRY(-77.06)PLIVK
UID9276	12903	Q9UHB7	Q9UHB7	S	1043	AF4/FMR2 family member 4	AFF4	-0.068559	-0.101919	___1	0.999856	38.4272	1.17079e-35	180.86	167.58	180.86	7.21943	LTEHLKNSYNNSQAPSPGLGSKAVGMPSPVS	NSYNNSQAPS(1)PGLGSK	NS(-166.28)Y(-156.8)NNS(-76.96)QAPS(38.43)PGLGS(-38.43)K
UID9273	12900	Q9UHB7;Q9UHB7-2	Q9UHB7	S	814	AF4/FMR2 family member 4	AFF4	-0.0170813	0.127415	___1	0.999952	43.1653	0.00106983	67.646	42.716	67.646	6.79732	ESSKQSAAKEKDLLPSPAGPVPSKDPKTEHG	DLLPS(1)PAGPVPSK	DLLPS(43.17)PAGPVPS(-43.17)K
UID9280	12907	Q9UHB7;Q9UHB7-2;Q9UHB7-3	Q9UHB7	S	180	AF4/FMR2 family member 4	AFF4	0.0359054	2.45791	___1	0.999895	40.2711	2.09869e-41	187.56	174.48	187.56	7.3686	KKGQHGSEHSKSRSSSPGKPQAVSSLNSSHS	SSS(1)PGKPQAVSSLNSSHSR	S(-49.7)S(-40.27)S(40.27)PGKPQAVS(-123.3)S(-137.79)LNS(-163.04)S(-163.04)HS(-170.42)R
UID9272	12899	Q9UHB7	Q9UHB7	S	1058	AF4/FMR2 family member 4	AFF4	0.181039	0.407842	___1	1	88.5614	1.26138e-05	117.48	79.286	88.561	7.45391	SPGLGSKAVGMPSPVSPKLSPGNSGNYSSGA	AVGMPS(1)PVS(1)PK	AVGMPS(88.56)PVS(88.56)PK
UID20470	12898	Q9UHB7	Q9UHB7	S	1055	AF4/FMR2 family member 4	AFF4	0.338453	0.152484	___2	1	88.5614	8.48645e-05	117.48	79.286	88.561	7.33484	QAPSPGLGSKAVGMPSPVSPKLSPGNSGNYS	AVGMPS(1)PVS(1)PK	AVGMPS(88.56)PVS(88.56)PK
UID20471	12899	Q9UHB7	Q9UHB7	S	1058	AF4/FMR2 family member 4	AFF4	0.338453	0.152484	___2	1	88.5614	1.26138e-05	117.48	79.286	88.561	7.45391	SPGLGSKAVGMPSPVSPKLSPGNSGNYSSGA	AVGMPS(1)PVS(1)PK	AVGMPS(88.56)PVS(88.56)PK
UID20477	12905	Q9UHB7;Q9UHB7-2	Q9UHB7	S	839	AF4/FMR2 family member 4	AFF4	1.39862	NaN	___2	0.806455	6.50678	0.00233203	76.728	39.784	52.576	6.07059	PKTEHGSRKRTISQSSSLKSSSNSNKETSGS	TIS(0.086)QS(0.895)S(0.806)S(0.213)LK	T(-47.11)IS(-11.35)QS(11.35)S(6.51)S(-6.51)LK
UID9277	12904	Q9UHB7;Q9UHB7-2	Q9UHB7	S	836	AF4/FMR2 family member 4	AFF4	1.4812	1.04916	___1	0.994762	24.9058	0.00233203	76.728	39.784	68.676	6.92342	SKDPKTEHGSRKRTISQSSSLKSSSNSNKET	T(0.003)IS(0.995)QS(0.002)SSLK	T(-24.91)IS(24.91)QS(-28.2)S(-33.93)S(-39.37)LK
UID20476	12904	Q9UHB7;Q9UHB7-2	Q9UHB7	S	836	AF4/FMR2 family member 4	AFF4	NaN	NaN	___2	0.994762	24.9058	0.00233203	76.728	39.784	68.676	6.92342	SKDPKTEHGSRKRTISQSSSLKSSSNSNKET	T(0.003)IS(0.995)QS(0.002)SSLK	T(-24.91)IS(24.91)QS(-28.2)S(-33.93)S(-39.37)LK
UID20481	12909	Q9UHB7;Q9UHB7-2	Q9UHB7	S	490	AF4/FMR2 family member 4	AFF4	NaN	NaN	___2	0.817996	6.49326	1.858e-11	96.793	93.623	96.793	7.0803	DNWLNKVNPHKVSPASSVDSNIPSSQGYKKE	VNPHKVS(0.991)PAS(0.818)S(0.19)VDS(0.001)NIPSSQGYKK	VNPHKVS(19.82)PAS(6.49)S(-6.49)VDS(-32.58)NIPS(-68.38)S(-68.08)QGY(-76.55)KK
UID20480	12908	Q9UHB7;Q9UHB7-2	Q9UHB7	S	487	AF4/FMR2 family member 4	AFF4	NaN	NaN	___2	0.991474	19.8227	1.858e-11	96.793	93.623	96.793	7.0803	WQLDNWLNKVNPHKVSPASSVDSNIPSSQGY	VNPHKVS(0.991)PAS(0.818)S(0.19)VDS(0.001)NIPSSQGYKK	VNPHKVS(19.82)PAS(6.49)S(-6.49)VDS(-32.58)NIPS(-68.38)S(-68.08)QGY(-76.55)KK
UID9279	12906	Q9UHB7;Q9UHB7-2	Q9UHB7	S	549	AF4/FMR2 family member 4	AFF4	NaN	NaN	___1	0.99993	46.5688	0.000591658	49.537	49.537	49.537	6.6419	KTIQKGSESGRGRQKSPAQSDSTTQRRTVGK	S(1)PAQSDSTTQRRTVGK	S(46.57)PAQS(-46.57)DS(-49.25)T(-49.25)T(-49.25)QRRT(-49.25)VGK
UID17876	9306	Q6ULP2;Q6ULP2-3;Q6ULP2-5;Q6ULP2-2;Q6ULP2-4	Q6ULP2	S	382	Aftiphilin	AFTPH	NaN	NaN	___2	0.969987	13.8002	7.94477e-05	51.621	51.621	51.621	6.2955	HLCMDSVKTSDDEVGSPKEESRKFTNFQSPN	CAHLCMDSVKT(0.284)S(0.746)DDEVGS(0.97)PK	CAHLCMDS(-34.51)VKT(-4.5)S(4.5)DDEVGS(13.8)PK
UID6678	9307	Q6ULP2;Q6ULP2-3;Q6ULP2-5;Q6ULP2-2;Q6ULP2-4;B8ZZI9	Q6ULP2	S	411	Aftiphilin	AFTPH	NaN	NaN	___1	0.953382	13.108	2.87871e-06	62.401	62.401	62.401	6.38211	PNIDPTEENDLDDSLSVKNGDSSNDFVTCND	KFTNFQSPNIDPTEENDLDDS(0.047)LS(0.953)VK	KFT(-62.15)NFQS(-61.67)PNIDPT(-50.98)EENDLDDS(-13.11)LS(13.11)VK
UID1205	1776	Q9UPQ3;H7C211;H7C0A7;F5GXM9;Q9UPQ3-2;E7EUN2	Q9UPQ3	S	521	Arf-GAP with GTPase, ANK repeat and PH domain-containing protein 1	AGAP1	0.299948	0.182589	___1	1	65.9559	0.00241622	65.956	55.726	65.956	7.03719	PSISSTTSPKLDPPPSPHANRKKHRRKKSTS	LDPPPS(1)PHANR	LDPPPS(65.96)PHANR
UID7991	11173	Q96P47;Q96P47-2;Q96P47-4;H0Y873	Q96P47	S	538	Arf-GAP with GTPase, ANK repeat and PH domain-containing protein 3	AGAP3	0.253989	0.184261	___1	0.998835	29.332	8.3532e-06	108.97	96.707	108.97	7.05729	PAEVLSSSPKLDPPPSPHSNRKKHRRKKSTG	LDPPPS(0.999)PHS(0.001)NR	LDPPPS(29.33)PHS(-29.33)NR
UID10933	16043	Q96P47;Q96P47-2;Q96P47-4;Q96P47-3;E9PAL8;H7C5G0;H7C4U6;E7ESL9;B3KNZ8	Q96P47	T	324	Arf-GAP with GTPase, ANK repeat and PH domain-containing protein 3	AGAP3;CENTG3	NaN	0.0890371	___1	0.811133	6.6341	2.6771e-19	157.54	132.62	157.54	6.62316	ISQRELRIETIAASSTPTPIRKQSKRRSNIF	IETIAAS(0.002)S(0.176)T(0.811)PT(0.011)PIRK	IET(-93.27)IAAS(-27.27)S(-6.63)T(6.63)PT(-18.57)PIRK
UID11886	994	P52594;P52594-2;B8ZZY2;P52594-3;P52594-4;C9J2I0	P52594	S	181	Arf-GAP domain and FG repeat-containing protein 1	AGFG1	-0.716742	-0.482435	___2	1	63.4443	6.98862e-30	145.01	137.52	120.32	8.67065	DSAPTLHLNKGTPSQSPVVGRSQGQQQEKKQ	GT(1)PSQS(1)PVVGR	GT(35.7)PS(-35.7)QS(63.44)PVVGR
UID21192	14107	P52594;P52594-2;B8ZZY2;P52594-3;P52594-4;C9J2I0	P52594	T	177	Arf-GAP domain and FG repeat-containing protein 1	AGFG1	-0.687474	-0.479851	___2	0.999804	37.0711	2.11536e-50	186.61	180.48	67.646	8.99649	SLLGDSAPTLHLNKGTPSQSPVVGRSQGQQQ	GT(1)PS(0.004)QS(0.996)PVVGR	GT(37.07)PS(-24.05)QS(24.05)PVVGR
UID687	994	P52594;P52594-2;B8ZZY2;P52594-3;P52594-4;C9J2I0	P52594	S	181	Arf-GAP domain and FG repeat-containing protein 1	AGFG1	-0.430256	-0.287118	___1	1	63.4443	6.98862e-30	145.01	137.52	120.32	8.67065	DSAPTLHLNKGTPSQSPVVGRSQGQQQEKKQ	GT(1)PSQS(1)PVVGR	GT(35.7)PS(-35.7)QS(63.44)PVVGR
UID9993	14107	P52594;P52594-2;B8ZZY2;P52594-3;P52594-4;C9J2I0	P52594	T	177	Arf-GAP domain and FG repeat-containing protein 1	AGFG1	NaN	-0.768417	___1	0.999804	37.0711	2.11536e-50	186.61	180.48	67.646	8.99649	SLLGDSAPTLHLNKGTPSQSPVVGRSQGQQQ	GT(1)PS(0.004)QS(0.996)PVVGR	GT(37.07)PS(-24.05)QS(24.05)PVVGR
UID688	995	P52594;P52594-2;B8ZZY2;P52594-3;P52594-4;C9J2I0	P52594	S	293	Arf-GAP domain and FG repeat-containing protein 1	AGFG1	NaN	NaN	___1	0.998001	29.9956	1.66072e-35	164.39	160.89	164.39	6.94729	VNANFAHFDNFPKSSSADFGTFNTSQSHQTA	S(0.001)S(0.001)S(0.998)ADFGTFNTSQSHQTASAVSK	S(-30)S(-30)S(30)ADFGT(-62.66)FNT(-86.76)S(-98.03)QS(-113.29)HQT(-127.2)AS(-135.11)AVS(-146.25)K
UID18393	10023	Q8N302;Q8N302-3;Q8N302-2	Q8N302	S	7	Angiogenic factor with G patch and FHA domains 1	AGGF1	-0.178371	NaN	___2	0.984599	18.1555	0.000371566	62.781	62.781	62.781	5.88552	_________MASEAPSPPRSPPPPTSPEPEL	AS(0.016)EAPS(0.985)PPRS(0.996)PPPPT(0.003)SPEPELAQLR	AS(-18.16)EAPS(18.16)PPRS(25.41)PPPPT(-25.41)S(-35.58)PEPELAQLR
UID18394	10024	Q8N302;Q8N302-3;Q8N302-2	Q8N302	S	11	Angiogenic factor with G patch and FHA domains 1	AGGF1	-0.178371	NaN	___2	0.995669	25.408	0.000371566	62.781	62.781	62.781	5.88552	_____MASEAPSPPRSPPPPTSPEPELAQLR	AS(0.016)EAPS(0.985)PPRS(0.996)PPPPT(0.003)SPEPELAQLR	AS(-18.16)EAPS(18.16)PPRS(25.41)PPPPT(-25.41)S(-35.58)PEPELAQLR
UID14056	4080	O00468;O00468-2;O00468-6;O00468-3;O00468-5;O00468-4;O00468-7	O00468	S	1281	Agrin;Agrin N-terminal 110 kDa subunit;Agrin C-terminal 110 kDa subunit;Agrin C-terminal 90 kDa fragment;Agrin C-terminal 22 kDa fragment	AGRN	0.593975	0.604148	___2	0.978085	16.4125	0.0207556	47.302	10.885	47.302	5.76225	AAGATARATTASRLPSSAVTPRAPHPSHTSQ	LPS(0.978)S(0.981)AVT(0.041)PR	LPS(16.41)S(17.1)AVT(-16.41)PR
UID14057	4081	O00468;O00468-2;O00468-6;O00468-3;O00468-5;O00468-4;O00468-7	O00468	S	1282	Agrin;Agrin N-terminal 110 kDa subunit;Agrin C-terminal 110 kDa subunit;Agrin C-terminal 90 kDa fragment;Agrin C-terminal 22 kDa fragment	AGRN	0.593975	0.604148	___2	0.981278	17.0964	0.0207556	47.302	10.885	47.302	5.76225	AGATARATTASRLPSSAVTPRAPHPSHTSQP	LPS(0.978)S(0.981)AVT(0.041)PR	LPS(16.41)S(17.1)AVT(-16.41)PR
UID18841	10675	Q8WYP5;Q8WYP5-2;Q8WYP5-3	Q8WYP5	S	2222	Protein ELYS	AHCTF1	-0.271305	-0.941632	___2	1	100.966	4.13683e-06	119.62	63.138	100.97	6.81009	KESAWSPPPIEIRLISPLASPADGVKSKPRK	LIS(1)PLAS(1)PADGVK	LIS(100.97)PLAS(100.97)PADGVK
UID18842	10676	Q8WYP5;Q8WYP5-2;Q8WYP5-3	Q8WYP5	S	2226	Protein ELYS	AHCTF1	-0.271305	-0.941632	___2	1	100.966	4.13683e-06	119.62	63.138	100.97	6.81009	WSPPPIEIRLISPLASPADGVKSKPRKTTEV	LIS(1)PLAS(1)PADGVK	LIS(100.97)PLAS(100.97)PADGVK
UID7645	10678	Q8WYP5;Q8WYP5-2;Q8WYP5-3	Q8WYP5	S	1160	Protein ELYS	AHCTF1	-0.195021	1.44465e-05	___1	0.995434	23.5928	2.14017e-06	84.327	84.327	84.327	7.54893	YLVSRSLPSSSQLKGSPQAISRASELHLLET	SLPSSSQLKGS(0.995)PQAIS(0.004)R	S(-74.58)LPS(-53.26)S(-43.21)S(-37.91)QLKGS(23.59)PQAIS(-23.59)R
UID7644	10677	Q8WYP5;Q8WYP5-2;Q8WYP5-3	Q8WYP5	S	1541	Protein ELYS	AHCTF1	-0.17132	-0.375623	___1	1	105.101	1.55077e-18	157.84	151.71	147.17	7.3622	EKLEAQDSGEEARNLSFNELYPSGTLKLQYN	NLS(1)FNELYPSGTLK	NLS(105.1)FNELY(-112.74)PS(-105.1)GT(-110.53)LK
UID7641	10674	Q8WYP5;Q8WYP5-2;Q8WYP5-3	Q8WYP5	S	1944	Protein ELYS	AHCTF1	-0.0788531	0.029647	___1	0.998062	27.117	0.00319287	95.642	48.823	95.642	7.14808	QLRIKHVRRVRGREVSPSDVREDSNLESSQL	EVS(0.998)PS(0.002)DVR	EVS(27.12)PS(-27.12)DVR
UID7638	10671	Q8WYP5;Q8WYP5-2;Q8WYP5-3	Q8WYP5	S	528	Protein ELYS	AHCTF1	0.333195	0.230194	___1	1	85.5355	5.1221e-05	107.99	89.921	85.536	6.6753	LIPDGYNRCLVAGLLSPRFVDVQPSSLSQEE	CLVAGLLS(1)PR	CLVAGLLS(85.54)PR
UID18845	10679	Q8WYP5;Q8WYP5-2;Q8WYP5-3	Q8WYP5	S	1214	Protein ELYS	AHCTF1	NaN	NaN	___2	0.914245	10.9659	1.39726e-05	66.017	66.017	66.017	6.31948	PQSILRSTLRSTPLASPSPSPGRSPQRLKET	STPLAS(0.914)PS(0.124)PS(0.22)PGRS(0.743)PQRLK	S(-59.89)T(-59.77)PLAS(10.97)PS(-10.97)PS(-5.55)PGRS(5.55)PQRLK
UID7640	10673	Q8WYP5;Q8WYP5-2;Q8WYP5-3	Q8WYP5	S	1297	Protein ELYS	AHCTF1	NaN	NaN	___1	0.985063	18.192	1.73012e-05	85.443	85.443	85.443	6.91568	NSPEKEHQEMDEGSQSLEKLDVSKGNSSVSI	EHQEMDEGS(0.015)QS(0.985)LEK	EHQEMDEGS(-18.19)QS(18.19)LEK
UID7639	10672	Q8WYP5;Q8WYP5-2;Q8WYP5-3	Q8WYP5	S	1283	Protein ELYS	AHCTF1	NaN	NaN	___1	1	92.6063	2.94701e-14	148.52	148.52	148.52	7.04198	EWLKSKDRTTSFFLNSPEKEHQEMDEGSQSL	DRTTSFFLNS(1)PEK	DRT(-100.97)T(-100.88)S(-92.61)FFLNS(92.61)PEK
UID7898	11044	Q96HN2;Q96HN2-2	Q96HN2	S	7	Putative adenosylhomocysteinase 3	AHCYL2	NaN	0.975028	___1	0.999942	42.3984	0.0235486	44.543	17.756	44.543	6.42225	_________MSVQVVSAAAAAKVPEVELKDL	SVQVVS(1)AAAAAK	S(-42.4)VQVVS(42.4)AAAAAK
UID17522	8818	Q5TGY3	Q5TGY3	S	1403	AT-hook DNA-binding motif-containing protein 1	AHDC1	-0.172604	0.537382	___2	0.973433	18.0018	3.1215e-14	120.9	114.1	120.9	7.36269	TVFDAGLQKAYSPTCSPTLGFKEELRPPPTK	AY(0.034)S(0.966)PT(0.011)CS(0.973)PT(0.015)LGFK	AY(-14.52)S(14.52)PT(-19.37)CS(18)PT(-18)LGFK
UID17521	8817	Q5TGY3	Q5TGY3	S	1399	AT-hook DNA-binding motif-containing protein 1	AHDC1	-0.131566	0.537382	___2	0.99974	37.6637	3.1215e-14	120.9	114.1	102.89	7.43576	AHPPTVFDAGLQKAYSPTCSPTLGFKEELRP	AYS(1)PT(0.002)CS(0.968)PT(0.029)LGFK	AY(-37.66)S(37.66)PT(-26.07)CS(15.22)PT(-15.22)LGFK
UID17523	8819	Q5TGY3	Q5TGY3	S	633	AT-hook DNA-binding motif-containing protein 1	AHDC1	NaN	NaN	___2	0.779006	6.65604	2.23043e-07	53.793	53.394	53.793	6.69072	KLAFLNRQSQCAGRCSPPRCWTPSEPESVHQ	QS(0.217)QCAGRCS(0.779)PPRCWT(0.796)PS(0.196)EPES(0.011)VHQAPDTQSISHFLHR	QS(-6.66)QCAGRCS(6.66)PPRCWT(7.38)PS(-7.38)EPES(-20.99)VHQAPDT(-39.2)QS(-44.88)IS(-49.21)HFLHR
UID21933	15637	Q5TGY3	Q5TGY3	T	639	AT-hook DNA-binding motif-containing protein 1	AHDC1	NaN	NaN	___2	0.796466	7.37603	2.23043e-07	53.793	53.394	53.793	6.69072	RQSQCAGRCSPPRCWTPSEPESVHQAPDTQS	QS(0.217)QCAGRCS(0.779)PPRCWT(0.796)PS(0.196)EPES(0.011)VHQAPDTQSISHFLHR	QS(-6.66)QCAGRCS(6.66)PPRCWT(7.38)PS(-7.38)EPES(-20.99)VHQAPDT(-39.2)QS(-44.88)IS(-49.21)HFLHR
UID5153	7159	Q09666	Q09666	S	1042	Neuroblast differentiation-associated protein AHNAK	AHNAK	-0.929144	-0.228357	___1	0.999999	60.2891	6.15207e-05	80.382	80.382	80.382	6.84724	VDISAPKVDTNAPDLSLEGPEGKLKGPKFKM	VDTNAPDLS(1)LEGPEGK	VDT(-60.29)NAPDLS(60.29)LEGPEGK
UID5107	7102	Q09666	Q09666	S	177	Neuroblast differentiation-associated protein AHNAK	AHNAK	-0.426645	-0.469782	___1	1	77.7756	9.89359e-19	157.54	148.65	77.776	9.31226	VDVTGREGAKDIDISSPEFKIKIPRHELTEI	DIDIS(1)S(1)PEFK	DIDIS(77.78)S(77.78)PEFK
UID16306	7102	Q09666	Q09666	S	177	Neuroblast differentiation-associated protein AHNAK	AHNAK	-0.391475	-0.663755	___2	1	77.7756	9.89359e-19	157.54	148.65	77.776	9.31226	VDVTGREGAKDIDISSPEFKIKIPRHELTEI	DIDIS(1)S(1)PEFK	DIDIS(77.78)S(77.78)PEFK
UID5127	7128	Q09666	Q09666	S	5430	Neuroblast differentiation-associated protein AHNAK	AHNAK	-0.354096	-0.318693	___1	1	52.8661	5.098e-05	52.866	52.866	52.866	6.08856	TPGSDLHVNAKGPQVSGELKGPGVDVNLKGP	GPQVS(1)GELKGPGVDVNLKGPR	GPQVS(52.87)GELKGPGVDVNLKGPR
UID5137	7139	Q09666	Q09666	S	570	Neuroblast differentiation-associated protein AHNAK	AHNAK	-0.0893595	-0.00619028	___1	0.997821	26.6083	9.17412e-24	150.06	143.78	126.42	8.21848	PRLGSPSGKTGTCRISMSEVDLNVAAPKVKG	IS(0.998)MS(0.002)EVDLNVAAPK	IS(26.61)MS(-26.61)EVDLNVAAPK
UID5105	7100	Q09666;E9PKR9;E9PLK4;E9PJZ0;E9PJC6;Q09666-2;E9PQE3	Q09666	S	41	Neuroblast differentiation-associated protein AHNAK	AHNAK	0.104605	-0.302407	___1	1	76.934	1.41918e-80	260.49	260.49	199.81	8.13675	AQRDDGVFVQEVTQNSPAARTGVVKEGDQIV	DDGVFVQEVTQNS(1)PAAR	DDGVFVQEVT(-76.93)QNS(76.93)PAAR
UID5160	7167	Q09666	Q09666	S	5400	Neuroblast differentiation-associated protein AHNAK	AHNAK	0.446891	-0.391768	___1	0.980378	16.9867	1.66698e-35	180.88	160.97	118.85	8.30064	VSVGAPDLSLEASEGSIKLPKMKLPQFGIST	VSVGAPDLSLEAS(0.02)EGS(0.98)IKLPK	VS(-113.92)VGAPDLS(-58.68)LEAS(-16.99)EGS(16.99)IKLPK
UID16324	7126	Q09666	Q09666	S	5857	Neuroblast differentiation-associated protein AHNAK	AHNAK	0.782157	-0.50284	___2	1	68.2426	1.86131e-50	179.55	179.55	68.243	8.6453	DDETGKLQGSGVSLASKKSRLSSSSSNDSGN	LQGS(1)GVS(1)LAS(1)KK	LQGS(68.24)GVS(68.24)LAS(68.24)KK
UID5114	7112	Q09666	Q09666	S	3360	Neuroblast differentiation-associated protein AHNAK	AHNAK	1.15406	-0.723165	___1	0.981908	17.3457	0.00364215	119.07	60.838	108.43	6.89094	GKSKKSRFKLPKFNFSGSKVQTPEVDVKGKK	FNFS(0.982)GS(0.018)K	FNFS(17.35)GS(-17.35)K
UID5125	7126	Q09666	Q09666	S	5857	Neuroblast differentiation-associated protein AHNAK	AHNAK	1.31632	-0.776104	___1	1	68.2426	1.86131e-50	179.55	179.55	68.243	8.6453	DDETGKLQGSGVSLASKKSRLSSSSSNDSGN	LQGS(1)GVS(1)LAS(1)KK	LQGS(68.24)GVS(68.24)LAS(68.24)KK
UID5113	7108	Q09666	Q09666	S	5830	Neuroblast differentiation-associated protein AHNAK	AHNAK	1.97438	-0.321466	___1	1	60.5499	3.61429e-05	112.42	97.743	60.55	7.60346	GKHGKLKFGTFGGLGSKSKGHYEVTGSDDET	FGT(1)FGGLGS(1)K	FGT(60.55)FGGLGS(60.55)K
UID10581	15307	Q09666	Q09666	T	4430	Neuroblast differentiation-associated protein AHNAK	AHNAK	2.1447	0.411119	___1	1	78.9451	2.57876e-74	245.92	235.77	238.05	7.48149	KGPEIDIKGPSLDIDTPDVNIEGPEGKLKGP	GPSLDIDT(1)PDVNIEGPEGK	GPS(-78.95)LDIDT(78.95)PDVNIEGPEGK
UID16312	7108	Q09666	Q09666	S	5830	Neuroblast differentiation-associated protein AHNAK	AHNAK	2.45033	NaN	___2	1	60.5499	3.61429e-05	112.42	97.743	60.55	7.60346	GKHGKLKFGTFGGLGSKSKGHYEVTGSDDET	FGT(1)FGGLGS(1)K	FGT(60.55)FGGLGS(60.55)K
UID27523	7126	Q09666	Q09666	S	5857	Neuroblast differentiation-associated protein AHNAK	AHNAK	NaN	NaN	___3	1	68.2426	1.86131e-50	179.55	179.55	68.243	8.6453	DDETGKLQGSGVSLASKKSRLSSSSSNDSGN	LQGS(1)GVS(1)LAS(1)KK	LQGS(68.24)GVS(68.24)LAS(68.24)KK
UID5134	7136	Q09666	Q09666	S	2397	Neuroblast differentiation-associated protein AHNAK	AHNAK	0.488412	0.288276	___1	1	117.842	5.67994e-18	145.52	123.32	127.32	8.34343	KAPKISMPDLDLHLKSPKAKGEVDVDVPKLE	ISMPDLDLHLKS(1)PK	IS(-117.84)MPDLDLHLKS(117.84)PK
UID5100	7095	Q09666	Q09666	S	5749	Neuroblast differentiation-associated protein AHNAK	AHNAK	-1.48221	-0.462367	___1	1	110.464	5.13091e-52	207.34	182.31	116.62	9.25297	ASISGSKGDLKSSKASLGSLEGEAEAEASSP	AS(1)LGS(1)LEGEAEAEASSPKGKFSLFK	AS(110.46)LGS(87.5)LEGEAEAEAS(-87.5)S(-91.56)PKGKFS(-95.61)LFK
UID16299	7095	Q09666	Q09666	S	5749	Neuroblast differentiation-associated protein AHNAK	AHNAK	-0.628229	-0.584481	___2	1	110.464	5.13091e-52	207.34	182.31	116.62	9.25297	ASISGSKGDLKSSKASLGSLEGEAEAEASSP	AS(1)LGS(1)LEGEAEAEASSPKGKFSLFK	AS(110.46)LGS(87.5)LEGEAEAEAS(-87.5)S(-91.56)PKGKFS(-95.61)LFK
UID27498	7095	Q09666	Q09666	S	5749	Neuroblast differentiation-associated protein AHNAK	AHNAK	-0.486812	-0.619648	___3	1	110.464	5.13091e-52	207.34	182.31	116.62	9.25297	ASISGSKGDLKSSKASLGSLEGEAEAEASSP	AS(1)LGS(1)LEGEAEAEASSPKGKFSLFK	AS(110.46)LGS(87.5)LEGEAEAEAS(-87.5)S(-91.56)PKGKFS(-95.61)LFK
UID5151	7157	Q09666	Q09666	S	1068	Neuroblast differentiation-associated protein AHNAK	AHNAK	0.206643	-0.237931	___1	1	103.131	1.48885e-07	103.13	98.462	103.13	6.66457	PKFKMPEMHFRAPKMSLPDVDLDLKGPKMKG	MS(1)LPDVDLDLKGPK	MS(103.13)LPDVDLDLKGPK
UID5159	7166	Q09666	Q09666	S	5393	Neuroblast differentiation-associated protein AHNAK	AHNAK	0.376735	NaN	___1	0.923476	12.5856	0.0160802	40.625	34.189	40.625	6.18478	GDIKCPKVSVGAPDLSLEASEGSIKLPKMKL	VS(0.004)VGAPDLS(0.923)LEAS(0.051)EGS(0.021)IKLPK	VS(-23.48)VGAPDLS(12.59)LEAS(-12.59)EGS(-16.34)IKLPK
UID5136	7138	Q09666	Q09666	S	511	Neuroblast differentiation-associated protein AHNAK	AHNAK	0.586308	0.322776	___1	0.999992	51.218	1.20399e-59	241.51	210.47	182.09	8.58453	QKPKISMQDVDLSLGSPKLKGDIKVSAPGVQ	ISMQDVDLSLGS(1)PK	IS(-154.37)MQDVDLS(-51.22)LGS(51.22)PK
UID10579	15305	Q09666	Q09666	T	3716	Neuroblast differentiation-associated protein AHNAK	AHNAK	0.900336	0.396119	___1	1	106.991	7.74292e-35	186.45	186.45	157.22	8.02065	KGPEVDIKGPKVDIDTPDINIEGSEGKFKGP	VDIDT(1)PDINIEGSEGK	VDIDT(106.99)PDINIEGS(-106.99)EGK
UID5118	7116	Q09666	Q09666	S	5577	Neuroblast differentiation-associated protein AHNAK	AHNAK	-0.0752312	-0.697507	___1	0.999958	45.0321	1.35163e-22	125.97	121.57	110.1	7.22342	KGPKIKGGADVSGGVSAPDISLGEGHLSVKG	GGADVSGGVS(1)APDISLGEGHLSVK	GGADVS(-45.03)GGVS(45.03)APDIS(-49.62)LGEGHLS(-70.49)VK
UID10583	15312	Q09666	Q09666	T	4564	Neuroblast differentiation-associated protein AHNAK	AHNAK	0.585732	0.1794	___1	1	156.781	3.76024e-27	167.9	154.31	156.78	7.71781	KGPKVDVKGPKVGIDTPDIDIHGPEGKLKGP	VGIDT(1)PDIDIHGPEGK	VGIDT(156.78)PDIDIHGPEGK
UID5128	7129	Q09666	Q09666	S	5448	Neuroblast differentiation-associated protein AHNAK	AHNAK	0.151599	0.224183	___1	1	156.076	3.60693e-45	202.46	202.46	156.08	9.04242	LKGPGVDVNLKGPRISAPNVDFNLEGPKVKG	IS(1)APNVDFNLEGPKVK	IS(156.08)APNVDFNLEGPKVK
UID10580	15306	Q09666	Q09666	T	4766	Neuroblast differentiation-associated protein AHNAK	AHNAK	0.62854	0.264357	___1	1	162.609	6.1693e-37	184.95	184.95	162.61	8.72788	KGPEADIKGPKVDINTPDVDVHGPDWHLKMP	VDINT(1)PDVDVHGPDWHLKMPK	VDINT(162.61)PDVDVHGPDWHLKMPK
UID10576	15297	Q09666	Q09666	T	4100	Neuroblast differentiation-associated protein AHNAK	AHNAK	0.853597	0.503548	___1	1	125.227	2.91771e-50	186.39	186.39	125.23	8.32756	PKADIDVSGPKVDIDTPDIDIHGPEGKLKGP	VDIDT(1)PDIDIHGPEGK	VDIDT(125.23)PDIDIHGPEGK
UID5140	7142	Q09666;E9PLZ1	Q09666	S	135	Neuroblast differentiation-associated protein AHNAK	AHNAK	0.915559	0.498118	___1	1	94.7651	1.01211e-55	236.19	190.2	100.02	9.40348	EYQRIYTTKIKPRLKSEDGVEGDLGETQSRT	S(1)EDGVEGDLGETQSR	S(94.77)EDGVEGDLGET(-94.77)QS(-96.88)R
UID5156	7162	Q09666	Q09666	S	4960	Neuroblast differentiation-associated protein AHNAK	AHNAK	0.456386	0.108394	___1	1	84.4655	2.53351e-43	199.81	180.4	199.81	7.79742	KGPKVEAPSLDVHMDSPDINIEGPDVKIPKF	VEAPSLDVHMDS(1)PDINIEGPDVK	VEAPS(-84.47)LDVHMDS(84.47)PDINIEGPDVK
UID5154	7160	Q09666	Q09666	S	1298	Neuroblast differentiation-associated protein AHNAK	AHNAK	-0.761164	-0.846313	___1	1	44.2378	0.000194599	69.256	64.877	44.238	6.81513	IDVSGPKVDVEVPDVSLEGPEGKLKGPKFKM	VDVEVPDVS(1)LEGPEGK	VDVEVPDVS(44.24)LEGPEGK
UID10585	15314	Q09666	Q09666	T	5184	Neuroblast differentiation-associated protein AHNAK	AHNAK	0.125651	NaN	___1	0.794438	5.88133	1.71042e-16	108.39	108.39	108.39	7.21956	GAPDINIEGLDAKVKTPSFGISAPQVSIPDV	VKT(0.794)PS(0.205)FGISAPQVSIPDVNVNLKGPK	VKT(5.88)PS(-5.88)FGIS(-32.19)APQVS(-95.78)IPDVNVNLKGPK
UID5122	7123	Q09666	Q09666	S	5841	Neuroblast differentiation-associated protein AHNAK	AHNAK	-0.351682	-0.325387	___1	1	64.8323	0	435.19	435.19	435.19	9.7265	GGLGSKSKGHYEVTGSDDETGKLQGSGVSLA	GHYEVTGS(1)DDETGKLQGSGVSLASK	GHY(-282.69)EVT(-64.83)GS(64.83)DDET(-73.28)GKLQGS(-216.64)GVS(-242.02)LAS(-304.97)K
UID16321	7123	Q09666	Q09666	S	5841	Neuroblast differentiation-associated protein AHNAK	AHNAK	0.836247	-0.473215	___2	1	64.8323	0	435.19	435.19	435.19	9.7265	GGLGSKSKGHYEVTGSDDETGKLQGSGVSLA	GHYEVTGS(1)DDETGKLQGSGVSLASK	GHY(-282.69)EVT(-64.83)GS(64.83)DDET(-73.28)GKLQGS(-216.64)GVS(-242.02)LAS(-304.97)K
UID5095	7090	Q09666	Q09666	S	5110	Neuroblast differentiation-associated protein AHNAK	AHNAK	0.656176	0.775021	___1	1	84.5721	1.11743e-61	194.07	194.07	149.72	8.94525	FDIKSPKFKAEAPLPSPKLEGELQAPDLELS	FKAEAPLPS(1)PKLEGELQAPDLELSLPAIHVEGLDIK	FKAEAPLPS(84.57)PKLEGELQAPDLELS(-84.57)LPAIHVEGLDIK
UID5093	7088	Q09666	Q09666	S	3054	Neuroblast differentiation-associated protein AHNAK	AHNAK	-0.58541	-0.99834	___1	1	87.3569	1.67359e-16	128.85	51.785	87.357	7.71105	GPDVDVNLPKADLDVSGPKVDIDVPDVNIEG	ADLDVS(1)GPKVDIDVPDVNIEGPEGK	ADLDVS(87.36)GPKVDIDVPDVNIEGPEGK
UID5121	7122	Q09666	Q09666	S	5739	Neuroblast differentiation-associated protein AHNAK	AHNAK	-0.233006	-0.44869	___1	0.99861	28.5796	5.69539e-99	263.27	263.27	263.27	9.3712	GKGGVTGSPEASISGSKGDLKSSKASLGSLE	GKGGVTGSPEASIS(0.001)GS(0.999)KGDLK	GKGGVT(-163.41)GS(-123.14)PEAS(-53.04)IS(-28.58)GS(28.58)KGDLK
UID27519	7122	Q09666	Q09666	S	5739	Neuroblast differentiation-associated protein AHNAK	AHNAK	-0.231125	-0.734309	___3	0.99861	28.5796	5.69539e-99	263.27	263.27	263.27	9.3712	GKGGVTGSPEASISGSKGDLKSSKASLGSLE	GKGGVTGSPEASIS(0.001)GS(0.999)KGDLK	GKGGVT(-163.41)GS(-123.14)PEAS(-53.04)IS(-28.58)GS(28.58)KGDLK
UID16320	7122	Q09666	Q09666	S	5739	Neuroblast differentiation-associated protein AHNAK	AHNAK	-0.230651	-0.645425	___2	0.99861	28.5796	5.69539e-99	263.27	263.27	263.27	9.3712	GKGGVTGSPEASISGSKGDLKSSKASLGSLE	GKGGVTGSPEASIS(0.001)GS(0.999)KGDLK	GKGGVT(-163.41)GS(-123.14)PEAS(-53.04)IS(-28.58)GS(28.58)KGDLK
UID5094	7089	Q09666	Q09666	S	3182	Neuroblast differentiation-associated protein AHNAK	AHNAK	-0.455139	-0.802235	___1	1	43.6963	2.19169e-16	105.69	101.11	43.696	7.69489	GPEVDVNLPKADLDVSGPKVDVDVPDVNIEG	ADLDVS(1)GPKVDVDVPDVNIEGPDAK	ADLDVS(43.7)GPKVDVDVPDVNIEGPDAK
UID5120	7120	Q09666	Q09666	S	5735	Neuroblast differentiation-associated protein AHNAK	AHNAK	-0.270417	NaN	___1	0.999878	37.8162	5.02793e-32	194.43	194.43	96.707	8.176	SKPKGKGGVTGSPEASISGSKGDLKSSKASL	GKGGVT(0.033)GS(0.967)PEAS(1)IS(0.703)GS(0.297)KGDLK	GKGGVT(-14.86)GS(14.86)PEAS(37.82)IS(3.75)GS(-3.75)KGDLK
UID27518	7120	Q09666	Q09666	S	5735	Neuroblast differentiation-associated protein AHNAK	AHNAK	-0.193321	-0.734309	___3	0.999878	37.8162	5.02793e-32	194.43	194.43	96.707	8.176	SKPKGKGGVTGSPEASISGSKGDLKSSKASL	GKGGVT(0.033)GS(0.967)PEAS(1)IS(0.703)GS(0.297)KGDLK	GKGGVT(-14.86)GS(14.86)PEAS(37.82)IS(3.75)GS(-3.75)KGDLK
UID16319	7120	Q09666	Q09666	S	5735	Neuroblast differentiation-associated protein AHNAK	AHNAK	-0.178469	-0.580724	___2	0.999878	37.8162	5.02793e-32	194.43	194.43	96.707	8.176	SKPKGKGGVTGSPEASISGSKGDLKSSKASL	GKGGVT(0.033)GS(0.967)PEAS(1)IS(0.703)GS(0.297)KGDLK	GKGGVT(-14.86)GS(14.86)PEAS(37.82)IS(3.75)GS(-3.75)KGDLK
UID10584	15313	Q09666	Q09666	T	490	Neuroblast differentiation-associated protein AHNAK	AHNAK	-0.572287	-0.614474	___1	1	40.4755	8.62725e-14	149	144.12	40.475	8.30773	ATGGLEGKMKGTKVKTPEMIIQKPKISMQDV	VKT(1)PEMIIQKPK	VKT(40.48)PEMIIQKPK
UID16341	7144	Q09666	Q09666	S	210	Neuroblast differentiation-associated protein AHNAK	AHNAK	-0.182655	-0.221939	___2	0.999919	40.9021	1.38531e-46	208.88	176.4	208.88	9.32791	VDVETQSGKTVIRLPSGSGAASPTGSAVDIR	LPS(1)GSGAAS(0.997)PT(0.003)GSAVDIR	LPS(40.9)GS(-40.9)GAAS(25.64)PT(-25.64)GS(-36.98)AVDIR
UID5142	7144	Q09666	Q09666	S	210	Neuroblast differentiation-associated protein AHNAK	AHNAK	-0.130586	-0.218223	___1	0.999919	40.9021	1.38531e-46	208.88	176.4	208.88	9.32791	VDVETQSGKTVIRLPSGSGAASPTGSAVDIR	LPS(1)GSGAAS(0.997)PT(0.003)GSAVDIR	LPS(40.9)GS(-40.9)GAAS(25.64)PT(-25.64)GS(-36.98)AVDIR
UID27540	7144	Q09666	Q09666	S	210	Neuroblast differentiation-associated protein AHNAK	AHNAK	-0.0202381	NaN	___3	0.999919	40.9021	1.38531e-46	208.88	176.4	208.88	9.32791	VDVETQSGKTVIRLPSGSGAASPTGSAVDIR	LPS(1)GSGAAS(0.997)PT(0.003)GSAVDIR	LPS(40.9)GS(-40.9)GAAS(25.64)PT(-25.64)GS(-36.98)AVDIR
UID5150	7156	Q09666	Q09666	S	5261	Neuroblast differentiation-associated protein AHNAK	AHNAK	-0.612858	-0.609471	___1	1	127.951	5.60045e-23	136.66	136.66	127.95	6.95978	VKMEGGGAEVHAQLPSLEGDLRGPDVKLEGP	MEGGGAEVHAQLPS(1)LEGDLRGPDVK	MEGGGAEVHAQLPS(127.95)LEGDLRGPDVK
UID27501	7098	Q09666	Q09666	S	5763	Neuroblast differentiation-associated protein AHNAK	AHNAK	-0.462654	-0.569491	___3	0.997829	26.7887	8.8046e-140	312.52	312.52	115.83	9.03519	ASLGSLEGEAEAEASSPKGKFSLFKSKKPRH	AS(0.088)LGS(0.912)LEGEAEAEAS(0.002)S(0.998)PK	AS(-10.18)LGS(10.18)LEGEAEAEAS(-26.79)S(26.79)PK
UID5103	7098	Q09666	Q09666	S	5763	Neuroblast differentiation-associated protein AHNAK	AHNAK	-0.136839	-0.0268709	___1	0.997829	26.7887	8.8046e-140	312.52	312.52	115.83	9.03519	ASLGSLEGEAEAEASSPKGKFSLFKSKKPRH	AS(0.088)LGS(0.912)LEGEAEAEAS(0.002)S(0.998)PK	AS(-10.18)LGS(10.18)LEGEAEAEAS(-26.79)S(26.79)PK
UID16302	7098	Q09666	Q09666	S	5763	Neuroblast differentiation-associated protein AHNAK	AHNAK	0.0229004	-0.14104	___2	0.997829	26.7887	8.8046e-140	312.52	312.52	115.83	9.03519	ASLGSLEGEAEAEASSPKGKFSLFKSKKPRH	AS(0.088)LGS(0.912)LEGEAEAEAS(0.002)S(0.998)PK	AS(-10.18)LGS(10.18)LEGEAEAEAS(-26.79)S(26.79)PK
UID10578	15301	Q09666	Q09666	T	5824	Neuroblast differentiation-associated protein AHNAK	AHNAK	-0.879675	-0.75634	___1	1	75.3126	4.74469e-10	125.41	99.423	124.04	8.41096	EGGKVKGKHGKLKFGTFGGLGSKSKGHYEVT	LKFGT(1)FGGLGSK	LKFGT(75.31)FGGLGS(-75.31)K
UID21777	15301	Q09666	Q09666	T	5824	Neuroblast differentiation-associated protein AHNAK	AHNAK	2.45033	NaN	___2	1	75.3126	4.74469e-10	125.41	99.423	124.04	8.41096	EGGKVKGKHGKLKFGTFGGLGSKSKGHYEVT	LKFGT(1)FGGLGSK	LKFGT(75.31)FGGLGS(-75.31)K
UID27500	7097	Q09666	Q09666	S	5762	Neuroblast differentiation-associated protein AHNAK	AHNAK	-0.379714	-0.549127	___3	0.802523	6.02917	2.13056e-63	210.81	210.81	84.674	8.04552	KASLGSLEGEAEAEASSPKGKFSLFKSKKPR	AS(0.822)LGS(0.178)LEGEAEAEAS(0.803)S(0.197)PK	AS(6.58)LGS(-6.58)LEGEAEAEAS(6.03)S(-6.03)PK
UID5102	7097	Q09666	Q09666	S	5762	Neuroblast differentiation-associated protein AHNAK	AHNAK	-0.190816	NaN	___1	0.802523	6.02917	2.13056e-63	210.81	210.81	84.674	8.04552	KASLGSLEGEAEAEASSPKGKFSLFKSKKPR	AS(0.822)LGS(0.178)LEGEAEAEAS(0.803)S(0.197)PK	AS(6.58)LGS(-6.58)LEGEAEAEAS(6.03)S(-6.03)PK
UID16301	7097	Q09666	Q09666	S	5762	Neuroblast differentiation-associated protein AHNAK	AHNAK	-0.0803929	-0.0699771	___2	0.802523	6.02917	2.13056e-63	210.81	210.81	84.674	8.04552	KASLGSLEGEAEAEASSPKGKFSLFKSKKPR	AS(0.822)LGS(0.178)LEGEAEAEAS(0.803)S(0.197)PK	AS(6.58)LGS(-6.58)LEGEAEAEAS(6.03)S(-6.03)PK
UID16343	7146	Q09666	Q09666	S	216	Neuroblast differentiation-associated protein AHNAK	AHNAK	-0.312384	-0.258097	___2	0.99988	39.2982	2.01632e-68	240.09	204.55	229.28	9.61235	SGKTVIRLPSGSGAASPTGSAVDIRAGAISA	LPSGSGAAS(1)PTGSAVDIR	LPS(-71.63)GS(-58.3)GAAS(39.3)PT(-39.3)GS(-61.73)AVDIR
UID5144	7146	Q09666	Q09666	S	216	Neuroblast differentiation-associated protein AHNAK	AHNAK	-0.231481	-0.195852	___1	0.99988	39.2982	2.01632e-68	240.09	204.55	229.28	9.61235	SGKTVIRLPSGSGAASPTGSAVDIRAGAISA	LPSGSGAAS(1)PTGSAVDIR	LPS(-71.63)GS(-58.3)GAAS(39.3)PT(-39.3)GS(-61.73)AVDIR
UID27542	7146	Q09666	Q09666	S	216	Neuroblast differentiation-associated protein AHNAK	AHNAK	-0.0451784	NaN	___3	0.99988	39.2982	2.01632e-68	240.09	204.55	229.28	9.61235	SGKTVIRLPSGSGAASPTGSAVDIRAGAISA	LPSGSGAAS(1)PTGSAVDIR	LPS(-71.63)GS(-58.3)GAAS(39.3)PT(-39.3)GS(-61.73)AVDIR
UID16307	7103	Q09666	Q09666	S	5790	Neuroblast differentiation-associated protein AHNAK	AHNAK	-0.220228	-0.021764	___2	0.96708	15.1032	3.3966e-30	135.3	130.44	134.45	7.78337	KPRHRSNSFSDEREFSGPSTPTGTLEFEGGE	EFS(0.967)GPS(0.003)T(0.03)PTGTLEFEGGEVSLEGGK	EFS(15.1)GPS(-25.04)T(-15.1)PT(-45.48)GT(-61.09)LEFEGGEVS(-88.9)LEGGK
UID5108	7103	Q09666	Q09666	S	5790	Neuroblast differentiation-associated protein AHNAK	AHNAK	0.0611541	0.0934019	___1	0.96708	15.1032	3.3966e-30	135.3	130.44	134.45	7.78337	KPRHRSNSFSDEREFSGPSTPTGTLEFEGGE	EFS(0.967)GPS(0.003)T(0.03)PTGTLEFEGGEVSLEGGK	EFS(15.1)GPS(-25.04)T(-15.1)PT(-45.48)GT(-61.09)LEFEGGEVS(-88.9)LEGGK
UID5110	7105	Q09666;E9PLZ1;E9PKR9;E9PLK4	Q09666	S	115	Neuroblast differentiation-associated protein AHNAK	AHNAK	-0.606716	-0.590913	___1	1	96.7706	1.6892e-56	204.65	204.65	204.65	7.63966	WTREVFSSCSSEVVLSGDDEEYQRIYTTKIK	EVFSSCSSEVVLS(1)GDDEEYQR	EVFS(-104.69)S(-106.44)CS(-102.49)S(-96.77)EVVLS(96.77)GDDEEY(-145.28)QR
UID16342	7145	Q09666	Q09666	S	212	Neuroblast differentiation-associated protein AHNAK	AHNAK	-0.24513	-0.490878	___2	0.996103	24.101	1.49011e-45	179.66	169.9	92.41	9.14585	VETQSGKTVIRLPSGSGAASPTGSAVDIRAG	LPS(0.004)GS(0.996)GAAS(0.991)PT(0.006)GS(0.002)AVDIR	LPS(-24.1)GS(24.1)GAAS(21.96)PT(-21.96)GS(-26.39)AVDIR
UID27541	7145	Q09666	Q09666	S	212	Neuroblast differentiation-associated protein AHNAK	AHNAK	-0.0701181	NaN	___3	0.996103	24.101	1.49011e-45	179.66	169.9	92.41	9.14585	VETQSGKTVIRLPSGSGAASPTGSAVDIRAG	LPS(0.004)GS(0.996)GAAS(0.991)PT(0.006)GS(0.002)AVDIR	LPS(-24.1)GS(24.1)GAAS(21.96)PT(-21.96)GS(-26.39)AVDIR
UID5143	7145	Q09666	Q09666	S	212	Neuroblast differentiation-associated protein AHNAK	AHNAK	NaN	-0.314058	___1	0.996103	24.101	1.49011e-45	179.66	169.9	92.41	9.14585	VETQSGKTVIRLPSGSGAASPTGSAVDIRAG	LPS(0.004)GS(0.996)GAAS(0.991)PT(0.006)GS(0.002)AVDIR	LPS(-24.1)GS(24.1)GAAS(21.96)PT(-21.96)GS(-26.39)AVDIR
UID16308	7104	Q09666	Q09666	S	5793	Neuroblast differentiation-associated protein AHNAK	AHNAK	-0.00365461	NaN	___2	0.755673	5.66712	3.3966e-30	131.08	131.08	94.942	7.4036	HRSNSFSDEREFSGPSTPTGTLEFEGGEVSL	S(0.171)NS(0.7)FS(0.126)DEREFS(0.038)GPS(0.756)T(0.207)PT(0.002)GTLEFEGGEVSLEGGK	S(-6.16)NS(6.16)FS(-7.59)DEREFS(-13.86)GPS(5.67)T(-5.67)PT(-25.9)GT(-36.05)LEFEGGEVS(-74.82)LEGGK
UID16344	7147	Q09666	Q09666	S	220	Neuroblast differentiation-associated protein AHNAK	AHNAK	-0.264651	-0.415001	___2	0.999282	31.4335	4.66915e-38	210.58	210.58	136.48	7.98541	VIRLPSGSGAASPTGSAVDIRAGAISASGPE	TVIRLPSGSGAAS(0.999)PT(0.002)GS(0.999)AVDIR	T(-91.92)VIRLPS(-59.51)GS(-48.53)GAAS(30.11)PT(-30.11)GS(31.43)AVDIR
UID27543	7147	Q09666	Q09666	S	220	Neuroblast differentiation-associated protein AHNAK	AHNAK	-0.0701181	NaN	___3	0.999282	31.4335	4.66915e-38	210.58	210.58	136.48	7.98541	VIRLPSGSGAASPTGSAVDIRAGAISASGPE	TVIRLPSGSGAAS(0.999)PT(0.002)GS(0.999)AVDIR	T(-91.92)VIRLPS(-59.51)GS(-48.53)GAAS(30.11)PT(-30.11)GS(31.43)AVDIR
UID5119	7119	Q09666	Q09666	S	5731	Neuroblast differentiation-associated protein AHNAK	AHNAK	-0.36993	-0.424922	___1	0.999999	60.6181	1.13666e-98	252.9	252.9	173.36	9.59667	KFNFSKPKGKGGVTGSPEASISGSKGDLKSS	GGVTGS(1)PEASIS(0.07)GS(0.93)KGDLK	GGVT(-60.62)GS(60.62)PEAS(-55.41)IS(-11.21)GS(11.21)KGDLK
UID27517	7119	Q09666	Q09666	S	5731	Neuroblast differentiation-associated protein AHNAK	AHNAK	-0.193321	-0.734309	___3	0.999999	60.6181	1.13666e-98	252.9	252.9	173.36	9.59667	KFNFSKPKGKGGVTGSPEASISGSKGDLKSS	GGVTGS(1)PEASIS(0.07)GS(0.93)KGDLK	GGVT(-60.62)GS(60.62)PEAS(-55.41)IS(-11.21)GS(11.21)KGDLK
UID16318	7119	Q09666	Q09666	S	5731	Neuroblast differentiation-associated protein AHNAK	AHNAK	-0.185819	-0.584097	___2	0.999999	60.6181	1.13666e-98	252.9	252.9	173.36	9.59667	KFNFSKPKGKGGVTGSPEASISGSKGDLKSS	GGVTGS(1)PEASIS(0.07)GS(0.93)KGDLK	GGVT(-60.62)GS(60.62)PEAS(-55.41)IS(-11.21)GS(11.21)KGDLK
UID16300	7096	Q09666	Q09666	S	5752	Neuroblast differentiation-associated protein AHNAK	AHNAK	-0.519073	-0.414677	___2	1	79.8865	7.01134e-105	271.22	271.22	162.87	9.54782	SGSKGDLKSSKASLGSLEGEAEAEASSPKGK	SSKAS(1)LGS(1)LEGEAEAEASSPK	S(-50.77)S(-50.77)KAS(50.77)LGS(79.89)LEGEAEAEAS(-102.11)S(-107.11)PK
UID27499	7096	Q09666	Q09666	S	5752	Neuroblast differentiation-associated protein AHNAK	AHNAK	-0.486812	-0.619648	___3	1	79.8865	7.01134e-105	271.22	271.22	162.87	9.54782	SGSKGDLKSSKASLGSLEGEAEAEASSPKGK	SSKAS(1)LGS(1)LEGEAEAEASSPK	S(-50.77)S(-50.77)KAS(50.77)LGS(79.89)LEGEAEAEAS(-102.11)S(-107.11)PK
UID5101	7096	Q09666	Q09666	S	5752	Neuroblast differentiation-associated protein AHNAK	AHNAK	-0.325431	-0.105544	___1	1	79.8865	7.01134e-105	271.22	271.22	162.87	9.54782	SGSKGDLKSSKASLGSLEGEAEAEASSPKGK	SSKAS(1)LGS(1)LEGEAEAEASSPK	S(-50.77)S(-50.77)KAS(50.77)LGS(79.89)LEGEAEAEAS(-102.11)S(-107.11)PK
UID21776	15298	Q09666	Q09666	T	5794	Neuroblast differentiation-associated protein AHNAK	AHNAK	-0.220228	-0.0701146	___2	0.904705	11.0971	7.19525e-50	167.48	166.38	108.68	8.50459	RSNSFSDEREFSGPSTPTGTLEFEGGEVSLE	S(0.161)NS(0.695)FS(0.103)DEREFS(0.042)GPS(0.08)T(0.905)PT(0.013)GT(0.003)LEFEGGEVSLEGGK	S(-6.38)NS(6.38)FS(-8.49)DEREFS(-12.68)GPS(-11.1)T(11.1)PT(-18.71)GT(-24.65)LEFEGGEVS(-69.16)LEGGK
UID5132	7134	Q09666	Q09666	S	4933	Neuroblast differentiation-associated protein AHNAK	AHNAK	-0.317894	-0.395282	___1	1	98.2667	6.48043e-08	98.267	98.267	98.267	6.26665	APDVDLHLKAPKIGFSGPKLEGGEVDLKGPK	IGFS(1)GPKLEGGEVDLKGPK	IGFS(98.27)GPKLEGGEVDLKGPK
UID16305	7101	Q09666	Q09666	S	176	Neuroblast differentiation-associated protein AHNAK	AHNAK	-0.391475	-0.663755	___2	1	77.7756	0.00119396	77.776	71.298	77.776	6.3712	TVDVTGREGAKDIDISSPEFKIKIPRHELTE	DIDIS(1)S(1)PEFK	DIDIS(77.78)S(77.78)PEFK
UID5157	7163	Q09666	Q09666	S	5332	Neuroblast differentiation-associated protein AHNAK	AHNAK	-0.396289	-0.695816	___1	1	113.803	7.24577e-18	153.03	138.94	113.8	7.20423	ASVPSMKVHAPGLNLSGVGGKMQVGGDGVKV	VHAPGLNLS(1)GVGGK	VHAPGLNLS(113.8)GVGGK
UID5155	7161	Q09666	Q09666	S	4953	Neuroblast differentiation-associated protein AHNAK	AHNAK	NaN	0.177441	___1	0.999863	38.6449	2.39397e-12	129.72	112.51	129.72	6.49523	EGGEVDLKGPKVEAPSLDVHMDSPDINIEGP	VEAPS(1)LDVHMDSPDINIEGPDVK	VEAPS(38.64)LDVHMDS(-38.64)PDINIEGPDVK
UID5138	7140	Q09666	Q09666	S	572	Neuroblast differentiation-associated protein AHNAK	AHNAK	NaN	-0.205267	___1	0.818747	6.54866	0.00548161	49.333	49.333	49.333	6.18441	LGSPSGKTGTCRISMSEVDLNVAAPKVKGGV	IS(0.181)MS(0.819)EVDLNVAAPK	IS(-6.55)MS(6.55)EVDLNVAAPK
UID16323	7125	Q09666	Q09666	S	5854	Neuroblast differentiation-associated protein AHNAK	AHNAK	NaN	-0.443607	___2	1	68.2426	1.59897e-76	226.79	226.79	68.243	8.48154	TGSDDETGKLQGSGVSLASKKSRLSSSSSND	LQGS(1)GVS(1)LAS(1)KK	LQGS(68.24)GVS(68.24)LAS(68.24)KK
UID27522	7125	Q09666	Q09666	S	5854	Neuroblast differentiation-associated protein AHNAK	AHNAK	NaN	NaN	___3	1	68.2426	1.59897e-76	226.79	226.79	68.243	8.48154	TGSDDETGKLQGSGVSLASKKSRLSSSSSND	LQGS(1)GVS(1)LAS(1)KK	LQGS(68.24)GVS(68.24)LAS(68.24)KK
UID5096	7091	Q09666	Q09666	S	5125	Neuroblast differentiation-associated protein AHNAK	AHNAK	NaN	-0.326307	___1	1	199.038	3.97428e-62	199.04	199.04	199.04	7.31385	SPKLEGELQAPDLELSLPAIHVEGLDIKAKA	LEGELQAPDLELS(1)LPAIHVEGLDIK	LEGELQAPDLELS(199.04)LPAIHVEGLDIK
UID5139	7141	Q09666	Q09666	S	379	Neuroblast differentiation-associated protein AHNAK	AHNAK	NaN	-0.70381	___1	0.998787	29.1571	0.00193685	60.272	54.156	60.272	5.5725	EGLEGKLKGPQITGPSLEGDLGLKGAKPQGH	LKGPQIT(0.001)GPS(0.999)LEGDLGLK	LKGPQIT(-29.16)GPS(29.16)LEGDLGLK
UID5126	7127	Q09666	Q09666	S	5552	Neuroblast differentiation-associated protein AHNAK	AHNAK	NaN	-0.439038	___1	0.927737	11.0851	0.0092484	58.835	51.618	58.835	6.377	AAPDISVKGPAFNMASPESDFGINLKGPKIK	GPAFNMAS(0.928)PES(0.072)DFGINLK	GPAFNMAS(11.09)PES(-11.09)DFGINLK
UID5147	7149	Q09666	Q09666	S	4908	Neuroblast differentiation-associated protein AHNAK	AHNAK	NaN	-0.315566	___1	0.999999	58.381	0.00218608	93.649	78.312	93.649	6.26021	EGPDAKLSGPSLKMPSLEISAPKVTAPDVDL	MPS(1)LEISAPK	MPS(58.38)LEIS(-58.38)APK
UID5117	7115	Q09666;E9PLZ1;E9PKR9;E9PLK4;E9PJZ0;E9PJC6;Q09666-2	Q09666	S	93	Neuroblast differentiation-associated protein AHNAK	AHNAK	-0.243421	-0.229342	___1	1	106.23	5.08639e-53	234.12	234.12	136.7	9.39543	GHHTVGLKLHRKGDRSPEPGQTWTREVFSSC	S(1)PEPGQTWTR	S(106.23)PEPGQT(-106.23)WT(-121.54)R
UID27514	7114	Q09666	Q09666	S	5746	Neuroblast differentiation-associated protein AHNAK	AHNAK	-0.605508	-0.718964	___3	0.988861	19.4814	2.07486e-39	159.49	159.49	137.91	8.43867	SPEASISGSKGDLKSSKASLGSLEGEAEAEA	GDLKS(0.011)S(0.989)KAS(1)LGS(1)LEGEAEAEASSPK	GDLKS(-19.48)S(19.48)KAS(35.15)LGS(45.32)LEGEAEAEAS(-105.73)S(-109.65)PK
UID5131	7132	Q09666	Q09666	S	5782	Neuroblast differentiation-associated protein AHNAK	AHNAK	-0.590506	-0.545672	___1	0.999922	44.082	3.51917e-74	208.26	207.05	106.35	9.20876	KFSLFKSKKPRHRSNSFSDEREFSGPSTPTG	SNS(1)FSDER	S(-44.08)NS(44.08)FS(-44.08)DER
UID5112	7107	Q09666	Q09666	S	4986	Neuroblast differentiation-associated protein AHNAK	AHNAK	-0.57439	-0.505789	___1	1	87.7194	2.62414e-06	136.06	123.77	87.719	8.13117	KIPKFKKPKFGFGAKSPKADIKSPSLDVTVP	FGFGAKS(1)PK	FGFGAKS(87.72)PK
UID27513	7113	Q09666	Q09666	S	5745	Neuroblast differentiation-associated protein AHNAK	AHNAK	-0.549451	NaN	___3	0.822072	5.5238	1.25851e-27	153.48	136.11	105.9	8.21476	GSPEASISGSKGDLKSSKASLGSLEGEAEAE	GDLKS(0.822)S(0.793)KAS(0.379)LGS(0.006)LEGEAEAEASSPK	GDLKS(5.52)S(4.85)KAS(-4.85)LGS(-22.6)LEGEAEAEAS(-101.85)S(-103.16)PK
UID16315	7114	Q09666	Q09666	S	5746	Neuroblast differentiation-associated protein AHNAK	AHNAK	-0.497343	-0.295723	___2	0.988861	19.4814	2.07486e-39	159.49	159.49	137.91	8.43867	SPEASISGSKGDLKSSKASLGSLEGEAEAEA	GDLKS(0.011)S(0.989)KAS(1)LGS(1)LEGEAEAEASSPK	GDLKS(-19.48)S(19.48)KAS(35.15)LGS(45.32)LEGEAEAEAS(-105.73)S(-109.65)PK
UID5098	7093	Q09666	Q09666	S	5077	Neuroblast differentiation-associated protein AHNAK	AHNAK	-0.379526	-0.290306	___1	1	125.747	2.02021e-46	191.11	191.11	125.75	7.39585	VNIAGPDAALKVDVKSPKTKKTMFGKMYFPD	VDVKS(1)PK	VDVKS(125.75)PK
UID16347	7154	Q09666	Q09666	S	5867	Neuroblast differentiation-associated protein AHNAK	AHNAK	-0.3166	0.0499946	___2	0.848316	7.5355	2.34488e-23	134.21	134.21	134.21	7.37883	GVSLASKKSRLSSSSSNDSGNKVGIQLPEVE	LSS(0.001)S(0.001)S(0.15)S(0.848)NDS(0.999)GNKVGIQLPEVELSVSTK	LS(-49.85)S(-29.18)S(-28.55)S(-7.54)S(7.54)NDS(29.17)GNKVGIQLPEVELS(-99.53)VS(-107.83)T(-107.56)K
UID16348	7155	Q09666	Q09666	S	5870	Neuroblast differentiation-associated protein AHNAK	AHNAK	-0.3166	0.0499946	___2	0.998926	29.1678	2.34488e-23	134.21	134.21	134.21	7.44877	LASKKSRLSSSSSNDSGNKVGIQLPEVELSV	LSS(0.001)S(0.001)S(0.15)S(0.848)NDS(0.999)GNKVGIQLPEVELSVSTK	LS(-49.85)S(-29.18)S(-28.55)S(-7.54)S(7.54)NDS(29.17)GNKVGIQLPEVELS(-99.53)VS(-107.83)T(-107.56)K
UID16314	7113	Q09666	Q09666	S	5745	Neuroblast differentiation-associated protein AHNAK	AHNAK	-0.162961	-0.295723	___2	0.822072	5.5238	1.25851e-27	153.48	136.11	105.9	8.21476	GSPEASISGSKGDLKSSKASLGSLEGEAEAE	GDLKS(0.822)S(0.793)KAS(0.379)LGS(0.006)LEGEAEAEASSPK	GDLKS(5.52)S(4.85)KAS(-4.85)LGS(-22.6)LEGEAEAEAS(-101.85)S(-103.16)PK
UID16330	7132	Q09666	Q09666	S	5782	Neuroblast differentiation-associated protein AHNAK	AHNAK	0.108625	0.581583	___2	0.999922	44.082	3.51917e-74	208.26	207.05	106.35	9.20876	KFSLFKSKKPRHRSNSFSDEREFSGPSTPTG	SNS(1)FSDER	S(-44.08)NS(44.08)FS(-44.08)DER
UID5158	7165	Q09666	Q09666	S	3426	Neuroblast differentiation-associated protein AHNAK	AHNAK	0.355129	0.132436	___1	1	95.6173	3.77269e-25	176.85	176.85	103.9	8.42802	SSPKVSMPDVELNLKSPKVKGDLDIAGPNLE	VSMPDVELNLKS(1)PKVK	VS(-95.62)MPDVELNLKS(95.62)PKVK
UID27547	7155	Q09666	Q09666	S	5870	Neuroblast differentiation-associated protein AHNAK	AHNAK	0.521352	NaN	___3	0.998926	29.1678	2.34488e-23	134.21	134.21	134.21	7.44877	LASKKSRLSSSSSNDSGNKVGIQLPEVELSV	LSS(0.001)S(0.001)S(0.15)S(0.848)NDS(0.999)GNKVGIQLPEVELSVSTK	LS(-49.85)S(-29.18)S(-28.55)S(-7.54)S(7.54)NDS(29.17)GNKVGIQLPEVELS(-99.53)VS(-107.83)T(-107.56)K
UID5152	7158	Q09666	Q09666	S	5099	Neuroblast differentiation-associated protein AHNAK	AHNAK	0.66421	0.0614056	___1	1	123.814	1.20965e-18	155.94	155.94	127.59	7.86533	MFGKMYFPDVEFDIKSPKFKAEAPLPSPKLE	MYFPDVEFDIKS(1)PK	MY(-123.81)FPDVEFDIKS(123.81)PK
UID16329	7131	Q09666	Q09666	S	5780	Neuroblast differentiation-associated protein AHNAK	AHNAK	0.751549	0.699677	___2	0.999928	41.385	1.09436e-49	162.45	147.47	70.197	8.3211	KGKFSLFKSKKPRHRSNSFSDEREFSGPSTP	HRS(1)NS(0.997)FS(0.003)DER	HRS(41.38)NS(25.27)FS(-25.27)DER
UID5133	7135	Q09666	Q09666	S	5031	Neuroblast differentiation-associated protein AHNAK	AHNAK	0.778124	-0.449852	___1	1	77.0624	0.000171528	94.465	81.849	77.062	7.09892	GKGKKSKFKMPKIHMSGPKIKAKKQGFDLNV	IHMS(1)GPKIK	IHMS(77.06)GPKIK
UID5146	7148	Q09666	Q09666	S	4903	Neuroblast differentiation-associated protein AHNAK	AHNAK	1.37306	-0.519441	___1	1	63.8758	3.53947e-56	226.99	190.77	115.82	7.55943	PRLDFEGPDAKLSGPSLKMPSLEISAPKVTA	LSGPS(1)LK	LS(-63.88)GPS(63.88)LK
UID5104	7099	Q09666	Q09666	S	5769	Neuroblast differentiation-associated protein AHNAK	AHNAK	1.62049	-0.256165	___1	1	98.7299	1.42234e-91	245.2	245.2	98.73	7.2039	EGEAEAEASSPKGKFSLFKSKKPRHRSNSFS	GKFS(1)LFK	GKFS(98.73)LFK
UID5099	7094	Q09666	Q09666	S	3220	Neuroblast differentiation-associated protein AHNAK	AHNAK	NaN	0.216719	___1	1	102.978	1.55017e-08	102.98	35.05	102.98	5.62993	PKFKMPEMNIKAPKISMPDLDLNLKGPKMKG	APKIS(1)MPDLDLNLKGPK	APKIS(102.98)MPDLDLNLKGPK
UID5141	7143	Q09666	Q09666	S	3347	Neuroblast differentiation-associated protein AHNAK	AHNAK	NaN	-0.385376	___1	1	80.0144	0.0116513	80.014	44.304	80.014	6.0859	PEVDVSGPKLNIEGKSKKSRFKLPKFNFSGS	LNIEGKS(1)K	LNIEGKS(80.01)K
UID5130	7131	Q09666	Q09666	S	5780	Neuroblast differentiation-associated protein AHNAK	AHNAK	NaN	-0.481609	___1	0.999928	41.385	1.09436e-49	162.45	147.47	70.197	8.3211	KGKFSLFKSKKPRHRSNSFSDEREFSGPSTP	HRS(1)NS(0.997)FS(0.003)DER	HRS(41.38)NS(25.27)FS(-25.27)DER
UID16322	7124	Q09666	Q09666	S	5851	Neuroblast differentiation-associated protein AHNAK	AHNAK	NaN	NaN	___2	1	68.2426	1.76239e-06	106.4	99.266	68.243	8.3199	YEVTGSDDETGKLQGSGVSLASKKSRLSSSS	LQGS(1)GVS(1)LAS(1)KK	LQGS(68.24)GVS(68.24)LAS(68.24)KK
UID5111	7106	Q09666	Q09666	S	5620	Neuroblast differentiation-associated protein AHNAK	AHNAK	NaN	NaN	___1	1	124.811	1.83145e-07	124.81	108.04	124.81	6.28244	ALNLDTSKFAGGLHFSGPKVEGGVKGGQIGL	FAGGLHFS(1)GPK	FAGGLHFS(124.81)GPK
UID27521	7124	Q09666	Q09666	S	5851	Neuroblast differentiation-associated protein AHNAK	AHNAK	NaN	NaN	___3	1	68.2426	1.76239e-06	106.4	99.266	68.243	8.3199	YEVTGSDDETGKLQGSGVSLASKKSRLSSSS	LQGS(1)GVS(1)LAS(1)KK	LQGS(68.24)GVS(68.24)LAS(68.24)KK
UID5129	7130	Q09666	Q09666	S	559	Neuroblast differentiation-associated protein AHNAK	AHNAK	NaN	NaN	___1	0.995288	24.4098	1.42126e-22	124.32	124.32	122.7	8.2885	ETPNLEGTLTGPRLGSPSGKTGTCRISMSEV	GSRVDIETPNLEGTLT(0.001)GPRLGS(0.995)PS(0.004)GK	GS(-115.39)RVDIET(-108.57)PNLEGT(-50.71)LT(-29.57)GPRLGS(24.41)PS(-24.41)GK
UID5097	7092	Q09666	Q09666	S	332	Neuroblast differentiation-associated protein AHNAK	AHNAK	NaN	-0.0817486	___1	0.999996	54.0042	5.24938e-05	77.031	70.182	77.031	6.50325	STGREGQTPKAGLRVSAPEVSVGHKGGKPGL	AGLRVS(1)APEVSVGHK	AGLRVS(54)APEVS(-54)VGHK
UID10582	15310	Q09666	Q09666	T	158	Neuroblast differentiation-associated protein AHNAK	AHNAK	NaN	NaN	___1	0.975398	17.644	0.000645417	59.339	59.339	59.339	5.88383	LGETQSRTITVTRRVTAYTVDVTGREGAKDI	RVT(0.975)AY(0.017)T(0.008)VDVTGREGAK	RVT(17.64)AY(-17.64)T(-20.96)VDVT(-51.92)GREGAK
UID18277	9850	Q8IVF2-3;Q8IVF2	Q8IVF2-3	S	194	Protein AHNAK2	AHNAK2	-1.22223	-0.768163	___2	0.999357	31.9485	1.76375e-100	262.19	255.1	164.79	8.97205	HSSSEAYEPRDAHDVSPTSTDTEAQLTVERQ	DAHDVS(0.999)PT(0.001)STDTEAQLTVER	DAHDVS(31.95)PT(-31.95)S(-53.96)T(-61.82)DT(-72.64)EAQLT(-102.01)VER
UID7078	9850	Q8IVF2-3;Q8IVF2	Q8IVF2-3	S	194	Protein AHNAK2	AHNAK2	-0.755308	-0.468427	___1	0.999357	31.9485	1.76375e-100	262.19	255.1	164.79	8.97205	HSSSEAYEPRDAHDVSPTSTDTEAQLTVERQ	DAHDVS(0.999)PT(0.001)STDTEAQLTVER	DAHDVS(31.95)PT(-31.95)S(-53.96)T(-61.82)DT(-72.64)EAQLT(-102.01)VER
UID7084	9856	Q8IVF2-3;Q8IVF2	Q8IVF2-3	S	232	Protein AHNAK2	AHNAK2	0.476434	-0.69537	___1	0.794111	5.94144	0.0188009	42.068	42.068	42.068	5.46268	SQRRRKFLNLRFRTGSGQGPSSTGQPGRGFQ	T(0.202)GS(0.794)GQGPS(0.002)S(0.001)TGQPGR	T(-5.94)GS(5.94)GQGPS(-25.18)S(-29.44)T(-33.01)GQPGR
UID22023	15814	Q8IVF2-3;Q8IVF2	Q8IVF2-3	T	198	Protein AHNAK2	AHNAK2	-1.22038	-0.768163	___2	0.759647	5.9867	2.26512e-10	123.88	123.88	100.95	7.37429	EAYEPRDAHDVSPTSTDTEAQLTVERQEQKA	DAHDVS(0.637)PT(0.361)S(0.193)T(0.76)DT(0.049)EAQLTVER	DAHDVS(2.46)PT(-2.46)S(-5.99)T(5.99)DT(-11.89)EAQLT(-40)VER
UID18278	9851	Q8IVF2-3;Q8IVF2	Q8IVF2-3	S	197	Protein AHNAK2	AHNAK2	-1.09536	-0.822853	___2	0.970313	15.6067	2.71887e-12	110.26	104.42	92.565	7.88356	SEAYEPRDAHDVSPTSTDTEAQLTVERQEQK	DAHDVS(0.75)PT(0.252)S(0.97)T(0.027)DT(0.001)EAQLTVER	DAHDVS(4.76)PT(-4.76)S(15.61)T(-15.61)DT(-32.23)EAQLT(-72.44)VER
UID7080	9852	Q8IVF2-3;Q8IVF2	Q8IVF2-3	S	160	Protein AHNAK2	AHNAK2	-0.502893	-0.316957	___1	1	69.2755	0.00124325	69.275	53.646	69.275	7.03957	KPRVGRGRQSQRERLSWPKFQSIKSKRGPGP	ERLS(1)WPK	ERLS(69.28)WPK
UID7087	9860	Q8IVF2-3;Q8IVF2	Q8IVF2-3	S	180	Protein AHNAK2	AHNAK2	-0.38811	-0.337083	___1	0.999166	30.7963	1.24393e-58	256.13	249.16	256.13	8.3471	QSIKSKRGPGPQRSHSSSEAYEPRDAHDVSP	SHS(0.999)S(0.001)SEAYEPR	S(-57.65)HS(30.8)S(-30.8)S(-68.04)EAY(-203.12)EPR
UID7085	9857	Q8IVF2-3;Q8IVF2	Q8IVF2-3	S	1012	Protein AHNAK2	AHNAK2	-0.201991	-0.375512	___1	1	118.712	0.00180952	118.71	48.9	118.71	6.60923	KGPQVDVKGPKLDLKSPKAEVTAPDVEVSLP	LDLKS(1)PK	LDLKS(118.71)PK
UID7086	9859	Q8IVF2-3;Q8IVF2;Q8IVF2-2	Q8IVF2-3	S	5607	Protein AHNAK2	AHNAK2	-0.0443747	-0.09815	___1	0.952793	14.44	3.03202e-11	164.48	145.35	157.68	7.3962	EKAGWFRFPKLGFSSSPTKKSKSTEDGAELE	LGFSS(0.013)S(0.953)PT(0.034)K	LGFS(-43.99)S(-18.69)S(14.44)PT(-14.44)K
UID7082	9854	Q8IVF2-3;Q8IVF2	Q8IVF2-3	S	742	Protein AHNAK2	AHNAK2	1.12532	-1.34602	___1	0.999999	60.1889	4.43624e-06	95.662	95.662	95.662	6.54968	TAKDSKFKMPKFKMPSFGVSAPGKSMEDSVD	FKMPS(1)FGVSAPGK	FKMPS(60.19)FGVS(-60.19)APGK
UID7090	9863	Q8IVF2-3;Q8IVF2;Q8IVF2-2	Q8IVF2-3	S	5442	Protein AHNAK2	AHNAK2	NaN	-0.380951	___1	0.818703	6.56823	0.017916	53.448	49.107	53.448	5.23068	EPHTQARVYTTMTQHSRTQEGTEEAPIQATP	VYTT(0.001)MT(0.18)QHS(0.819)R	VY(-53.45)T(-36.24)T(-30.87)MT(-6.57)QHS(6.57)R
UID7083	9855	Q8IVF2-3;Q8IVF2	Q8IVF2-3	S	2557	Protein AHNAK2	AHNAK2	NaN	-0.723253	___1	1	51.2762	0.00632317	83.948	75.607	51.276	5.8155	TAKDSKFKMPKFKMPSFRVSAPGESIEALVD	FKMPS(1)FR	FKMPS(51.28)FR
UID7088	9861	Q8IVF2-3;Q8IVF2	Q8IVF2-3	S	3308	Protein AHNAK2	AHNAK2	NaN	-0.686971	___1	1	136.391	6.89725e-14	136.39	112.46	136.39	6.9978	KVEMPSFKMPKVDLKSPQVDIKGPKLDLKVP	VDLKS(1)PQVDIKGPK	VDLKS(136.39)PQVDIKGPK
UID18286	9860	Q8IVF2-3;Q8IVF2	Q8IVF2-3	S	180	Protein AHNAK2	AHNAK2	NaN	NaN	___2	0.999166	30.7963	1.24393e-58	256.13	249.16	256.13	8.3471	QSIKSKRGPGPQRSHSSSEAYEPRDAHDVSP	SHS(0.999)S(0.001)SEAYEPR	S(-57.65)HS(30.8)S(-30.8)S(-68.04)EAY(-203.12)EPR
UID7081	9853	Q8IVF2-3;Q8IVF2	Q8IVF2-3	S	493	Protein AHNAK2	AHNAK2	NaN	-0.212756	___1	0.969007	15.0595	9.46389e-05	83.54	74.238	83.54	6.3512	GQIRMPKFKIPSLGWSPSKHTKTGREKATED	FKIPS(0.001)LGWS(0.969)PS(0.03)K	FKIPS(-31.01)LGWS(15.06)PS(-15.06)K
UID7089	9862	Q8IVF2-3;Q8IVF2	Q8IVF2-3	S	665	Protein AHNAK2	AHNAK2	NaN	-0.542704	___1	1	102.067	0.00400862	102.07	46.06	102.07	6.89368	EGASLKGHLPKVQRPSLKMPKVDLKGPKLDL	VQRPS(1)LK	VQRPS(102.07)LK
UID3584	5081	O95831;O95831-3;Q1L6K4;O95831-4	O95831	S	268	Apoptosis-inducing factor 1, mitochondrial	AIFM1	-0.2123	-0.262313	___1	0.999996	53.5437	7.06564e-05	110.79	20.658	110.79	7.70422	YEKCLIATGGTPRSLSAIDRAGAEVKSRTTL	SLS(1)AIDR	S(-53.54)LS(53.54)AIDR
UID9814	13661	Q9Y4K1	Q9Y4K1	S	725	Absent in melanoma 1 protein	AIM1	NaN	4.46495	___1	1	112.264	7.92875e-09	112.26	99.515	112.26	6.23865	AVCMPMKRKKARMPNSPAPHFAMPPIHEDHL	MPNS(1)PAPHFAMPPIHEDHLEK	MPNS(112.26)PAPHFAMPPIHEDHLEK
UID9813	13658	Q9Y4K1	Q9Y4K1	S	484	Absent in melanoma 1 protein	AIM1	NaN	NaN	___1	0.999368	33.4269	5.92841e-05	96.016	86.17	96.016	6.68564	SAPAPGDVPKDTCVQSPISSFPCTDLKVSEN	DTCVQS(0.999)PISSFPCTDLK	DT(-47.94)CVQS(33.43)PIS(-33.43)S(-37.92)FPCT(-59.56)DLK
UID7905	11053	Q96IF1	Q96IF1	S	79	LIM domain-containing protein ajuba	AJUBA	-1.15181	-0.131063	___1	1	137.092	3.162e-07	137.09	115.7	137.09	7.7061	AREQGSLDAERNQRGSFEAPRYEGSFPAGPP	NQRGS(1)FEAPR	NQRGS(137.09)FEAPR
UID7904	11052	Q96IF1	Q96IF1	S	119	LIM domain-containing protein ajuba	AJUBA	0.121944	0.262123	___1	0.999999	61.2781	2.05204e-05	102.5	96.599	102.5	6.5197	SLPPDFRLEPTAPALSPRSSFASSSASDASK	LEPTAPALS(1)PR	LEPT(-61.28)APALS(61.28)PR
UID7902	11050	Q96IF1;H0YJL9	Q96IF1	S	263	LIM domain-containing protein ajuba	AJUBA	0.123004	0.15258	___1	0.999922	41.0888	2.08498e-41	177.91	163.28	138.44	7.45637	AAGPLERRGAQPGRHSVTGYGDCAVGARYQD	GAQPGRHS(1)VTGYGDCAVGAR	GAQPGRHS(41.09)VT(-41.09)GY(-88.73)GDCAVGAR
UID7903	11051	Q96IF1	Q96IF1	S	39	LIM domain-containing protein ajuba	AJUBA	NaN	0.340934	___1	1	47.0374	0.019932	47.037	31.493	47.037	5.75048	RSGSDGTPGPGKGRLSGLGGPRKSGPRGATG	GRLS(1)GLGGPR	GRLS(47.04)GLGGPR
UID1010	1496	O43572;E7EMD6;J3QR74	O43572	S	52	A-kinase anchor protein 10, mitochondrial	AKAP10	0.229957	-0.116897	___1	0.999993	51.5809	2.28623e-07	139.28	118.31	105.03	7.0391	KTSDVKSIKASISVHSPQKSTKNHALLEAAG	ASISVHS(1)PQK	AS(-85.14)IS(-51.58)VHS(51.58)PQK
UID1012	1498	O43572;E7EMD6	O43572	S	187	A-kinase anchor protein 10, mitochondrial	AKAP10	0.504366	0.559345	___1	0.972629	17.1149	2.21823e-13	145.94	145.94	145.94	7.25035	HSLNTVKQSSLAEPVSPSKKHETTASFLTDS	QSS(0.008)LAEPVS(0.973)PS(0.019)K	QS(-50.18)S(-20.6)LAEPVS(17.11)PS(-17.11)K
UID1011	1497	O43572;E7EMD6	O43572	S	281	A-kinase anchor protein 10, mitochondrial	AKAP10	0.779722	-0.0574155	___1	0.999991	50.668	1.00912e-10	130.02	113.99	130.02	7.13818	ESSSTLTVASRNSPASPLKELSGKLMKSIEQ	NSPAS(1)PLKELSGK	NS(-50.67)PAS(50.67)PLKELS(-63.44)GK
UID9331	12975	Q9UKA4	Q9UKA4	S	1242	A-kinase anchor protein 11	AKAP11	-0.500646	-0.145351	___1	0.999872	40.5319	6.96545e-31	185.25	165.57	171.98	7.82623	KVKNPCLNVQSQRSVSPTFLNPSDENLKTLC	SVS(1)PTFLNPSDENLK	S(-44.01)VS(40.53)PT(-40.53)FLNPS(-136.35)DENLK
UID11071	16330	Q9UKA4	Q9UKA4	T	1100	A-kinase anchor protein 11	AKAP11	-0.142513	0.206745	___1	0.999285	32.3558	9.36208e-09	116.6	116.6	116.6	7.41729	VEDKQKVRDRNVIPDTPPSTPLVPSRASSEW	NVIPDT(0.999)PPS(0.001)TPLVPSR	NVIPDT(32.36)PPS(-32.36)T(-38.73)PLVPS(-64.42)R
UID11199	16622	Q9UKA4	Q9UKA4	Y	424	A-kinase anchor protein 11	AKAP11	-0.102403	NaN	___1	0.854053	9.7888	5.85519e-07	93.92	93.92	84.113	7.15531	PANVRKPTPRKPESPYGNLCDAPDSPRPVKA	KPES(0.09)PY(0.854)GNLCDAPDS(0.056)PRPVK	KPES(-9.79)PY(9.79)GNLCDAPDS(-11.81)PRPVK
UID20528	12971	Q9UKA4	Q9UKA4	S	422	A-kinase anchor protein 11	AKAP11	-0.0456846	0.0376805	___2	0.999988	49.1059	1.2334e-41	181.88	174.6	146.94	8.29427	ALPANVRKPTPRKPESPYGNLCDAPDSPRPV	KPES(1)PYGNLCDAPDS(1)PRPVK	KPES(49.11)PY(-49.11)GNLCDAPDS(121.45)PRPVK
UID20529	12972	Q9UKA4	Q9UKA4	S	433	A-kinase anchor protein 11	AKAP11	-0.0456846	0.0376805	___2	1	85.057	1.2334e-41	181.88	174.6	97.057	8.32966	RKPESPYGNLCDAPDSPRPVKASREDSGLFS	KPESPYGNLCDAPDS(1)PRPVK	KPES(-85.06)PY(-86.84)GNLCDAPDS(85.06)PRPVK
UID22270	16330	Q9UKA4	Q9UKA4	T	1100	A-kinase anchor protein 11	AKAP11	-0.00544923	NaN	___2	0.999285	32.3558	9.36208e-09	116.6	116.6	116.6	7.41729	VEDKQKVRDRNVIPDTPPSTPLVPSRASSEW	NVIPDT(0.999)PPS(0.001)TPLVPSR	NVIPDT(32.36)PPS(-32.36)T(-38.73)PLVPS(-64.42)R
UID9330	12972	Q9UKA4	Q9UKA4	S	433	A-kinase anchor protein 11	AKAP11	0.0251707	-0.631524	___1	1	85.057	1.2334e-41	181.88	174.6	97.057	8.32966	RKPESPYGNLCDAPDSPRPVKASREDSGLFS	KPESPYGNLCDAPDS(1)PRPVK	KPES(-85.06)PY(-86.84)GNLCDAPDS(85.06)PRPVK
UID9327	12969	Q9UKA4	Q9UKA4	S	444	A-kinase anchor protein 11	AKAP11	0.143002	NaN	___1	0.769349	5.23167	3.31578e-08	120.57	83.246	120.57	6.09391	DAPDSPRPVKASREDSGLFSPIRSSAFSPLG	EDS(0.769)GLFS(0.231)PIR	EDS(5.23)GLFS(-5.23)PIR
UID9328	12970	Q9UKA4	Q9UKA4	S	448	A-kinase anchor protein 11	AKAP11	0.330214	0.097255	___1	0.999953	43.2498	3.34395e-06	123.28	107.73	97.273	7.03571	SPRPVKASREDSGLFSPIRSSAFSPLGGCTP	EDSGLFS(1)PIR	EDS(-43.25)GLFS(43.25)PIR
UID20536	12982	Q9UKA4	Q9UKA4	S	1337	A-kinase anchor protein 11	AKAP11	0.6291	-0.154065	___2	1	70.3379	6.17612e-76	244.74	237.1	244.74	7.38247	LPPSSCMSGLMYKYPSCESVTDEYAGHLIQI	YPS(1)CES(0.999)VT(0.001)DEYAGHLIQILK	Y(-82.73)PS(70.34)CES(29.28)VT(-29.28)DEY(-118.96)AGHLIQILK
UID20537	12983	Q9UKA4	Q9UKA4	S	1340	A-kinase anchor protein 11	AKAP11	0.6291	-0.154065	___2	0.998822	29.2827	6.17612e-76	244.74	237.1	244.74	7.38247	SSCMSGLMYKYPSCESVTDEYAGHLIQILKQ	YPS(1)CES(0.999)VT(0.001)DEYAGHLIQILK	Y(-82.73)PS(70.34)CES(29.28)VT(-29.28)DEY(-118.96)AGHLIQILK
UID9336	12981	Q9UKA4	Q9UKA4	S	985	A-kinase anchor protein 11	AKAP11	NaN	NaN	___1	0.999997	55.9391	1.13206e-08	89.979	84.588	89.979	6.92103	SLPVSGEESQLTPEKSPKFPDSQNQLTHCSL	S(1)PKFPDSQNQLTHCSLSAAK	S(55.94)PKFPDS(-55.94)QNQLT(-76.75)HCS(-85.08)LS(-87.01)AAK
UID20533	12979	Q9UKA4	Q9UKA4	S	288	A-kinase anchor protein 11	AKAP11	NaN	NaN	___2	0.998689	27.8265	0.00343514	53.3	42.929	53.3	6.02926	SEPWTQRSFYRSSNASDKDSDLQKTFFSSSP	S(0.003)FY(0.003)RS(0.453)S(0.542)NAS(0.999)DK	S(-22.73)FY(-22.82)RS(-0.77)S(0.77)NAS(27.83)DK
UID9332	12976	Q9UKA4	Q9UKA4	S	1619	A-kinase anchor protein 11	AKAP11	NaN	NaN	___1	0.914286	10.5861	0.00997947	60.764	60.764	60.764	6.01397	QHFFRQGSLASSKPASNPKFSSRYQKSRIFH	QGSLAS(0.006)S(0.08)KPAS(0.914)NPK	QGS(-43.52)LAS(-21.99)S(-10.59)KPAS(10.59)NPK
UID9335	12980	Q9UKA4	Q9UKA4	S	1171	A-kinase anchor protein 11	AKAP11	NaN	NaN	___1	0.91767	10.4724	3.46585e-08	103.84	103.84	77.689	6.32253	TIEKEEFMLKLMRSLSEEVESSESGELPEVD	S(0.082)LS(0.918)EEVESSESGELPEVDVK	S(-10.47)LS(10.47)EEVES(-47.96)S(-52.19)ES(-60.01)GELPEVDVK
UID11072	16332	Q9UKA4	Q9UKA4	T	1136	A-kinase anchor protein 11	AKAP11	NaN	NaN	___1	0.927388	15.5679	0.0122538	48.18	43.382	48.18	6.17687	TKKLKGELAKEFAPATPPSTPHNSSVGSLSE	EFAPAT(0.927)PPS(0.026)T(0.026)PHNS(0.01)S(0.01)VGS(0.001)LSENEQNTIEK	EFAPAT(15.57)PPS(-15.57)T(-15.57)PHNS(-19.82)S(-19.82)VGS(-28.2)LS(-34.97)ENEQNT(-40.01)IEK
UID9333	12977	Q9UKA4	Q9UKA4	S	18	A-kinase anchor protein 11	AKAP11	NaN	NaN	___1	0.9944	22.494	5.67544e-06	113.25	98.091	113.25	6.11564	TFRNNHMKTKASVRKSFSEDVFQSVKSLLQS	S(0.994)FS(0.006)EDVFQSVK	S(22.49)FS(-22.49)EDVFQS(-101.54)VK
UID9329	12971	Q9UKA4	Q9UKA4	S	422	A-kinase anchor protein 11	AKAP11	NaN	NaN	___1	0.999988	49.1059	1.2334e-41	181.88	174.6	146.94	8.29427	ALPANVRKPTPRKPESPYGNLCDAPDSPRPV	KPES(1)PYGNLCDAPDS(1)PRPVK	KPES(49.11)PY(-49.11)GNLCDAPDS(121.45)PRPVK
UID4949	6900	Q02952;Q02952-3;Q02952-2	Q02952	S	598	A-kinase anchor protein 12	AKAP12	-0.411195	0.0962675	___1	0.999177	30.8437	6.0585e-171	337.46	337.46	299.67	8.89375	LAEVQQDGEAEEGATSDGEKKREGVTPWASF	GLAEVQQDGEAEEGAT(0.001)S(0.999)DGEKKR	GLAEVQQDGEAEEGAT(-30.84)S(30.84)DGEKKR
UID4940	6886	Q02952;Q02952-3;Q02952-2	Q02952	S	219	A-kinase anchor protein 12	AKAP12	-0.289668	0.55703	___1	1	76.6458	2.70429e-91	234.08	234.08	185.64	8.06487	DEGEGAAGAGDHKDPSLGAGEAASKESEPKQ	KDEGEGAAGAGDHKDPS(1)LGAGEAASK	KDEGEGAAGAGDHKDPS(76.65)LGAGEAAS(-76.65)K
UID4950	6901	Q02952;Q02952-3;Q02952-2	Q02952	S	483	A-kinase anchor protein 12	AKAP12	-0.322938	-0.214	___1	0.999999	59.1363	1.2103e-06	88.295	88.295	88.295	6.86606	ETCVSGEDPTQGADLSPDEKVLSKPPEGVVS	LKETCVSGEDPTQGADLS(1)PDEK	LKET(-84.22)CVS(-76.95)GEDPT(-59.14)QGADLS(59.14)PDEK
UID10556	15257	Q02952;Q02952-3;Q02952-2	Q02952	T	242	A-kinase anchor protein 12	AKAP12	-1.73812	0.249942	___1	0.999998	56.7474	4.72322e-08	118.19	106.04	118.19	6.32387	SKESEPKQSTEKPEETLKREQSHAEISPPAE	QSTEKPEET(1)LKR	QS(-88.02)T(-56.75)EKPEET(56.75)LKR
UID4959	6914	Q02952;Q02952-3;Q02952-2	Q02952	S	783	A-kinase anchor protein 12	AKAP12	NaN	0.460787	___1	0.999907	40.3469	5.08566e-20	105.03	101.68	105.03	6.51611	PRKKSKSKLEEKSEDSIAGSGVEHSTPDTEP	SEDS(1)IAGSGVEHSTPDTEPGKEESWVSIKK	S(-40.35)EDS(40.35)IAGS(-62.3)GVEHS(-70.04)T(-74.03)PDT(-81.49)EPGKEES(-88.15)WVS(-87.75)IKK
UID16140	6887	Q02952;Q02952-3;Q02952-2	Q02952	S	612	A-kinase anchor protein 12	AKAP12	-0.657377	-0.117429	___2	1	51.4954	9.1643e-09	138.97	118.85	51.495	8.1112	TSDGEKKREGVTPWASFKKMVTPKKRVRRPS	REGVT(1)PWAS(1)FK	REGVT(51.5)PWAS(51.5)FK
UID21754	15253	Q02952;Q02952-3;Q02952-2	Q02952	T	608	A-kinase anchor protein 12	AKAP12	-0.657377	-0.117429	___2	1	51.4954	9.1643e-09	138.97	118.85	51.495	7.49831	EEGATSDGEKKREGVTPWASFKKMVTPKKRV	REGVT(1)PWAS(1)FK	REGVT(51.5)PWAS(51.5)FK
UID4956	6909	Q02952;Q02952-3;Q02952-2	Q02952	S	629	A-kinase anchor protein 12	AKAP12	-0.625489	0.697008	___1	1	49.7684	3.40422e-05	82.877	82.877	49.768	6.99018	KKMVTPKKRVRRPSESDKEDELDKVKSATLS	RPS(1)ES(1)DKEDELDK	RPS(49.77)ES(49.77)DKEDELDK
UID16143	6893	Q02952;Q02952-3;Q02952-2	Q02952	S	1390	A-kinase anchor protein 12	AKAP12	-0.593877	NaN	___2	0.843945	7.45494	1.71437e-19	132.84	126.85	132.84	7.13697	LQTVNVPIIDGAKEVSSLEGSPPPCLGQEEA	EVS(0.844)S(0.152)LEGS(0.004)PPPCLGQEEAVCTK	EVS(7.45)S(-7.45)LEGS(-22.82)PPPCLGQEEAVCT(-113.72)K
UID16144	6895	Q02952;Q02952-3;Q02952-2	Q02952	S	1395	A-kinase anchor protein 12	AKAP12	-0.593877	NaN	___2	0.996806	23.6097	0.000118694	83.465	64.962	83.465	6.26757	VPIIDGAKEVSSLEGSPPPCLGQEEAVCTKI	EVS(0.736)S(0.267)LEGS(0.997)PPPCLGQEEAVCTK	EVS(4.44)S(-4.44)LEGS(23.61)PPPCLGQEEAVCT(-72.58)K
UID4951	6902	Q02952;Q02952-3;Q02952-2	Q02952	S	371	A-kinase anchor protein 12	AKAP12	-0.543152	0.581065	___1	0.999978	46.6156	9.98938e-31	148.12	148.12	142.68	8.07379	AHPQEPAESAHEPRLSAEYEKVELPSEEQVS	LTASEQAHPQEPAESAHEPRLS(1)AEYEK	LT(-116)AS(-106.97)EQAHPQEPAES(-46.62)AHEPRLS(46.62)AEY(-61.87)EK
UID4961	6916	Q02952;Q02952-3;Q02952-2	Q02952	S	1331	A-kinase anchor protein 12	AKAP12	-0.466656	0.28379	___1	0.999992	50.7838	4.72414e-08	121.61	57.4	90.464	7.46935	KDDALELQSHAKSPPSPVEREMVVQVEREKT	SPPS(1)PVEREMVVQVEREK	S(-50.78)PPS(50.78)PVEREMVVQVEREK
UID4960	6915	Q02952;Q02952-3;Q02952-2	Q02952	S	1328	A-kinase anchor protein 12	AKAP12	-0.444616	0.324636	___1	0.97095	15.2406	0.000630612	122.52	62.414	81.296	7.49654	ECKKDDALELQSHAKSPPSPVEREMVVQVER	S(0.971)PPS(0.029)PVER	S(15.24)PPS(-15.24)PVER
UID16157	6913	Q02952;Q02952-3;Q02952-2	Q02952	S	651	A-kinase anchor protein 12	AKAP12	-0.270591	NaN	___2	0.990492	20.0707	4.20656e-23	144.27	138.44	144.27	7.01212	DKVKSATLSSTESTASEMQEEMKGSVEEPKP	SATLSS(0.001)T(0.005)ES(0.951)T(0.052)AS(0.99)EMQEEMK	S(-70.69)AT(-55.29)LS(-37.91)S(-28.73)T(-22.76)ES(13.44)T(-13.44)AS(20.07)EMQEEMK
UID4941	6887	Q02952;Q02952-3;Q02952-2	Q02952	S	612	A-kinase anchor protein 12	AKAP12	0.31034	0.0865073	___1	1	51.4954	9.1643e-09	138.97	118.85	51.495	8.1112	TSDGEKKREGVTPWASFKKMVTPKKRVRRPS	REGVT(1)PWAS(1)FK	REGVT(51.5)PWAS(51.5)FK
UID4955	6908	Q02952;Q02952-3;Q02952-2	Q02952	S	627	A-kinase anchor protein 12	AKAP12	1.87326	0.734443	___1	1	49.7684	8.37148e-30	176.11	145.17	49.768	7.64958	SFKKMVTPKKRVRRPSESDKEDELDKVKSAT	RPS(1)ES(1)DKEDELDK	RPS(49.77)ES(49.77)DKEDELDK
UID4943	6889	Q02952;Q02952-3;Q02952-2	Q02952	S	732	A-kinase anchor protein 12	AKAP12	NaN	NaN	___1	0.758247	9.28336	1.46383e-12	67.034	66.48	64.221	7.21307	AGKDKETGTDGILAGSQEHDPGQGSSSPEQA	ET(0.007)GT(0.021)DGILAGS(0.758)QEHDPGQGS(0.089)S(0.089)S(0.032)PEQAGS(0.002)PT(0.001)EGEGVSTWESFKR	ET(-20.17)GT(-15.62)DGILAGS(9.28)QEHDPGQGS(-9.28)S(-9.28)S(-13.76)PEQAGS(-25.8)PT(-29.78)EGEGVS(-40.77)T(-44.07)WES(-49.73)FKR
UID4952	6903	Q02952;Q02952-3;Q02952-2	Q02952	S	381	A-kinase anchor protein 12	AKAP12	NaN	1.10793	___1	0.999987	48.7863	3.99828e-14	100.76	100.76	94.275	7.65299	HEPRLSAEYEKVELPSEEQVSGSQGPSEEKP	VELPS(1)EEQVS(0.082)GS(0.901)QGPS(0.016)EEK	VELPS(48.79)EEQVS(-10.4)GS(10.4)QGPS(-17.38)EEK
UID4962	6917	Q02952;Q02952-3;Q02952-2	Q02952	S	505	A-kinase anchor protein 12	AKAP12	NaN	0.419198	___1	0.954503	13.2179	6.95526e-27	144.26	144.26	144.26	6.66601	SKPPEGVVSEVEMLSSQERMKVQGSPLKKLF	VLSKPPEGVVSEVEMLS(0.045)S(0.955)QER	VLS(-130.15)KPPEGVVS(-105.9)EVEMLS(-13.22)S(13.22)QER
UID4944	6893	Q02952;Q02952-3;Q02952-2	Q02952	S	1390	A-kinase anchor protein 12	AKAP12	NaN	0.314123	___1	0.843945	7.45494	1.71437e-19	132.84	126.85	132.84	7.13697	LQTVNVPIIDGAKEVSSLEGSPPPCLGQEEA	EVS(0.844)S(0.152)LEGS(0.004)PPPCLGQEEAVCTK	EVS(7.45)S(-7.45)LEGS(-22.82)PPPCLGQEEAVCT(-113.72)K
UID16152	6905	Q02952;Q02952-3;Q02952-2	Q02952	S	388	A-kinase anchor protein 12	AKAP12	NaN	NaN	___2	0.927569	12.0718	4.286e-08	94.275	94.275	85.062	7.15585	EYEKVELPSEEQVSGSQGPSEEKPAPLATEV	VELPSEEQVS(0.058)GS(0.928)QGPS(0.015)EEK	VELPS(-57.5)EEQVS(-12.07)GS(12.07)QGPS(-17.95)EEK
UID16151	6903	Q02952;Q02952-3;Q02952-2	Q02952	S	381	A-kinase anchor protein 12	AKAP12	NaN	NaN	___2	0.999987	48.7863	3.99828e-14	100.76	100.76	94.275	7.65299	HEPRLSAEYEKVELPSEEQVSGSQGPSEEKP	VELPS(1)EEQVS(0.082)GS(0.901)QGPS(0.016)EEK	VELPS(48.79)EEQVS(-10.4)GS(10.4)QGPS(-17.38)EEK
UID16150	6902	Q02952;Q02952-3;Q02952-2	Q02952	S	371	A-kinase anchor protein 12	AKAP12	NaN	NaN	___2	0.999978	46.6156	9.98938e-31	148.12	148.12	142.68	8.07379	AHPQEPAESAHEPRLSAEYEKVELPSEEQVS	LTASEQAHPQEPAESAHEPRLS(1)AEYEK	LT(-116)AS(-106.97)EQAHPQEPAES(-46.62)AHEPRLS(46.62)AEY(-61.87)EK
UID4948	6899	Q02952;Q02952-3;Q02952-2	Q02952	S	557	A-kinase anchor protein 12	AKAP12	NaN	NaN	___1	0.98494	18.2172	6.43895e-09	73.773	69.535	56.57	6.84147	EESGEHTQVPADSPDSQEEQKGESSASSPEE	GGGDEESGEHTQVPADS(0.015)PDS(0.985)QEEQK	GGGDEES(-39.69)GEHT(-39.69)QVPADS(-18.22)PDS(18.22)QEEQK
UID16156	6912	Q02952;Q02952-3;Q02952-2	Q02952	S	648	A-kinase anchor protein 12	AKAP12	NaN	NaN	___2	0.950716	13.4361	4.20656e-23	144.27	138.44	144.27	6.72756	DELDKVKSATLSSTESTASEMQEEMKGSVEE	SATLSS(0.001)T(0.005)ES(0.951)T(0.052)AS(0.99)EMQEEMK	S(-70.69)AT(-55.29)LS(-37.91)S(-28.73)T(-22.76)ES(13.44)T(-13.44)AS(20.07)EMQEEMK
UID4953	6905	Q02952;Q02952-3;Q02952-2	Q02952	S	388	A-kinase anchor protein 12	AKAP12	NaN	NaN	___1	0.927569	12.0718	4.286e-08	94.275	94.275	85.062	7.15585	EYEKVELPSEEQVSGSQGPSEEKPAPLATEV	VELPSEEQVS(0.058)GS(0.928)QGPS(0.015)EEK	VELPS(-57.5)EEQVS(-12.07)GS(12.07)QGPS(-17.95)EEK
UID16153	6907	Q02952;Q02952-3;Q02952-2	Q02952	S	364	A-kinase anchor protein 12	AKAP12	NaN	NaN	___2	0.998597	29.7659	4.19074e-06	55.9	51.205	55.9	6.37049	KLTASEQAHPQEPAESAHEPRLSAEYEKVEL	LTAS(0.001)EQAHPQEPAES(0.999)AHEPRLS(1)AEYEK	LT(-37.02)AS(-29.77)EQAHPQEPAES(29.77)AHEPRLS(35.54)AEY(-35.54)EK
UID4946	6897	Q02952;Q02952-3;Q02952-2	Q02952	S	566	A-kinase anchor protein 12	AKAP12	NaN	NaN	___1	0.77265	5.69317	0.00149466	48.077	46.514	48.077	6.28212	PADSPDSQEEQKGESSASSPEEPEEITCLEK	GES(0.208)S(0.773)AS(0.016)S(0.003)PEEPEEITCLEK	GES(-5.69)S(5.69)AS(-16.72)S(-24.78)PEEPEEIT(-42.95)CLEK
UID16154	6908	Q02952;Q02952-3;Q02952-2	Q02952	S	627	A-kinase anchor protein 12	AKAP12	NaN	NaN	___2	1	49.7684	8.37148e-30	176.11	145.17	49.768	7.64958	SFKKMVTPKKRVRRPSESDKEDELDKVKSAT	RPS(1)ES(1)DKEDELDK	RPS(49.77)ES(49.77)DKEDELDK
UID16155	6909	Q02952;Q02952-3;Q02952-2	Q02952	S	629	A-kinase anchor protein 12	AKAP12	NaN	NaN	___2	1	49.7684	3.40422e-05	82.877	82.877	49.768	6.99018	KKMVTPKKRVRRPSESDKEDELDKVKSATLS	RPS(1)ES(1)DKEDELDK	RPS(49.77)ES(49.77)DKEDELDK
UID4947	6898	Q02952;Q02952-3;Q02952-2	Q02952	S	544	A-kinase anchor protein 12	AKAP12	NaN	NaN	___1	0.997432	25.8938	9.97095e-13	96.158	96.158	96.158	7.24067	SGKKQKGKRGGGDEESGEHTQVPADSPDSQE	RGGGDEES(0.997)GEHT(0.003)QVPADSPDSQEEQK	RGGGDEES(25.89)GEHT(-25.89)QVPADS(-69.95)PDS(-81.05)QEEQK
UID4942	6888	Q02952;Q02952-3;Q02952-2	Q02952	S	248	A-kinase anchor protein 12	AKAP12	NaN	NaN	___1	0.999936	41.9838	1.04426e-12	89.973	89.973	89.973	6.95063	KQSTEKPEETLKREQSHAEISPPAESGQAVE	EQS(1)HAEISPPAESGQAVEECKEEGEEK	EQS(41.98)HAEIS(-41.98)PPAES(-63.29)GQAVEECKEEGEEK
UID5190	7210	Q12802;Q12802-2;Q12802-4;H0YMW2	Q12802	S	983	A-kinase anchor protein 13	AKAP13	0.685267	0.433799	___1	0.984186	19.0214	3.58233e-14	131.31	118.64	89.859	7.09142	ISADCAKDKALQLSNSPGASSAFLKAETEHN	ALQLS(0.012)NS(0.984)PGAS(0.003)S(0.001)AFLK	ALQLS(-19.02)NS(19.02)PGAS(-25.61)S(-31.01)AFLK
UID5211	7239	Q12802;Q12802-2;Q12802-4;H0YMW2;H0YLH1	Q12802	S	1647	A-kinase anchor protein 13	AKAP13	-0.135174	0.0622338	___1	0.999817	37.5586	2.75142e-24	152.96	143.33	100.7	7.06707	HPFSGEERVDSLVSLSEEDLESDQREHRMFD	VDSLVS(1)LS(1)EEDLESDQREHR	VDS(-34.34)LVS(34.34)LS(37.56)EEDLES(-37.56)DQREHR
UID16402	7228	Q12802;Q12802-2;Q12802-4;H0YMW2;H0YLH1	Q12802	S	1559	A-kinase anchor protein 13	AKAP13	-0.100546	0.0354905	___2	0.998429	28.0303	3.01692e-13	135.38	135.38	93.115	8.26597	VPANCSVLRSSMRSLSPFRRHSWGPGKNAAS	S(0.002)LS(0.998)PFRRHS(1)WGPGK	S(-28.03)LS(28.03)PFRRHS(46.03)WGPGK
UID5193	7216	Q12802;Q12802-2;Q12802-4;A8MYJ1	Q12802	S	1929	A-kinase anchor protein 13	AKAP13	-0.0873195	0.119479	___1	0.992071	21.0177	4.92642e-60	233.65	233.65	212.03	8.94983	GNDENMSNTWKFLSHSTDSLNKISKVNESTE	FLSHS(0.992)T(0.008)DSLNK	FLS(-40.92)HS(21.02)T(-21.02)DS(-64.34)LNK
UID5202	7227	Q12802;Q12802-2;Q12802-4;A8MYJ1	Q12802	S	2728	A-kinase anchor protein 13	AKAP13	-0.0858794	NaN	___1	0.989458	19.7272	1.0647e-10	135.09	127.22	86.016	6.40932	PSIAKSGSLDSELSVSPKRNSISRTHKDKGP	SGSLDSELS(0.011)VS(0.989)PK	S(-81.34)GS(-78.95)LDS(-52.47)ELS(-19.73)VS(19.73)PK
UID5192	7212	Q12802;Q12802-2;Q12802-4;H0YMW2;H0YLH1	Q12802	S	1507	A-kinase anchor protein 13	AKAP13	-0.0661555	0.00859515	___1	1	77.701	9.59684e-17	137.62	128.15	137.62	6.6112	SLSQILKPNRSRDRQSLDGFYSHGMGAEGRE	DRQS(1)LDGFYSHGMGAEGR	DRQS(77.7)LDGFY(-83.11)S(-77.7)HGMGAEGR
UID5200	7225	Q12802;Q12802-2;Q12802-4;A8MYJ1	Q12802	S	1876	A-kinase anchor protein 13	AKAP13	-0.059931	0.180152	___1	1	81.302	1.15131e-11	120.23	114.27	96.848	7.34924	VIMRNKPSQPKERPRSAVLLVDETATTPIFA	S(1)AVLLVDETATTPIFANRR	S(81.3)AVLLVDET(-81.3)AT(-88.5)T(-88.5)PIFANRR
UID5201	7226	Q12802;Q12802-2;Q12802-4;H0YMW2;H0YLH1	Q12802	S	1602	A-kinase anchor protein 13	AKAP13	-0.0317102	0.0819191	___1	0.999019	30.1187	2.94289e-25	109.14	106.66	87.592	7.6869	LGDVVRRPPIHRRSFSLEGLTGGAGVGNKPS	S(0.001)FS(0.999)LEGLTGGAGVGNKPSSSLEVSSANAEELRHPFSGEER	S(-30.12)FS(30.12)LEGLT(-50.73)GGAGVGNKPS(-67.78)S(-67.78)S(-67.78)LEVS(-78.02)S(-78.02)ANAEELRHPFS(-83.51)GEER
UID5197	7221	Q12802;Q12802-2;Q12802-4;A8MYJ1	Q12802	S	1857	A-kinase anchor protein 13	AKAP13	0.0238941	0.603029	___1	0.815585	6.74544	5.64133e-05	75.334	75.334	74.325	6.95737	KMKQPKGSLQAHDTSSLPTVIMRNKPSQPKE	GS(0.002)LQAHDT(0.009)S(0.173)S(0.816)LPTVIMR	GS(-25.14)LQAHDT(-19.47)S(-6.75)S(6.75)LPT(-37.55)VIMR
UID16404	7232	Q12802;Q12802-2;Q12802-4;A8MYJ1	Q12802	S	2566	A-kinase anchor protein 13	AKAP13	0.037312	-0.0531114	___2	0.860185	7.24438	7.90825e-05	68.639	63.584	52.862	7.0154	LVLSERALTRSLSRPSSLIEQEKQRSLEKQR	S(0.005)LS(0.274)RPS(0.86)S(0.86)LIEQEK	S(-26.02)LS(-7.24)RPS(7.24)S(7.24)LIEQEK
UID16405	7233	Q12802;Q12802-2;Q12802-4;A8MYJ1	Q12802	S	2567	A-kinase anchor protein 13	AKAP13	0.037312	-0.0531114	___2	0.860185	7.24438	7.90825e-05	68.639	63.584	52.862	7.0154	VLSERALTRSLSRPSSLIEQEKQRSLEKQRQ	S(0.005)LS(0.274)RPS(0.86)S(0.86)LIEQEK	S(-26.02)LS(-7.24)RPS(7.24)S(7.24)LIEQEK
UID5208	7236	Q12802;Q12802-2;Q12802-4;A8MYJ1	Q12802	S	1906	A-kinase anchor protein 13	AKAP13	0.0461418	-0.340391	___1	0.969364	15.0027	3.58692e-13	117.21	112.08	117.21	7.3072	ANRRSQQSVSLSKSVSIQNITGVGNDENMSN	S(0.031)VS(0.969)IQNITGVGNDENMSNTWK	S(-15)VS(15)IQNIT(-63.58)GVGNDENMS(-112.68)NT(-114.58)WK
UID10588	15323	Q12802;Q12802-2;Q12802-4;H0YMW2	Q12802	T	953	A-kinase anchor protein 13	AKAP13	0.0820213	0.234499	___1	0.99727	29.3533	2.8637e-14	101.66	94.918	70.217	7.34171	KENALSSGTLQEEQRTPPPGQDTQQFHEKSI	ENALS(0.001)S(0.001)GT(0.001)LQEEQRT(0.997)PPPGQDT(0.001)QQFHEK	ENALS(-32.79)S(-32.79)GT(-32.79)LQEEQRT(29.35)PPPGQDT(-29.35)QQFHEK
UID5194	7217	Q12802;Q12802-2;Q12802-4;A8MYJ1	Q12802	S	1932	A-kinase anchor protein 13	AKAP13	0.172872	0.337685	___1	0.999998	56.5766	4.92642e-60	233.65	233.65	231.59	8.83173	ENMSNTWKFLSHSTDSLNKISKVNESTESLT	FLSHS(0.979)T(0.021)DS(1)LNKISK	FLS(-54.72)HS(16.69)T(-16.69)DS(56.58)LNKIS(-114.48)K
UID16397	7223	Q12802;Q12802-2;Q12802-4;H0YMW2;H0YLH1	Q12802	S	1489	A-kinase anchor protein 13	AKAP13	0.208642	0.247252	___2	0.982195	17.8162	1.56926e-11	111.84	111.84	111.84	6.39672	STDDTASLDRHSSHGSDVSLSQILKPNRSRD	HS(0.002)S(0.016)HGS(0.982)DVS(0.999)LS(0.001)QILKPNR	HS(-28.01)S(-17.82)HGS(17.82)DVS(31.02)LS(-31.02)QILKPNR
UID16398	7224	Q12802;Q12802-2;Q12802-4;H0YMW2;H0YLH1	Q12802	S	1492	A-kinase anchor protein 13	AKAP13	0.208642	0.247252	___2	0.999151	31.022	1.56926e-11	111.84	111.84	111.84	6.39672	DTASLDRHSSHGSDVSLSQILKPNRSRDRQS	HS(0.002)S(0.016)HGS(0.982)DVS(0.999)LS(0.001)QILKPNR	HS(-28.01)S(-17.82)HGS(17.82)DVS(31.02)LS(-31.02)QILKPNR
UID16393	7217	Q12802;Q12802-2;Q12802-4;A8MYJ1	Q12802	S	1932	A-kinase anchor protein 13	AKAP13	0.223052	0.120075	___2	0.999998	56.5766	4.92642e-60	233.65	233.65	231.59	8.83173	ENMSNTWKFLSHSTDSLNKISKVNESTESLT	FLSHS(0.979)T(0.021)DS(1)LNKISK	FLS(-54.72)HS(16.69)T(-16.69)DS(56.58)LNKIS(-114.48)K
UID16392	7216	Q12802;Q12802-2;Q12802-4;A8MYJ1	Q12802	S	1929	A-kinase anchor protein 13	AKAP13	0.252537	0.126218	___2	0.992071	21.0177	4.92642e-60	233.65	233.65	212.03	8.94983	GNDENMSNTWKFLSHSTDSLNKISKVNESTE	FLSHS(0.992)T(0.008)DSLNK	FLS(-40.92)HS(21.02)T(-21.02)DS(-64.34)LNK
UID16409	7238	Q12802;Q12802-2;Q12802-4;H0YMW2;H0YLH1	Q12802	S	1645	A-kinase anchor protein 13	AKAP13	0.262313	-0.915712	___2	0.999628	34.3368	1.85198e-17	125.83	120.13	100.7	7.48062	LRHPFSGEERVDSLVSLSEEDLESDQREHRM	VDSLVS(1)LS(1)EEDLESDQREHR	VDS(-34.34)LVS(34.34)LS(37.56)EEDLES(-37.56)DQREHR
UID16408	7237	Q12802;Q12802-2;Q12802-4;H0YMW2;H0YLH1	Q12802	S	1642	A-kinase anchor protein 13	AKAP13	0.262313	-0.221073	___2	1	80.793	1.85198e-17	125.83	120.13	125.83	7.38443	AEELRHPFSGEERVDSLVSLSEEDLESDQRE	VDS(1)LVS(0.999)LS(0.001)EEDLESDQREHR	VDS(80.79)LVS(28.78)LS(-28.78)EEDLES(-58.34)DQREHR
UID5207	7234	Q12802;Q12802-2;Q12802-4;A8MYJ1	Q12802	S	1895	A-kinase anchor protein 13	AKAP13	0.277271	0.132404	___1	0.999982	47.7574	0.00227223	80.69	68.422	80.69	6.7227	LVDETATTPIFANRRSQQSVSLSKSVSIQNI	S(1)QQSVSLSK	S(47.76)QQS(-47.76)VS(-59.14)LS(-73.67)K
UID5191	7211	Q12802;Q12802-2;Q12802-4;A8MYJ1	Q12802	S	2398	A-kinase anchor protein 13	AKAP13	NaN	NaN	___1	0.755898	5.69101	0.000381353	52.185	48.207	52.185	6.41041	FRDMAECSTPLPEDCSPTHSPRVLFRSNTEE	DMAECS(0.004)T(0.017)PLPEDCS(0.756)PT(0.204)HS(0.019)PR	DMAECS(-22.58)T(-16.56)PLPEDCS(5.69)PT(-5.69)HS(-15.91)PR
UID16410	7239	Q12802;Q12802-2;Q12802-4;H0YMW2;H0YLH1	Q12802	S	1647	A-kinase anchor protein 13	AKAP13	NaN	-1.61032	___2	0.999817	37.5586	2.75142e-24	152.96	143.33	100.7	7.06707	HPFSGEERVDSLVSLSEEDLESDQREHRMFD	VDSLVS(1)LS(1)EEDLESDQREHR	VDS(-34.34)LVS(34.34)LS(37.56)EEDLES(-37.56)DQREHR
UID5195	7218	Q12802;Q12802-2;Q12802-4;H0YMW2	Q12802	S	649	A-kinase anchor protein 13	AKAP13	NaN	NaN	___1	0.798006	5.98601	1.25401e-22	118.22	118.22	56.817	6.3941	NSETNSSHAQSQKGKSSPICSTTGDDKLCAD	GKS(0.798)S(0.201)PICSTTGDDK	GKS(5.99)S(-5.99)PICS(-33.18)T(-33.18)T(-37.88)GDDK
UID5196	7219	Q12802;Q12802-2;Q12802-4;H0YMW2	Q12802	S	650	A-kinase anchor protein 13	AKAP13	NaN	NaN	___1	0.933502	11.4952	1.25401e-22	118.22	118.22	76.761	7.20101	SETNSSHAQSQKGKSSPICSTTGDDKLCADS	GKS(0.066)S(0.934)PICSTTGDDK	GKS(-11.5)S(11.5)PICS(-35.96)T(-40.89)T(-45.65)GDDK
UID4907	6847	Q02040	Q02040	S	537	A-kinase anchor protein 17A	AKAP17A	0.274292	0.206862	___1	1	100.727	1.28429e-05	113.76	106.83	100.73	7.95224	CKEVQSSCRVVPEDGSPEKRCPGGVLSCIPD	VVPEDGS(1)PEKR	VVPEDGS(100.73)PEKR
UID11115	16427	Q9Y2D5-4;Q9Y2D5-6;Q9Y2D5-5;Q9Y2D5-7;Q9Y2D5;C9JVY5	Q9Y2D5-4	T	403	A-kinase anchor protein 2	AKAP2	-0.954473	NaN	___1	0.94112	12.0369	3.17829e-06	107.46	100.4	107.46	6.73116	TSSRCSSRDGEFTLTTLKKEAKFELRAFHED	DGEFTLT(0.059)T(0.941)LKK	DGEFT(-58.93)LT(-12.04)T(12.04)LKK
UID9659	13452	Q9Y2D5-4;Q9Y2D5-6;Q9Y2D5-5;Q9Y2D5-7;Q9Y2D5	Q9Y2D5-4	S	979	A-kinase anchor protein 2	AKAP2	1.20883	0.899211	___1	0.999999	59.8806	1.51428e-25	210.4	131.17	188.59	8.75359	EEELKRQRQVLQSTQSPRTKNAPSLPSRTCY	QRQVLQSTQS(1)PR	QRQVLQS(-72.01)T(-59.88)QS(59.88)PR
UID9656	13448	Q9Y2D5-4;Q9Y2D5-6;Q9Y2D5-5;Q9Y2D5-7;Q9Y2D5	Q9Y2D5-4	S	987	A-kinase anchor protein 2	AKAP2	-0.94675	-1.0446	___1	0.997749	26.4657	0.0043025	85.533	13.92	85.533	6.60154	QVLQSTQSPRTKNAPSLPSRTCYKTAPGKIE	NAPS(0.998)LPS(0.002)R	NAPS(26.47)LPS(-26.47)R
UID20852	13441	Q9Y2D5-4;Q9Y2D5-6;Q9Y2D5-5;Q9Y2D5-7;Q9Y2D5;C9JVY5	Q9Y2D5-4	S	383	A-kinase anchor protein 2	AKAP2	0.482125	NaN	___2	0.981206	18.1946	3.99079e-41	187.04	187.04	176.1	8.93377	SQPRDALGDSLQVPVSPSSTTSSRCSSRDGE	DALGDSLQVPVS(0.981)PS(0.015)S(0.003)TTSSR	DALGDS(-68.35)LQVPVS(18.19)PS(-18.19)S(-25.04)T(-33.78)T(-40.48)S(-38.58)S(-36.64)R
UID9653	13441	Q9Y2D5-4;Q9Y2D5-6;Q9Y2D5-5;Q9Y2D5-7;Q9Y2D5;C9JVY5	Q9Y2D5-4	S	383	A-kinase anchor protein 2	AKAP2	0.539729	0.437545	___1	0.981206	18.1946	3.99079e-41	187.04	187.04	176.1	8.93377	SQPRDALGDSLQVPVSPSSTTSSRCSSRDGE	DALGDSLQVPVS(0.981)PS(0.015)S(0.003)TTSSR	DALGDS(-68.35)LQVPVS(18.19)PS(-18.19)S(-25.04)T(-33.78)T(-40.48)S(-38.58)S(-36.64)R
UID9658	13451	Q9Y2D5-4;Q9Y2D5-6;Q9Y2D5-5;Q9Y2D5-7;Q9Y2D5;C9JVY5	Q9Y2D5-4	S	352	A-kinase anchor protein 2	AKAP2	0.0926134	0.0688919	___1	0.801827	6.07297	3.44027e-09	96.052	89.778	96.052	6.99585	TASRQAPPHIELSNSSPDPMAEAERTNGHSP	QAPPHIELSNS(0.198)S(0.802)PDPMAEAER	QAPPHIELS(-38.31)NS(-6.07)S(6.07)PDPMAEAER
UID9655	13447	Q9Y2D5-4;Q9Y2D5-6;Q9Y2D5-5;Q9Y2D5-7;Q9Y2D5;C9JVY5	Q9Y2D5-4	S	624	A-kinase anchor protein 2	AKAP2	0.27262	0.065008	___1	1	79.4202	2.82017e-98	255.99	238.27	154.33	8.89506	GPPEDSGASAAKGQKSPGALETPSAAGSQGN	S(1)PGALETPSAAGSQGNTASQGK	S(79.42)PGALET(-79.42)PS(-115.34)AAGS(-136.7)QGNT(-142.49)AS(-147.96)QGK
UID9661	13454	Q9Y2D5-4;Q9Y2D5-6;Q9Y2D5-5;Q9Y2D5-7;Q9Y2D5;C9JVY5	Q9Y2D5-4	S	951	A-kinase anchor protein 2	AKAP2	0.371838	0.261137	___1	0.999978	46.5738	8.79269e-09	148.13	133.34	148.13	7.71679	MVGPFKLRSRKQRTLSMIEEEIRAAQEREEE	TLS(1)MIEEEIR	T(-46.57)LS(46.57)MIEEEIR
UID9654	13444	Q9Y2D5-4;Q9Y2D5-6;Q9Y2D5-5;Q9Y2D5-7;Q9Y2D5;C9JVY5	Q9Y2D5-4	S	390	A-kinase anchor protein 2	AKAP2	0.590434	NaN	___1	0.807748	8.08601	0.000218888	88.565	68.91	68.411	6.43396	GDSLQVPVSPSSTTSSRCSSRDGEFTLTTLK	DALGDSLQVPVS(0.126)PS(0.014)S(0.004)T(0.014)T(0.014)S(0.02)S(0.808)R	DALGDS(-60.09)LQVPVS(-8.09)PS(-17.5)S(-23.34)T(-17.5)T(-17.5)S(-16.09)S(8.09)R
UID9660	13453	Q9Y2D5-4;Q9Y2D5-6;Q9Y2D5-5;Q9Y2D5-7;C9JVY5	Q9Y2D5-4	S	226	A-kinase anchor protein 2	AKAP2	NaN	NaN	___1	0.85576	8.18133	1.92469e-10	102.21	102.21	102.21	7.02119	DNYSATLLEPAASSLSPDHKNMEIEVSVAEC	SEGDNYSATLLEPAAS(0.014)S(0.13)LS(0.856)PDHK	S(-94.85)EGDNY(-86.67)S(-71.51)AT(-71.81)LLEPAAS(-17.81)S(-8.18)LS(8.18)PDHK
UID9657	13449	Q9Y2D5-4;Q9Y2D5-6;Q9Y2D5-5;Q9Y2D5-7;Q9Y2D5;C9JVY5	Q9Y2D5-4	S	606	A-kinase anchor protein 2	AKAP2	NaN	NaN	___1	0.999275	31.8552	1.41885e-14	117.04	109.01	117.04	6.89533	GSVNSDKPLTNPRPPSVGGPPEDSGASAAKG	PLTNPRPPS(0.999)VGGPPEDS(0.001)GASAAK	PLT(-49.13)NPRPPS(31.86)VGGPPEDS(-31.86)GAS(-42.14)AAK
UID4070	5718	P24588	P24588	S	178	A-kinase anchor protein 5	AKAP5	2.01418	1.09305	___1	0.909238	10.0078	9.6416e-09	107.09	107.09	107.09	6.50834	IQTQTPLNDQATKAKSTQDLSEGISRKDGDE	AKS(0.909)T(0.091)QDLSEGISRK	AKS(10.01)T(-10.01)QDLS(-60)EGIS(-97.44)RK
UID3121	4464	O43823;M0QYL4	O43823	S	328	A-kinase anchor protein 8	AKAP8	0.0851526	-0.108223	___1	1	86.5432	1.25655e-21	149.53	145.55	86.543	6.96167	EPDTKLARVDSEGDFSENDDAAGDFRSGDEE	LARVDS(1)EGDFS(1)ENDDAAGDFR	LARVDS(86.54)EGDFS(86.54)ENDDAAGDFR
UID14319	4463	O43823;M0QYL4	O43823	S	323	A-kinase anchor protein 8	AKAP8	0.0928839	-0.42417	___2	1	86.5432	2.2066e-09	86.543	86.543	86.543	6.52503	FQLYEEPDTKLARVDSEGDFSENDDAAGDFR	LARVDS(1)EGDFS(1)ENDDAAGDFR	LARVDS(86.54)EGDFS(86.54)ENDDAAGDFR
UID14320	4464	O43823;M0QYL4	O43823	S	328	A-kinase anchor protein 8	AKAP8	0.0928839	-0.42417	___2	1	86.5432	1.25655e-21	149.53	145.55	86.543	6.96167	EPDTKLARVDSEGDFSENDDAAGDFRSGDEE	LARVDS(1)EGDFS(1)ENDDAAGDFR	LARVDS(86.54)EGDFS(86.54)ENDDAAGDFR
UID3119	4462	O43823;M0QYL4	O43823	S	104	A-kinase anchor protein 8	AKAP8	0.871292	0.692455	___1	1	73.2332	0.00836663	97.965	23.046	73.233	7.17745	SDSLIAKINQRLDMMSKEGGRGGSGGGGEGI	INQRLDMMS(1)K	INQRLDMMS(73.23)K
UID8225	11482	Q99996;Q99996-5;Q99996-3;Q99996-2;Q99996-6;Q99996-4	Q99996	S	1566	A-kinase anchor protein 9	AKAP9	0.468427	0.0982585	___1	0.999267	31.6722	0.0133341	53.869	31.181	53.869	7.46001	PESKDCVLTISEEMFSKDKTFIVRQSIHDEI	DCVLTIS(0.001)EEMFS(0.999)KDK	DCVLT(-42.76)IS(-31.67)EEMFS(31.67)KDK
UID15409	5893	P31749;B7Z5R1;G3V3K5	P31749	S	126	RAC-alpha serine/threonine-protein kinase	AKT1	-0.00248359	-0.101516	___2	0.971533	15.7168	9.19483e-14	116.38	112.57	41.65	7.10192	KKQEEEEMDFRSGSPSDNSGAEEMEVSLAKP	S(0.444)GS(0.573)PS(0.972)DNS(0.739)GAEEMEVS(0.273)LAKPK	S(-1.19)GS(1.19)PS(15.72)DNS(4.54)GAEEMEVS(-4.54)LAKPK
UID26608	5893	P31749;B7Z5R1;G3V3K5	P31749	S	126	RAC-alpha serine/threonine-protein kinase	AKT1	0.0280033	NaN	___3	0.971533	15.7168	9.19483e-14	116.38	112.57	41.65	7.10192	KKQEEEEMDFRSGSPSDNSGAEEMEVSLAKP	S(0.444)GS(0.573)PS(0.972)DNS(0.739)GAEEMEVS(0.273)LAKPK	S(-1.19)GS(1.19)PS(15.72)DNS(4.54)GAEEMEVS(-4.54)LAKPK
UID4210	5893	P31749;B7Z5R1;G3V3K5	P31749	S	126	RAC-alpha serine/threonine-protein kinase	AKT1	0.0968015	NaN	___1	0.971533	15.7168	9.19483e-14	116.38	112.57	41.65	7.10192	KKQEEEEMDFRSGSPSDNSGAEEMEVSLAKP	S(0.444)GS(0.573)PS(0.972)DNS(0.739)GAEEMEVS(0.273)LAKPK	S(-1.19)GS(1.19)PS(15.72)DNS(4.54)GAEEMEVS(-4.54)LAKPK
UID10441	15030	P31749;B7Z5R1;G3V2I6	P31749	T	479	RAC-alpha serine/threonine-protein kinase	AKT1	1.08004	0.637513	___1	0.783564	6.4111	0.000788614	58.98	56.222	58.98	5.91887	ERRPHFPQFSYSASGTA______________	RPHFPQFS(0.001)Y(0.017)S(0.02)AS(0.179)GT(0.784)A	RPHFPQFS(-31.27)Y(-16.66)S(-15.95)AS(-6.41)GT(6.41)A
UID15412	5896	P31749;B7Z5R1;G3V2I6	P31749	S	477	RAC-alpha serine/threonine-protein kinase	AKT1	NaN	0.84957	___2	0.961867	16.9726	0.0002545	92.474	89.979	54.857	6.57176	DSERRPHFPQFSYSASGTA____________	RPHFPQFS(0.824)Y(0.004)S(0.187)AS(0.962)GT(0.024)A	RPHFPQFS(6.8)Y(-26.5)S(-6.8)AS(16.97)GT(-16.97)A
UID18995	10890	Q96B36;J3KPM3;H9KV91	Q96B36	S	92	Proline-rich AKT1 substrate 1	AKT1S1	NaN	0.437447	___2	0.874583	8.9134	1.97088e-09	67.345	67.345	67.345	8.20121	PPAPPPAPQPPSPTPSPPRPTLAREDNEEDE	AATAARPPAPPPAPQPPS(0.966)PT(0.142)PS(0.875)PPRPT(0.017)LAR	AAT(-53.84)AARPPAPPPAPQPPS(14.11)PT(-8.91)PS(8.91)PPRPT(-17.16)LAR
UID18994	10889	Q96B36;J3KPM3;H9KV91	Q96B36	S	88	Proline-rich AKT1 substrate 1	AKT1S1	NaN	0.437447	___2	0.966196	14.1145	1.97088e-09	67.345	67.345	67.345	8.20121	TAARPPAPPPAPQPPSPTPSPPRPTLAREDN	AATAARPPAPPPAPQPPS(0.966)PT(0.142)PS(0.875)PPRPT(0.017)LAR	AAT(-53.84)AARPPAPPPAPQPPS(14.11)PT(-8.91)PS(8.91)PPRPT(-17.16)LAR
UID9643	13429	Q9Y243	Q9Y243	S	472	RAC-gamma serine/threonine-protein kinase	AKT3	0.198997	0.211147	___1	0.999874	38.8311	2.04311e-18	142.23	142.23	142.23	7.43788	MDCMDNERRPHFPQFSYSASGRE________	RPHFPQFS(1)YS(0.037)AS(0.963)GRE	RPHFPQFS(38.83)Y(-74.06)S(-14.19)AS(14.19)GRE
UID20842	13429	Q9Y243	Q9Y243	S	472	RAC-gamma serine/threonine-protein kinase	AKT3	1.26616	0.458247	___2	0.999874	38.8311	2.04311e-18	142.23	142.23	142.23	7.43788	MDCMDNERRPHFPQFSYSASGRE________	RPHFPQFS(1)YS(0.037)AS(0.963)GRE	RPHFPQFS(38.83)Y(-74.06)S(-14.19)AS(14.19)GRE
UID20843	13430	Q9Y243	Q9Y243	S	476	RAC-gamma serine/threonine-protein kinase	AKT3	1.26616	0.458247	___2	0.974907	15.8937	2.04311e-18	142.23	142.23	102.43	7.41872	DNERRPHFPQFSYSASGRE____________	RPHFPQFS(1)YS(0.025)AS(0.975)GRE	RPHFPQFS(35.8)Y(-54.75)S(-15.89)AS(15.89)GRE
UID3648	5172	P04075;J3KPS3;H3BQN4;H3BPS8;H3BUH7	P04075	S	39	Fructose-bisphosphate aldolase A;Fructose-bisphosphate aldolase	ALDOA	-0.141796	-0.247563	___1	0.998844	29.5168	1.8387e-25	176.69	159.12	176.69	7.3014	VAPGKGILAADESTGSIAKRLQSIGTENTEE	GILAADEST(0.001)GS(0.999)IAKR	GILAADES(-44.04)T(-29.52)GS(29.52)IAKR
UID3647	5171	P04075;J3KPS3;H3BQN4;H3BPS8;H3BUH7	P04075	S	36	Fructose-bisphosphate aldolase A;Fructose-bisphosphate aldolase	ALDOA	NaN	-0.409147	___1	0.88799	9.25952	2.31313e-15	135.23	109.79	135.23	7.4939	HRIVAPGKGILAADESTGSIAKRLQSIGTEN	GILAADES(0.888)T(0.105)GS(0.007)IAK	GILAADES(9.26)T(-9.26)GS(-21.22)IAK
UID7718	10785	Q92685;H7C0X4;F8WF93;H7BZZ2;F8WE30	Q92685	S	13	Dol-P-Man:Man(5)GlcNAc(2)-PP-Dol alpha-1,3-mannosyltransferase	ALG3	-0.951457	-0.532666	___1	0.994035	22.218	1.54759e-14	157.23	145.55	143.64	7.55729	___MAAGLRKRGRSGSAAQAEGLCKQWLQRA	S(0.006)GS(0.994)AAQAEGLCK	S(-22.22)GS(22.22)AAQAEGLCK
UID6617	9228	Q6P6C2;Q6P6C2-3;K7ER58	Q6P6C2	S	384	RNA demethylase ALKBH5	ALKBH5	0.349252	0.420472	___1	1	96.1449	1.3477e-23	144.48	144.48	144.48	6.89962	RKSYESSEDCSEAAGSPARKVKMRRH_____	KSYESSEDCSEAAGS(1)PARK	KS(-136.75)Y(-137.85)ES(-113.88)S(-114.62)EDCS(-96.14)EAAGS(96.14)PARK
UID6620	9231	Q6P6C2;Q6P6C2-3;Q6P6C2-1;K7ER58	Q6P6C2	S	361	RNA demethylase ALKBH5	ALKBH5	NaN	0.327457	___1	0.999408	32.4909	2.912e-27	172.43	138.64	172.43	6.44598	ENRRSVLLPTHRRRGSFSSENYWRKSYESSE	RGS(0.999)FS(0.001)SENYWR	RGS(32.49)FS(-32.49)S(-45.36)ENY(-127.58)WR
UID6618	9229	Q6P6C2;Q6P6C2-3;Q6P6C2-1	Q6P6C2	S	64	RNA demethylase ALKBH5	ALKBH5	NaN	NaN	___1	0.999999	59.9367	5.99778e-24	142.2	131.44	142.2	7.19209	EPYPVSGAKRKYQEDSDPERSDYEEQQLQKE	KYQEDS(1)DPERS(0.999)DY(0.001)EEQQLQK	KY(-63.03)QEDS(59.94)DPERS(31.6)DY(-31.6)EEQQLQK
UID17817	9229	Q6P6C2;Q6P6C2-3;Q6P6C2-1	Q6P6C2	S	64	RNA demethylase ALKBH5	ALKBH5	NaN	NaN	___2	0.999999	59.9367	5.99778e-24	142.2	131.44	142.2	7.19209	EPYPVSGAKRKYQEDSDPERSDYEEQQLQKE	KYQEDS(1)DPERS(0.999)DY(0.001)EEQQLQK	KY(-63.03)QEDS(59.94)DPERS(31.6)DY(-31.6)EEQQLQK
UID17818	9230	Q6P6C2;Q6P6C2-3;Q6P6C2-1	Q6P6C2	S	69	RNA demethylase ALKBH5	ALKBH5	NaN	NaN	___2	0.999949	42.9515	5.99778e-24	142.2	131.44	117.83	6.87711	SGAKRKYQEDSDPERSDYEEQQLQKEEEARK	KYQEDS(1)DPERS(1)DYEEQQLQK	KY(-66.53)QEDS(48.76)DPERS(42.95)DY(-42.95)EEQQLQK
UID6911	9620	Q86TB3	Q86TB3	S	1078	Alpha-protein kinase 2	ALPK2	NaN	NaN	___1	0.99986	40.187	1.12036e-07	62.145	62.145	62.145	6.82907	GATIKSTKELLCRAPSVPGVPHHVLQLPEGE	APS(1)VPGVPHHVLQLPEGEGFCSNSPLQVDNLSGDK	APS(40.19)VPGVPHHVLQLPEGEGFCS(-40.19)NS(-43.61)PLQVDNLS(-61.98)GDK
UID19241	11243	Q96Q42;Q96Q42-3	Q96Q42	S	483	Alsin	ALS2	-0.459814	-0.491597	___2	1	89.0517	9.51329e-37	200.07	186.46	200.07	8.3378	VDIREEETEGGSRRLSLPGLLSQVSPRLLRK	RLS(1)LPGLLSQVS(1)PR	RLS(89.05)LPGLLS(-73.56)QVS(73.56)PR
UID19242	11244	Q96Q42;Q96Q42-3	Q96Q42	S	492	Alsin	ALS2	-0.459814	-0.491597	___2	1	73.5619	9.51329e-37	200.07	186.46	200.07	8.33927	GGSRRLSLPGLLSQVSPRLLRKAARVKTRTV	RLS(1)LPGLLSQVS(1)PR	RLS(89.05)LPGLLS(-73.56)QVS(73.56)PR
UID8041	11242	Q96Q42;Q96Q42-3	Q96Q42	S	466	Alsin	ALS2	-0.366243	-0.76562	___1	0.998556	28.6005	6.46443e-12	117.62	100.19	101.17	7.11754	EEQVKQESMQGKKSSSLVDIREEETEGGSRR	SS(0.001)S(0.999)LVDIREEETEGGSR	S(-41.83)S(-28.6)S(28.6)LVDIREEET(-72.78)EGGS(-84.02)R
UID8043	11244	Q96Q42;Q96Q42-3	Q96Q42	S	492	Alsin	ALS2	NaN	0.197236	___1	1	73.5619	9.51329e-37	200.07	186.46	200.07	8.33927	GGSRRLSLPGLLSQVSPRLLRKAARVKTRTV	RLS(1)LPGLLSQVS(1)PR	RLS(89.05)LPGLLS(-73.56)QVS(73.56)PR
UID91	112	Q4VCS5;A6NP16;E7ERM3;Q4VCS5-2	Q4VCS5	S	714	Angiomotin	AMOT	-0.490395	-0.441377	___1	0.99645	24.5134	2.41185e-63	223.15	211.26	223.15	7.37289	AATVAAQRDTTVISHSPNTSYDTALEARIQK	DTTVIS(0.004)HS(0.996)PNTSYDTALEAR	DT(-133.43)T(-96.18)VIS(-24.51)HS(24.51)PNT(-45.93)S(-71.08)Y(-133.29)DT(-95.09)ALEAR
UID18339	9936	Q8IY63;Q8IY63-2;E7ESY6	Q8IY63	S	924	Angiomotin-like protein 1	AMOTL1	-0.597889	-0.645425	___2	1	77.2432	1.26008e-08	97.068	93.207	97.068	6.4682	LKHPAAKGTAEKLENSPGHGKSPDHRGRVSS	GTAEKLENS(1)PGHGKS(1)PDHR	GT(-77.24)AEKLENS(77.24)PGHGKS(82.09)PDHR
UID18340	9937	Q8IY63;Q8IY63-2;E7ESY6	Q8IY63	S	930	Angiomotin-like protein 1	AMOTL1	-0.597889	-0.645425	___2	1	82.0863	1.26008e-08	97.068	93.207	97.068	6.4682	KGTAEKLENSPGHGKSPDHRGRVSSLLHKPE	GTAEKLENS(1)PGHGKS(1)PDHR	GT(-77.24)AEKLENS(77.24)PGHGKS(82.09)PDHR
UID22030	15829	Q8IY63;Q8IY63-2;E7ESY6	Q8IY63	T	901	Angiomotin-like protein 1	AMOTL1	-0.368104	-0.105544	___2	0.957603	14.7085	5.60167e-15	132.83	132.83	117.07	8.21069	FWPSMASLPSRGRLSTTPAHSPVLKHPAAKG	LS(0.01)T(0.958)T(0.034)PAHS(0.998)PVLK	LS(-19.78)T(14.71)T(-14.71)PAHS(27.15)PVLK
UID7145	9942	Q8IY63;Q8IY63-2	Q8IY63	S	793	Angiomotin-like protein 1	AMOTL1	-0.302902	0.126077	___1	0.999999	61.245	8.85264e-30	180.7	170.24	160.05	8.01515	KDAGKTDSSSLRPARSVPSIAAATGTHSRQT	S(1)VPSIAAAT(0.001)GT(0.044)HS(0.955)R	S(61.24)VPS(-61.24)IAAAT(-32.68)GT(-13.37)HS(13.37)R
UID18345	9943	Q8IY63;Q8IY63-2	Q8IY63	S	805	Angiomotin-like protein 1	AMOTL1	-0.27432	-0.439464	___2	0.955494	13.3686	1.80523e-23	172.02	172.02	160.05	7.72813	PARSVPSIAAATGTHSRQTSLTSSQLAEEKK	S(1)VPSIAAAT(0.001)GT(0.044)HS(0.955)R	S(61.24)VPS(-61.24)IAAAT(-32.68)GT(-13.37)HS(13.37)R
UID18338	9935	Q8IY63;Q8IY63-2;E7ESY6	Q8IY63	S	906	Angiomotin-like protein 1	AMOTL1	-0.268886	-0.233397	___2	1	70.6444	3.75626e-15	135.31	135.31	118.9	8.55283	ASLPSRGRLSTTPAHSPVLKHPAAKGTAEKL	GRLS(0.008)T(0.042)T(0.95)PAHS(1)PVLKHPAAK	GRLS(-20.6)T(-13.58)T(13.58)PAHS(70.64)PVLKHPAAK
UID22031	15830	Q8IY63;Q8IY63-2;E7ESY6	Q8IY63	T	902	Angiomotin-like protein 1	AMOTL1	-0.268886	-0.343351	___2	0.977028	16.2955	3.75626e-15	135.31	135.31	105.96	8.51002	WPSMASLPSRGRLSTTPAHSPVLKHPAAKGT	LST(0.023)T(0.977)PAHS(1)PVLKHPAAK	LS(-43.37)T(-16.3)T(16.3)PAHS(43.34)PVLKHPAAK
UID18344	9942	Q8IY63;Q8IY63-2	Q8IY63	S	793	Angiomotin-like protein 1	AMOTL1	-0.218666	-0.452385	___2	0.999999	61.245	8.85264e-30	180.7	170.24	160.05	8.01515	KDAGKTDSSSLRPARSVPSIAAATGTHSRQT	S(1)VPSIAAAT(0.001)GT(0.044)HS(0.955)R	S(61.24)VPS(-61.24)IAAAT(-32.68)GT(-13.37)HS(13.37)R
UID22033	15834	Q8IY63;Q8IY63-2	Q8IY63	T	803	Angiomotin-like protein 1	AMOTL1	-0.159363	-0.551688	___2	0.889132	9.64029	7.47415e-23	163.11	133.69	126.09	7.32595	LRPARSVPSIAAATGTHSRQTSLTSSQLAEE	S(1)VPSIAAAT(0.014)GT(0.889)HS(0.097)R	S(47.95)VPS(-47.95)IAAAT(-17.94)GT(9.64)HS(-9.64)R
UID10833	15831	Q8IY63;Q8IY63-2	Q8IY63	T	808	Angiomotin-like protein 1	AMOTL1	-0.148865	-0.300299	___1	0.879231	8.64996	2.41282e-13	131.61	131.61	131.61	7.27912	SVPSIAAATGTHSRQTSLTSSQLAEEKKEEK	QT(0.879)S(0.12)LT(0.001)SSQLAEEK	QT(8.65)S(-8.65)LT(-30.6)S(-46.75)S(-52.29)QLAEEK
UID7144	9940	Q8IY63;Q8IY63-2	Q8IY63	S	809	Angiomotin-like protein 1	AMOTL1	-0.0592845	-0.24062	___1	0.984656	22.4586	2.08829e-10	130.01	121.87	107.99	6.87446	VPSIAAATGTHSRQTSLTSSQLAEEKKEEKT	QT(0.006)S(0.985)LT(0.004)S(0.004)S(0.001)QLAEEK	QT(-22.46)S(22.46)LT(-23.49)S(-23.49)S(-30.25)QLAEEK
UID7138	9933	Q8IY63;Q8IY63-2	Q8IY63	S	720	Angiomotin-like protein 1	AMOTL1	0.0177795	-0.57289	___1	0.999996	54.1935	3.90451e-07	140.14	131.18	122.33	7.00372	AATAAAERDTTIINHSRNGSYGESSLEAHIW	DTTIINHS(1)R	DT(-80.64)T(-54.19)IINHS(54.19)R
UID7143	9939	Q8IY63;Q8IY63-2	Q8IY63	S	724	Angiomotin-like protein 1	AMOTL1	0.266877	NaN	___1	1	75.1802	1.05718e-39	163.75	154.71	163.75	6.76181	AAERDTTIINHSRNGSYGESSLEAHIWQEEE	NGS(1)YGESSLEAHIWQEEEEVVQANRR	NGS(75.18)Y(-75.18)GES(-97.38)S(-107.53)LEAHIWQEEEEVVQANRR
UID7137	9932	Q8IY63;Q8IY63-2;E7ESY6	Q8IY63	S	241	Angiomotin-like protein 1	AMOTL1	NaN	0.146547	___1	1	71.0799	0.000770782	71.08	65.539	71.08	5.9149	QKSRTEGRPTVNRANSGQAHKDEALKELKQG	ANS(1)GQAHKDEALKELK	ANS(71.08)GQAHKDEALKELK
UID7146	9943	Q8IY63;Q8IY63-2	Q8IY63	S	805	Angiomotin-like protein 1	AMOTL1	NaN	-0.0551957	___1	0.955494	13.3686	1.80523e-23	172.02	172.02	160.05	7.72813	PARSVPSIAAATGTHSRQTSLTSSQLAEEKK	S(1)VPSIAAAT(0.001)GT(0.044)HS(0.955)R	S(61.24)VPS(-61.24)IAAAT(-32.68)GT(-13.37)HS(13.37)R
UID7142	9938	Q8IY63;Q8IY63-2;E7ESY6	Q8IY63	S	269	Angiomotin-like protein 1	AMOTL1	NaN	-0.354452	___1	1	62.1662	0.000207874	101.3	65.585	62.166	6.31691	KQGHVRSLSERIMQLSLERNGAKQHLPGSGN	IMQLS(1)LER	IMQLS(62.17)LER
UID22032	15831	Q8IY63;Q8IY63-2	Q8IY63	T	808	Angiomotin-like protein 1	AMOTL1	NaN	NaN	___2	0.879231	8.64996	2.41282e-13	131.61	131.61	131.61	7.27912	SVPSIAAATGTHSRQTSLTSSQLAEEKKEEK	QT(0.879)S(0.12)LT(0.001)SSQLAEEK	QT(8.65)S(-8.65)LT(-30.6)S(-46.75)S(-52.29)QLAEEK
UID29543	9942	Q8IY63;Q8IY63-2	Q8IY63	S	793	Angiomotin-like protein 1	AMOTL1	NaN	NaN	___3	0.999999	61.245	8.85264e-30	180.7	170.24	160.05	8.01515	KDAGKTDSSSLRPARSVPSIAAATGTHSRQT	S(1)VPSIAAAT(0.001)GT(0.044)HS(0.955)R	S(61.24)VPS(-61.24)IAAAT(-32.68)GT(-13.37)HS(13.37)R
UID9681	13484	Q9Y2J4;Q9Y2J4-2;Q9Y2J4-4;Q9Y2J4-3;D6RCL7	Q9Y2J4	S	183	Angiomotin-like protein 2	AMOTL2	-0.00310513	-0.138814	___1	0.998858	33.8168	2.18463e-30	172.3	164.2	168.99	7.61889	ERNGARAPSHMSSSHSFPQLARNQQGPPLRG	APSHMSSSHS(0.999)FPQLAR	APS(-93.31)HMS(-33.82)S(-33.82)S(-35.05)HS(33.82)FPQLAR
UID9685	13488	Q9Y2J4;Q9Y2J4-2;Q9Y2J4-4;Q9Y2J4-3	Q9Y2J4	S	540	Angiomotin-like protein 2	AMOTL2	-0.00298949	-0.00259445	___1	0.944863	14.1	7.02855e-45	183.91	178.37	177.82	7.28076	QRQAGAPGGSSGSGGSPELSALRLSEQLREK	QAGAPGGS(0.004)S(0.015)GS(0.037)GGS(0.945)PELSALR	QAGAPGGS(-24.23)S(-18.06)GS(-14.1)GGS(14.1)PELS(-44.35)ALR
UID20881	13485	Q9Y2J4;Q9Y2J4-2;Q9Y2J4-4;Q9Y2J4-3	Q9Y2J4	S	602	Angiomotin-like protein 2	AMOTL2	0.0201999	-0.495286	___2	0.996339	28.4589	6.4709e-40	164.46	160.43	101.59	7.64461	AATAAAQRDTTLIRHSPQPSPSSSFNEGLLT	DT(0.001)T(0.001)LIRHS(0.996)PQPS(0.935)PS(0.05)S(0.013)S(0.003)FNEGLLTGGHR	DT(-28.46)T(-28.46)LIRHS(28.46)PQPS(12.77)PS(-12.77)S(-18.78)S(-24.65)FNEGLLT(-69.09)GGHR
UID20882	13486	Q9Y2J4;Q9Y2J4-2;Q9Y2J4-4;Q9Y2J4-3	Q9Y2J4	S	606	Angiomotin-like protein 2	AMOTL2	0.0201999	-0.495286	___2	0.934883	12.773	3.02338e-17	115.44	112.61	101.59	7.59093	AAQRDTTLIRHSPQPSPSSSFNEGLLTGGHR	DT(0.001)T(0.001)LIRHS(0.996)PQPS(0.935)PS(0.05)S(0.013)S(0.003)FNEGLLTGGHR	DT(-28.46)T(-28.46)LIRHS(28.46)PQPS(12.77)PS(-12.77)S(-18.78)S(-24.65)FNEGLLT(-69.09)GGHR
UID20878	13482	Q9Y2J4;Q9Y2J4-2;Q9Y2J4-4;Q9Y2J4-3	Q9Y2J4	S	759	Angiomotin-like protein 2	AMOTL2	0.0772429	0.015243	___2	1	93.8082	6.56458e-06	119.04	79.298	119.04	7.13284	EPDSLLGCSSSQRAASLDSVATSRVQDLSDM	AAS(1)LDS(1)VATSR	AAS(93.81)LDS(41.85)VAT(-41.85)S(-55.5)R
UID20879	13483	Q9Y2J4;Q9Y2J4-2;Q9Y2J4-4;Q9Y2J4-3	Q9Y2J4	S	762	Angiomotin-like protein 2	AMOTL2	0.0772429	0.015243	___2	0.999932	41.8528	7.28597e-06	119.04	79.298	119.04	6.86578	SLLGCSSSQRAASLDSVATSRVQDLSDMVEI	AAS(1)LDS(1)VATSR	AAS(93.81)LDS(41.85)VAT(-41.85)S(-55.5)R
UID9679	13482	Q9Y2J4;Q9Y2J4-2;Q9Y2J4-4;Q9Y2J4-3	Q9Y2J4	S	759	Angiomotin-like protein 2	AMOTL2	0.357946	-0.212881	___1	1	93.8082	6.56458e-06	119.04	79.298	119.04	7.13284	EPDSLLGCSSSQRAASLDSVATSRVQDLSDM	AAS(1)LDS(1)VATSR	AAS(93.81)LDS(41.85)VAT(-41.85)S(-55.5)R
UID9682	13485	Q9Y2J4;Q9Y2J4-2;Q9Y2J4-4;Q9Y2J4-3	Q9Y2J4	S	602	Angiomotin-like protein 2	AMOTL2	NaN	-0.206643	___1	0.996339	28.4589	6.4709e-40	164.46	160.43	101.59	7.64461	AATAAAQRDTTLIRHSPQPSPSSSFNEGLLT	DT(0.001)T(0.001)LIRHS(0.996)PQPS(0.935)PS(0.05)S(0.013)S(0.003)FNEGLLTGGHR	DT(-28.46)T(-28.46)LIRHS(28.46)PQPS(12.77)PS(-12.77)S(-18.78)S(-24.65)FNEGLLT(-69.09)GGHR
UID9684	13487	Q9Y2J4;Q9Y2J4-2;Q9Y2J4-4;Q9Y2J4-3	Q9Y2J4	S	236	Angiomotin-like protein 2	AMOTL2	NaN	-0.421156	___1	1	72.3214	0.00128667	72.321	63.019	72.321	5.64473	ETTTAVTDPRYRARGSPHFQHAEVRILQAQV	GS(1)PHFQHAEVR	GS(72.32)PHFQHAEVR
UID4889	6821	Q01433;Q01433-2;H0Y360;Q01433-3;Q01433-5;Q01433-4;H0YCL9;E9PIJ1	Q01433	S	190	AMP deaminase 2	AMPD2	0.832526	0.68759	___1	0.991753	20.9819	5.72744e-57	216.48	216.48	71.879	6.87001	PDILLRAKQDFLKTDSDSDLQLYKEQGEGQG	TDS(0.992)DS(0.008)DLQLYK	T(-34.7)DS(20.98)DS(-20.98)DLQLY(-61.69)K
UID4890	6823	Q01433;Q01433-2;H0Y360;Q01433-3;Q01433-5;Q01433-4;H0YCL9;E9PIJ1;E9PJF6	Q01433	S	168	AMP deaminase 2	AMPD2	1.10004	0.350118	___1	1	116.605	2.85444e-49	218.64	193.03	116.6	8.44121	IEQLEERRQRLERQISQDVKLEPDILLRAKQ	QIS(1)QDVKLEPDILLR	QIS(116.6)QDVKLEPDILLR
UID4891	6824	Q01433;Q01433-2;H0Y360;H0YCL9;E9PJF6	Q01433	S	100	AMP deaminase 2	AMPD2	1.10031	-0.458802	___1	1	72.34	0.00363823	72.34	30.941	72.34	6.96541	EARGGLGAPPLQSARSLPGPAPCLKHFPLDL	S(1)LPGPAPCLK	S(72.34)LPGPAPCLK
UID13036	2645	P49418;P49418-2;F5H533;H0Y7T8	P49418	S	285	Amphiphysin	AMPH	NaN	NaN	___2	0.83618	10.9011	8.72029e-05	44.604	44.604	44.604	7.36866	LPSPTASPNHTLAPASPAPARPRSPSQTRKG	TPSPPEEPS(0.004)PLPS(0.021)PT(0.02)AS(0.02)PNHT(0.043)LAPAS(0.836)PAPARPRS(0.376)PS(0.381)QT(0.299)R	T(-44.46)PS(-43.8)PPEEPS(-24.28)PLPS(-16.88)PT(-17.15)AS(-17.15)PNHT(-13.31)LAPAS(10.9)PAPARPRS(0)PS(0)QT(-1.21)R
UID19735	11905	Q9H1A4;H0Y564	Q9H1A4	S	686	Anaphase-promoting complex subunit 1	ANAPC1	-0.493093	-0.995593	___2	1	44.2378	4.51273e-06	92.563	87.946	44.238	6.38796	NTDRLAWTRNFDFEGSLSPVIAPKKARPSET	NFDFEGS(1)LS(1)PVIAPK	NFDFEGS(44.24)LS(44.24)PVIAPK
UID19736	11906	Q9H1A4;H0Y564	Q9H1A4	S	688	Anaphase-promoting complex subunit 1	ANAPC1	-0.493093	-0.995593	___2	1	44.2378	6.3922e-15	136.96	106.79	44.238	7.60577	DRLAWTRNFDFEGSLSPVIAPKKARPSETGS	NFDFEGS(1)LS(1)PVIAPK	NFDFEGS(44.24)LS(44.24)PVIAPK
UID19733	11903	Q9H1A4	Q9H1A4	S	362	Anaphase-promoting complex subunit 1	ANAPC1	-0.0884234	NaN	___2	0.765806	5.14539	0.00346375	57.802	52.802	57.802	6.29861	MAALSRAHSPALGVHSFSGVQRFNISSHNQS	AHS(1)PALGVHS(0.766)FS(0.234)GVQR	AHS(49.29)PALGVHS(5.15)FS(-5.15)GVQR
UID8537	11906	Q9H1A4;H0Y564	Q9H1A4	S	688	Anaphase-promoting complex subunit 1	ANAPC1	0.604641	0.542563	___1	1	44.2378	6.3922e-15	136.96	106.79	44.238	7.60577	DRLAWTRNFDFEGSLSPVIAPKKARPSETGS	NFDFEGS(1)LS(1)PVIAPK	NFDFEGS(44.24)LS(44.24)PVIAPK
UID8535	11904	Q9H1A4	Q9H1A4	S	377	Anaphase-promoting complex subunit 1	ANAPC1	NaN	0.0515188	___1	0.999941	42.4305	1.15584e-07	130.47	120.04	127.32	6.42192	SFSGVQRFNISSHNQSPKRHSISHSPNSNSN	FNISSHNQS(1)PK	FNIS(-56.76)S(-42.43)HNQS(42.43)PK
UID1330	1938	Q9UJX5;E9PCR4	Q9UJX5	S	777	Anaphase-promoting complex subunit 4	ANAPC4	0.106884	0.304808	___1	0.976865	16.2556	1.62872e-67	198.13	198.13	198.13	7.4425	EEASNKPVKIKEEVLSESEAENQQAGAAALA	IKEEVLS(0.977)ES(0.023)EAENQQAGAAALAPEIVIK	IKEEVLS(16.26)ES(-16.26)EAENQQAGAAALAPEIVIK
UID1331	1939	Q9UJX5;E9PCR4	Q9UJX5	S	779	Anaphase-promoting complex subunit 4	ANAPC4	0.273695	0.361583	___1	0.769341	5.2315	2.53879e-35	157.75	157.75	157.75	7.15606	ASNKPVKIKEEVLSESEAENQQAGAAALAPE	IKEEVLS(0.231)ES(0.769)EAENQQAGAAALAPEIVIK	IKEEVLS(-5.23)ES(5.23)EAENQQAGAAALAPEIVIK
UID2250	3238	Q01484-7;H0Y931;H0Y8Y2;E9PCH6;Q01484;I6L894;Q01484-2;Q01484-5	Q01484-7;Q01484	S	3823	Ankyrin-2	ANK2	-0.527637	-0.253989	___1	1	95.5331	5.12522e-27	145.2	145.2	101.2	7.52217	EKLYLQTPTSSERGGSPIIQEPEEPSEHREE	GGS(1)PIIQEPEEPS(0.175)EHREES(0.413)S(0.413)PRK	GGS(95.53)PIIQEPEEPS(-3.73)EHREES(0)S(0)PRK
UID13449	3238	Q01484-7;H0Y931;H0Y8Y2;E9PCH6;Q01484;I6L894;Q01484-2;Q01484-5	Q01484-7;Q01484	S	3823	Ankyrin-2	ANK2	NaN	NaN	___2	1	95.5331	5.12522e-27	145.2	145.2	101.2	7.52217	EKLYLQTPTSSERGGSPIIQEPEEPSEHREE	GGS(1)PIIQEPEEPS(0.175)EHREES(0.413)S(0.413)PRK	GGS(95.53)PIIQEPEEPS(-3.73)EHREES(0)S(0)PRK
UID2472	3533	Q01484;I6L894;Q01484-2;Q01484-5;D6R9U4;D6RHE1;E9PHW9;B7Z651	Q01484	S	31	Ankyrin-2	ANK2	NaN	NaN	___1	0.999981	47.2163	0.00018207	98.942	74.688	98.942	6.30246	FNGSSQRRKRPKKSDSNASFLRAARAGNLDK	SDS(1)NAS(1)FLR	S(-47.22)DS(47.22)NAS(77.88)FLR
UID13447	3236	Q01484-7;H0Y931	Q01484-7	S	449	Ankyrin-2	ANK2	NaN	NaN	___2	0.988859	25.3184	0.00210259	45.558	44.489	45.558	6.35555	AFEKELTEELGELEASSDEEAMVTTRVVRRR	ELT(0.006)EELGELEAS(0.989)S(0.989)DEEAMVT(0.008)T(0.008)R	ELT(-25.06)EELGELEAS(25.32)S(25.06)DEEAMVT(-25.57)T(-25.57)R
UID13448	3237	Q01484-7;H0Y931	Q01484-7	S	450	Ankyrin-2	ANK2	NaN	NaN	___2	0.988683	25.0603	0.00210259	45.558	44.489	45.558	6.35555	FEKELTEELGELEASSDEEAMVTTRVVRRRV	ELT(0.006)EELGELEAS(0.989)S(0.989)DEEAMVT(0.008)T(0.008)R	ELT(-25.06)EELGELEAS(25.32)S(25.06)DEEAMVT(-25.57)T(-25.57)R
UID13671	3533	Q01484;I6L894;Q01484-2;Q01484-5;D6R9U4;D6RHE1;E9PHW9;B7Z651	Q01484	S	31	Ankyrin-2	ANK2	NaN	NaN	___2	0.999981	47.2163	0.00018207	98.942	74.688	98.942	6.30246	FNGSSQRRKRPKKSDSNASFLRAARAGNLDK	SDS(1)NAS(1)FLR	S(-47.22)DS(47.22)NAS(77.88)FLR
UID13672	3534	Q01484;I6L894;Q01484-2;Q01484-5;D6R9U4;D6RHE1;E9PHW9;B7Z651	Q01484	S	34	Ankyrin-2	ANK2	NaN	NaN	___2	1	77.8824	0.00018207	98.942	74.688	98.942	5.91331	SSQRRKRPKKSDSNASFLRAARAGNLDKVVE	SDS(1)NAS(1)FLR	S(-47.22)DS(47.22)NAS(77.88)FLR
UID7112	9899	Q8IWZ3;Q8IWZ3-6;Q8IWZ3-4;F6WFL0;H0Y7Y3;H0Y785;H0Y472;H0Y4P6	Q8IWZ3	S	1679	Ankyrin repeat and KH domain-containing protein 1	ANKHD1	NaN	NaN	___1	0.919394	10.5714	0.0189602	77.533	36.107	77.533	5.76251	VSLPLSSPNIKLNLTSPKRGQKREEGWKEVV	LNLT(0.081)S(0.919)PK	LNLT(-10.57)S(10.57)PK
UID9167	12746	Q9P2G1	Q9P2G1	S	737	Ankyrin repeat and IBR domain-containing protein 1	ANKIB1	-0.258132	-0.206143	___1	1	71.98	4.54689e-10	132.51	120.59	71.98	7.72826	QEFLASVARGVAPADSPEAPRRSFAGGTWDW	GVAPADS(1)PEAPRR	GVAPADS(71.98)PEAPRR
UID20367	12747	Q9P2G1	Q9P2G1	S	782	Ankyrin repeat and IBR domain-containing protein 1	ANKIB1	-0.221724	0.38711	___2	0.999993	54.1936	4.48917e-15	87.016	87.016	87.016	7.07529	QYRRRHRQRRRGDVHSLLSNPPDPDEPSEST	RGDVHS(1)LLS(1)NPPDPDEPSESTLDIPEGGSSSR	RGDVHS(54.19)LLS(43.26)NPPDPDEPS(-43.26)ES(-48.57)T(-52.72)LDIPEGGS(-71.32)S(-71.48)S(-74.23)R
UID20368	12748	Q9P2G1	Q9P2G1	S	785	Ankyrin repeat and IBR domain-containing protein 1	ANKIB1	-0.221724	0.38711	___2	0.999932	43.2641	4.48917e-15	87.016	87.016	87.016	7.07529	RRHRQRRRGDVHSLLSNPPDPDEPSESTLDI	RGDVHS(1)LLS(1)NPPDPDEPSESTLDIPEGGSSSR	RGDVHS(54.19)LLS(43.26)NPPDPDEPS(-43.26)ES(-48.57)T(-52.72)LDIPEGGS(-71.32)S(-71.48)S(-74.23)R
UID1810	2597	Q86XL3;F5H2H5;F5H1D4;Q86XL3-3	Q86XL3	S	662	Ankyrin repeat and LEM domain-containing protein 2	ANKLE2	0.146004	-0.0458623	___1	1	74.711	8.14941e-23	161.08	156.32	161.08	8.30358	SLEEIKNRQNAARNNSPPTVGAFGHTRCSAF	NNS(1)PPTVGAFGHTR	NNS(74.71)PPT(-74.71)VGAFGHT(-131.99)R
UID8753	12199	Q9H9E1	Q9H9E1	S	124	Ankyrin repeat family A protein 2	ANKRA2	0.434988	-0.30871	___1	1	88.9341	9.81858e-10	120.63	114.73	120.63	5.99394	IQVRHVYTPSTTKHFSPIKQSTTLTNKHRGN	HFS(1)PIKQSTTLTNK	HFS(88.93)PIKQS(-88.93)T(-95.47)T(-95.7)LT(-105.84)NK
UID6671	9299	Q6UB99	Q6UB99	S	1509	Ankyrin repeat domain-containing protein 11	ANKRD11	0.493442	0.356809	___1	1	107.646	1.18153e-05	107.65	76.411	107.65	6.26665	RHHRDEQKPATRDKDSPPRVLKDKSRDEGPR	DKDS(1)PPRVLK	DKDS(107.65)PPRVLK
UID6676	9304	Q6UB99	Q6UB99	S	1792	Ankyrin repeat domain-containing protein 11	ANKRD11	NaN	-0.251325	___1	0.999862	38.5873	0.00260811	108.3	30.039	108.3	6.49899	QAPARPLSTNLYRSVSVDIRRTPEEEFSVGD	SVS(1)VDIR	S(-38.59)VS(38.59)VDIR
UID29070	9300	Q6UB99	Q6UB99	S	408	Ankyrin repeat domain-containing protein 11	ANKRD11	NaN	NaN	___3	0.99998	47.2887	4.29224e-05	87.72	80.947	87.72	6.49923	KNNTIAPKKASHRILSDTSDEEDASVTVGTG	ILS(1)DT(1)S(1)DEEDASVTVGTGEK	ILS(47.29)DT(46.25)S(46.67)DEEDAS(-46.25)VT(-56.93)VGT(-65.99)GEK
UID29071	9301	Q6UB99	Q6UB99	S	411	Ankyrin repeat domain-containing protein 11	ANKRD11	NaN	NaN	___3	0.999976	46.6731	4.29224e-05	87.72	80.947	87.72	6.49923	TIAPKKASHRILSDTSDEEDASVTVGTGEKL	ILS(1)DT(1)S(1)DEEDASVTVGTGEK	ILS(47.29)DT(46.25)S(46.67)DEEDAS(-46.25)VT(-56.93)VGT(-65.99)GEK
UID33180	15732	Q6UB99	Q6UB99	T	410	Ankyrin repeat domain-containing protein 11	ANKRD11	NaN	NaN	___3	0.999973	46.2453	4.29224e-05	87.72	80.947	87.72	6.49923	NTIAPKKASHRILSDTSDEEDASVTVGTGEK	ILS(1)DT(1)S(1)DEEDASVTVGTGEK	ILS(47.29)DT(46.25)S(46.67)DEEDAS(-46.25)VT(-56.93)VGT(-65.99)GEK
UID17873	9302	Q6UB99	Q6UB99	S	1983	Ankyrin repeat domain-containing protein 11	ANKRD11	NaN	NaN	___2	1	48.6226	0.00619404	48.623	44.443	48.623	6.4846	ENPVSWPVGSDLLLKSPQRFPESPKRFCPAD	S(1)PQRFPES(1)PK	S(48.62)PQRFPES(48.62)PK
UID17874	9303	Q6UB99	Q6UB99	S	1990	Ankyrin repeat domain-containing protein 11	ANKRD11	NaN	NaN	___2	1	48.6226	0.00619404	48.623	44.443	48.623	6.4846	VGSDLLLKSPQRFPESPKRFCPADPLHSAAP	S(1)PQRFPES(1)PK	S(48.62)PQRFPES(48.62)PK
UID6670	9298	Q6UB98;Q6UB98-2	Q6UB98	S	149	Ankyrin repeat domain-containing protein 12	ANKRD12	-0.2684	-0.0550568	___1	0.999998	59.5698	6.455e-24	142.05	142.05	142.05	6.78889	RKQMALLMQMTARDNSPDSTPNHPSQTTPAQ	DNS(1)PDSTPNHPSQTTPAQKK	DNS(59.57)PDS(-59.57)T(-62.46)PNHPS(-99.49)QT(-102.47)T(-102.84)PAQKK
UID6669	9297	Q6UB98;Q6UB98-2	Q6UB98	S	543	Ankyrin repeat domain-containing protein 12	ANKRD12	NaN	-0.579373	___1	0.962634	14.9333	1.06008e-07	100.43	100.43	100.43	5.60362	KDDTSLHLFHISTGKSPKHSCGLSEKQSTPL	DDTSLHLFHIS(0.006)T(0.031)GKS(0.963)PK	DDT(-80.76)S(-76.37)LHLFHIS(-21.74)T(-14.93)GKS(14.93)PK
UID17926	9387	Q6ZTN6;Q6ZTN6-2;Q6ZTN6-3	Q6ZTN6	S	465	Ankyrin repeat domain-containing protein 13D	ANKRD13D	0.0359054	0.223054	___2	1	81.3762	6.56494e-14	114.13	114.13	87.739	7.70648	LQESLQLSTEPRGPGSPPRTPPAPGPPSFEE	GPGS(1)PPRT(1)PPAPGPPSFEEQLR	GPGS(81.38)PPRT(72.35)PPAPGPPS(-72.35)FEEQLR
UID21984	15744	Q6ZTN6;Q6ZTN6-2;Q6ZTN6-3	Q6ZTN6	T	469	Ankyrin repeat domain-containing protein 13D	ANKRD13D	0.0359054	0.223054	___2	1	78.5543	6.56494e-14	114.13	114.13	114.13	7.70648	LQLSTEPRGPGSPPRTPPAPGPPSFEEQLRL	GPGS(1)PPRT(1)PPAPGPPSFEEQLR	GPGS(97.19)PPRT(78.55)PPAPGPPS(-78.55)FEEQLR
UID1210	1785	O75179;G5E964;H0YM23;E7EUV3;O75179-2;O75179-4	O75179	S	2059	Ankyrin repeat domain-containing protein 17	ANKRD17	-0.335699	0.0228007	___1	1	82.7579	1.03315e-07	112.34	102.27	112.34	6.76948	SSPSPPAQPGGVSRNSPLDCGSASPNKVASS	NS(1)PLDCGSASPNK	NS(82.76)PLDCGS(-82.76)AS(-94.1)PNK
UID1207	1778	O75179;G5E964;H0YM23;E7EUV3;O75179-2;O75179-4	O75179	S	2401	Ankyrin repeat domain-containing protein 17	ANKRD17	-0.189187	0.081858	___1	0.99999	52.4074	3.36207e-36	169.44	169.44	169.44	7.40315	NDSSAQSVSSGVRAPSPAPSSVPLGSEKPSN	APS(1)PAPSSVPLGSEKPSNVSQDR	APS(52.41)PAPS(-53.98)S(-52.41)VPLGS(-115.76)EKPS(-138.72)NVS(-143.18)QDR
UID12407	1779	O75179;G5E964;H0YM23;E7EUV3;O75179-2;O75179-4	O75179	S	2041	Ankyrin repeat domain-containing protein 17	ANKRD17	0.0831111	NaN	___2	0.874684	8.60473	3.37857e-05	60.797	54.983	60.797	7.03161	NATYPMPTAKEHYPVSSPSSPSPPAQPGGVS	EHY(0.002)PVS(0.875)S(0.141)PS(0.283)S(0.659)PS(0.04)PPAQPGGVSR	EHY(-26.91)PVS(8.6)S(-8.6)PS(-3.74)S(3.74)PS(-12.16)PPAQPGGVS(-44.33)R
UID1211	1787	O75179;G5E964;H0YM23;E7EUV3;O75179-2;O75179-4	O75179	S	2067	Ankyrin repeat domain-containing protein 17	ANKRD17	0.287709	0.383624	___1	0.99992	40.9688	8.29361e-26	190.19	182.57	190.19	7.43479	PGGVSRNSPLDCGSASPNKVASSSEQEAGSP	NSPLDCGSAS(1)PNK	NS(-160.16)PLDCGS(-40.97)AS(40.97)PNK
UID12408	1783	O75179;G5E964;H0YM23;E7EUV3;O75179-2;O75179-4	O75179	S	2047	Ankyrin repeat domain-containing protein 17	ANKRD17	0.348232	NaN	___2	0.97948	16.0913	2.36547e-05	77.51	70.522	62.032	7.52221	PTAKEHYPVSSPSSPSPPAQPGGVSRNSPLD	EHYPVS(0.073)S(0.082)PS(0.433)S(0.432)PS(0.979)PPAQPGGVSR	EHY(-44.88)PVS(-7.87)S(-7.37)PS(0)S(0)PS(16.09)PPAQPGGVS(-35.22)R
UID1212	1788	O75179;G5E964;H0YM23;E7EUV3;O75179-2;O75179-4	O75179	S	1709	Ankyrin repeat domain-containing protein 17	ANKRD17	0.856069	0.715202	___1	1	79.1307	0.00723858	106.18	74.307	106.18	6.29555	GPSPLSSPNGKLTVASPKRGQKREEGWKEVV	LTVAS(1)PK	LT(-79.13)VAS(79.13)PK
UID12412	1789	O75179;G5E964;H0YM23;E7EUV3;O75179-2;O75179-4	O75179	S	1696	Ankyrin repeat domain-containing protein 17	ANKRD17	NaN	NaN	___2	0.999794	37.9426	1.75178e-07	111.54	72.7	111.54	6.35166	EGTSNSLSTCTKSGPSPLSSPNGKLTVASPK	SGPS(1)PLS(0.011)S(0.989)PNGK	S(-37.94)GPS(37.94)PLS(-19.43)S(19.43)PNGK
UID12413	1790	O75179;G5E964;H0YM23;E7EUV3;O75179-2;O75179-4	O75179	S	1700	Ankyrin repeat domain-containing protein 17	ANKRD17	NaN	NaN	___2	0.98868	19.4297	1.75178e-07	111.54	72.7	111.54	6.35166	NSLSTCTKSGPSPLSSPNGKLTVASPKRGQK	SGPS(1)PLS(0.011)S(0.989)PNGK	S(-37.94)GPS(37.94)PLS(-19.43)S(19.43)PNGK
UID12409	1785	O75179;G5E964;H0YM23;E7EUV3;O75179-2;O75179-4	O75179	S	2059	Ankyrin repeat domain-containing protein 17	ANKRD17	NaN	NaN	___2	1	82.7579	1.03315e-07	112.34	102.27	112.34	6.76948	SSPSPPAQPGGVSRNSPLDCGSASPNKVASS	NS(1)PLDCGSASPNK	NS(82.76)PLDCGS(-82.76)AS(-94.1)PNK
UID23606	1779	O75179;G5E964;H0YM23;E7EUV3;O75179-2;O75179-4	O75179	S	2041	Ankyrin repeat domain-containing protein 17	ANKRD17	NaN	NaN	___3	0.874684	8.60473	3.37857e-05	60.797	54.983	60.797	7.03161	NATYPMPTAKEHYPVSSPSSPSPPAQPGGVS	EHY(0.002)PVS(0.875)S(0.141)PS(0.283)S(0.659)PS(0.04)PPAQPGGVSR	EHY(-26.91)PVS(8.6)S(-8.6)PS(-3.74)S(3.74)PS(-12.16)PPAQPGGVS(-44.33)R
UID23607	1783	O75179;G5E964;H0YM23;E7EUV3;O75179-2;O75179-4	O75179	S	2047	Ankyrin repeat domain-containing protein 17	ANKRD17	NaN	NaN	___3	0.97948	16.0913	2.36547e-05	77.51	70.522	62.032	7.52221	PTAKEHYPVSSPSSPSPPAQPGGVSRNSPLD	EHYPVS(0.073)S(0.082)PS(0.433)S(0.432)PS(0.979)PPAQPGGVSR	EHY(-44.88)PVS(-7.87)S(-7.37)PS(0)S(0)PS(16.09)PPAQPGGVS(-35.22)R
UID1209	1783	O75179;G5E964;H0YM23;E7EUV3;O75179-2;O75179-4	O75179	S	2047	Ankyrin repeat domain-containing protein 17	ANKRD17	NaN	NaN	___1	0.97948	16.0913	2.36547e-05	77.51	70.522	62.032	7.52221	PTAKEHYPVSSPSSPSPPAQPGGVSRNSPLD	EHYPVS(0.073)S(0.082)PS(0.433)S(0.432)PS(0.979)PPAQPGGVSR	EHY(-44.88)PVS(-7.87)S(-7.37)PS(0)S(0)PS(16.09)PPAQPGGVS(-35.22)R
UID1142	1673	Q9UPS8;Q9UPS8-3;E7ESJ3;Q9UPS8-2	Q9UPS8	S	630	Ankyrin repeat domain-containing protein 26	ANKRD26	-0.121675	0.00980026	___1	1	67.015	0.000177672	96.82	63.821	96.82	6.81143	KSTEKEKRTSKESVNSPVFGKASLLTGGLLQ	ESVNS(1)PVFGK	ES(-67.01)VNS(67.01)PVFGK
UID1141	1672	Q9UPS8;Q9UPS8-3;E7ESJ3	Q9UPS8	S	530	Ankyrin repeat domain-containing protein 26	ANKRD26	NaN	NaN	___1	0.96378	14.2503	0.000132775	46.259	46.259	46.259	6.45679	DVQTSKAAEHDLEVASEEEQEREGSENNQPQ	AAEHDLEVAS(0.964)EEEQEREGS(0.036)ENNQPQVEEER	AAEHDLEVAS(14.25)EEEQEREGS(-14.25)ENNQPQVEEER
UID6522	9106	Q69YU3	Q69YU3	S	473	Ankyrin repeat domain-containing protein 34A	ANKRD34A	NaN	0.0807133	___1	0.999214	31.0448	0.0248008	45.28	35.958	45.28	5.39373	APGSPRTKRKLVRRHSMQTEQIRLLGGFQSL	RHS(0.999)MQT(0.001)EQIR	RHS(31.04)MQT(-31.04)EQIR
UID6523	9107	Q69YU3	Q69YU3	S	291	Ankyrin repeat domain-containing protein 34A	ANKRD34A	NaN	NaN	___1	0.797904	5.96393	6.68396e-06	82.8	82.8	71.148	6.38286	NGLTLTGRPRLSRRHSTEGPEDPPPWAEKVT	RHS(0.798)T(0.202)EGPEDPPPWAEK	RHS(5.96)T(-5.96)EGPEDPPPWAEK
UID7715	10780	Q92625	Q92625	S	647	Ankyrin repeat and SAM domain-containing protein 1A	ANKS1A	0.248778	-0.0381552	___1	0.999997	56.3209	2.86748e-39	203.93	203.93	192.46	7.93347	TCSPTEDATMGSRSESLSNCSIGKKRLEKSP	SES(1)LSNCSIGKK	S(-56.32)ES(56.32)LS(-63.75)NCS(-149.5)IGKK
UID7712	10777	Q92625	Q92625	S	620	Ankyrin repeat and SAM domain-containing protein 1A	ANKS1A	0.425245	0.349107	___1	1	78.9389	0.00527768	89.886	43.424	78.939	6.41567	SRAPPTSKPKAELKLSRSLSKSDSDLLTCSP	AELKLS(1)R	AELKLS(78.94)R
UID7713	10778	Q92625	Q92625	S	887	Ankyrin repeat and SAM domain-containing protein 1A	ANKS1A	NaN	0.364775	___1	0.999997	55.999	0.00121428	58.712	53.617	58.712	5.87322	DLLLPPGDTGRRRHDSLHDPAAPSRAERFRI	RHDS(1)LHDPAAPSR	RHDS(56)LHDPAAPS(-56)R
UID7714	10779	Q92625	Q92625	S	626	Ankyrin repeat and SAM domain-containing protein 1A	ANKS1A	NaN	NaN	___1	0.814911	6.43731	2.38554e-14	113.79	113.79	90.308	6.31418	SKPKAELKLSRSLSKSDSDLLTCSPTEDATM	S(0.815)DS(0.185)DLLTCSPTEDATMGSR	S(6.44)DS(-6.44)DLLT(-58.56)CS(-71.05)PT(-78.88)EDAT(-84.92)MGS(-88.95)R
UID7716	10782	Q92625	Q92625	S	663	Ankyrin repeat and SAM domain-containing protein 1A	ANKS1A	NaN	0.0325215	___1	0.999833	37.7918	5.66211e-15	143.46	127.28	135.61	7.07972	LSNCSIGKKRLEKSPSFASEWDEIEKIMSSI	SPS(1)FASEWDEIEK	S(-37.79)PS(37.79)FAS(-63.3)EWDEIEK
UID925	1377	Q6ZW76;K7EJY2;K7ERF3;Q6ZWA7;K7ELU8;D3DUE4;Q6ZW76-2	Q6ZW76	S	320	Ankyrin repeat and SAM domain-containing protein 3	ANKS3	0.0635029	0.295889	___1	0.987785	19.0778	0.000980838	86.463	67.838	86.463	7.00672	ENPLEEEGLCCRDVTSPINERDVESSSSSSS	DVT(0.012)S(0.988)PINER	DVT(-19.08)S(19.08)PINER
UID1876	2697	Q68DC2;H7C163;F5H7X9;Q68DC2-4	Q68DC2	S	657	Ankyrin repeat and SAM domain-containing protein 6	ANKS6	NaN	0.40213	___1	0.961998	14.0337	4.04197e-21	126.42	126.42	126.42	6.5188	SGVGVSRHGGELLNRSGGSIDNVLSQIAAQR	HGGELLNRS(0.962)GGS(0.038)IDNVLSQIAAQR	HGGELLNRS(14.03)GGS(-14.03)IDNVLS(-77.8)QIAAQR
UID680	980	Q9H8Y5;B8ZZS4	Q9H8Y5	S	361	Ankyrin repeat and zinc finger domain-containing protein 1	ANKZF1	0.715893	0.28437	___1	0.999998	56.763	7.38265e-06	132.5	112.72	132.5	6.98015	LHVYEEDPREAVRLHSPQTHWKTVREERKKP	LHS(1)PQTHWK	LHS(56.76)PQT(-56.76)HWK
UID20038	12318	Q9NQW6;Q9NQW6-2	Q9NQW6	S	658	Actin-binding protein anillin	ANLN	-1.04582	NaN	___2	1	112.78	3.49793e-22	157.82	140.9	157.82	6.04214	PKPGKFQRTRVPRAESGDSLGSEDRDLLYSI	AES(1)GDS(1)LGSEDRDLLYSIDAYR	AES(112.78)GDS(47.81)LGS(-47.81)EDRDLLY(-110.02)S(-93.1)IDAY(-124.94)R
UID20039	12319	Q9NQW6;Q9NQW6-2	Q9NQW6	S	661	Actin-binding protein anillin	ANLN	-1.04582	NaN	___2	0.999983	47.8116	3.49793e-22	157.82	140.9	157.82	6.80186	GKFQRTRVPRAESGDSLGSEDRDLLYSIDAY	AES(1)GDS(1)LGSEDRDLLYSIDAYR	AES(112.78)GDS(47.81)LGS(-47.81)EDRDLLY(-110.02)S(-93.1)IDAY(-124.94)R
UID8840	12319	Q9NQW6;Q9NQW6-2	Q9NQW6	S	661	Actin-binding protein anillin	ANLN	NaN	NaN	___1	0.999983	47.8116	3.49793e-22	157.82	140.9	157.82	6.80186	GKFQRTRVPRAESGDSLGSEDRDLLYSIDAY	AES(1)GDS(1)LGSEDRDLLYSIDAYR	AES(112.78)GDS(47.81)LGS(-47.81)EDRDLLY(-110.02)S(-93.1)IDAY(-124.94)R
UID20037	12317	Q9NQW6;Q9NQW6-2	Q9NQW6	S	182	Actin-binding protein anillin	ANLN	-0.585886	-1.17345	___2	1	76.5667	6.95861e-52	195.97	195.97	169.23	7.5097	ESSLFSPMPSEEKAASPPRPLLSNASATPVG	AAS(1)PPRPLLSNAS(0.001)AT(0.999)PVGR	AAS(76.57)PPRPLLS(-76.57)NAS(-30.64)AT(30.64)PVGR
UID22210	16222	Q9NQW6;Q9NQW6-2	Q9NQW6	T	194	Actin-binding protein anillin	ANLN	-0.585886	-1.17345	___2	0.999138	30.6437	1.02656e-31	169.23	169.23	169.23	7.02514	KAASPPRPLLSNASATPVGRRGRLANLAATI	AAS(1)PPRPLLSNAS(0.001)AT(0.999)PVGR	AAS(76.57)PPRPLLS(-76.57)NAS(-30.64)AT(30.64)PVGR
UID8844	12325	Q9NQW6;Q9NQW6-2;C9JJT6	Q9NQW6	S	72	Actin-binding protein anillin	ANLN	-0.201742	0.0729834	___1	0.99997	45.2553	1.30872e-50	193.02	193.02	186.39	7.41966	EEKSCTKPSPSKKRCSDNTEVEVSNLENKQP	RCS(1)DNTEVEVSNLENKQPVESTSAK	RCS(45.26)DNT(-45.26)EVEVS(-94.79)NLENKQPVES(-178.96)T(-181.38)S(-183.21)AK
UID8838	12317	Q9NQW6;Q9NQW6-2	Q9NQW6	S	182	Actin-binding protein anillin	ANLN	-0.133511	-0.249749	___1	1	76.5667	6.95861e-52	195.97	195.97	169.23	7.5097	ESSLFSPMPSEEKAASPPRPLLSNASATPVG	AAS(1)PPRPLLSNAS(0.001)AT(0.999)PVGR	AAS(76.57)PPRPLLS(-76.57)NAS(-30.64)AT(30.64)PVGR
UID8846	12328	Q9NQW6;Q9NQW6-2	Q9NQW6	S	323	Actin-binding protein anillin	ANLN	0.114767	-0.0951817	___1	1	65.3509	1.24684e-20	145.77	140.75	142.43	6.87838	SCEGQNPELLPKTPISPLKTGVSKPIVKSTL	TPIS(1)PLKTGVSKPIVK	T(-73.18)PIS(65.35)PLKT(-65.35)GVS(-96.51)KPIVK
UID8841	12321	Q9NQW6;Q9NQW6-2;C9JJT6	Q9NQW6	S	54	Actin-binding protein anillin	ANLN	0.299831	-0.0330883	___1	1	80.959	1.06316e-12	113.67	113.67	113.67	7.47862	RARQPLSEASNQQPLSGGEEKSCTKPSPSKK	ARQPLSEASNQQPLS(1)GGEEK	ARQPLS(-104.04)EAS(-80.96)NQQPLS(80.96)GGEEK
UID8842	12322	Q9NQW6;Q9NQW6-2	Q9NQW6	S	295	Actin-binding protein anillin	ANLN	0.40163	-0.128557	___1	0.999942	42.5236	4.0681e-24	168.79	152.61	168.79	7.9659	ASLVNASISSSVKATSPVKSTTSITDAKSCE	ATS(1)PVKSTTSITDAK	AT(-42.52)S(42.52)PVKS(-57.03)T(-72.41)T(-85.37)S(-99.43)IT(-124)DAK
UID20045	12328	Q9NQW6;Q9NQW6-2	Q9NQW6	S	323	Actin-binding protein anillin	ANLN	NaN	NaN	___2	1	65.3509	1.24684e-20	145.77	140.75	142.43	6.87838	SCEGQNPELLPKTPISPLKTGVSKPIVKSTL	TPIS(1)PLKTGVSKPIVK	T(-73.18)PIS(65.35)PLKT(-65.35)GVS(-96.51)KPIVK
UID22211	16225	Q9NQW6;Q9NQW6-2	Q9NQW6	T	320	Actin-binding protein anillin	ANLN	NaN	NaN	___2	0.999976	46.2351	0.000266318	52.359	52.359	52.359	6.25312	DAKSCEGQNPELLPKTPISPLKTGVSKPIVK	SCEGQNPELLPKT(1)PIS(1)PLK	S(-46.24)CEGQNPELLPKT(46.24)PIS(51)PLK
UID8843	12324	Q9NQW6;Q9NQW6-2	Q9NQW6	S	449	Actin-binding protein anillin	ANLN	NaN	-0.704164	___1	1	68.845	0.000225346	68.845	51.921	68.845	6.36474	ELACLRGRFDKGNIWSAEKGGNSKSKQLETK	GRFDKGNIWS(1)AEK	GRFDKGNIWS(68.84)AEK
UID8845	12326	Q9NQW6;Q9NQW6-2;H7C1K5	Q9NQW6	S	792	Actin-binding protein anillin	ANLN	NaN	-0.874443	___1	0.999979	46.785	0.000111621	82.449	65.92	78.441	6.67239	LNKLKNEGPQRKNKASPQSEFMPSKGSVTLS	NKAS(1)PQSEFMPSK	NKAS(46.78)PQS(-46.78)EFMPS(-67.02)K
UID1295	1892	Q4KMQ2;E9PB30;Q4KMQ2-2;E9PCT2	Q4KMQ2	S	256	Anoctamin-6	ANO6	-1.55712	-1.14926	___1	0.999877	39.0938	2.00072e-06	114.54	105.88	114.54	5.93789	YKAAFPLHDCKFRRQSEDPSCPNERYLLYRE	RQS(1)EDPSCPNER	RQS(39.09)EDPS(-39.09)CPNER
UID10461	15059	P39687;H0YN26;H7BZ09	P39687	T	15	Acidic leucine-rich nuclear phosphoprotein 32 family member A	ANP32A	0.100843	0.31829	___1	0.998939	29.7377	1.701e-20	150.94	150.94	150.94	7.20148	_MEMGRRIHLELRNRTPSDVKELVLDNSRSN	NRT(0.999)PS(0.001)DVKELVLDNSR	NRT(29.74)PS(-29.74)DVKELVLDNS(-133.52)R
UID4301	6006	P39687;H0YN26;H7BZ09	P39687	S	17	Acidic leucine-rich nuclear phosphoprotein 32 family member A	ANP32A	0.870897	1.35712	___1	0.89713	9.41086	5.74313e-06	83.395	78.491	40.689	7.1124	EMGRRIHLELRNRTPSDVKELVLDNSRSNEG	NRT(0.103)PS(0.897)DVKELVLDNSR	NRT(-9.41)PS(9.41)DVKELVLDNS(-38.64)R
UID8696	12114	Q9H6X2	Q9H6X2	S	362	Anthrax toxin receptor 1	ANTXR1	NaN	0.531698	___1	1	52.1897	5.45286e-07	73.831	73.831	52.19	7.07118	CTVIIKEVPPPPAEESEEEDDDGLPKKKWPT	EVPPPPAEES(1)EEEDDDGLPKK	EVPPPPAEES(52.19)EEEDDDGLPKK
UID4733	6605	P58335;P58335-4;P58335-2;J3KPY9;Q9H6X2	P58335;Q9H6X2	S	379	Anthrax toxin receptor 2;Anthrax toxin receptor 1	ANTXR2;ANTXR1	0.881273	-0.190299	___1	0.999958	43.7638	5.4276e-08	119.77	113.34	119.77	6.87614	DDDGLPKKKWPTVDASYYGGRGVGGIKRMEV;EEEPLPTKKWPTVDASYYGGRGVGGIKRMEV	WPTVDAS(1)YYGGR	WPT(-43.76)VDAS(43.76)Y(-86.55)Y(-91.72)GGR
UID3650	5174	P04083;Q5T3N1;Q5T3N0	P04083	S	37	Annexin A1	ANXA1	-0.222852	-0.32262	___1	0.998099	27.4599	6.62868e-37	169.91	169.91	144.45	7.50538	VQTVKSSKGGPGSAVSPYPTFNPSSDVAALH	GGPGS(0.002)AVS(0.998)PYPTFNPSSDVAALHK	GGPGS(-27.46)AVS(27.46)PY(-51.66)PT(-39.85)FNPS(-110.66)S(-115.39)DVAALHK
UID3649	5173	P04083;Q5T3N1;Q5T3N0	P04083	S	34	Annexin A1	ANXA1	NaN	NaN	___1	0.918655	12.9749	0.00286057	41.986	41.986	41.986	6.19717	QEYVQTVKSSKGGPGSAVSPYPTFNPSSDVA	GGPGS(0.919)AVS(0.046)PY(0.031)PT(0.004)FNPSSDVAALHK	GGPGS(12.97)AVS(-12.97)PY(-14.78)PT(-23.72)FNPS(-33.8)S(-36.4)DVAALHK
UID3709	5240	P07355;P07355-2;H0YN42;H0YMD0;H0YMU9;H0YM50;H0YN28;H0YL33;H0YNP5;H0YNA0	P07355	S	184	Annexin A2;Annexin	ANXA2	-0.445146	NaN	___1	1	67.7779	5.52542e-08	115.5	105.59	115.5	6.48551	KLMVALAKGRRAEDGSVIDYELIDQDARDLY	RAEDGS(1)VIDYELIDQDAR	RAEDGS(67.78)VIDY(-67.78)ELIDQDAR
UID3705	5235	P07355;P07355-2;H0YN42;H0YMD0;H0YMU9;H0YM50;A6NMY6;H0YKS4;H0YN28;H0YL33;H0YNP5;H0YMM1;H0YNA0;H0YN52;H0YLE2	P07355	S	127	Annexin A2;Annexin;Putative annexin A2-like protein	ANXA2;ANXA2P2	-0.246618	-0.364573	___1	0.999992	50.7208	4.5704e-80	255.22	244.24	236.27	8.34088	SELKASMKGLGTDEDSLIEIICSRTNQELQE	GLGTDEDS(1)LIEIICSR	GLGT(-50.72)DEDS(50.72)LIEIICS(-109.47)R
UID10371	14876	P07355;P07355-2;H0YN42;H0YMD0;H0YMU9;A6NMY6;H0YKS4;H0YNP5;H0YMM1;H0YKZ7;H0YLV6;H0YMT9;H0YKX9;H0YKL9;H0YMW4;H0YKV8;H0YMD9;H0YKN4;H0YNB8	P07355	T	3	Annexin A2;Annexin;Putative annexin A2-like protein	ANXA2;ANXA2P2	-0.0580523	-0.328836	___1	0.852914	7.63333	1.71134e-08	157.78	139.88	96.229	8.02263	_____________MSTVHEILCKLSLEGDHS	S(0.147)T(0.853)VHEILCK	S(-7.63)T(7.63)VHEILCK
UID3704	5234	P07355;P07355-2;H0YN42;H0YMD0;H0YMU9;H0YM50;A6NMY6;H0YKS4;H0YN28;H0YL33;H0YNP5;H0YNA0;H0YN52	P07355	S	164	Annexin A2;Annexin;Putative annexin A2-like protein	ANXA2;ANXA2P2	NaN	NaN	___1	0.965	14.4084	3.9221e-06	107.35	87.223	107.35	6.13405	EMYKTDLEKDIISDTSGDFRKLMVALAKGRR	DIISDT(0.035)S(0.965)GDFRK	DIIS(-45.06)DT(-14.41)S(14.41)GDFRK
UID3707	5238	P07355;P07355-2;H0YN42;H0YMD0;H0YMU9;A6NMY6;H0YKS4;H0YMM1;H0YKZ7;H0YLV6;H0YMT9;H0YKX9;H0YKL9;H0YMW4;H0YKV8;H0YMD9;H0YKN4;H0YNB8	P07355	S	22	Annexin A2;Annexin;Putative annexin A2-like protein	ANXA2;ANXA2P2	NaN	NaN	___1	0.78123	6.41985	0.000978984	52.769	52.769	52.769	6.16708	ILCKLSLEGDHSTPPSAYGSVKAYTNFDAER	LSLEGDHS(0.023)T(0.178)PPS(0.781)AY(0.004)GS(0.014)VK	LS(-40.7)LEGDHS(-15.34)T(-6.42)PPS(6.42)AY(-23.35)GS(-17.44)VK
UID949	1404	P12429;D6RA82	P12429	S	305	Annexin A3;Annexin	ANXA3	-0.0943102	NaN	___1	0.758494	7.98241	0.0202588	66.023	20.14	66.023	6.99681	EFKKHYGYSLYSAIKSDTSGDYEITLLKICG	S(0.758)DT(0.121)S(0.121)GDYEITLLK	S(7.98)DT(-7.98)S(-7.98)GDY(-38.68)EIT(-63.14)LLK
UID10976	16124	Q9BXS5;Q9BXS5-2;K7EJL1;B4DDG7;E7ENJ6	Q9BXS5	T	223	AP-1 complex subunit mu-1	AP1M1	-0.211648	-0.0123541	___1	1	133.807	1.76573e-12	133.81	103.24	133.81	6.59351	PELRLGLNDKVLFDNTGRGKSKSVELEDVKF	VLFDNT(1)GR	VLFDNT(133.81)GR
UID22174	16123	Q9BXS5;Q9BXS5-2;K7EJL1;B4DDG7;E7ENJ6	Q9BXS5	T	154	AP-1 complex subunit mu-1	AP1M1	-0.012781	0.00797118	___2	0.997165	25.4622	1.36193e-34	153.12	125.95	153.12	7.80967	GHKLETGAPRPPATVTNAVSWRSEGIKYRKN	LETGAPRPPAT(1)VT(0.997)NAVS(0.003)WR	LET(-55.28)GAPRPPAT(53.7)VT(25.46)NAVS(-25.46)WR
UID22173	16122	Q9BXS5;Q9BXS5-2;K7EJL1;B4DDG7;E7ENJ6	Q9BXS5	T	152	AP-1 complex subunit mu-1	AP1M1	-0.0083485	0.0511749	___2	0.999993	53.7001	1.36193e-34	153.12	125.95	153.12	7.80967	QEGHKLETGAPRPPATVTNAVSWRSEGIKYR	LETGAPRPPAT(1)VT(0.997)NAVS(0.003)WR	LET(-55.28)GAPRPPAT(53.7)VT(25.46)NAVS(-25.46)WR
UID4781	6663	P63010;P63010-2;K7EJT8;K7ERB2;K7EN71;K7ERE4;K7EKZ5;K7EJX1	P63010	S	4	AP-2 complex subunit beta	AP2B1	2.42951	0.144999	___1	0.989898	19.913	3.27084e-05	100.22	90.941	100.22	6.44503	____________MTDSKYFTTNKKGEIFELK	T(0.01)DS(0.99)KYFTTNK	T(-19.91)DS(19.91)KY(-67.89)FT(-56.54)T(-70.68)NK
UID10031	14180	O00203;E5RJ68	O00203	T	661	AP-3 complex subunit beta-1	AP3B1	-0.510169	-0.519944	___1	1	135.912	8.85817e-15	135.91	127.35	135.91	6.30255	PSVRNVEVIELAKEWTPAGKAKQENSAKKFY	NVEVIELAKEWT(1)PAGK	NVEVIELAKEWT(135.91)PAGK
UID1003	1487	O00203;E5RJ68	O00203	S	276	AP-3 complex subunit beta-1	AP3B1	-0.0123008	-0.121944	___1	1	155.116	2.47134e-120	282.28	271.17	268.18	8.37636	KEGDELEDNGKNFYESDDDQKEKTDKKKKPY	NFYES(1)DDDQKEK	NFY(-155.12)ES(155.12)DDDQKEK
UID2909	4141	O14617-5;O14617-2;G5E988;O14617;O14617-3;E7EMM2;O14617-4	O14617-5	S	658	AP-3 complex subunit delta-1	AP3D1	0.612588	0.343824	___1	1	212.41	9.30667e-35	212.41	212.41	212.41	7.21131	AVFHEEEQRRPKHRPSEADEEELARRREARK	HRPS(1)EADEEELAR	HRPS(212.41)EADEEELAR
UID2910	4143	O14617-5;O14617-2;G5E988;O14617;O14617-3;E7EMM2;O14617-4	O14617-5	S	686	AP-3 complex subunit delta-1	AP3D1	-0.363308	-0.184344	___1	0.945785	12.4295	1.95528e-121	296.55	296.55	296.55	7.53343	ARKQEQANNPFYIKSSPSPQKRYQDTPGVEH	KQEQANNPFYIKS(0.054)S(0.946)PSPQK	KQEQANNPFY(-140.67)IKS(-12.43)S(12.43)PS(-37.71)PQK
UID2911	4147	O14617-5;O14617-2;G5E988;O14617;O14617-3;E7EMM2	O14617-5	S	829	AP-3 complex subunit delta-1	AP3D1	-0.125494	-0.163628	___1	0.999122	30.6692	1.45225e-36	179.42	179.42	179.42	7.87178	EKLPIQKHRNTETSKSPEKDVPMVEKKSKKP	NTETS(0.001)KS(0.999)PEKDVPMVEK	NT(-106.85)ET(-46.59)S(-30.67)KS(30.67)PEKDVPMVEK
UID16119	6862	Q02410	Q02410	S	242	Amyloid beta A4 precursor protein-binding family A member 1	APBA1	-0.776528	0.0997881	___2	0.989344	22.0433	8.16627e-17	113.65	113.65	113.65	6.6707	RQEALGARLHHYDERSDGESDSPEKEAEFAP	LHHY(0.005)DERS(0.989)DGES(0.953)DS(0.052)PEKEAEFAPYPR	LHHY(-23.28)DERS(22.04)DGES(13.1)DS(-13.1)PEKEAEFAPY(-88.28)PR
UID16120	6863	Q02410	Q02410	S	246	Amyloid beta A4 precursor protein-binding family A member 1	APBA1	-0.776528	0.0997881	___2	0.9531	13.0958	8.16627e-17	113.65	113.65	113.65	6.6707	LGARLHHYDERSDGESDSPEKEAEFAPYPRM	LHHY(0.005)DERS(0.989)DGES(0.953)DS(0.052)PEKEAEFAPYPR	LHHY(-23.28)DERS(22.04)DGES(13.1)DS(-13.1)PEKEAEFAPY(-88.28)PR
UID4924	6866	Q02410	Q02410	S	568	Amyloid beta A4 precursor protein-binding family A member 1	APBA1	NaN	NaN	___1	0.99471	22.7424	2.03778e-09	102.98	102.98	102.98	6.36201	NIVVLMARRRMPRSNSQENVEASHPSQDGKR	S(0.005)NS(0.995)QENVEASHPSQDGKR	S(-22.74)NS(22.74)QENVEAS(-76.99)HPS(-93.6)QDGKR
UID16118	6861	Q02410	Q02410	S	313	Amyloid beta A4 precursor protein-binding family A member 1	APBA1	NaN	NaN	___2	1	43.1015	0.00019262	43.102	41.798	43.102	6.99315	QDLERPPTPAGGRPDSPGLQAPAGQQRAVGP	AAEDMPEAEQDLERPPT(1)PAGGRPDS(1)PGLQAPAGQQR	AAEDMPEAEQDLERPPT(43.1)PAGGRPDS(43.1)PGLQAPAGQQR
UID21750	15245	Q02410	Q02410	T	305	Amyloid beta A4 precursor protein-binding family A member 1	APBA1	NaN	NaN	___2	1	43.1015	0.00019262	43.102	41.798	43.102	6.99315	AEDMPEAEQDLERPPTPAGGRPDSPGLQAPA	AAEDMPEAEQDLERPPT(1)PAGGRPDS(1)PGLQAPAGQQR	AAEDMPEAEQDLERPPT(43.1)PAGGRPDS(43.1)PGLQAPAGQQR
UID16121	6864	Q02410	Q02410	S	80	Amyloid beta A4 precursor protein-binding family A member 1	APBA1	NaN	NaN	___2	0.961714	16.1552	6.78636e-11	93.125	90.63	93.125	6.62667	GQEEEERGECLARSASTESGFHNHTDTAEGD	S(0.015)AS(0.962)T(0.029)ES(0.992)GFHNHT(0.002)DTAEGDVIAAAR	S(-18.09)AS(16.16)T(-16.16)ES(22.29)GFHNHT(-27)DT(-41.53)AEGDVIAAAR
UID16122	6865	Q02410	Q02410	S	83	Amyloid beta A4 precursor protein-binding family A member 1	APBA1	NaN	NaN	___2	0.992049	22.2921	6.78636e-11	93.125	90.63	93.125	6.62667	EEERGECLARSASTESGFHNHTDTAEGDVIA	S(0.015)AS(0.962)T(0.029)ES(0.992)GFHNHT(0.002)DTAEGDVIAAAR	S(-18.09)AS(16.16)T(-16.16)ES(22.29)GFHNHT(-27)DT(-41.53)AEGDVIAAAR
UID7730	10798	Q92870;Q92870-4;Q92870-2;H0YAJ5;G5E9Y1	Q92870	S	409	Amyloid beta A4 precursor protein-binding family B member 2	APBB2	0.505992	NaN	___1	0.999664	35.0907	8.03035e-14	115.02	115.02	115.02	8.03411	LKLRNAPHPDDDDSCSINSDPEAKCFAVRSL	NAPHPDDDDSCS(1)INSDPEAK	NAPHPDDDDS(-35.09)CS(35.09)INS(-45.84)DPEAK
UID10909	15990	Q92870;Q92870-4;Q92870-2;H0YAJ5;G5E9Y1;D6RB55;D6RDY3;D6RB00	Q92870	T	34	Amyloid beta A4 precursor protein-binding family B member 2	APBB2	0.383165	0.394221	___1	0.999998	58.6095	1.18304e-06	111.64	111.64	111.64	7.03961	ASSGTTDVTNRNSPATPPNTLNLRSSHNELL	NSPAT(1)PPNTLNLR	NS(-58.61)PAT(58.61)PPNT(-66.21)LNLR
UID7727	10795	Q92870;Q92870-4	Q92870	S	334	Amyloid beta A4 precursor protein-binding family B member 2	APBB2	NaN	NaN	___1	0.998469	28.1443	4.60688e-66	237.39	225.73	237.39	7.35395	RPVSIPADLQGSRKGSLSSVTPSPTPENEKQ	KGS(0.998)LS(0.002)SVTPSPTPENEK	KGS(28.14)LS(-28.14)S(-62.48)VT(-113.96)PS(-146.33)PT(-184.36)PENEK
UID18926	10795	Q92870;Q92870-4	Q92870	S	334	Amyloid beta A4 precursor protein-binding family B member 2	APBB2	NaN	NaN	___2	0.998469	28.1443	4.60688e-66	237.39	225.73	237.39	7.35395	RPVSIPADLQGSRKGSLSSVTPSPTPENEKQ	KGS(0.998)LS(0.002)SVTPSPTPENEK	KGS(28.14)LS(-28.14)S(-62.48)VT(-113.96)PS(-146.33)PT(-184.36)PENEK
UID18928	10797	Q92870;Q92870-4	Q92870	S	341	Amyloid beta A4 precursor protein-binding family B member 2	APBB2	NaN	NaN	___2	0.972079	16.405	3.83739e-19	154.13	142.47	117.11	7.02625	DLQGSRKGSLSSVTPSPTPENEKQPWSDFAV	KGS(0.982)LS(0.052)S(0.967)VT(0.005)PS(0.972)PT(0.023)PENEK	KGS(17.16)LS(-14.65)S(14.65)VT(-23.02)PS(16.41)PT(-16.41)PENEK
UID18927	10796	Q92870;Q92870-4	Q92870	S	337	Amyloid beta A4 precursor protein-binding family B member 2	APBB2	NaN	NaN	___2	0.966523	14.6454	2.37377e-13	122.34	113.5	117.11	6.96569	SIPADLQGSRKGSLSSVTPSPTPENEKQPWS	KGS(0.982)LS(0.052)S(0.967)VT(0.005)PS(0.972)PT(0.023)PENEK	KGS(17.16)LS(-14.65)S(14.65)VT(-23.02)PS(16.41)PT(-16.41)PENEK
UID30126	10796	Q92870;Q92870-4	Q92870	S	337	Amyloid beta A4 precursor protein-binding family B member 2	APBB2	NaN	NaN	___3	0.966523	14.6454	2.37377e-13	122.34	113.5	117.11	6.96569	SIPADLQGSRKGSLSSVTPSPTPENEKQPWS	KGS(0.982)LS(0.052)S(0.967)VT(0.005)PS(0.972)PT(0.023)PENEK	KGS(17.16)LS(-14.65)S(14.65)VT(-23.02)PS(16.41)PT(-16.41)PENEK
UID30127	10797	Q92870;Q92870-4	Q92870	S	341	Amyloid beta A4 precursor protein-binding family B member 2	APBB2	NaN	NaN	___3	0.972079	16.405	3.83739e-19	154.13	142.47	117.11	7.02625	DLQGSRKGSLSSVTPSPTPENEKQPWSDFAV	KGS(0.982)LS(0.052)S(0.967)VT(0.005)PS(0.972)PT(0.023)PENEK	KGS(17.16)LS(-14.65)S(14.65)VT(-23.02)PS(16.41)PT(-16.41)PENEK
UID18931	10801	Q92870;Q92870-4;Q92870-2;H0YAJ5;G5E9Y1	Q92870	S	217	Amyloid beta A4 precursor protein-binding family B member 2	APBB2	NaN	NaN	___2	0.811126	6.39183	6.54411e-12	101.2	94.293	101.2	6.33987	GNGDLLLQKPNRPQSSPEDGQVATVSSSPET	PNRPQS(0.189)S(0.811)PEDGQVAT(0.01)VS(0.476)S(0.307)S(0.199)PET(0.008)KK	PNRPQS(-6.39)S(6.39)PEDGQVAT(-17.05)VS(1.93)S(-1.93)S(-3.81)PET(-17.84)KK
UID30125	10795	Q92870;Q92870-4	Q92870	S	334	Amyloid beta A4 precursor protein-binding family B member 2	APBB2	NaN	NaN	___3	0.998469	28.1443	4.60688e-66	237.39	225.73	237.39	7.35395	RPVSIPADLQGSRKGSLSSVTPSPTPENEKQ	KGS(0.998)LS(0.002)SVTPSPTPENEK	KGS(28.14)LS(-28.14)S(-62.48)VT(-113.96)PS(-146.33)PT(-184.36)PENEK
UID33305	15988	Q92870;Q92870-4	Q92870	T	339	Amyloid beta A4 precursor protein-binding family B member 2	APBB2	NaN	NaN	___3	0.993295	20.9071	2.0667e-28	162.15	162.15	162.15	7.06595	PADLQGSRKGSLSSVTPSPTPENEKQPWSDF	KGS(0.997)LS(0.003)SVT(0.993)PS(0.187)PT(0.82)PENEK	KGS(25.38)LS(-25.38)S(-39.56)VT(20.91)PS(-6.54)PT(6.54)PENEK
UID33306	15989	Q92870;Q92870-4	Q92870	T	343	Amyloid beta A4 precursor protein-binding family B member 2	APBB2	NaN	NaN	___3	0.986695	18.5338	2.0667e-28	162.15	162.15	124.1	7.18392	QGSRKGSLSSVTPSPTPENEKQPWSDFAVLN	KGSLSS(0.002)VT(0.96)PS(0.052)PT(0.987)PENEK	KGS(-46.87)LS(-34.71)S(-27.32)VT(13.94)PS(-13.94)PT(18.53)PENEK
UID22107	15989	Q92870;Q92870-4	Q92870	T	343	Amyloid beta A4 precursor protein-binding family B member 2	APBB2	NaN	NaN	___2	0.986695	18.5338	2.0667e-28	162.15	162.15	124.1	7.18392	QGSRKGSLSSVTPSPTPENEKQPWSDFAVLN	KGSLSS(0.002)VT(0.96)PS(0.052)PT(0.987)PENEK	KGS(-46.87)LS(-34.71)S(-27.32)VT(13.94)PS(-13.94)PT(18.53)PENEK
UID22106	15988	Q92870;Q92870-4	Q92870	T	339	Amyloid beta A4 precursor protein-binding family B member 2	APBB2	NaN	NaN	___2	0.993295	20.9071	2.0667e-28	162.15	162.15	162.15	7.06595	PADLQGSRKGSLSSVTPSPTPENEKQPWSDF	KGS(0.997)LS(0.003)SVT(0.993)PS(0.187)PT(0.82)PENEK	KGS(25.38)LS(-25.38)S(-39.56)VT(20.91)PS(-6.54)PT(6.54)PENEK
UID7731	10799	Q92870;Q92870-4;Q92870-2;H0YAJ5;G5E9Y1;D6RB55	Q92870	S	123	Amyloid beta A4 precursor protein-binding family B member 2	APBB2	NaN	NaN	___1	0.999989	49.4616	2.56962e-17	143.46	143.46	136.26	7.613	RKAAEQGQQDPNKNLSPTAVINITSEKLEGK	NLS(1)PTAVINITSEK	NLS(49.46)PT(-49.46)AVINIT(-96.92)S(-102.39)EK
UID4090	5748	P25054;P25054-2;E9PFT7;B7Z2B6	P25054	S	1042	Adenomatous polyposis coli protein	APC	0.167101	0.358177	___1	0.960132	15.0474	1.3006e-46	200.89	194.04	78.272	7.75119	YSLKYSDEQLNSGRQSPSQNERWARPKHIIE	YSDEQLNS(0.03)GRQS(0.96)PS(0.01)QNER	Y(-56.6)S(-52.65)DEQLNS(-15.05)GRQS(15.05)PS(-19.9)QNER
UID15286	5743	P25054;P25054-2	P25054	S	2473	Adenomatous polyposis coli protein	APC	0.628914	-0.203389	___2	0.993913	23.8386	3.64283e-27	143.48	134.9	143.48	7.25674	ESASFESLSPSSRPASPTRSQAQTPVLSPSL	KLEESASFESLS(0.009)PS(0.496)S(0.496)RPAS(0.994)PT(0.004)R	KLEES(-59.54)AS(-45.29)FES(-33.89)LS(-17.24)PS(0)S(0)RPAS(23.84)PT(-24)R
UID15287	5745	P25054;P25054-2	P25054	S	2533	Adenomatous polyposis coli protein	APC	NaN	0.193536	___2	0.996564	25.1853	0.00544176	46.494	42.958	46.494	5.83989	NDGRPAKRHDIARSHSESPSRLPINRSGTWK	S(0.001)HS(0.997)ES(0.76)PS(0.243)RLPINR	S(-28.99)HS(25.19)ES(4.98)PS(-4.98)RLPINR
UID4083	5737	P25054;P25054-2	P25054	S	2586	Adenomatous polyposis coli protein	APC	NaN	0.154923	___1	0.999622	34.3947	0.000329116	58.461	57.798	58.461	5.71447	SSILSASSESSEKAKSEDEKHVNSISGTKQS	AKS(1)EDEKHVNSISGTK	AKS(34.39)EDEKHVNS(-34.39)IS(-49.72)GT(-53.7)K
UID10428	15001	P25054;P25054-2	P25054	T	1438	Adenomatous polyposis coli protein	APC	NaN	NaN	___1	0.948772	12.6771	0.0248616	58.024	58.024	58.024	5.93589	LPDSPGQTMPPSRSKTPPPPPQTAQTKREVP	S(0.051)KT(0.949)PPPPPQTAQTK	S(-12.68)KT(12.68)PPPPPQT(-54.57)AQT(-55.9)K
UID4086	5740	P25054;P25054-2	P25054	S	2093	Adenomatous polyposis coli protein	APC	NaN	NaN	___1	0.995661	23.6036	6.20019e-11	103.12	98.239	103.12	7.29303	LDLKDIQRPDSEHGLSPDSENFDWKAIQEGA	DIQRPDS(0.999)EHGLS(0.996)PDS(0.005)ENFDWK	DIQRPDS(31.44)EHGLS(23.6)PDS(-23.6)ENFDWK
UID15284	5739	P25054;P25054-2	P25054	S	2088	Adenomatous polyposis coli protein	APC	NaN	NaN	___2	0.999286	31.4382	6.20019e-11	103.12	98.239	103.12	7.14179	GEDLTLDLKDIQRPDSEHGLSPDSENFDWKA	DIQRPDS(0.999)EHGLS(0.996)PDS(0.005)ENFDWK	DIQRPDS(31.44)EHGLS(23.6)PDS(-23.6)ENFDWK
UID15285	5740	P25054;P25054-2	P25054	S	2093	Adenomatous polyposis coli protein	APC	NaN	NaN	___2	0.995661	23.6036	6.20019e-11	103.12	98.239	103.12	7.29303	LDLKDIQRPDSEHGLSPDSENFDWKAIQEGA	DIQRPDS(0.999)EHGLS(0.996)PDS(0.005)ENFDWK	DIQRPDS(31.44)EHGLS(23.6)PDS(-23.6)ENFDWK
UID15288	5747	P25054;P25054-2;E9PFT7;B7Z2B6	P25054	S	1038	Adenomatous polyposis coli protein	APC	NaN	NaN	___2	0.98879	18.2878	1.79819e-05	66.52	65.073	66.52	6.32781	TPINYSLKYSDEQLNSGRQSPSQNERWARPK	YSDEQLNS(0.989)GRQS(0.766)PS(0.245)QNER	Y(-58.13)S(-49.15)DEQLNS(18.29)GRQS(5.08)PS(-5.08)QNER
UID15289	5748	P25054;P25054-2;E9PFT7;B7Z2B6	P25054	S	1042	Adenomatous polyposis coli protein	APC	NaN	NaN	___2	0.960132	15.0474	1.3006e-46	200.89	194.04	78.272	7.75119	YSLKYSDEQLNSGRQSPSQNERWARPKHIIE	YSDEQLNS(0.03)GRQS(0.96)PS(0.01)QNER	Y(-56.6)S(-52.65)DEQLNS(-15.05)GRQS(15.05)PS(-19.9)QNER
UID785	1136	P13798;C9JIF9;H7C393;C9JLK2;H7C1U0	P13798	S	187	Acylamino-acid-releasing enzyme	APEH	0.192321	-0.346191	___1	0.984051	17.903	8.54138e-14	144.4	102.09	87.388	6.98191	KAESFFQTKALDVSASDDEIARLKKPDQAIK	ALDVS(0.016)AS(0.984)DDEIAR	ALDVS(-17.9)AS(17.9)DDEIAR
UID8417	11745	Q9BZZ5-2;Q9BZZ5;G3V1C3;B4E283;Q9BZZ5-5;Q9BZZ5-1;H0YER7	Q9BZZ5-2	S	464	Apoptosis inhibitor 5	API5	0.299245	0.0711029	___1	0.990739	23.0147	8.34587e-32	166.49	138.16	166.49	6.45512	VEIGQKRASEDTTSGSPPKKSSAGPKRDARQ	ASEDTTS(0.005)GS(0.991)PPKKS(0.002)S(0.002)AGPK	AS(-138.54)EDT(-67.38)T(-37.61)S(-23.01)GS(23.01)PPKKS(-26.8)S(-26.8)AGPK
UID2499	3566	Q96GX9;J3KN82;Q96GX9-3	Q96GX9	S	87	Methylthioribulose-1-phosphate dehydratase	APIP	-0.213387	0.0227713	___1	0.98412	18.1001	1.17052e-15	117.57	117.57	93.839	7.66648	DMFVCDINEKDISGPSPSKKLKKSQCTPLFM	DIS(0.001)GPS(0.984)PS(0.015)K	DIS(-31.88)GPS(18.1)PS(-18.1)K
UID8879	12379	Q9NRW3	Q9NRW3	S	61	DNA dC->dU-editing enzyme APOBEC-3C	APOBEC3C	0.710878	0.665752	___1	0.962398	14.0814	0.000804967	67.646	64.201	67.646	5.90925	SVVSWKTGVFRNQVDSETHCHAERCFLSWFC	NQVDS(0.962)ET(0.038)HCHAER	NQVDS(14.08)ET(-14.08)HCHAER
UID9339	12984	Q9UKG1	Q9UKG1	S	401	DCC-interacting protein 13-alpha	APPL1	-0.03261	0.0122281	___1	0.992509	21.2596	3.23024e-68	233.7	222.72	233.7	7.87719	TAARVNQSALEAVTPSPSFQQRHESLRPAAG	VNQSALEAVTPS(0.993)PS(0.007)FQQR	VNQS(-98.61)ALEAVT(-41.9)PS(21.26)PS(-21.26)FQQR
UID21580	14896	P10398	P10398	T	253	Serine/threonine-protein kinase A-Raf	ARAF	-0.575486	NaN	___2	0.996369	25.133	1.08494e-09	96.793	90.587	80.067	7.06412	SFSTDAAGSRGGSDGTPRGSPSPASVSSGRK	GGS(0.003)DGT(0.996)PRGS(0.942)PS(0.058)PASVSSGRK	GGS(-25.13)DGT(25.13)PRGS(12.16)PS(-12.16)PAS(-53.93)VS(-60.08)S(-62.92)GRK
UID3781	5346	P10398;P10398-2;B4DMG5	P10398	S	157	Serine/threonine-protein kinase A-Raf	ARAF	-0.198709	-0.0517201	___1	0.999998	56.0965	2.6114e-23	159.18	149.94	147.1	7.90124	TVCVDMSTNRQQFYHSVQDLSGGSRQHEAPS	QQFYHS(1)VQDLSGGSR	QQFY(-56.1)HS(56.1)VQDLS(-78.15)GGS(-102.86)R
UID3780	5345	P10398	P10398	S	186	Serine/threonine-protein kinase A-Raf	ARAF	1.01728	0.786298	___1	1	83.949	8.28705e-20	129.5	126.57	106.6	7.72917	PSNRPLNELLTPQGPSPRTQHCDPEHFPFPA	QHEAPSNRPLNELLT(1)PQGPS(1)PR	QHEAPS(-48.98)NRPLNELLT(48.98)PQGPS(83.95)PR
UID14979	5345	P10398	P10398	S	186	Serine/threonine-protein kinase A-Raf	ARAF	NaN	1.18089	___2	1	83.949	8.28705e-20	129.5	126.57	106.6	7.72917	PSNRPLNELLTPQGPSPRTQHCDPEHFPFPA	QHEAPSNRPLNELLT(1)PQGPS(1)PR	QHEAPS(-48.98)NRPLNELLT(48.98)PQGPS(83.95)PR
[truncated: 12,303 more rows]
