# Supplementary material for: Cancer-associated fibroblasts require proline synthesis by PYCR1 for the deposition of pro-tumorigenic extracellular matrix
Source: Nat Metab. 2022 Jun 27;4(6):693–710. doi: 10.1038/s42255-022-00582-0 (PMC9236907; doi:10.1038/s42255-022-00582-0)
Supplement: Source Data Fig. 1 — Statistical source data. [file 42255_2022_582_MOESM11_ESM.xlsx]

## Sheet: Figure 1a
Amino acid	Proteome	Matrisome	Glycoproteins	Collagens	Proteoglycans
A	0.07	0.06	0.06	0.06	0.07
C	0.02	0.04	0.05	0.01	0.03
D	0.05	0.05	0.05	0.05	0.05
E	0.07	0.06	0.06	0.05	0.08
F	0.04	0.03	0.03	0.03	0.03
G	0.07	0.11	0.08	0.21	0.07
H	0.03	0.02	0.03	0.01	0.03
I	0.04	0.04	0.04	0.03	0.04
K	0.06	0.04	0.04	0.05	0.04
L	0.10	0.08	0.08	0.07	0.10
M	0.02	0.01	0.01	0.01	0.01
N	0.04	0.04	0.04	0.02	0.04
P	0.06	0.09	0.07	0.15	0.08
Q	0.05	0.04	0.05	0.04	0.04
R	0.06	0.05	0.06	0.05	0.05
S	0.08	0.07	0.08	0.05	0.09
T	0.05	0.06	0.06	0.04	0.07
V	0.06	0.06	0.06	0.05	0.06
W	0.01	0.01	0.01	0.00	0.01
Y	0.03	0.02	0.03	0.02	0.03

## Sheet: Figure 1b
Rank	Norm_Abundance	Avg_Proline_Ratio (%)	Number_of_Prolines_First	Contribution to Proline in ECM	MaxQuantID	Uniprot_IDs	cp_GeneName	Number_of_Prolines
734	0.0040684	4.08552	14	57.1973	3682	Q15019;Q15019-2	2002-09-01	14;17
1885	0.000245968	5.7554	16	92.0863	5289	Q9NX47	2005-03-01	16
1502	0.000648475	6.88285	48	330.377	5438	Q9UHD8;Q9UHD8-2;Q9UHD8-3;Q9UHD8-4;Q9UHD8-5;Q9UHD8-7;Q9UHD8-8;Q9UHD8-9	2009-09-01	48;47;34;15;48;47;24;16
254	0.0276181	2.24069	4	8.96276	3182	A6NIZ1;P61224;P61224-2;P61224-3;P61224-4	;RAP1B	4;4;4;4;3
937	0.00239374	1.92309	5	9.61543	2478	P13693;Q56UQ5;Q9HAU6	;TPT1;TPT1P8	5;3;1
122	0.07108	4.5045	20	90.0901	2334	A6NNZ2;P07437	;TUBB	20;20
1646	0.000460248	9.92171	53	525.85	1198	Q9NRG9;Q9NRG9-2	AAAS	53;52
2002	0.000125448	3.6157	35	126.55	2986	P49588	AARS	35
1974	0.000164001	3.81161	58	221.073	1550	P33527;P33527-2;P33527-3;P33527-4;P33527-5;P33527-6;P33527-7;P33527-8;P33527-9	ABCC1	58;54;56;58;52;54;56;52;58
919	0.00249402	4.17332	35	146.066	2784	P33897;Q9UBJ2	ABCD1;ABCD2	35;27
230	0.0327115	3.06329	21	64.329	877	P28288;P28288-2;P28288-3	ABCD3	21;19;6
1764	0.000347612	5.14661	43	221.304	4397	Q8NE71;Q8NE71-2	ABCF1	43;42
916	0.00252725	4.33387	27	117.014	4111	Q9UG63	ABCF2	27
1173	0.0013473	6.88511	26	179.013	4319	Q8N2K0;Q8N2K0-2;Q8N2K0-3	ABHD12	26;29;25
581	0.00649502	13.649	139	1897.22	735	Q7Z7G0;Q7Z7G0-2;Q7Z7G0-3;Q7Z7G0-4	ABI3BP	139;57;95;121
966	0.00216762	5.0899	131	666.776	3513	O00763;O00763-2;Q13085;Q13085-2;Q13085-3;Q13085-4	ACACA;ACACB	131;130;113;110;109;113
1075	0.00167595	4.03879	26	105.009	2998	P49748;P49748-2;P49748-3	ACADVL	26;24;30
1026	0.00188745	8.01404	109	873.531	5493	Q9UKV3;Q9UKV3-2;Q9UKV3-3;Q9UKV3-5	ACIN1	109;49;46;107
1485	0.00067491	5.22293	58	302.93	3083	P53396;P53396-2	ACLY	58;56
1951	0.000182659	6.29921	56	352.756	2615	P21399	ACO1	56
520	0.00787716	5.44593	24	130.702	5617	Q9Y305;Q9Y305-2;Q9Y305-3;Q9Y305-4	ACOT9	24;22;21;24
1400	0.000846042	3.29471	6	19.7683	2663	P24666;P24666-2;P24666-3	ACP1	6;5;3
1419	0.000817545	5.70997	40	228.399	821	P33121;P33121-2	ACSL1	40;39
857	0.00294962	4.86111	35	170.139	2169	O95573	ACSL3	35
1244	0.00117074	5.21391	37	192.915	1961	O60488;O60488-2	ACSL4	37;35
23	0.417208	5.03979	19	95.756	3287	P68032;P68133	ACTA1;ACTC1	19;19
135	0.0655168	5.27611	19	100.246	3239	P62736;P63267;P63267-2	ACTA2;ACTG2	19;20;19
47	0.191497	5.58511	21	117.287	3873	Q562R1	ACTBL2	21
1404	0.000836975	5.62568	26	146.268	2206	O94805;O96019;O96019-2	ACTL6A;ACTL6B	26;22;20
219	0.0346384	3.21949	28	90.1458	2462	P12814-2;P12814-3	ACTN1	28;30
150	0.054725	3.18332	29	92.3161	1928	O43707	ACTN4	29
981	0.00211263	5.05319	19	96.0106	3179	P61163	ACTR1A	19
276	0.0243333	4.2967	17	73.0439	3178	P61160;P61160-2	ACTR2	17;17
225	0.0336755	6.99476	26	181.864	3177	P61158;Q9C0K3;Q9P1U1;Q9P1U1-2;Q9P1U1-3	ACTR3;ACTR3B;ACTR3C	26;17;27;21;25
586	0.00634319	6.30817	61	384.798	5443	Q9UHI8	ADAMTS1	61
1732	0.00038105	7.90917	91	719.734	2157	O95450;O95450-2	ADAMTS2	91;47
1483	0.000675392	9.08005	76	690.084	2011	O75173	ADAMTS4	76
213	0.0350491	6.63357	119	789.395	4351	Q8N6G6;Q8N6G6-1;Q8N6G6-2;Q8N6G6-4;Q8N6G6-5;Q8N6G6-6	ADAMTSL1	119;36;26;48;18;29
718	0.00421525	14.4522	152	2196.74	1231	Q6UY14;Q6UY14-2	ADAMTSL4	152;132
1949	0.000183909	9.77131	47	459.252	333	Q6ZMM2	ADAMTSL5	47
1078	0.00166665	6.63664	84	557.478	809	P55265;P55265-2;P55265-3;P55265-4;P55265-5	ADAR	84;81;79;90;54
1771	0.000341116	5.05305	20	101.061	2209	P00325;P07327;P08319;P08319-2	ADH1A;ADH1B;ADH4	20;20;17;18
1651	0.000454754	3.67943	14	51.5121	3116	P55263;P55263-2;P55263-3	ADK	14;11;11
1439	0.000765509	8.35381	34	284.029	3773	Q16186	ADRM1	34
1519	0.000618813	3.74186	18	67.3534	2751	P30566;P30566-2	ADSL	18;16
64	0.134302	8.98748	126	1132.42	4245	Q8IUX7;Q8IUX7-2	AEBP1	126;52
1759	0.00035562	6.91648	51	352.74	4337	Q8N556;Q8N556-2;Q8TED9;Q8TED9-2;Q8TED9-3	AFAP1;AFAP1L1	51;58;47;42;32
942	0.00232864	5.01882	40	200.753	5674	Q9Y4W6	AFG3L2	40
769	0.00370566	4.61903	26	120.095	3866	Q53H12;Q53H12-2	AGK	26;2
2036	4.03e-05	3.94152	13	51.2397	5208	Q9NRZ7;Q9NRZ7-2;Q9NRZ7-3	AGPAT3	13;12;18
1763	0.000349371	4.3956	16	70.3297	5232	Q9NUQ2	AGPAT5	16
910	0.00256716	8.89781	184	1637.2	1774	O00468;O00468-2;O00468-3;O00468-4;O00468-5;O00468-6;O00468-7	AGRN	184;175;182;183;183;182;184
1549	0.000568646	5.77315	131	756.283	4519	Q8WYP5;Q8WYP5-2;Q8WYP5-3	AHCTF1	131;133;131
1470	0.000696398	3.70676	16	59.3082	2651	P23526;P23526-2	AHCY	16;15
81	0.108568	7.82566	69	539.97	3460	P48552;Q09666;Q09666-2	AHNAK;NRIP1	69;718;7
1611	0.00049413	9.77425	572	5590.87	4249	Q8IVF2;Q8IVF2-2;Q8IVF2-3	AHNAK2	572;76;562
1489	0.000663515	4.73373	16	75.7396	2156	O95433	AHSA1	16
1024	0.00189417	5.18793	32	166.014	2190	O95831;O95831-2;O95831-3;O95831-4;O95831-5	AIFM1	32;17;32;18;12
2041	1.46e-05	4.40555	12	52.8666	5262	Q9NVV5;Q9NVV5-2;Q9NVV5-3;Q9NVV5-4;Q9NVV5-5	AIG1	12;10;9;9;5
489	0.00909789	5.55174	17	94.3796	3490	Q12904;Q12904-2	AIMP1	17;19
574	0.006582	5.9375	19	112.812	3522	Q13155	AIMP2	19
1352	0.000932349	3.09278	6	18.5567	2226	P00568	AK1	6
758	0.00382646	4.68278	31	145.166	798	O43572	AKAP10	31
2035	4.06e-05	1.432	58	83.0562	4826	Q99996;Q99996-3;Q99996-4;Q99996-5;Q99996-6	AKAP9	58;58;19;56;60
1322	0.00100169	7.69231	25	192.308	2491	P14550	AKR1A1	25
858	0.00294615	6.03715	20	120.743	3401	P17516;Q04828	AKR1C1;AKR1C4	20;19
1265	0.00111893	6.21922	20	124.384	3056	P51857;P51857-2;P51857-3	AKR1D1	20;18;18
1617	0.000485478	5.19065	21	109.004	1443	O43488;Q8NHP1	AKR7A2;AKR7L	21;15
1150	0.00141564	4.58333	22	100.833	2764	P31749	AKT1	22
1725	0.000385494	3.77834	30	113.35	3105	P54886;P54886-2	ALDH18A1	30;30
699	0.00441367	5.02901	26	130.754	2755	P30837	ALDH1B1	26
1515	0.000624723	5.03762	42	211.58	3835	Q3SY69;Q3SY69-2;Q3SY69-3	ALDH1L2	42;12;24
1353	0.000930792	5.80362	26	150.894	1635	P30838;P43353;P43353-2;P48448;P51648;P51648-2	ALDH3A1;ALDH3A2;ALDH3B1;ALDH3B2	26;29;28;25;23;23
1601	0.000503132	4.35901	24	104.616	2983	P49419;P49419-2;P49419-4	ALDH7A1	24;21;21
1208	0.00125326	4.3956	19	83.5165	2265	P04075;P05062	ALDOA;ALDOB	19;13
1756	0.000359727	5.15562	21	108.268	5062	Q9H553;Q9H553-2	ALG2	21;17
1858	0.000269499	5.33193	22	117.302	4549	Q92685;Q92685-2	ALG3	22;22
1143	0.00143535	3.7226	12	44.6712	5710	Q9Y673;Q9Y673-2	ALG5	12;11
674	0.0047446	3.50195	9	31.5175	4206	Q86V81	ALYREF	9
1080	0.00166155	5.58558	23	128.468	5492	O95841;Q8NI99;Q9UKU9	ANGPTL1;ANGPTL2;ANGPTL6	23;31;27
1922	0.000208761	3.37924	39	131.79	5382	Q9P2R3;Q9P2R3-2;Q9P2R3-4	ANKFY1	39;39;42
1631	0.000470114	4.6748	23	107.52	5134	Q9HCJ1	ANKH	23
1555	0.000561656	3.66996	24	88.0791	5266	Q9NW15;Q9NW15-2;Q9NW15-3;Q9NW15-4;Q9NW15-5	ANO10	24;16;23;20;24
29	0.322178	4.75698	46	218.821	2507	P15144	ANPEP	46
605	0.005939	2.31214	8	18.4971	2267	P04083	ANXA1	8
352	0.0153372	12.4752	63	785.941	324	P50995	ANXA11	63
34	0.299474	2.03887	7	14.2721	2332	A6NMY6;P07355;P07355-2	ANXA2;ANXA2P2	7;7;7
356	0.0148565	0.626959	2	1.25392	2389	P09525	ANXA4	2
152	0.0542332	1.5625	5	7.8125	2373	P08758	ANXA5	5
56	0.154651	2.05045	15	30.7568	2351	P08133;P08133-2	ANXA6	15;12
1743	0.000367186	6.00138	61	366.084	2181	O95782;O95782-2	AP2A1	61;55
1745	0.000366648	5.66364	53	300.173	3269	P63010;P63010-2	AP2B1	53;54
933	0.00240941	3.91707	17	66.5902	956	Q96CW1;Q96CW1-2	AP2M1	17;17
552	0.00683721	4.47898	49	219.47	794	O00203	AP3B1	49
1625	0.000476381	5.20537	61	317.528	1803	O14617;O14617-2;O14617-3;O14617-4;O14617-5	AP3D1	61;60;48;48;70
1177	0.00133596	6.2201	26	161.722	5606	Q9Y2T2	AP3M1	26
1259	0.00114097	3.62694	7	25.3886	4533	Q92572	AP3S1	7
1526	0.000600819	6.60377	21	138.679	2701	P27695	APEX1	21
1104	0.00156754	6.65258	28	186.272	5146	Q9HDC9;Q9HDC9-2	APMAP	28;19
684	0.00462078	3.74753	171	640.828	2268	P04114	APOB	171
1022	0.00190296	4.43648	9	39.9283	131	P31941;P31941-2;Q9UH17;Q9UH17-2;Q9UH17-3	APOBEC3A;APOBEC3B	9;7;17;14;16
1354	0.000927891	4.73684	9	42.6316	5200	Q9NRW3	APOBEC3C	9
1237	0.00119498	3.2641	11	35.905	4837	Q9BQE5	APOL2	11
1238	0.0011936	7.08955	19	134.701	4083	Q6UXV4	APOOL	19
838	0.00313485	6.31288	11	69.4417	2340	P07741;P07741-2	APRT	11;9
1235	0.00120143	4.6555	23	107.076	2956	P48444;P48444-2	ARCN1	23;21
284	0.0231858	1.65746	3	4.97238	3326	P61204;P84077	ARF1;ARF3	3;3
214	0.0349318	1.66667	3	5	2569	P18085	ARF4	3
770	0.00370098	2.22222	4	8.88889	3327	P84085	ARF5	4
593	0.00610178	2.85714	5	14.2857	3229	P62330	ARF6	5
1064	0.00172126	7.97267	35	279.043	3435	Q07960	ARHGAP1	35
1253	0.00115235	4.90196	10	49.0196	3067	P52565	ARHGDIA	10
907	0.00260053	5.12211	50	256.106	3975	Q92974;Q92974-2;Q92974-3	ARHGEF2	50;50;50
1915	0.000215515	9.06841	146	1323.99	4466	Q8TER5;Q8TER5-2;Q8TER5-3;Q8TER5-4	ARHGEF40	146;59;145;142
2011	0.000117396	7.09513	162	1149.41	1381	Q12774;Q12774-2	ARHGEF5	162;21
604	0.00594801	1.65746	3	4.97238	329	P40616	ARL1	3
1129	0.00147949	1.63043	3	4.8913	2827	P36404	ARL2	3
1612	0.000493395	2.74725	5	13.7363	2828	P36405	ARL3	5
1954	0.000179857	3.56421	7	24.9495	3135	P49703;P56559	ARL4C;ARL4D	7;7
2033	5.48e-05	2.89849	5	14.4925	4994	Q9H0F7;Q9H0F7-2	ARL6	5;6
1496	0.000660078	3.44828	7	24.1379	1453	Q15041	ARL6IP1	7
1909	0.000222658	6.43505	28	180.181	212	Q66PJ3;Q66PJ3-2;Q66PJ3-3;Q66PJ3-4;Q66PJ3-5	ARL6IP4	28;26;25;27;22
1783	0.000333889	3.7234	7	26.0638	2077	O75915	ARL6IP5	7
1333	0.000977584	7.52212	17	127.876	4356	Q8N6S5	ARL6IP6	17
1436	0.000772992	2.68817	5	13.4409	4623	Q96BM9	ARL8A	5
616	0.00576631	2.68817	5	13.4409	5254	Q9NVJ2	ARL8B	5
1536	0.000582176	2.47663	9	22.2896	4317	Q8N2F6;Q8N2F6-2;Q8N2F6-3;Q8N2F6-4;Q8N2F6-5	ARMC10	9;7;8;6;6
1003	0.00201006	3.53201	16	56.5121	5370	Q9P291	ARMCX1	16
1905	0.000228405	6.48734	41	265.981	4124	Q7L311	ARMCX2	41
882	0.00278479	2.90237	11	31.9261	5429	Q9UH62	ARMCX3	11
1004	0.00200465	3.33817	23	76.7779	3934	Q5T2E6	ARMH3	23
913	0.00254022	3.51351	13	45.6757	4554	Q92747	ARPC1A	13
243	0.0295146	3.76344	14	52.6882	1854	O15143	ARPC1B	14
184	0.0423222	3	9	27	1855	O15144	ARPC2	9
268	0.0257208	7.30337	13	94.9438	1856	O15145	ARPC3	13
224	0.0337251	3.50019	4	14.0007	3150	P59998;P59998-2;P59998-3	ARPC4	4;38;8
392	0.0128078	2.6232	4	10.4928	1877	O15511;O15511-2	ARPC5	4;4
1164	0.001377	3.26797	5	16.3399	4829	Q9BPX5	ARPC5L	5
1936	0.000191863	6.03448	21	126.724	1927	O43681	ASNA1	21
221	0.0340782	4.94666	42	207.76	3478	Q12797;Q12797-2;Q12797-3;Q12797-4;Q12797-5;Q12797-6;Q12797-7;Q12797-8;Q12797-9	ASPH	42;20;3;3;19;17;2;19;16
667	0.00487806	6.31579	24	151.579	4926	Q9BXN1	ASPN	24
898	0.0026614	4.37808	14	61.2932	4378	Q8NBU5;Q8NBU5-2	ATAD1	14;14
252	0.0277109	3.56935	13	46.4016	5253	Q5T2N8;Q5T9A4;Q5T9A4-2;Q5T9A4-3;Q9NVI7;Q9NVI7-2;Q9NVI7-3	ATAD3A;ATAD3B;ATAD3C	13;33;4;24;26;24;13
1796	0.000319077	4.22297	25	105.574	2767	P31939	ATIC	25
1016	0.00196164	4.6422	71	329.596	5361	Q9P241;Q9P241-2	ATP10D	71;53
1047	0.00181207	5.98662	74	443.01	5142	Q9HD20;Q9HD20-2;Q9HD20-3	ATP13A1	74;62;21
751	0.00388327	4.39039	44	193.177	1119	P05023;P05023-2;P05023-3;P13637;P20648	ATP1A1;ATP1A3;ATP4A	44;32;43;42;48
1478	0.000683891	7.16846	20	143.369	3101	P54709	ATP1B3	20
238	0.0305975	4.74138	46	218.103	2534	O14983;O14983-2;P16615;P16615-2;P16615-3;P16615-4;P16615-5;Q93084;Q93084-2;Q93084-3;Q93084-4;Q93084-5;Q93084-6;Q93084-7	ATP2A1;ATP2A2;ATP2A3	46;45;48;45;45;47;45;55;50;53;50;53;53;53
1580	0.000530581	4.61601	56	258.496	2653	P23634;P23634-2;P23634-3;P23634-4;P23634-5;P23634-6;P23634-7;P23634-8	ATP2B4	56;55;54;54;53;55;54;55
1329	0.000984485	4.03955	36	145.424	3341	P98194;P98194-2;P98194-3;P98194-4;P98194-5;P98194-6;P98194-7;P98194-8	ATP2C1	36;36;37;35;38;38;41;40
45	0.201826	3.28616	18	59.1509	2675	P25705;P25705-2	ATP5F1A	18;17
36	0.275801	6.04915	32	193.573	2310	P06576	ATP5F1B	32
240	0.0302648	2.01681	6	12.1009	260	P36542;P36542-2	ATP5F1C	6;6
334	0.0168759	4.7619	8	38.0952	2736	P30049	ATP5F1D	8
434	0.0111087	4.11391	6	24.6835	2955	P05496;P48201;Q06055;Q06055-2;Q06055-3	ATP5MC1;ATP5MC2;ATP5MC3	6;4;5;12;9
1487	0.000670433	3.44828	2	6.89655	4700	Q96IX5	ATP5MD	2
454	0.0101928	4.84163	5	24.2082	519	P56134;P56134-2	ATP5MF	5;3
390	0.0128843	5.82524	6	34.9515	2083	O75964	ATP5MG	6
155	0.0528717	4.6875	12	56.25	2660	P24539	ATP5PB	12
234	0.0312956	6.70082	11	73.709	2080	O75947;O75947-2	ATP5PD	11;9
142	0.0611486	4.69484	10	46.9484	2949	P48047	ATP5PO	10
446	0.0106339	5.74468	27	155.106	3770	Q15904	ATP6AP1	27
710	0.00432651	4.36729	37	161.59	1130	Q93050;Q93050-1;Q93050-3	ATP6V0A1	37;36;36
1291	0.00106759	3.85514	33	127.22	5659	Q9Y487	ATP6V0A2	33
337	0.016644	4.15084	44	182.637	3558	Q13488;Q13488-2;Q9HBG4	ATP6V0A4;TCIRG1	44;27;29
485	0.00916081	2.58065	4	10.3226	1471	P27449	ATP6V0C	4
207	0.0380056	3.7037	13	48.1481	1081	P61421	ATP6V0D1	13
248	0.0284587	5.02431	31	155.754	399	P38606	ATP6V1A	31
411	0.0122395	5.85978	29	169.934	2610	P15313;P21281	ATP6V1B1;ATP6V1B2	29;31
619	0.00575102	2.87958	11	31.6754	2611	P21283	ATP6V1C1	11
771	0.00366962	1.61943	4	6.47773	5687	Q9Y5K8	ATP6V1D	4
328	0.0173854	2.28454	5	11.4227	2831	P36543;P36543-2;P36543-3;Q96A05	ATP6V1E1;ATP6V1E2	5;5;5;5
1197	0.00127659	4.40176	4	17.607	3810	Q16864;Q16864-2	ATP6V1F	4;8
694	0.00448333	1.41605	1	1.41605	2020	O75348;O95670;O95670-2	ATP6V1G1;ATP6V1G2	1;2;2
556	0.0068069	2.32151	11	25.5366	5453	Q9UI12;Q9UI12-2	ATP6V1H	11;11
1748	0.000365469	8.55075	35	299.276	5712	Q9Y679;Q9Y679-3	AUP1	35;32
601	0.00601091	4.20168	5	21.0084	1142	P61769	B2M	5
1165	0.00137548	5.47112	18	98.4802	4718	Q96L58	B3GALT6	18
1762	0.000352015	6.72783	22	148.012	5408	Q9UBV7	B4GALT7	22
877	0.00281103	1.4218	3	4.2654	2187	O95816	BAG2	3
2009	0.000118546	5.21327	11	57.346	3791	Q16611	BAK1	11
698	0.0044367	2.24719	2	4.49438	2048	O75531	BANF1	2
2037	3.57e-05	11.6587	28	326.444	3307	P80723;P80723-2	BASP1	28;19
1736	0.000375069	4.81518	8	38.5214	3431	Q07812;Q07812-2;Q07812-4;Q07812-5;Q07812-6;Q07812-7;Q07812-8	BAX	8;19;5;12;3;6;7
914	0.0025366	5.06416	75	379.812	5459	Q9UIG0;Q9UIG0-2	BAZ1B	75;75
708	0.00435217	1.65975	4	6.639	5445	Q9UHQ4	BCAP29	4
275	0.0244276	1.93122	4	7.72488	3046	P51572;P51572-2	BCAP31	4;7
1911	0.000221243	5.82524	24	139.806	117	O14874	BCKDK	24
1287	0.0010737	5.65187	49	276.942	5308	Q9NYF8;Q9NYF8-2;Q9NYF8-4	BCLAF1	49;49;47
20	0.579648	6.52174	24	156.522	70	P21810	BGN	24
1657	0.000450885	5.91133	24	141.872	795	Q93088	BHMT	24
1382	0.000876018	3.04054	9	27.3649	3080	P53004	BLVRA	9
944	0.00232362	5.82524	12	69.9029	2733	P30043	BLVRB	12
577	0.00656281	5.23405	19	99.4469	2469	O43897-2;P13497;P13497-2;P13497-3;P13497-4;P13497-5;P13497-6;Q9Y6L7	BMP1;TLL1;TLL2	19;53;46;23;37;44;54;46
1094	0.00162512	5.9854	41	245.401	4365	Q8N8U9	BMPER	41
1575	0.000537549	8.84719	66	583.914	3612	Q14137	BOP1	66
524	0.00770702	7.08215	25	177.054	4454	Q8TDN6	BRIX1	25
846	0.00305304	4.69621	18	84.5318	2816	P35613;P35613-2;P35613-4	BSG	18;11;11
294	0.0214994	4.71698	15	70.7547	40	Q10588	BST1	15
1475	0.000687133	5.71675	58	331.572	2718	P29317;Q06187;Q9UF33;Q9UF33-2	BTK;EPHA2;EPHA6	58;37;59;18
1752	0.000361882	5.65708	19	107.484	1648	O43684;O43684-2	BUB3	19;18
1091	0.00162831	2.26989	9	20.429	4120	Q7L1Q6;Q7L1Q6-2;Q7L1Q6-3;Q7L1Q6-4	BZW1	9;6;14;9
1696	0.00040845	4.09836	5	20.4918	1015	E9PRG8	C11orf98	5
1816	0.000305888	5.47672	24	131.441	1470	Q96GQ5;Q96GQ5-2	C16orf58	24;12
1499	0.000656212	4.28335	17	72.8169	5209	Q9NS00;Q9NS00-2	C1GALT1	17;12
1914	0.000217684	6.02837	17	102.482	3425	Q07021	C1QBP	17
1773	0.000338874	5.18235	18	93.2823	4921	Q9BXI9;Q9BXI9-3	C1QTNF6	18;4
1712	0.000393584	4.99098	83	414.251	2231	P01024	C3	83
1079	0.00166636	6.28272	12	75.3927	1597	Q7Z4R8	C6orf120	12
1933	0.000195799	6.70103	13	87.1134	579	Q9BRJ6	C7orf50	13
1258	0.00114228	2.6393	9	23.7537	3945	Q5T6V5	C9orf64	9
549	0.00691762	4.51889	52	234.982	3097	P54289;P54289-2;P54289-3;P54289-4;P54289-5	CACNA2D1	52;49;48;48;49
1587	0.000514676	6.60674	147	971.191	1176	P27708	CAD	147
799	0.00345234	4.11228	22	90.4701	3412	Q05682-4;Q05682-5	CALD1	22;22
1624	0.000476846	4.72801	16	75.6482	5103	Q9HA72;Q9HA72-2;Q9HA72-3	CALHM2	16;9;10
1062	0.00172948	3.8835	12	46.6019	4341	Q8N5C1	CALHM5	12
895	0.00268842	1.29614	2	2.59228	1373	P02585;P27482	CALML3;TNNC2	2;2
818	0.00329523	6.47482	27	174.82	2702	P27797	CALR	27
1053	0.00177872	2.56166	8	20.4933	1941	O43852;O43852-10;O43852-11;O43852-12;O43852-13;O43852-14;O43852-15;O43852-3;O43852-5;O43852-6;O43852-9	CALU	8;6;5;3;3;3;3;8;6;6;4
2025	8.39e-05	4.04672	17	68.7943	3603	Q14012;Q8IU85;Q8IU85-2	CAMK1;CAMK1D	17;14;12
259	0.027172	4.53477	25	113.369	736	Q13557;Q13557-10;Q13557-11;Q13557-12;Q13557-3;Q13557-4;Q13557-5;Q13557-6;Q13557-8;Q13557-9;Q9UQM7;Q9UQM7-2	CAMK2A;CAMK2D	25;24;27;22;25;28;25;27;22;22;20;20
837	0.00313903	4.92999	29	142.97	3569	Q13555;Q13555-10;Q13555-2;Q13555-3;Q13555-4;Q13555-5;Q13555-6;Q13555-7;Q13555-8;Q13555-9	CAMK2G	29;21;29;25;25;23;32;26;30;27
396	0.0126955	4.77683	57	272.279	4209	Q86VP6;Q86VP6-2;Q86VP6-3	CAND1	57;45;22
456	0.0101605	8.08042	45	363.619	234	O14967;P27824	CANX;CLGN	45;52
1250	0.00115866	7.38397	35	258.439	3365	Q01518-2	CAP1	35
1894	0.00023656	7.36842	35	257.895	3364	Q01518	CAP1	35
287	0.0226796	3.5014	25	87.535	2333	P07384	CAPN1	25
333	0.0168862	3.30394	24	79.2944	2552	P17655;P17655-2	CAPN2	24;19
1669	0.00043919	4.84375	31	150.156	884	O15484	CAPN5	31
249	0.0282725	2.31403	7	16.1982	2276	P04632;Q96L46	CAPNS1;CAPNS2	7;5
540	0.00718124	3.4965	10	34.965	3077	P52907	CAPZA1	10
443	0.0106675	3.14685	9	28.3217	2940	P47755	CAPZA2	9
341	0.0162468	3.63997	11	40.0397	2941	P47756;P47756-2	CAPZB	11;9
377	0.0137686	7.39143	20	147.829	4724	Q96LW7;Q96LW7-2	CARD19	20;11
835	0.00314908	4.54997	33	150.149	2987	P49589;P49589-2;P49589-3	CARS	33;34;39
35	0.281897	3.62192	5	18.1096	3390	P56539;Q03135	CAV1;CAV3	5;7
539	0.00722055	4.79204	7	33.5443	3048	P51636;P51636-2;P51636-3	CAV2	7;7;6
40	0.238933	3.56825	15	53.5237	4034	Q6NZI2;Q6NZI2-2;Q6NZI2-3	CAVIN1	15;13;5
1200	0.00127388	4	17	68	2186	O95810	CAVIN2	17
72	0.122649	9.96169	26	259.004	4589	Q969G5	CAVIN3	26
682	0.00463268	5.05415	14	70.7581	2524	P16152	CBR1	14
1862	0.000264382	4.32432	8	34.5946	3325	P83916	CBX1	8
979	0.00211995	3.82514	7	26.776	3527	Q13185	CBX3	7
1711	0.000394578	3.14136	6	18.8482	1267	P45973	CBX5	6
2040	1.55e-05	4.81928	8	38.5542	1608	Q8WUD4	CCDC12	8
706	0.004378	2.69231	7	18.8462	4626	Q96BQ5	CCDC127	7
1835	0.000292111	2.22193	17	37.7728	3969	Q5VVM6;Q5VVM6-2	CCDC30	17;13
1088	0.00163518	3.11529	15	46.7294	4607	Q96A33;Q96A33-2	CCDC47	15;15
410	0.0122427	3.58154	0	0	3285	P67936;Q2TAC2;Q2TAC2-2	CCDC57	0;40;21
1249	0.00116074	12.7892	30	383.677	4368	Q8N9Z2;Q8N9Z2-2	CCDC71L	30;41
261	0.0270338	6.87144	76	522.229	4114	Q76M96;Q76M96-2;Q76M96-3	CCDC80	76;76;4
1930	0.000198736	1.45803	4	5.83213	4978	Q9GZT6;Q9GZT6-2	CCDC90B	4;3
1685	0.000419275	9.62557	52	500.53	4099	Q6ZUT6;Q6ZUT6-2;Q6ZUT6-3;Q6ZUT6-4	CCDC9B	52;36;20;46
1671	0.000438613	5.3056	18	95.5008	4392	Q8ND76;Q8ND76-2;Q8ND76-3	CCNY	18;16;16
399	0.0126242	2.17839	12	26.1406	3300	P78371;P78371-2	CCT2	12;10
335	0.016728	3.22929	18	58.1271	2980	P49368;P49368-2	CCT3	18;16
336	0.0167044	2.96129	16	47.3807	3031	P50991;P50991-2	CCT4	16;15
521	0.00787333	3.32717	18	59.8891	2962	P48643	CCT5	18
416	0.0119264	2.64932	14	37.0905	2863	P40227;P40227-2	CCT6A	14;13
465	0.00981749	3.16586	18	56.9854	4819	Q99832;Q99832-2;Q99832-3;Q99832-4	CCT7	18;11;14;13
317	0.0189063	3.28467	18	59.1241	3030	P50990	CCT8	18
339	0.0163217	4.32654	62	268.246	4089	Q6YHK3;Q6YHK3-2;Q6YHK3-3;Q6YHK3-4	CD109	62;59;29;62
245	0.0291594	5.76053	44	253.463	816	P16070;P16070-10;P16070-11;P16070-12;P16070-13;P16070-14;P16070-15;P16070-16;P16070-17;P16070-18;P16070-19;P16070-3;P16070-4;P16070-5;P16070-6;P16070-7;P16070-8;P16070-9	CD44	44;28;24;21;25;24;19;38;42;20;3;40;43;44;42;43;41;42
1747	0.000365911	9.33178	36	335.944	170	P08174;P08174-2	CD55	36;39
264	0.0265549	3.125	4	12.5	1035	P13987	CD59	4
1277	0.00109736	2.15703	5	10.7851	589	P08962;P08962-2	CD63	5;5
1992	0.000149113	9.74005	18	175.321	2487	P14209;P14209-2;P14209-3	CD99	18;17;15
1837	0.000289002	3.30392	22	72.6863	5476	Q9UJX2;Q9UJX2-3	CDC23	22;14
805	0.0033615	6.25342	15	93.8012	3162	P60953;P60953-1;Q9H4E5;Q9H4E5-2	CDC42;RHOJ	15;15;11;8
1514	0.000624857	5.77488	43	248.32	1136	Q09013;Q09013-1;Q09013-10;Q09013-11;Q09013-12;Q09013-15;Q09013-16;Q09013-2;Q09013-5;Q09013-6;Q09013-7;Q09013-8;Q5VT25;Q5VT25-2;Q5VT25-3;Q5VT25-4;Q5VT25-5;Q5VT25-6	CDC42BPA;DMPK	43;51;30;43;30;49;49;40;47;51;45;38;75;77;73;68;73;83
670	0.00481902	4.96785	85	422.268	5695	Q9Y5S2	CDC42BPB	85
1408	0.000829407	6.58524	52	342.432	3120	P55287;P55287-2	CDH11	52;46
368	0.0142112	7.24804	52	376.898	1561	P55290;P55290-2;P55290-3	CDH13	52;14;12
210	0.0359939	7.19158	64	460.261	3118	P55283;P55283-2	CDH4	64;64
398	0.0126435	5.0147	9	45.1323	1812	O14735;O14735-2	CDIPT	9;12
945	0.0023136	5.23359	15	78.5038	2309	P06493;P06493-2	CDK1	15;13
327	0.0174946	5.73614	30	172.084	1144	Q00537;Q00537-2	CDK17	30;30
1226	0.00121431	6.71496	19	127.584	3347	Q00535;Q00535-2	CDK5	19;18
1788	0.000328789	3.73248	17	63.4521	1120	Q96JB5;Q96JB5-2;Q96JB5-3	CDK5RAP3	17;18;11
1988	0.000153522	4.7191	21	99.1011	2171	O95674	CDS2	21
1836	0.000290868	3.41556	36	122.96	3397	Q03701	CEBPZ	36
217	0.0347581	5.19261	70	363.482	4482	Q8WUJ3;Q8WUJ3-2	CEMIP	70;52
1875	0.000251564	8.75313	11	96.2845	1245	P49450;P49450-2	CENPA	11;11
1357	0.000913531	4.8414	29	140.401	2326	P07199	CENPB	29
1182	0.00130639	5.40827	51	275.822	3392	Q03188	CENPC	51
1817	0.000305518	2.42915	6	14.5749	205	Q9H3R5	CENPH	6
1895	0.00023606	4.08922	11	44.9814	762	Q9BS16	CENPK	11
1790	0.000327831	5.27698	8	42.2159	5218	Q9NSP4;Q9NSP4-2;Q9NSP4-3;Q9NSP4-4	CENPM	8;9;3;5
1274	0.00110218	4.1844	15	62.766	4684	Q96H22;Q96H22-2;Q96H22-3;Q96H22-4;Q96H22-5	CENPN	15;6;15;14;15
1619	0.000480907	3.47222	10	34.7222	4020	Q6IPU0	CENPP	10
1332	0.000977861	7.22397	25	180.599	4176	Q7Z7K6;Q7Z7K6-2;Q7Z7K6-3	CENPV	25;4;25
546	0.00700645	4.56731	19	86.7788	5728	Q9Y6K0	CEPT1	19
1432	0.000782449	4.14508	8	33.1606	5716	Q9Y6A4	CFAP20	8
431	0.0112385	3.61446	6	21.6867	2652	P23528	CFL1	6
2026	7.68e-05	3.01205	5	15.0602	5581	Q9Y281	CFL2	5
198	0.0398604	0.881057	2	1.76211	585	Q9NX63	CHCHD3	2
929	0.00243995	5.10638	12	61.2766	1651	Q9BRQ6	CHCHD6	12
1586	0.000517286	1.02041	2	2.04082	1187	Q9HD42	CHMP1A	2
1413	0.000825107	1.35135	3	4.05405	1735	O43633	CHMP2A	3
1968	0.000171362	3.55895	8	28.4716	5643	Q9Y3E7;Q9Y3E7-2;Q9Y3E7-3;Q9Y3E7-4	CHMP3	8;6;6;8
1649	0.000456294	4.64051	9	41.7646	5047	P59074;Q9H444	CHMP4B;CHMP4BP1	9;9
834	0.00315014	3.07692	6	18.4615	4810	Q99653	CHP1	6
777	0.00364197	8.25806	64	528.516	4301	Q8IZ52	CHPF	64
1383	0.000875283	9.84043	37	364.096	4386	Q8NCH0	CHST14	37
1252	0.00115269	4.4362	11	48.7982	5655	Q9Y3Y2;Q9Y3Y2-3;Q9Y3Y2-4	CHTOP	11;11;9
2003	0.000125247	6.13497	10	61.3497	5640	Q9Y3D0	CIAO2B	10
1102	0.00157475	2.77778	3	8.33333	5322	Q9NZ45	CISD1	3
1119	0.00151463	6.66667	9	60	4342	Q8N5K1	CISD2	9
25	0.36862	5.35135	21	112.378	3426	Q07065;Q96K21;Q96K21-2;Q96K21-3;Q96K21-4	CKAP4;ZFYVE19	21;34;32;32;20
1737	0.00037457	5.0812	102	518.282	3601	Q14008;Q14008-2;Q14008-3	CKAP5	102;102;103
1084	0.00165253	6.19195	20	123.839	5574	Q9Y240	CLEC11A	20
522	0.00783849	5.80913	14	81.3278	1759	O00299	CLIC1	14
498	0.00869844	7.00341	18	126.061	5714	O15247;Q9Y696	CLIC2;CLIC4	18;17
727	0.00411292	6.8714	59	405.412	4733	Q96NY7;Q96NY7-2;Q9NZA1;Q9NZA1-2;Q9NZA1-3	CLIC5;CLIC6	59;59;21;12;12
2042	4.91e-06	6.10932	19	116.077	215	Q9NWW5	CLN6	19
1222	0.00121585	7.28472	18	131.125	2387	P09496;P09496-2;P09496-3;P09496-4	CLTA	18;16;17;17
279	0.0238227	4.0108	71	284.767	3351	Q00610;Q00610-2	CLTC	71;62
1963	0.000173326	4.96085	20	99.217	2426	P10909;P10909-2;P10909-3;P10909-4;P10909-5	CLU	20;25;17;20;20
1839	0.000286873	4.38971	15	65.8456	4411	Q8NFW8;Q8NFW8-2	CMAS	15;14
1128	0.0014859	3.06122	6	18.3673	2739	P30085	CMPK1	6
844	0.00307411	2.8777	4	11.5108	71	Q9P003	CNIH4	4
1339	0.000967079	6.10572	18	109.903	213	Q99439;Q99439-2	CNN2	18;18
1405	0.000836577	6.07208	142	862.235	39	A5YKK6;A5YKK6-2;A5YKK6-3;A5YKK6-4	CNOT1	142;141;130;98
1459	0.000732246	6.68896	20	133.779	4537	Q92600	CNOT9	20
545	0.00701239	4.50092	19	85.5175	2390	P09543;P09543-2	CNP	19;18
1772	0.00034026	7.25991	11	79.859	4668	Q96F85;Q96F85-2	CNRIP1	11;10
1561	0.0005538	9.52059	114	1085.35	1334	Q53SF7;Q53SF7-2;Q53SF7-3;Q53SF7-4	COBLL1	114;110;112;108
1192	0.0012882	21.3235	145	3091.91	3396	Q03692	COL10A1	145
55	0.155848	17.183	287	4931.52	2605	P12107;P12107-2;P12107-3;P12107-4;P13942;P13942-2;P13942-3;P13942-4;P13942-5;P13942-6;P13942-7;P13942-8;P20908	COL11A1;COL11A2;COL5A1	287;287;285;279;298;294;294;292;290;288;288;284;334
3	8.34101	9.16249	263	2409.73	4812	Q99715;Q99715-2;Q99715-4	COL12A1	263;193;261
41	0.236747	5.11338	156	797.688	3413	Q05707;Q05707-2;Q05707-3;Q5VSY0-2;Q8IWI9-2	COL14A1;GKAP1;MGA	156;152;151;6;33
1395	0.000854223	13.7608	191	2628.31	2855	P39059	COL15A1	191
94	0.0930009	17.5296	282	4943.35	45	Q07092;Q07092-2	COL16A1	282;280
59	0.147907	17.3623	296	5139.25	2856	P39060;P39060-1;P39060-2	COL18A1	296;266;237
31	0.31823	12.2218	278	3397.66	2242	P02452;Q15485-2	COL1A1;FCN2	278;15
19	0.607118	16.9839	232	3940.26	2350	P08123	COL1A2	232
319	0.01848	18.6983	281	5254.21	2243	P02461;P02461-2	COL3A1	281;212
471	0.00972952	21.6671	325	7041.8	2244	P02462;P02462-2;P29400;P29400-2	COL4A1;COL4A5	325;108;391;392
127	0.0698691	16.7056	286	4777.8	2362	P08572	COL4A2	286
118	0.0748053	18.012	270	4863.24	2300	P05997	COL5A2	270
1097	0.00160555	16.6189	290	4819.48	2680	P25940	COL5A3	290
8	2.80875	8.65759	89	770.525	2452	P12109	COL6A1	89
10	1.85222	8.73405	89	777.331	2453	P12110	COL6A2	89
373	0.0140586	9.90812	91	901.639	2454	P12110-2;P12110-3	COL6A2	91;82
2	15.515	6.40547	209	1338.74	2455	P12111;P12111-2;P12111-3	COL6A3	209;204;58
237	0.0308281	7.27626	187	1360.66	931	P12111-4	COL6A3	187
137	0.0649701	22.4462	167	3748.52	2699	P27658	COL8A1	167
1680	0.000425205	6.73854	50	336.927	3907	Q5KU26	COLEC12	50
566	0.00670992	7.07396	44	311.254	4373	Q8NBJ5	COLGALT1	44
1595	0.000510397	3.01508	6	18.0905	4226	Q86X83	COMMD2	6
1431	0.0007831	3.58974	7	25.1282	1358	Q9UBI1	COMMD3	7
1942	0.000187422	3.05934	7	21.4154	4989	Q9H0A8;Q9H0A8-2	COMMD4	7;3
523	0.00772096	4.84547	14	67.8366	2623	P21964;P21964-2	COMT	14;10
1853	0.000272451	6.87023	18	123.664	4212	Q86VU5	COMTD1	18
536	0.00737126	4.47677	54	241.745	3088	P53621;P53621-2	COPA	54;56
738	0.00402988	4.09234	39	159.601	3087	P53618	COPB1	39
968	0.00215685	3.53201	32	113.024	2814	P35606	COPB2	32
689	0.00454817	4.75457	14	66.564	1801	O14579;O14579-2;O14579-3	COPE	14;13;13
1014	0.00196633	4.23341	37	156.636	5711	Q9Y678	COPG1	37
1891	0.000238339	2.99401	10	29.9401	4566	Q92905	COPS5	10
247	0.0285256	6.33947	31	196.524	4841	Q9BR76	CORO1B	31
1588	0.000513231	5.27426	25	131.857	89	Q9ULV4	CORO1C	25
730	0.00409505	5.65461	27	152.674	5559	Q9UQ03;Q9UQ03-2	CORO2B	27;27
1765	0.000346879	6.0127	25	150.317	4118	Q7KZN9;Q7KZN9-2	COX15	25;23
164	0.0510305	3.5503	6	21.3018	2466	P13073	COX4I1	6
143	0.0595718	6.66667	10	66.6667	2602	P20674	COX5A	10
280	0.0236363	6.20155	8	49.6124	2419	P10606	COX5B	8
1255	0.00114862	9.17431	10	91.7431	2451	P12074	COX6A1	10
281	0.0235363	4	3	12	2395	P09669	COX6C	3
1314	0.00102422	3.61446	3	10.8434	758	P14406	COX7A2	3
851	0.00299982	7.89474	9	71.0526	1797	O14548	COX7A2L	9
1825	0.000298538	6.51769	35	228.119	134	Q99829	CPNE1	35
1052	0.00178512	6.0219	33	198.723	4670	Q96FN4	CPNE2	33
277	0.0242436	5.75226	28	161.063	2007	O75131;O95741;Q96A23;Q96A23-2	CPNE3;CPNE4;CPNE6	28;41;26;27
1996	0.000144513	5.55033	30	166.51	810	Q86YQ8;Q8IYJ1;Q8IYJ1-2;Q9HCH3	CPNE5;CPNE8;CPNE9	30;34;22;36
1446	0.000754954	4.51404	34	153.477	3016	P50416;P50416-2	CPT1A	34;35
1015	0.00196194	6.61376	50	330.688	4330	Q8N436	CPXM2	50
862	0.00290972	4.73815	19	90.0249	2062	O75718	CRTAP	19
1310	0.00102987	9.71429	17	165.143	1048	P02511	CRYAB	17
597	0.00605716	4.72103	22	103.863	249	O75390	CS	22
266	0.0259927	4.79096	47	225.175	3111	P55060;P55060-2;P55060-3	CSE1L	47;9;46
724	0.00416783	5.39687	23	124.128	5138	Q9HCP0;Q9HCP0-2	CSNK1G1	23;21
531	0.0075058	6.27025	24	150.486	875	P68400;P68400-2;Q8NEV1	CSNK2A1;CSNK2A3	24;17;24
563	0.00673152	4.28571	15	64.2857	2588	P19784	CSNK2A2	15
709	0.00434915	7.44186	16	119.07	3284	P67870	CSNK2B	16
1741	0.000369635	7.83807	182	1426.53	4068	Q6UVK1	CSPG4	182
1341	0.000964769	3.62694	7	25.3886	2612	P21291	CSRP1	7
242	0.029778	5.10204	5	25.5102	2266	P04080	CSTB	5
1906	0.000228181	5.32787	13	69.2623	1537	O95476	CTDNEP1	13
1191	0.00129359	7.89345	28	221.017	2717	P29279;P29279-2	CTGF	28;25
517	0.00792561	7.09344	18	127.682	1254	Q96CG8;Q96CG8-2	CTHRC1	18;15
1303	0.00104076	3.09872	24	74.3692	2795	P35221;P35221-2;Q9UI47	CTNNA1;CTNNA3	24;27;31
642	0.00514858	4.48143	35	156.85	235	P35222	CTNNB1	35
1984	0.000155768	2.33795	14	32.7314	4518	Q8WYA6;Q8WYA6-2;Q8WYA6-3	CTNNBL1	14;8;7
731	0.00409207	5.65031	55	310.767	602	O60716;O60716-10;O60716-11;O60716-12;O60716-13;O60716-14;O60716-15;O60716-16;O60716-17;O60716-18;O60716-19;O60716-2;O60716-20;O60716-21;O60716-22;O60716-23;O60716-24;O60716-25;O60716-26;O60716-27;O60716-28;O60716-29;O60716-3;O60716-30;O60716-31;O60716-32;O60716-4;O60716-5;O60716-6;O60716-7;O60716-8;O60716-9	CTNND1	55;53;52;52;52;52;51;51;51;51;50;55;50;50;50;49;49;32;32;31;31;31;54;31;30;30;54;54;54;53;53;53
774	0.00365757	5.83333	28	163.333	2420	P10619	CTSA	28
111	0.0819372	5.8997	20	117.994	2342	P07858	CTSB	20
747	0.00392114	3.28675	19	62.4483	3089	P53634;P53634-2;P53634-3	CTSC	19;4;4
934	0.00240499	6.31068	26	164.078	2331	P07339	CTSD	26
193	0.0412897	3.62012	12	43.4414	2906	O60911;P43235	CTSK;CTSV	12;12
1214	0.00123439	3.44932	17	58.6385	3625	Q14247;Q14247-2;Q14247-3	CTTN	17;25;17
1410	0.000827824	2.19072	17	37.2423	3575	Q13616	CUL1	17
1385	0.000872206	3.04289	27	82.158	1657	Q13620;Q13620-1	CUL4B	27;28
1565	0.000547295	5.64457	125	705.571	1430	P39880;P39880-2;P39880-3;P39880-4;P39880-5;P39880-6;P39880-9;Q13948;Q13948-10;Q13948-2;Q13948-9	CUX1	125;123;125;114;123;112;15;17;16;17;16
512	0.00806557	5.10021	4	20.4008	2953	P48061;P48061-2;P48061-3;P48061-4;P48061-5;P48061-6	CXCL12	4;4;4;14;4;4
1428	0.000797208	4.37426	6	26.2455	2208	P00167;P00167-2;P00167-3	CYB5A	6;6;3
1023	0.00190145	3.42466	5	17.1233	1569	O43169	CYB5B	5
896	0.00268213	8.52459	26	221.639	5446	Q9UHQ9	CYB5R1	26
194	0.0411731	8.84414	27	238.792	2214	P00387;P00387-2;P00387-3	CYB5R3	27;26;27
1620	0.000477945	2.22559	4	8.90235	4834	Q9BQA9;Q9BQA9-2	CYBC1	4;4
1108	0.00156371	4.90431	13	63.756	3871	Q53TN4;Q53TN4-3	CYBRD1	13;12
445	0.0106473	8	26	208	2363	P08574	CYC1	26
773	0.00365826	4.62679	50	231.339	4128	Q7L576;Q7L576-2;Q7L576-3	CYFIP1	50;39;23
1995	0.00014486	4.50381	58	261.221	890	Q96F07;Q96F07-2	CYFIP2	58;56
468	0.00976535	6.56168	25	164.042	1785	O00622	CYR61	25
610	0.00589295	3.53982	4	14.1593	1076	P61803	DAD1	4
788	0.00353118	5.314	22	116.908	3041	P51398;P51398-2;P51398-3	DAP3	22;18;18
1204	0.00126797	3.24178	12	38.9014	1896	O43293;O43293-2;Q9UIK4;Q9UIK4-2	DAPK2;DAPK3	12;12;13;14
300	0.020386	4.79042	24	114.97	2500	P14868	DARS	24
350	0.0154415	9.59458	62	594.864	107	Q16643;Q16643-2	DBN1	62;63
783	0.00356881	6.27907	27	169.535	5473	Q9UJU6	DBNL	27
1081	0.00166089	5.80913	28	162.656	2434	P11182	DBT	28
855	0.00295476	4.38312	8	35.0649	1710	Q8WVC6;Q8WVC6-2	DCAKD	8;7
1977	0.000162825	6.1157	6	36.6942	3308	P81605;P81605-2	DCD	6;9
57	0.151821	7.26039	23	166.989	2335	P07585;P07585-2;P07585-3;P07585-4;P07585-5	DCN	23;16;14;13;7
1881	0.000247267	4.89269	8	39.1415	2777	P32321;P32321-2	DCTD	8;10
559	0.00679395	4.68433	60	281.06	116	Q14203;Q14203-2;Q14203-3;Q14203-4;Q14203-5	DCTN1	60;55;56;57;55
1791	0.000325592	4.09836	10	40.9836	1616	Q7Z4W1	DCXR	10
961	0.00219022	3.59649	41	147.456	3783	Q16531	DDB1	41
83	0.10536	5.04386	23	116.009	2857	P39656	DDOST	23
1178	0.00133455	4.46725	11	49.1397	4692	Q96HY6;Q96HY6-2	DDRGK1	11;17
744	0.0039559	4.18919	31	129.865	4523	Q92499	DDX1	31
1454	0.000741985	3.77143	33	124.457	985	Q13206	DDX10	33
492	0.00906281	7.19843	59	424.707	1444	Q92841;Q92841-1;Q92841-2;Q92841-3	DDX17	59;43;43;43
820	0.00328365	3.8806	26	100.896	5258	Q9NVP1	DDX18	26
1039	0.00184007	4.80419	38	182.559	5186	Q9NR30;Q9NR30-2	DDX21	38;34
1999	0.000130253	4.5122	37	166.951	4890	Q9BUQ8	DDX23	37
1100	0.00158068	3.64322	29	105.653	4681	Q96GQ7	DDX27	29
1689	0.000413262	4.21546	18	75.8782	1742	O00148	DDX39A	18
719	0.0042007	3.44534	15	51.6801	1178	Q13838;Q13838-2	DDX39B	15;15
347	0.0155736	4.13713	24	99.291	1784	O00571;O00571-2;O15523;Q9NQI0;Q9NQI0-2;Q9NQI0-3	DDX3X;DDX3Y;DDX4	24;22;27;34;32;29
1562	0.000549658	5.27491	52	274.295	4228	Q86XP3;Q86XP3-2	DDX42	52;41
1841	0.000286517	4.03309	18	72.5957	4998	Q9H0S4;Q9H0S4-2	DDX47	18;17
529	0.00755086	5.04886	31	156.515	2558	P17844	DDX5	31
2020	9.43e-05	3.73832	64	239.252	4281	Q8IY21	DDX60	64
885	0.00276075	4.47761	15	67.1642	426	Q16698	DECR1	15
815	0.00330737	6.20042	18	111.608	5227	Q9NUI1;Q9NUI1-2;Q9NUI1-3	DECR2	18;15;13
861	0.00291676	5.68837	21	119.456	2820	P35659;P35659-2	DEK	21;20
491	0.00906876	6.2348	15	93.522	4888	Q9BUN8;Q9BUN8-2	DERL1	15;15
2008	0.000119021	6.69456	16	107.113	4974	Q9GZP9	DERL2	16
9	1.94118	2.35003	9	21.1503	2370	P08670;P14136;P14136-2;P14136-3;P17661;P41219;P41219-2	DES;GFAP;PRPH;VIM	9;9;11;12;10;14;14
1464	0.000709931	4.47558	40	179.023	2654	P23743;P23743-2	DGKA	40;3
786	0.00354982	5.03876	26	131.008	440	Q15392	DHCR24	26
504	0.00832427	4.42105	21	92.8421	5396	Q9UBM7	DHCR7	21
1873	0.00025189	5.88235	12	70.5882	2213	P00374;Q86XF0	DHFR;DHFR2	12;10
1089	0.00163496	3.38462	11	37.2308	4015	Q6IAN0	DHRS7B	11
1212	0.00124451	5.4088	43	232.579	1880	O43143	DHX15	43
1878	0.000250588	5.99078	74	443.318	1488	Q7L2E3;Q7L2E3-2;Q7L2E3-3	DHX30	74;73;67
475	0.00951699	4.96231	72	357.286	3439	Q08211;Q08211-2	DHX9	72;10
1072	0.00169056	9.37824	261	2447.72	4870	Q9BTC0;Q9BTC0-1;Q9BTC0-2;Q9BTC0-3	DIDO1	261;114;44;46
1569	0.000545184	6.38978	20	127.796	5540	Q9UNQ2	DIMT1	20
651	0.00507185	4.38021	23	100.745	1993	O60832;O60832-2	DKC1	23;18
1693	0.00041066	4.18614	12	50.2337	2112	O94907;Q9UBU2	DKK1;DKK2	12;10
1059	0.00176234	10.6646	69	735.858	2416	P10515	DLAT	69
1537	0.000581609	3.33988	17	56.778	2393	P09622	DLD	17
755	0.00382902	8.60927	39	335.762	2838	P36957	DLST	39
1444	0.0007559	3.7111	131	486.154	938	P11532;P11532-2;P11532-3;P11532-4	DMD	131;91;90;131
1038	0.00184113	4.53401	18	81.6121	2763	P31689	DNAJA1	18
1320	0.00100487	5.73675	27	154.892	4666	Q96EY1;Q96EY1-2	DNAJA3	27;27
1458	0.00073311	5.30726	19	100.838	5403	Q9UBS4	DNAJB11	19
1948	0.000185853	5.97451	20	119.49	581	P25686;P25686-2	DNAJB2	20;16
976	0.002133	5.28535	21	110.992	2013	O75190;O75190-2;O75190-3;Q8NHS0;Q8WWF6	DNAJB3;DNAJB6;DNAJB8	21;9;21;9;9
1809	0.000314507	4.54366	36	163.572	4272	Q8IXB1;Q8IXB1-2	DNAJC10	36;34
422	0.0115803	3.46016	20	69.2031	5251	Q9NVH1;Q9NVH1-2;Q9NVH1-3	DNAJC11	20;19;16
1156	0.00140027	4.32457	97	419.483	2010	O75165	DNAJC13	97
810	0.00332897	4.96689	15	74.5033	86	P49184	DNASE1L1	15
1279	0.00109156	7.60022	66	501.615	1708	P50570;P50570-2;P50570-3	DNM2	66;66;66
948	0.00229544	5.33387	116	618.729	4729	Q96N67;Q96N67-2;Q96N67-3;Q96N67-4;Q96N67-5;Q96N67-6	DOCK7	116;114;110;110;112;114
1827	0.000297184	5.08511	12	61.0213	4236	Q86YN1;Q86YN1-2	DOLPP1	12;10
462	0.00982746	3.84615	10	38.4615	1347	O60762	DPM1	10
1153	0.00141027	3.7859	29	109.791	2697	P27487	DPP4	29
205	0.038578	3.9801	8	31.8408	3429	Q07507	DPT	8
987	0.00207719	4.5687	32	146.198	3819	Q2PZI1;Q2PZI1-2;Q6NUT2	DPY19L1;DPY19L2	32;5;29
594	0.0060902	5.45934	27	147.402	3621	Q14117;Q14195;Q14195-2	DPYS;DPYSL3	27;31;41
905	0.00261668	5.65746	32	181.039	3786	Q16555;Q16555-2	DPYSL2	32;31
1823	0.000299061	5.38721	16	86.1953	102	O14972	DSCR3	16
1867	0.000261911	2.16824	55	119.253	2519	P15924;P15924-2	DSP	55;55
1789	0.000328523	2.80091	217	607.797	845	Q03001;Q03001-10;Q03001-13;Q03001-8;Q03001-9	DST	217;4;39;126;105
683	0.0046272	4.40486	7	30.834	3163	P60981;P60981-2	DSTN	7;7
1196	0.00128158	6.65007	40	266.003	4451	Q8TDB6;Q8TDB6-2	DTX3L	40;18
1426	0.000806599	2.83019	6	16.9811	2656	P23919	DTYMK	6
1713	0.000393161	8.66667	13	112.667	4898	Q9BVJ7	DUSP23	13
141	0.0618457	4.00344	186	744.641	3622	Q14204	DYNC1H1	186
1425	0.000809011	5.99862	38	227.948	449	Q13409;Q13409-2;Q13409-3;Q13409-5;Q13409-6	DYNC1I2	38;38;37;38;37
1166	0.00136851	7.07457	37	261.759	5724	Q9Y6G9	DYNC1LI1	37
1273	0.00110609	6.30081	31	195.325	1890	O43237	DYNC1LI2	31
1393	0.000855045	3.76346	159	598.39	4387	Q8NCM8;Q8NCM8-2;Q8NCM8-3	DYNC2H1	159;159;36
1980	0.000160675	5.51308	4	22.0523	5154	Q8TF09;Q9NP97;Q9NP97-2	DYNLRB1;DYNLRB2	4;5;4
253	0.027699	7.13264	154	1098.43	5336	O75923;O75923-10;O75923-11;O75923-12;O75923-13;O75923-14;O75923-15;O75923-2;O75923-3;O75923-4;O75923-5;O75923-6;O75923-7;O75923-8;O75923-9;Q9NZM1;Q9NZM1-2;Q9NZM1-3;Q9NZM1-4;Q9NZM1-5;Q9NZM1-6;Q9NZM1-7;Q9NZM1-8	DYSF;MYOF	154;159;155;157;159;155;147;156;152;158;154;156;158;157;153;132;132;127;15;93;132;29;30
798	0.00345674	5.22876	16	83.6601	1516	Q99848	EBNA1BP2	16
697	0.00444258	4.34783	10	43.4783	3702	Q15125	EBP	10
1874	0.000251733	2.7439	9	24.6951	3502	Q13011	ECH1	9
500	0.00868183	11.1717	57	636.784	3790	Q16610;Q16610-2;Q16610-3;Q16610-4	ECM1	57;45;21;62
1729	0.000383568	5.14905	95	489.16	1557	Q5VYK3	ECPAS	95
611	0.00587949	5.57846	27	150.618	1943	O43854;O43854-2	EDIL3	27;26
43	0.223311	5.47935	25	136.984	3288	P68104;Q05639;Q5VTE0	EEF1A1;EEF1A1P5;EEF1A2	25;26;25
1319	0.00100577	4.44444	10	44.4444	2659	P24534	EEF1B2	10
587	0.00629059	5.00284	12	60.0341	2726	P29692;P29692-2;P29692-3;P29692-4	EEF1D	12;42;12;12
732	0.00407456	1.62904	3	4.88712	1901	O43324;O43324-2	EEF1E1	3;2
330	0.0171431	5.94966	26	154.691	2693	P26641	EEF1G	26
413	0.0121955	5.36131	46	246.62	2474	P13639	EEF2	46
748	0.00391134	5.90654	29	171.29	3481	Q12805;Q12805-2;Q12805-3;Q12805-4	EFEMP1	29;29;29;29
123	0.0709959	8.12641	36	292.551	2196	O95967	EFEMP2	36
1738	0.000373564	4.74	40	189.6	1524	Q14156;Q14156-2;Q14156-3	EFR3A	40;36;37
1144	0.00143308	5.99612	58	347.775	3685	Q15029;Q15029-2	EFTUD2	58;57
1167	0.00136685	5.91816	75	443.862	2224	P00533;P00533-2;P00533-3;P00533-4;Q15303;Q15303-2;Q15303-3;Q15303-4	EGFR;ERBB4	75;19;35;30;90;87;86;83
993	0.00205868	5.99251	32	191.76	5060	Q9H4M9	EHD1	32
282	0.0234613	5.89319	32	188.582	5339	Q9NZN4	EHD2	32
648	0.00508759	5.54529	30	166.359	5022	Q9H223	EHD4	30
675	0.00473401	2.79527	15	41.9291	2586	P19525;P19525-2	EIF2AK2	15;15
1655	0.000452048	2.95082	9	26.5574	3623	Q14232	EIF2B1	9
1774	0.000336841	4.2735	15	64.1026	3004	P49770	EIF2B2	15
1609	0.000494577	4.36091	18	78.4964	5189	Q9NR50;Q9NR50-2;Q9NR50-3	EIF2B3	18;19;18
1254	0.00115139	6.73223	34	228.896	842	Q9UI10;Q9UI10-2;Q9UI10-3	EIF2B4	34;39;34
1286	0.00107555	3.1746	10	31.746	2290	P05198	EIF2S1	10
1106	0.00156556	5.20159	25	130.04	2872	P41091;Q2VIR3;Q2VIR3-2	EIF2S3;EIF2S3B	25;24;24
1861	0.000266587	4.92041	68	334.588	3615	Q14152	EIF3A	68
1952	0.000182495	6.39728	51	326.261	3124	P55884;P55884-2	EIF3B	51;57
1926	0.000204252	2.8462	26	74.0011	1474	B5ME19;Q99613	EIF3C;EIF3CL	26;26
1242	0.00117608	2.92135	13	37.9775	3152	P60228	EIF3E	13
1045	0.00181688	10.084	36	363.025	195	O00303	EIF3F	36
1834	0.000293873	7.1875	23	165.312	2067	O75821	EIF3G	23
1925	0.000205523	3.38462	11	37.2308	3543	Q13347	EIF3I	11
1541	0.000578998	2.29358	5	11.4679	452	Q9UBQ5	EIF3K	5
959	0.00219605	1.87166	7	13.1016	4122	Q7L2H7	EIF3M	7
291	0.0220005	3.20694	12	38.4833	3157	P60842;P60842-2	EIF4A1	12;12
526	0.00767059	2.91971	12	35.0365	2852	P38919	EIF4A3	12
1520	0.000612498	4.06964	7	28.4875	745	A6NMX2;P06730;P06730-2;P06730-3	EIF4E;EIF4E1B	7;11;16;10
1465	0.000709026	9.65379	162	1563.91	728	Q04637;Q04637-3;Q04637-4;Q04637-5;Q04637-6	EIF4G1	162;150;141;128;124
627	0.00549444	6.75744	61	412.204	729	P78344;P78344-2	EIF4G2	61;59
767	0.00372704	3.87165	5	19.3583	1545	P63241;P63241-2;Q6IS14;Q9GZV4	EIF5A;EIF5A2;EIF5AL1	5;8;6;6
923	0.00247604	2.85714	7	20	3132	P56537	EIF6	7
890	0.00270574	4.86452	24	116.748	323	P26378;P26378-2;P26378-3;P26378-4;P26378-5;Q12926;Q12926-2;Q15717	ELAVL1;ELAVL2;ELAVL4	24;19;19;19;19;19;19;12
763	0.00379461	12.674	100	1267.4	807	P15502;P15502-1;P15502-10;P15502-11;P15502-12;P15502-13;P15502-2;P15502-4;P15502-5;P15502-6;P15502-7;P15502-8;P15502-9	ELN	100;90;95;70;90;89;90;95;91;88;88;86;100
1585	0.000523469	7.77626	9	69.9863	3723	Q15370;Q15370-2	ELOB	9;13
1702	0.000403858	5.30754	6	31.8452	784	Q15369;Q15369-2	ELOC	6;5
1423	0.000813501	4.93258	14	69.0562	4905	Q9BW60;Q9BW60-2	ELOVL1	14;12
822	0.00327953	4.55968	45	205.185	4358	Q8N766;Q8N766-2;Q8N766-3;Q8N766-4	EMC1	45;45;45;45
1598	0.000508618	5.43968	12	65.2762	1738	Q5UCC4;Q5UCC4-2	EMC10	12;16
759	0.00381939	1.3468	4	5.38721	3679	Q15006	EMC2	4
856	0.00295113	5.45846	13	70.96	5350	Q9P0I2;Q9P0I2-2	EMC3	13;13
1340	0.00096598	5.32689	10	53.2689	1422	Q5J8M3;Q5J8M3-2;Q5J8M3-3	EMC4	10;8;7
750	0.0038949	6.61157	16	105.785	5155	Q9NPA0	EMC7	16
990	0.00206814	5.92593	12	71.1111	1908	O43402;O43402-2	EMC8	12;8
316	0.0189787	5.90551	15	88.5827	3015	P50402	EMD	15
12	1.67164	7.38189	75	553.642	5719	Q9Y6C2	EMILIN1	75
1040	0.0018386	1.84049	3	5.52147	1725	P54852	EMP3	3
2039	1.7e-05	4.8	24	115.2	2113	O94919	ENDOD1	24
409	0.0122476	3.8267	16	61.2272	2313	P06733;P13929;P13929-2;P13929-3	ENO1;ENO3	16;17;16;16
1892	0.000237519	5.53267	56	309.829	1911	O43491;O43491-2;O43491-3	EPB41L2	56;37;41
2010	0.000118074	5.27675	136	717.637	5133	Q9HCE0;Q9HCE0-2	EPG5	136;131
1666	0.000441068	9.06736	59	534.974	917	O95208;O95208-2;O95208-3	EPN2	59;51;49
397	0.012656	5.35714	81	433.929	2341	P07814	EPRS	81
1596	0.000509355	2.02207	23	46.5077	4241	Q8IUD2;Q8IUD2-2;Q8IUD2-3;Q8IUD2-4;Q8IUD2-5	ERC1	23;18;23;18;16
1228	0.00121291	2.85714	4	11.4286	5489	Q9UKR5	ERG28	4
638	0.00521426	6.269	14	87.766	4603	Q969X5;Q969X5-2;Q969X5-3	ERGIC1	14;9;15
626	0.00549701	4.80769	5	24.0385	3328	P84090	ERH	5
1830	0.000294974	6.59026	23	151.576	4247	Q8IV48	ERI1	23
145	0.0570458	3.46821	12	41.6185	2037	O75477	ERLIN1	12
63	0.138969	3.15498	10	31.5498	2110	O94905;O94905-2;O94905-3	ERLIN2	10;4;8
661	0.00495845	7.12327	78	555.615	4863	Q9BSJ8;Q9BSJ8-2	ESYT1	78;80
826	0.00322615	6.91281	61	421.681	3	A0FGR8;A0FGR8-2;A0FGR8-4;A0FGR8-5;A0FGR8-6	ESYT2	61;58;36;26;63
982	0.00210825	4.32862	14	60.6007	2482	P13804;P13804-2	ETFA	14;13
1701	0.000405114	6.88428	13	89.4956	2847	P38117;P38117-2	ETFB	13;30
1223	0.00121561	5.51181	14	77.1654	2168	O95571	ETHE1	14
1730	0.000381786	2.08653	19	39.6441	5243	Q9NV70;Q9NV70-2	EXOC1	19;18
1584	0.000524966	3.4632	32	110.823	4715	Q96KP1	EXOC2	32
1403	0.000837373	3.1337	24	75.2088	1978	O60645;O60645-2;O60645-3	EXOC3	24;19;24
998	0.0020211	3.08008	30	92.4025	4611	Q96A65	EXOC4	30
1591	0.000512263	2.40113	17	40.8192	1776	O00471	EXOC5	17
1726	0.000385211	4.69354	18	84.4837	5588	Q9Y2C4;Q9Y2C4-2;Q9Y2C4-3;Q9Y2C4-4	EXOG	18;6;11;16
1960	0.000174274	3.75427	11	41.2969	27	Q13868	EXOSC2	11
1965	0.000172736	2.85714	7	20	5156	Q9NPD3	EXOSC4	7
1918	0.000213315	4.09556	24	98.2935	2512	P15311	EZR	24
525	0.00769164	4.5082	33	148.77	2219	P00488	F13A1	33
290	0.0222379	2.40385	5	12.0192	3523	Q13158	FADD	5
749	0.00390591	6.74157	30	202.247	4641	Q96CS3	FAF2	30
1374	0.000890111	9.15509	101	924.664	5324	Q9NZB2;Q9NZB2-2;Q9NZB2-4;Q9NZB2-5;Q9NZB2-6	FAM120A	101;58;99;61;102
886	0.00276051	3.8961	6	23.3766	1215	Q96A26	FAM162A	6
420	0.0116945	6.35838	11	69.9422	4073	Q6UWF9	FAM180A	11
1921	0.000208925	8.81436	107	943.136	487	P78312;P78312-2;P78312-3;P78312-4;P78312-5	FAM193A	107;105;78;102;105
1727	0.000384805	6.61765	18	119.118	1674	Q96ND0	FAM210A	18
958	0.00220279	3.52423	8	28.1938	4526	Q92520	FAM3C	8
1869	0.000260124	4.32768	14	60.5875	5237	Q9H0Q0;Q9NUQ9	FAM49A;FAM49B	14;14
1369	0.000898106	4.82161	25	120.54	4385	Q8NCA5;Q8NCA5-2	FAM98A	25;25
223	0.0338495	3.49207	34	118.73	3488	Q12884;Q12884-2	FAP	34;6
1190	0.00129361	6.44172	63	405.828	567	Q9Y4F1;Q9Y4F1-2;Q9Y4F1-3	FARP1	63;68;9
1450	0.000747921	5.51181	28	154.331	1699	Q9Y285	FARSA	28
1879	0.000249742	5.26316	31	163.158	5214	Q9NSD9	FARSB	31
1394	0.000855043	5.93389	149	884.15	2978	P49327	FASN	149
406	0.0122884	5.08475	3	15.2542	3252	P62861	FAU	3
302	0.0202579	4.6729	15	70.0935	2626	P22087	FBL	15
301	0.0202586	4.42119	32	141.478	2638	P23142;P23142-3	FBLN1	32;25
305	0.0198209	4.44761	23	102.295	148	P23142-2;P23142-4	FBLN1	23;33
1754	0.000360551	7.78763	94	732.037	1099	P98095;P98095-2	FBLN2	94;94
752	0.00385996	7.8125	35	273.438	1289	Q9UBX5	FBLN5	35
1155	0.00140319	8.33431	35	291.701	3869	Q53RD9;Q53RD9-2;Q53RD9-3;Q53RD9-4	FBLN7	35;33;31;27
15	0.756854	6.09544	175	1066.7	2808	P35555	FBN1	175
707	0.00435965	6.09374	175	1066.4	2809	P35556;P35556-2	FBN2	175;91
1151	0.00141505	6.30117	177	1115.31	4112	Q75N90	FBN3	177
791	0.00350601	4.53461	19	86.1575	925	P14324	FDPS	19
609	0.00589968	4.47368	17	76.0526	2859	P39748	FEN1	17
1628	0.000472879	8.1348	153	1244.62	127	A9Z1Z3;A9Z1Z3-2;A9Z1Z3-3	FER1L4	153;24;117
289	0.0223816	7.10637	24	170.553	2376	P09038;P09038-1;P09038-2;P09038-3	FGF2	24;15;9;14
1486	0.000673507	6.71642	18	120.896	2450	P12034	FGF5	18
1336	0.000970055	4.10023	18	73.8041	3628	Q14314	FGL2	18
598	0.00604689	5.87421	33	193.849	1639	P07947;P09769	FGR;YES1	33;30
673	0.00474638	3.94265	11	43.3692	1579	Q14192	FHL2	11
48	0.190522	8.8488	103	911.426	5703	Q9Y613	FHOD1	103
1270	0.00110922	1.89573	4	7.58294	4424	Q8TAL6	FIBIN	4
1391	0.000857237	4.96141	45	223.264	4532	Q92562	FIG4	45
1306	0.00103786	1.31579	2	2.63158	5642	Q9Y3D6	FIS1	2
542	0.00710446	8.73146	16	139.703	5312	Q9NYL4;Q9NYL4-2	FKBP11	16;15
1643	0.000462641	8.24577	34	280.356	1596	Q14318;Q14318-2	FKBP8	34;34
1695	0.000409759	4.61962	59	272.557	3509	Q13045;Q13045-2	FLII	59;55
33	0.313242	7.94553	210	1668.56	2613	P21333;P21333-2	FLNA	210;210
832	0.00316014	7.68101	200	1536.2	2024	O75369;O75369-2;O75369-3;O75369-4;O75369-5;O75369-6;O75369-7;O75369-8;O75369-9	FLNB	200;196;197;166;166;193;189;202;197
590	0.00620153	8.06648	223	1798.83	3629	Q14315;Q14315-2	FLNC	223;214
105	0.0841925	2.34192	10	23.4192	2081	O75955	FLOT1	10
138	0.0635986	1.86916	8	14.9533	3626	Q14254	FLOT2	8
1424	0.000809177	6.63547	64	424.67	1205	Q8IVF7;Q8IVF7-2;Q8IVF7-3	FMNL3	64;67;70
1	16.2733	7.24767	185	1340.82	2248	P02751-11;P02751-12;P02751-13;P02751-15;P02751-2;P02751-7	FN1	185;150;167;194;34;190
2006	0.000121437	5.05275	91	459.8	3971	Q5VW36	FOCAD	91
375	0.0138915	3.0426	15	45.6389	3794	Q16658	FSCN1	15
1065	0.00171258	1.63934	3	4.91803	2252	P02794	FTH1	3
1511	0.000634799	2.28571	4	9.14286	2251	P02792	FTL	4
1069	0.00170692	3.8961	33	128.571	4287	Q8IY81	FTSJ3	33
1846	0.000282509	6.70297	46	308.337	4694	Q96I24;Q96I24-2	FUBP3	46;14
1600	0.000504319	5.13797	27	138.725	1463	P35637;P35637-2	FUS	27;27
681	0.00466534	4.25226	27	114.811	4935	Q9BYC5;Q9BYC5-2	FUT8	27;9
1474	0.000693453	3.58232	24	85.9756	337	P51114;P51114-2;P51114-3	FXR1	24;20;17
1498	0.00065862	6.1874	19	117.561	4751	Q96QD9;Q96QD9-2;Q96QD9-3;Q96QD9-4	FYTTD1	19;17;15;9
1017	0.00195347	10.515	49	515.236	3536	Q13283	G3BP1	49
1961	0.000173868	9.98277	49	489.155	5530	Q9UN86;Q9UN86-2	G3BP2	49;44
1412	0.000826633	4.74615	24	113.907	2442	P11413;P11413-2;P11413-3	G6PD	24;28;25
1162	0.00138199	8.5084	81	689.181	2411	P10253	GAA	81
1777	0.000336062	8.10811	18	145.946	4422	Q8TAE8	GADD45GIP1	18
665	0.00490972	5.61225	22	123.469	355	P51570	GALK1	22
1539	0.000580552	4.63783	28	129.859	1078	Q10472;Q8IUC8;Q8IUC8-2	GALNT1;GALNT13	28;23;22
953	0.00224223	4.55342	26	118.389	3466	Q10471	GALNT2	26
1681	0.00042319	5.74468	54	310.213	4177	Q7Z7M9	GALNT5	54
201	0.0390243	6.62526	64	424.017	3654	Q14697-2	GANAB	64
69	0.125586	6.81555	41	279.438	2275	O14556;P04406	GAPDH;GAPDHS	41;12
917	0.00249922	5.78005	12	69.3606	5305	Q9NY12;Q9NY12-2	GAR1	12;12
1126	0.00149328	4.55366	43	195.807	2627	P22102;P22102-2	GART	43;21
1013	0.00197348	4.70085	33	155.128	3398	Q04446	GBE1	33
1957	0.0001787	6.50888	121	787.574	4528	Q92538	GBF1	121
620	0.00574384	4.79221	128	613.403	4541	Q92616	GCN1	128
717	0.00424092	8.76623	27	236.688	4825	Q99988	GDF15	27
565	0.00672461	2.89904	20	57.9809	3418	Q06210;Q06210-2	GFPT1	20;20
1766	0.000346621	6.10135	46	280.662	2850	P38435;P38435-2	GGCX	46;43
1145	0.00142562	4.40252	14	61.6352	4559	Q92820	GGH	14
1131	0.00147367	5.21739	18	93.913	3964	Q9H3K2	GHITM	18
1373	0.000890832	6.17679	44	271.779	5613	Q14161;Q14161-10;Q14161-11;Q14161-2;Q14161-3;Q14161-4;Q14161-5;Q14161-6;Q14161-7;Q14161-8;Q14161-9;Q9Y2X7;Q9Y2X7-3	GIT1;GIT2	44;41;35;20;44;43;42;37;35;41;41;51;51
1959	0.000174711	4.97382	19	94.5026	2548	P17302	GJA1	19
1118	0.00151771	4.18666	23	96.2931	2776	P32189;P32189-1;P32189-2;P32189-4;Q14409;Q14410	GK;GK2;GK3P	23;21;23;21;23;24
721	0.0041996	8.27746	53	438.705	2527	P16278;P16278-2;P16278-3;Q6UWU2;Q6UWU2-2	GLB1;GLB1L	53;46;50;54;50
971	0.00214471	3.30315	39	128.823	4564	Q92896;Q92896-2;Q92896-3	GLG1	39;40;39
676	0.00471696	4.54545	7	31.8182	5056	Q9H4G4	GLIPR2	7
865	0.00288048	5.51468	18	99.2642	3995	Q68CQ7;Q68CQ7-2	GLT8D1	18;16
768	0.00372024	5.15759	18	92.8367	5010	Q9H1C3	GLT8D2	18
244	0.0293857	4.6595	26	121.147	2212	P00367;P49448	GLUD1;GLUD2	26;26
1267	0.00111648	4.69249	27	126.697	3843	Q49A26;Q49A26-2;Q49A26-3;Q49A26-4;Q49A26-5	GLYR1	27;26;27;20;22
1427	0.000802665	8.68544	33	286.62	4698	Q96IJ6;Q96IJ6-2	GMPPA	33;45
389	0.0129219	2.22841	8	17.8273	2729	P29992	GNA11	8
1328	0.000989925	2.71827	8	21.7462	3631	P19086;Q14344	GNA13;GNAZ	8;12
1262	0.00113424	1.57392	6	9.44353	3270	A8MTJ3;P11488;P19087;P63096;P63096-2	GNAI1;GNAT1;GNAT2;GNAT3	6;5;7;4;4
156	0.0526897	1.78971	5	8.94854	2282	P04899;P04899-2;P04899-3;P04899-4	GNAI2	5;6;5;13
1315	0.00102238	1.12994	4	4.51977	2372	P08754	GNAI3	4
494	0.00895644	5.05646	12	60.6775	61	P38405;P38405-2;P63092;P63092-2;P63092-3;Q5JWF2;Q5JWF2-2	GNAL;GNAS	12;25;14;13;13;120;119
672	0.00478745	3.06407	11	33.7047	3012	P50148	GNAQ	11
181	0.0433052	1.47059	5	7.35294	3253	P62873	GNB1	5
569	0.00664727	1.76471	6	10.5882	3255	P62879	GNB2	6
1096	0.00161408	1.47059	5	7.35294	5110	Q9HAV0	GNB4	5
867	0.00287923	4.16667	3	12.5	5394	Q9UBI6	GNG12	3
985	0.00209467	5.24824	29	152.199	4901	Q9BVP2;Q9BVP2-2	GNL3	29;28
1381	0.000876606	3.64964	5	18.2482	4163	Q7Z5G4	GOLGA7	5
2029	7.11e-05	1.34873	44	59.3442	3660	Q14789;Q14789-2	GOLGB1	44;44
932	0.0024211	3.73563	26	97.1264	1772	O00461	GOLIM4	26
589	0.00626658	2.89855	4	11.5942	1264	Q9Y3E0	GOLT1B	4
1308	0.00103266	1.2	3	3.6	932	O95249	GOSR1	3
1231	0.00120665	2.05391	4	8.21562	826	O14653;O14653-2;O14653-3	GOSR2	4;4;5
1043	0.00183368	5.58957	34	190.045	1895	O43292;O43292-2	GPAA1	34;32
1504	0.000648098	5.55556	31	172.222	2793	P35052	GPC1	31
622	0.00559359	5.22523	29	151.532	5706	Q9Y625	GPC6	29
363	0.01452	7.68544	44	338.159	3668	Q14956;Q14956-2	GPNMB	44;43
2038	3.05e-05	4.5	26	117	1310	Q5VW38;Q5VW38-2;Q5VW38-3	GPR107	26;23;15
1533	0.000588003	2.30056	10	23.0056	454	B7ZAQ6;B7ZAQ6-2;B7ZAQ6-3;P0CG08	GPR89A;GPR89B	10;9;10;10
374	0.0138959	7.38916	15	110.837	2327	P07203	GPX1	15
1378	0.000884832	5.30973	12	63.7168	2631	P22352	GPX3	12
978	0.00212137	4.34309	9	39.0878	2840	P36969;P36969-2	GPX4	9;7
303	0.0200345	7.17703	15	107.656	4463	Q8TED1	GPX8	15
849	0.00301682	7.02911	13	91.3785	1973	O60565;O60565-2	GREM1	13;10
1659	0.000448486	4.63468	21	97.3283	1959	O60443;O60443-2;O60443-3	GSDME	21;5;17
106	0.0840856	4.78796	35	167.579	2306	P06396-2	GSN	35
679	0.00469235	7.15264	16	114.442	5600	Q9Y2Q3;Q9Y2Q3-2;Q9Y2Q3-3;Q9Y2Q3-4	GSTK1	16;24;15;11
803	0.00342423	4	9	36	2609	P21266	GSTM3	9
1900	0.000233514	6.55247	16	104.84	3302	P78417;P78417-2;P78417-3	GSTO1	16;15;12
1007	0.00199405	5.2381	11	57.619	2379	P09211	GSTP1	11
190	0.0414587	6.41318	85	545.12	3296	P78347;P78347-2;P78347-3;P78347-4;Q6EKJ0;Q86UP8;Q86UP8-3	GTF2I;GTF2IRD2;GTF2IRD2B	85;80;82;83;46;46;35
756	0.00382881	3.94322	25	98.5804	4951	Q9BZE4	GTPBP4	25
1843	0.000285235	9.02935	40	361.174	4	A0PJZ3	GXYLT2	40
1877	0.000250972	5.36041	39	209.056	2483	P13807;P13807-2	GYS1	39;37
149	0.0552185	7.5383	15	113.074	2330	P07305;P07305-2	H1F0	15;13
488	0.00910633	6.10329	13	79.3427	4527	Q92522	H1FX	13
88	0.0963396	2.33666	3	7.00998	2402	P0C0S5;Q71UI9;Q71UI9-2;Q71UI9-3;Q71UI9-4	H2AFV;H2AFZ	3;3;2;2;3
121	0.0716709	4.8951	7	34.2657	2523	P16104	H2AFX	7
102	0.0861527	4.85617	18	87.4111	2022	O75367;O75367-2;O75367-3	H2AFY	18;18;18
1092	0.00162624	4.83871	18	87.0968	5354	Q9P0M6	H2AFY2	18
257	0.0272308	4.41176	6	26.4706	1675	P84243	H3F3A	6
30	0.318448	4.42266	6	26.5359	3292	P68431;Q16695;Q6NXT2	H3F3C;HIST1H3A;HIST3H3	6;6;6
2024	8.91e-05	3.93701	10	39.3701	4087	Q6Y1H2	HACD2	10
372	0.0140806	3.8674	14	54.1436	5349	Q9P035	HACD3	14
1560	0.000553974	4.13033	11	45.4336	947	Q16836;Q16836-2	HADH	11;21
98	0.0900044	4.32503	33	142.726	2871	P40939	HADHA	33
107	0.0838177	5.27426	25	131.857	364	P55084	HADHB	25
84	0.105234	3.9548	14	55.3672	2427	P10915	HAPLN1	14
338	0.0163543	6.70605	26	174.357	1478	Q86UW8;Q96S86	HAPLN3;HAPLN4	26;25
1626	0.000475769	10.7648	32	344.473	1747	O00165;O00165-2;O00165-3;O00165-4;O00165-5;O00165-6	HAX1	32;32;29;11;27;19
1473	0.000693652	4.92958	7	34.507	1261	P69905	HBA1	7
1170	0.00135992	4.09836	20	81.9672	1590	Q92769	HDAC2	20
1604	0.000500797	5.39288	69	372.109	3345	Q00341;Q00341-2	HDLBP	69;66
1842	0.000285824	4.15112	89	369.45	3935	Q9H583	HEATR1	89
1902	0.000233138	6.34921	12	76.1905	5199	Q9NRV9	HEBP1	12
1524	0.000605039	6.23819	33	205.86	1458	P06865	HEXA	33
1337	0.000968909	6.29496	35	220.324	2336	P07686	HEXB	35
1132	0.00147283	5.02462	5	25.1231	536	Q9Y241;Q9Y241-2	HIGD1A	5;5
1582	0.00052718	5.55556	7	38.8889	3005	P49773	HINT1	7
1973	0.000165339	4.94506	9	44.5055	5172	Q9NQE9	HINT3	9
1157	0.00139696	8.83721	19	167.907	3379	Q02539	HIST1H1A	19
70	0.123498	8.40708	19	159.735	2529	P16401	HIST1H1B	19
39	0.241221	9.85915	21	207.042	2531	P16403	HIST1H1C	21
859	0.00293998	9.95475	22	219.005	2530	P16402	HIST1H1D	22
889	0.00271512	6.96843	21	146.337	2415	P10412;P22492	HIST1H1E;HIST1H1T	21;9
18	0.654365	0.970874	1	0.970874	3243	P62805	HIST1H4A	1
196	0.0407407	3.86106	5	19.3053	3800	Q16777;Q6FI13	HIST2H2AA3;HIST2H2AC	5;5
404	0.0123339	11.5838	20	231.676	4008	Q6DN03;Q6DRA6	HIST2H2BC;HIST2H2BD	20;21
179	0.0444898	4.41176	6	26.4706	4109	Q71DI3	HIST2H3A	6
1994	0.000145392	2.76818	21	58.1318	2583	P19367;P19367-2;P19367-3;P19367-4;P52790;Q2TB90;Q2TB90-2;Q2TB90-3	HK1;HK3;HKDC1	21;22;22;21;32;22;20;19
283	0.0233011	4.10959	15	61.6438	124	P01892	HLA-A	15
548	0.00698048	4.65753	17	79.1781	2745	P30443;P30455	HLA-A	17;17
1061	0.00174902	4.31507	15	64.726	2241	P01891;P16190;P30453;P30457	HLA-A	15;16;16;16
685	0.00460865	4.91803	18	88.5246	23	P10321	HLA-C	18
1048	0.00181051	4.91803	18	88.5246	2747	P30504	HLA-C	18
906	0.00260552	5.72652	19	108.804	4444	Q8TCT9;Q8TCT9-2;Q8TCT9-4;Q8TCT9-5	HM13	19;26;24;19
136	0.0652754	6.90309	386	2664.59	4764	Q96RW7;Q96RW7-2;Q96RW7-3	HMCN1	386;377;39
1552	0.000566994	16.1306	13	209.698	2542	P17096;P17096-3	HMGA1	13;36
1488	0.000668973	5.86686	12	70.4023	2382	B2RPK0;P09429	HMGB1;HMGB1P1	12;13
2012	0.000114771	7	7	49	2284	P05114	HMGN1	7
1686	0.000416866	6.94444	20	138.889	145	P09601	HMOX1	20
1684	0.000419963	3.16456	10	31.6456	1539	P30519	HMOX2	10
537	0.00732391	2.29508	7	16.0656	3521	Q13151	HNRNPA0	7
720	0.00420015	3.04108	10	30.4108	1184	P09651;P09651-2;P09651-3;Q32P51	HNRNPA1;HNRNPA1L2	10;9;9;10
394	0.0127775	4.17743	15	62.6615	2634	P22626;P22626-2	HNRNPA2B1	15;14
550	0.00684946	3.38862	15	50.8293	3063	P51991;P51991-2	HNRNPA3	15;10
220	0.0344014	3.13584	9	28.2225	1284	P07910-2;P07910-4	HNRNPC	9;8
1138	0.00145151	2.87904	10	28.7904	3605	Q14103;Q14103-3	HNRNPD	10;9
378	0.0137103	3.78619	17	64.3653	1336	P31943	HNRNPH1	17
1407	0.000829974	3.78619	17	64.3653	3122	P55795	HNRNPH2	17
1710	0.00039679	3.16894	13	41.1962	2768	P31942;P31942-2;P31942-3;P31942-4;P31942-5;P31942-6	HNRNPH3	13;13;10;5;4;4
630	0.00543094	8.84575	41	362.676	3203	P61978;P61978-2	HNRNPK	41;41
812	0.00332149	8.6163	49	422.199	2499	P14866;P14866-2	HNRNPL	49;42
117	0.0766416	4.91822	38	186.893	3064	P52272;P52272-2	HNRNPM	38;32
640	0.00515352	6.63507	42	278.673	1903	O43390	HNRNPR	42
68	0.126393	5.02684	42	211.127	3355	Q00839;Q00839-2	HNRNPU	42;40
599	0.00603118	6.0241	45	271.084	3812	Q1KMD3	HNRNPUL2	45
1859	0.000268691	7.11028	19	135.095	2761	P09067;P09629;P09630;P09630-2;P13378-3;P17481;P17482;P17509;P20719;P28356;P31267;P31268;P31273;P31274;Q00444	HOXA5;HOXA6;HOXA7;HOXB5;HOXB6;HOXB7;HOXB8;HOXB9;HOXC5;HOXC6;HOXC8;HOXC9;HOXD8;HOXD9	19;10;8;2;4;17;24;19;20;36;15;12;14;27;20
147	0.0559464	8.49661	47	399.341	3921	Q5SSJ5;Q5SSJ5-2;Q5SSJ5-3;Q5SSJ5-5	HP1BP3	47;45;34;11
1814	0.000311126	3.62694	7	25.3886	2844	P37235;P61601;P84074	HPCA;HPCAL1;NCALD	7;7;7
999	0.0020182	3.35201	6	20.112	2236	P01112;P01112-2	HRAS	6;6
753	0.00385002	4.56219	14	63.8707	4137	Q7LGA3;Q7LGA3-2;Q7LGA3-3	HS2ST1	14;15;11
918	0.00249814	4.87137	13	63.3279	4811	Q99714;Q99714-2	HSD17B10	13;12
647	0.00508857	3.66667	11	40.3333	4376	Q8NBQ5	HSD17B11	11
467	0.00976892	3.84615	12	46.1538	3865	Q53GQ0	HSD17B12	12
652	0.00506439	3.92983	28	110.035	3049	P51659;P51659-2;P51659-3	HSD17B4	28;33;28
1990	0.000151814	5.77125	20	115.425	5027	Q9H2F3;Q9H2F3-2	HSD3B7	20;12
342	0.0159208	3.21683	21	67.5534	2343	P07900;P07900-2;Q14568;Q58FG0;Q58FG1	HSP90AA1;HSP90AA2P;HSP90AA4P;HSP90AA5P	21;37;9;11;14
441	0.0107025	3.34719	23	76.9854	2353	P08238;Q58FF7	HSP90AB1;HSP90AB3P	23;21
1140	0.00144901	2.09974	8	16.7979	3877	Q58FF8	HSP90AB2P	8
376	0.0137747	3.0612	23	70.4077	2494	P14625;Q58FF3	HSP90B1;HSP90B2P	23;13
451	0.0102714	4.12844	27	111.468	2428	P11021	HSPA5	27
871	0.00285708	3.71513	25	92.8782	2540	P17066;P48741	HSPA6;HSPA7	25;13
246	0.0291242	3.96338	25	99.0845	2430	P11142;P11142-2	HSPA8	25;20
1060	0.00175659	3.24006	22	71.2813	2851	P38646	HSPA9	22
74	0.115909	10.2439	21	215.122	2278	P04792	HSPB1	21
874	0.00283157	3.31588	19	63.0017	2425	P10809	HSPD1	19
6	3.29516	8.0164	352	2821.77	3335	P98160	HSPG2	352
157	0.0521259	6.25	30	187.5	4553	Q92743	HTRA1	30
592	0.00617208	5.52032	242	1335.92	4171	Q7Z6Z7;Q7Z6Z7-2;Q7Z6Z7-3	HUWE1	242;239;242
170	0.0490032	5.24194	13	68.1452	1523	Q2TAA2	IAH1	13
365	0.0144697	4.8336	61	294.849	2882	P41252	IARS	61
1889	0.000242147	6.2253	63	392.194	5215	Q9NSE4	IARS2	63
1364	0.000904248	3.87324	11	42.6056	1984	O60725	ICMT	11
349	0.0154844	2.89855	12	34.7826	2071	O75874	IDH1	12
256	0.0274434	4.20354	19	79.8673	2968	P48735	IDH2	19
1285	0.00107662	9.3415	61	569.832	750	P35475	IDUA	61
870	0.00286211	6.95617	57	396.501	3795	Q16666;Q16666-2;Q16666-3;Q16666-6;Q6K0P9;Q6K0P9-2;Q6K0P9-3;Q6K0P9-4;Q6K0P9-5;Q6K0P9-6	IFI16;PYHIN1	57;49;41;49;37;36;30;29;19;18
1201	0.00127026	6.11233	5	30.5616	1046	P13164;Q01628;Q01629	IFITM1;IFITM2;IFITM3	5;10;9
1893	0.000236568	3.77361	7	26.4153	1082	Q9BW83;Q9BW83-2	IFT27	7;7
1945	0.000187058	6.32381	38	240.305	1223	Q9Y6M1;Q9Y6M1-1;Q9Y6M1-3;Q9Y6M1-4;Q9Y6M1-5;Q9Y6M1-6	IGF2BP2	38;30;37;37;29;35
1501	0.000652908	8.33857	41	341.881	1768	O00425;O00425-2	IGF2BP3	41;19
1362	0.000904559	8.93471	26	232.302	2562	P17936	IGFBP3	26
273	0.0249847	6.98529	19	132.721	2662	P24593	IGFBP5	19
964	0.00218431	8.18526	23	188.261	3776	Q16270;Q16270-2	IGFBP7	23;23
900	0.00264925	5.64784	51	288.04	759	Q8N9C0	IGSF22	51
1919	0.000210543	7.28264	45	327.719	525	Q969P0;Q969P0-3	IGSF8	45;38
288	0.0224533	3.32084	7	23.2459	4106	Q70UQ0;Q70UQ0-2;Q70UQ0-3	IKBIP	7;2;5
478	0.00945497	1.85676	7	12.9973	4107	Q70UQ0-4	IKBIP	7
1849	0.000277642	4.86528	33	160.554	1827	O14920;O14920-2;O14920-3;O14920-4	IKBKB	33;42;13;31
1868	0.000261755	6.31223	35	220.928	4761	Q96RQ9;Q96RQ9-2	IL4I1	35;38
607	0.00591984	6.66667	26	173.333	3491	Q12905	ILF2	26
1009	0.00199073	7.46923	65	485.5	1317	Q12906;Q12906-2;Q12906-3;Q12906-4;Q12906-5;Q12906-6	ILF3	65;52;61;52;52;52
348	0.015567	6.41593	29	186.062	3549	Q13418	ILK	29
53	0.163802	4.16793	32	133.374	3811	Q16891;Q16891-2;Q16891-3	IMMT	32;31;30
1067	0.00170972	2.71739	5	13.587	5241	Q9NV31	IMP3	5
1469	0.000697759	4.46735	13	58.0756	1372	Q96G21	IMP4	13
1213	0.00123982	1.80361	9	16.2325	3777	Q16352	INA	9
1527	0.00060004	7.69337	125	961.671	3813	Q27J81;Q27J81-2;Q27J81-3	INF2	125;125;7
1682	0.000421737	6.97725	30	209.317	420	Q9BT40;Q9BT40-2	INPP5K	30;27
1972	0.000167513	5.98174	131	783.607	33	Q8N201	INTS1	131
764	0.00374665	4.21717	46	193.99	1765	O00410;O00410-2;O00410-3	IPO5	46;44;47
997	0.00202618	4.33526	45	195.087	2151	O95373	IPO7	45
996	0.00204466	4.51489	47	212.2	4737	Q96P70	IPO9	47
557	0.00680639	3.07785	51	156.97	2936	P46940	IQGAP1	51
656	0.00502477	4.84848	8	38.7879	2288	P05161	ISG15	8
543	0.00704594	4.20875	50	210.438	1605	Q9UKX5	ITGA11	50
510	0.0081038	7.34032	77	565.205	2368	P08648	ITGA5	77
1370	0.000897056	4.93837	51	251.857	2640	P23229-2;P23229-4;P23229-6;P23229-7;P23229-9	ITGA6	51;53;56;47;55
1350	0.00093803	5.22806	56	292.771	2320	P06756;P06756-2;P06756-3	ITGAV	56;55;48
419	0.0117025	4.41308	35	154.458	2297	P05556;P05556-2;P05556-3;P05556-4;P05556-5	ITGB1	35;33;37;37;36
897	0.00266248	4.69543	37	173.731	532	P18564	ITGB6	37
1616	0.000485715	5.6391	15	84.5865	5582	Q9Y287	ITM2B	15
1753	0.000361356	6.82066	13	88.6686	4932	Q9BY32;Q9BY32-2;Q9BY32-3	ITPA	13;13;10
1180	0.00131503	3.29465	88	289.929	3641	Q14573	ITPR3	88
1525	0.000602761	3.82514	7	26.776	4345	Q8N5M9	JAGN1	7
722	0.00419017	6.22973	75	467.23	1131	Q92833;Q92833-2;Q92833-3	JARID2	75;68;60
516	0.00793449	3.59725	126	453.254	2082	O60229;O60229-2;O60229-3;O75962;O75962-2;O75962-3;O75962-4;O75962-5	KALRN;TRIO	126;42;16;135;105;28;133;117
728	0.00410509	7.18267	60	430.96	3984	Q14678;Q14678-2;Q5T7N3;Q63ZY3;Q63ZY3-2;Q63ZY3-3	KANK1;KANK2;KANK4	60;41;87;73;77;72
1375	0.000887174	5.15631	31	159.846	3688	Q15046;Q15046-2	KARS	31;32
903	0.00262072	3.51288	15	52.6932	1879	O15554	KCNN4	15
725	0.00415214	1.88679	4	7.54717	2658	P24390	KDELR1	4
329	0.0171574	2.28748	4	9.14993	2786	P33947;P33947-2	KDELR2	4;5
425	0.0113434	1.86916	4	7.47664	1930	O43731	KDELR3	4
1460	0.000727836	3.91566	13	50.9036	3416	Q06136	KDSR	13
650	0.00507727	11.4145	58	662.04	3430	Q07666;Q07666-2;Q07666-3;Q5VWX1	KHDRBS1;KHDRBS2	58;54;57;33
655	0.00504336	8.9878	29	260.646	2044	O75525;O75525-2	KHDRBS3	29;26
943	0.00232846	4.67429	111	518.846	1170	Q14667;Q14667-2;Q14667-3	KIAA0100	111;109;16
1019	0.00191516	7.45865	48	358.015	4296	Q8IYS2;Q8IYS2-2	KIAA2013	48;49
1613	0.000493254	5.0845	95	483.027	969	Q9ULH0;Q9ULH0-2;Q9ULH0-3;Q9ULH0-4;Q9ULH0-5	KIDINS220	95;86;32;94;35
1920	0.00021047	5.44133	52	282.949	356	Q02241;Q02241-2	KIF23	52;47
1528	0.000599056	5.0589	35	177.061	914	O00139;O00139-1;O00139-2;O00139-4	KIF2A	35;35;32;40
797	0.00346252	1.86916	18	33.6449	2782	P33176	KIF5B	18
1639	0.000465628	4.21567	17	71.6664	1282	Q07866;Q07866-10;Q07866-2;Q07866-4;Q07866-5;Q07866-6;Q07866-7;Q07866-8;Q07866-9;Q6P597;Q6P597-2;Q6P597-3	KLC1;KLC3	17;19;16;18;19;18;16;16;19;27;27;30
1694	0.000410091	4.27509	23	98.3271	3066	P52294	KPNA1	23
1864	0.000263354	4.9904	26	129.75	1788	O00629	KPNA4	26
496	0.0087558	4.22374	37	156.279	3671	Q14974	KPNB1	37
1247	0.00116294	2.38658	5	11.9329	2237	P01116;P01116-2	KRAS	5;4
1690	0.000412858	5.77306	24	138.554	3574	Q13601;Q13601-2	KRR1	24;17
1477	0.000686537	0.930233	4	3.72093	2298	P05783	KRT18	4
226	0.0334519	1.25196	8	10.0156	2825	P35908	KRT2	8
612	0.00583774	2.20588	3	6.61765	4352	Q8N6L1	KRTCAP2	3
357	0.0147508	1.88048	25	47.012	4196	Q86UP2;Q86UP2-2;Q86UP2-3	KTN1	25;25;25
1493	0.00066165	6.85183	28	191.851	421	Q16773;Q16773-2;Q16773-3	KYAT1	28;25;18
701	0.00440447	6.36766	33	210.133	3322	P83111;P83111-2	LACTB	33;25
852	0.00298804	7.59845	79	600.277	3778	Q16363;Q16363-2;Q16363-3	LAMA4	79;78;17
584	0.00639101	4.87122	87	423.796	1303	P07942	LAMB1	87
688	0.00455776	5.73015	71	406.841	2429	P11047;Q9Y6N6	LAMC1;LAMC3	71;111
970	0.00214905	5.03597	21	105.755	2439	P11279	LAMP1	21
1750	0.00036346	3.89927	16	62.3884	2467	P13473;P13473-2;P13473-3	LAMP2	16;16;16
458	0.00997484	7.45342	12	89.441	4014	Q6IAA8	LAMTOR1	12
1283	0.00108105	2.56842	2	5.13684	5601	Q9Y2Q5;Q9Y2Q5-2;Q9Y2Q5-3	LAMTOR2	2;6;2
1012	0.00197459	4.55611	6	27.3366	5433	Q9UHA4;Q9UHA4-2	LAMTOR3	6;5
1103	0.00156952	3.0303	3	9.09091	3462	Q0VGL1	LAMTOR4	3
830	0.00316447	5.10204	60	306.122	222	Q9P2J5	LARS	60
1966	0.000172142	4.07517	33	134.481	5673	Q9Y4W2;Q9Y4W2-2;Q9Y4W2-3;Q9Y4W2-4	LAS1L	33;32;31;8
1281	0.00108439	6.72782	15	100.917	3664	O76041-2;Q14847;Q14847-2	LASP1;NEBL	15;18;32
892	0.00269971	6.01626	37	222.602	3656	Q14739	LBR	37
831	0.00316386	3.81864	24	91.6473	2481	P13796;P13797	LCP1;PLS3	24;24
840	0.00310163	3.56554	11	39.2209	2211	P00338;P00338-2;P00338-3;P00338-4;P00338-5;Q6ZMR3	LDHA;LDHAL6A	11;11;13;8;9;12
775	0.00365365	3.29341	11	36.2275	2325	P07195	LDHB	11
415	0.0120284	5.07041	32	162.253	4383	Q8NC56;Q8NC56-2	LEMD2	32;5
1704	0.000401585	6.14709	56	344.237	5608	Q9Y2U8	LEMD3	56
1606	0.000497342	6.7563	40	270.252	2134	O95202;O95202-2;O95202-3	LETM1	40;17;24
52	0.168401	5.18518	7	36.2963	2381	P09382	LGALS1	7
262	0.0269297	14.4	36	518.4	2561	P17931	LGALS3	36
869	0.00287201	4.78632	28	134.017	3444	Q08380	LGALS3BP	28
448	0.0105583	5.60618	17	95.305	1753	O00214;O00214-2	LGALS8	17;21
614	0.00578281	9.72031	35	340.211	1751	O00182;O00182-2;Q3B8N2;Q3B8N2-2;Q6DKI2	LGALS9;LGALS9B;LGALS9C	35;27;35;35;35
1751	0.000363075	6.97674	12	83.7209	3839	Q3ZCW2	LGALSL	12
1797	0.000319021	5.20803	53	276.025	3010	P49916;P49916-2	LIG3	53;49
131	0.0674475	6.05263	46	278.421	5435	Q9UHB6-4	LIMA1	46
1733	0.000379413	6.44227	45	289.902	5434	Q9UHB6;Q9UHB6-2;Q9UHB6-3	LIMA1	45;37;33
671	0.0048151	5.29412	27	142.941	2976	P49257	LMAN1	27
1269	0.00111043	5.33708	19	101.404	3492	Q12907	LMAN2	19
1970	0.000169436	5.21244	18	93.8238	5002	Q9H0V9;Q9H0V9-2	LMAN2L	18;19
1673	0.000437837	7.40624	52	385.124	4880	Q9BU23;Q9BU23-2;Q9BU23-3	LMF2	52;52;43
17	0.697965	2.27781	15	34.1672	2245	P02545;P02545-3;P02545-4	LMNA	15;15;13
78	0.110725	2.21843	13	28.8396	2603	P20700	LMNB1	13
129	0.0679291	2.74194	17	46.6129	1654	Q03252	LMNB2	17
1638	0.000466008	10.0863	43	433.712	1111	Q9C0E8;Q9C0E8-2	LNPK	43;43
358	0.014688	8.39329	35	293.765	2708	P28300	LOX	35
91	0.095458	10.8014	62	669.686	3445	Q08397	LOXL1	62
82	0.107927	4.26357	33	140.698	5667	Q9Y4K0	LOXL2	33
384	0.0133132	4.11687	31	127.623	3145	P58215	LOXL3	31
295	0.0214607	5.29101	40	211.64	4705	Q96JB6	LOXL4	40
1471	0.000696353	2.87474	14	40.2464	1096	Q6P1A2	LPCAT3	14
2007	0.000120302	3.78378	14	52.973	4538	Q92604	LPGAT1	14
429	0.0112881	5.71966	103	589.125	3434	O75197;Q07954	LRP1;LRP5	103;230
562	0.00674916	6.08933	63	383.628	3608	Q14114;Q14114-2;Q14114-3;Q14114-4	LRP8	63;36;53;54
926	0.00246218	3.36134	12	40.3361	2750	P30533	LRPAP1	12
823	0.00327479	3.51506	49	172.238	2897	P42704	LRPPRC	49
104	0.0844235	6.30248	26	163.864	4357	Q8N6Y2;Q8N6Y2-2	LRRC17	26;21
229	0.0328876	4.56026	14	63.8437	4614	Q96AG4	LRRC59	14
139	0.0622796	7.18798	137	984.753	3659	Q14766;Q14766-2;Q14766-3;Q14766-4;Q14766-5	LTBP1	137;95;86;137;95
177	0.045012	9.39044	171	1605.77	1283	Q14767	LTBP2	171
76	0.113832	5.32544	18	95.858	3058	P51884	LUM	18
1317	0.00101825	4.75215	51	242.36	4205	Q86V48;Q86V48-2;Q86V48-3	LUZP1	51;46;53
1978	0.000162367	4.375	7	30.625	5738	Q9Y6Y9	LY96	7
1656	0.000451148	5.38203	28	150.697	2345	P07948;P07948-2	LYN	28;26
1278	0.00109167	8.65801	20	173.16	2150	O95372	LYPLA2	20
1570	0.00054506	3.70869	9	33.3782	3973	Q5VWZ2;Q5VWZ2-2	LYPLAL1	9;8
1950	0.000183497	4.69118	28	131.353	5533	Q9UNF1;Q9UNF1-2	MAGED2	28;28
824	0.00326561	4.05405	6	24.3243	4612	Q96A72	MAGOHB	6
631	0.00536644	4.1791	14	58.5075	4999	Q9H0U3	MAGT1	14
1434	0.00078127	5.49828	16	87.9725	4503	Q8WWC4	MAIP1	16
986	0.00209205	2.66667	8	21.3333	4931	Q9BXY0	MAK16	8
1326	0.00099149	8.15451	57	464.807	5487	Q9UKM7	MAN1B1	57
1760	0.000354965	12.9412	11	142.353	5173	Q9NQG1	MANBAL	11
1077	0.00166983	11.5193	323	3720.72	959	P78559;P78559-2	MAP1A	323;323
780	0.00363176	8.2658	204	1686.22	2931	P46821	MAP1B	204
2017	9.84e-05	11.898	126	1499.15	237	Q66K74	MAP1S	126
1330	0.000980217	5.92023	22	130.245	2924	P46734;P46734-2;P46734-3;P52564;P52564-2	MAP2K3;MAP2K6	22;19;20;21;15
969	0.00215357	9.93332	123	1221.8	888	P27816;P27816-2;P27816-4;P27816-5;P27816-6;P27816-7	MAP4	123;100;89;90;120;6
1304	0.00103999	5.84556	71	415.035	805	O95819;O95819-2;O95819-3;O95819-4;O95819-5	MAP4K4	71;71;81;65;75
1721	0.000388891	12.9723	109	1413.98	3831	Q3KQU3;Q3KQU3-2;Q3KQU3-3;Q3KQU3-4	MAP7D1	109;107;48;104
762	0.00379849	5.55556	20	111.111	2710	P28482	MAPK1	20
1163	0.00137747	6.28796	20	125.759	1315	Q15555;Q15555-2;Q15555-3;Q15555-4	MAPRE2	20;18;19;18
595	0.00606435	6.22222	56	348.444	3128	P56192	MARS	56
1813	0.000311855	3.92405	15	58.8608	2760	P31153;Q00266	MAT1A;MAT2A	15;16
343	0.0157587	5.98197	51	305.08	113	P43243;P43243-2	MATR3	51;33
1345	0.000959327	10.8694	69	749.988	4155	Q7Z434;Q7Z434-2;Q7Z434-3;Q7Z434-4	MAVS	69;12;8;51
424	0.0113935	8.12226	35	284.279	4728	Q96N66;Q96N66-2;Q96N66-3	MBOAT7	35;34;29
1174	0.00134678	4.30725	31	133.525	2787	P33993;P33993-2;P33993-3	MCM7	31;17;23
407	0.012253	3.8722	13	50.3386	4398	Q8NE86;Q8NE86-2;Q8NE86-3	MCU	13;13;12
1614	0.000487957	5.65476	19	107.44	5272	Q9NWR8	MCUB	19
1576	0.000533759	5.91716	20	118.343	2868	P40926	MDH2	20
1674	0.000437295	5.57645	33	184.023	2644	P23368;P23368-2	ME2	33;26
1522	0.000607059	7.2703	120	872.437	1521	O75095;O75095-2	MEGF6	120;83
973	0.00213776	4.0318	12	48.3816	5619	Q9Y316;Q9Y316-2	MEMO1	12;11
678	0.00469653	6.9234	23	159.238	592	Q5EB52;Q5EB52-2;Q5EB52-3	MEST	23;23;20
634	0.00533965	8.03859	25	200.965	3986	Q641Q3	METRNL	25
183	0.0425591	9.04234	17	153.72	3107	P55001;P55001-2;P55001-3	MFAP2	17;17;13
1195	0.00128493	4.11132	10	41.1132	1703	P55083;P55083-2	MFAP4	10;12
712	0.00432019	6.93642	12	83.237	207	Q13361	MFAP5	12
1929	0.000199163	6.99189	26	181.789	4982	Q9GZY8;Q9GZY8-2;Q9GZY8-3;Q9GZY8-4;Q9GZY8-5	MFF	26;21;17;14;16
388	0.0130917	4.59424	18	82.6963	1148	Q08431;Q08431-2;Q08431-3	MFGE8	18;11;17
1437	0.000771598	6.37363	29	184.835	738	Q14728	MFSD10	29
1272	0.00110681	2.91262	3	8.73786	1553	P08493	MGP	3
632	0.00535526	3.39389	7	23.7573	2421	P10620;P10620-2	MGST1	7;1
180	0.0435224	4.60526	7	32.2368	1824	O14880	MGST3	7
1290	0.00106856	4.81327	65	312.863	2103	O94851;O94851-2;O94851-3;O94851-4;O94851-5;O94851-6	MICAL2	65;36;62;42;42;39
1635	0.000467605	1.84332	8	14.7465	4298	Q8IYU8	MICU2	8
538	0.00724142	6.16438	18	110.959	3618	Q14165	MLEC	18
967	0.00216148	3.33333	25	83.3333	2358	P08473	MME	25
924	0.00247081	3.82264	4	15.2905	4336	Q8N4V1;Q8N4V1-2	MMGT1	4;9
479	0.00942674	7.90378	46	363.574	3014	P50281	MMP14	46
1778	0.000335217	8.06436	42	338.703	1204	Q99542;Q99542-3	MMP19	42;17
624	0.00554316	6.28628	44	276.596	2356	P08253;P08253-2;P08253-3;P09237	MMP2;MMP7	44;38;39;16
975	0.00213484	6.17424	63	388.977	4777	Q96T76;Q96T76-5;Q96T76-7;Q96T76-8;Q96T76-9	MMS19	63;60;18;67;62
1917	0.000214145	5.37085	12	64.4502	4135	Q7L9L4;Q7L9L4-2;Q9H8S9;Q9H8S9-2	MOB1A;MOB1B	12;12;11;8
703	0.00438928	8.3632	70	585.424	1140	Q13724	MOGS	70
1857	0.000269531	5.70286	94	536.068	486	Q7Z3U7;Q7Z3U7-2;Q7Z3U7-3	MON2	94;92;40
355	0.0150614	5.70903	34	194.107	4069	Q6UVY6;Q6UVY6-2	MOXD1	34;32
1050	0.00179796	5.51181	7	38.5827	2166	O95563	MPC2	7
2021	9.4e-05	4.8583	12	58.2996	308	O75352	MPDU1	12
171	0.0486102	5.8406	62	362.117	4086	Q6WCQ1;Q6WCQ1-2;Q6WCQ1-3	MPRIP	62;62;55
1199	0.0012744	4.54545	8	36.3636	377	P39210	MPV17	8
1884	0.000246507	6.35565	94	597.431	5393	Q9UBG0	MRC2	94
739	0.00402588	3.43636	24	82.4726	1217	P49959;P49959-2	MRE11	24;24
741	0.00398244	5.02712	10	50.2712	5634	Q9Y3B7;Q9Y3B7-2;Q9Y3B7-3	MRPL11	10;6;11
984	0.00209964	6.56566	13	85.3535	265	P52815	MRPL12	13
854	0.00297112	8.42697	15	126.405	4937	Q9BYD1	MRPL13	15
1298	0.00105135	6.2069	9	55.8621	4040	Q6P1L8	MRPL14	9
1136	0.00146146	9.12162	27	246.284	5346	Q9P015	MRPL15	27
723	0.00417307	7.96813	20	159.363	5285	Q9NX20	MRPL16	20
811	0.00332232	5.71429	10	57.1429	5203	Q9NRX2	MRPL17	10
1377	0.000885835	8.90411	26	231.507	2981	P49406	MRPL19	26
1993	0.000147246	6.88525	21	144.59	493	Q5T653	MRPL2	21
1818	0.000304962	2.01342	3	6.04027	4936	Q9BYC9	MRPL20	3
1325	0.000993785	4.8374	13	62.8862	4143	Q7Z2W9;Q7Z2W9-2	MRPL21	13;4
1115	0.00152879	5.89986	13	76.6981	854	Q9NWU5;Q9NWU5-2;Q9NWU5-3	MRPL22	13;7;7
1147	0.00142137	7.84314	12	94.1176	3784	Q16540	MRPL23	12
1599	0.000508268	8.33333	18	150	4608	Q96A35	MRPL24	18
921	0.00249015	7.8125	20	156.25	3512	Q13084	MRPL28	20
1239	0.00118489	7.47126	26	194.253	868	P09001	MRPL3	26
1804	0.0003159	7.6087	7	53.2609	1737	Q9BQ48	MRPL34	7
564	0.00672879	8.03782	34	273.286	4950	Q9BZE1	MRPL37	34
1507	0.000642556	9.21053	35	322.368	4653	Q96DV4	MRPL38	35
1154	0.00140465	8.30389	28	232.509	1702	Q9BYD3;Q9BYD3-2	MRPL4	28;20
935	0.00240026	7.29927	10	72.9927	4275	Q8IXM3	MRPL41	10
1447	0.000754135	8.87235	22	195.192	158	Q8N983;Q8N983-2;Q8N983-3;Q8N983-4	MRPL43	22;18;11;11
1220	0.00121697	6.3253	21	132.831	5101	Q9H9J2	MRPL44	21
1592	0.000511193	8.16993	25	204.248	4846	Q9BRJ2	MRPL45	25
845	0.00305947	4.71594	12	56.5913	5143	Q9HD33;Q9HD33-2;Q9HD33-3	MRPL47	12;10;7
1855	0.000271649	3.30189	7	23.1132	271	Q96GC5	MRPL48	7
1398	0.000849189	10.8434	18	195.181	3547	Q13405	MRPL49	18
1897	0.000235705	7.59494	12	91.1392	4346	Q8N5N7	MRPL50	12
1282	0.00108412	6.36704	17	108.24	4938	Q9BYD2	MRPL9	17
1697	0.000408059	3.9801	8	31.8408	3311	P82664	MRPS10	8
1141	0.00144571	5.79071	12	69.4885	3315	P82912;P82912-2;P82912-3	MRPS11	12;12;8
1610	0.000494348	3.90625	5	19.5312	1987	O60783	MRPS14	5
1123	0.00150354	5.83658	15	87.5486	3316	P82914	MRPS15	15
1665	0.000441217	11.2403	29	325.969	226	Q9Y676	MRPS18B	29
980	0.00211881	6.41892	19	121.959	5627	Q9Y399	MRPS2	19
1095	0.00162402	2.29885	2	4.5977	3317	P82921	MRPS21	2
1049	0.0018049	5.55556	20	111.111	1325	P82650	MRPS22	20
1070	0.00170404	6.31579	12	75.7895	1632	Q9Y3D9	MRPS23	12
1184	0.00130552	6.93642	12	83.237	3310	P82663	MRPS25	12
1429	0.000792601	4.39024	9	39.5122	4942	Q9BYN8	MRPS26	9
1453	0.000745964	2.657	11	29.2271	301	Q92552	MRPS27	11
1593	0.000510745	3.74332	7	26.2032	5602	Q9Y2Q9	MRPS28	7
1532	0.000589668	5.56962	22	122.532	4548	Q92665	MRPS31	22
1105	0.00156584	7.79817	17	132.569	558	P82930	MRPS34	17
1215	0.00123163	10.571	25	264.275	3312	P82673;P82673-2	MRPS35	25;26
1359	0.000909684	4.40054	19	83.6102	3313	P82675;P82675-2	MRPS5	19;11
633	0.00535141	6.19835	15	92.9752	1633	Q9Y2R9	MRPS7	15
1041	0.00183637	4.0404	16	64.6465	3319	P82933	MRPS9	16
1927	0.000202552	4.09769	18	73.7585	1061	Q9HD23;Q9HD23-2	MRS2	18;17
931	0.00242697	3.76569	9	33.8912	5483	Q9UKD2	MRTO4	9
1848	0.000278163	4.42001	14	61.8801	3764	Q15800;Q15800-2	MSMO1	14;6
480	0.00942093	2.59965	15	38.9948	2683	P26038	MSN	15
1629	0.000472836	5.64847	13	73.4301	316	Q13126;Q13126-2;Q13126-3;Q13126-4;Q13126-5;Q13126-6;Q13126-7	MTAP	13;19;21;14;18;20;13
608	0.00590887	6.19469	14	86.7257	2228	P00846	MT-ATP6	14
418	0.0118018	5.54806	26	144.25	5332	Q9NZJ7;Q9NZJ7-2;Q9NZJ7-3	MTCH1	26;24;6
148	0.0552985	4.62046	14	64.6865	5720	Q9Y6C9	MTCH2	14
133	0.0666387	6.60793	15	99.1189	2216	P00403	MT-CO2	15
2027	7.58e-05	4.98084	13	64.751	2217	P00414	MT-CO3	13
2018	9.81e-05	6.05263	23	139.211	2207	P00156	MT-CYB	23
1076	0.00167333	5.84192	34	198.625	4195	Q86UE4	MTDH	34
582	0.00646959	5.7754	54	311.872	1109	P11586	MTHFD1	54
1863	0.000263359	5.80052	53	307.428	4065	Q6UB35;Q6UB35-2	MTHFD1L	53;17
1363	0.000904425	6.91824	22	152.201	2254	P03886	MT-ND1	22
1433	0.000781805	6.62824	23	152.45	2255	P03891	MT-ND2	23
911	0.0025507	5.01089	23	115.251	2257	P03905	MT-ND4	23
1209	0.00124869	5.3068	32	169.818	2258	P03915	MT-ND5	32
440	0.0108507	4.18251	11	46.0076	2032	O75431	MTX2	11
848	0.00303249	6.62002	22	145.64	3890	Q5HYI7;Q5HYI7-2;Q5HYI7-4	MTX3	22;10;15
1351	0.000937213	4.26136	15	63.9205	4602	Q969V5	MUL1	15
22	0.454617	6.04703	54	326.54	3658	Q14764	MVP	54
1781	0.000335033	4.53886	21	95.316	2598	P20591;P20591-2	MX1	21;30
1086	0.00164482	5.17483	37	191.469	2599	P20592	MX2	37
14	0.933469	8.02687	227	1822.1	5190	Q9NR99	MXRA5	227
1217	0.00122287	5.91889	25	147.972	201	Q9BRK3;Q9BRK3-2	MXRA8	25;29
241	0.0302153	4.96894	16	79.5031	4768	Q96S97	MYADM	16
686	0.00460388	5.97751	80	478.201	4838	Q9BQG0;Q9BQG0-2	MYBBP1A	80;79
1660	0.000447252	5.69731	17	96.8542	1355	Q99836;Q99836-2;Q99836-3;Q99836-4	MYD88	17;14;11;8
16	0.710397	1.78524	39	69.6242	2813	A7E2Y1;P35580;P35580-2;P35580-3;P35580-4;Q9Y623	MYH10;MYH4;MYH7B	39;33;35;35;37;32
322	0.0179343	3.15803	57	180.007	1056	Q7Z406;Q7Z406-2;Q7Z406-4;Q7Z406-5;Q7Z406-6	MYH14	57;63;57;56;57
4	4.25213	1.84419	34	62.7025	2812	P35579;P35579-2	MYH9	34;27
227	0.0334203	6.27782	13	81.6117	2299	P05976;P05976-2;P08590	MYL1;MYL3	13;3;16
28	0.331505	3.50877	6	21.0526	1637	P19105	MYL12A	6
641	0.00515178	3.48837	6	20.9302	1833	O14950	MYL12B	6
38	0.242533	1.98676	3	5.96027	3156	P60660;P60660-2	MYL6	3;3
116	0.0768339	8.17308	17	138.942	2495	P14649	MYL6B	17
233	0.0313362	2.89055	6	17.3433	2669	P24844;P24844-2	MYL9	6;2
1409	0.000828039	6.21912	124	771.171	3757	Q15746;Q15746-2;Q15746-3;Q15746-4;Q15746-5;Q15746-6;Q15746-7;Q15746-8	MYLK	124;121;123;120;123;124;58;6
1904	0.00023024	2.66551	62	165.262	1580	Q92614;Q92614-2;Q92614-3;Q92614-4;Q92614-5	MYO18A	62;37;62;62;32
166	0.0505084	2.89268	32	92.5658	935	O43795;O43795-2	MYO1B	32;32
32	0.315184	3.80117	45	171.053	1745	O00159;O00159-2;O00159-3;Q8N1T3	MYO1C;MYO1H	45;42;42;36
97	0.0907887	3.81396	46	175.442	2102	B0I1T2;B0I1T2-2;B0I1T2-4;O94832	MYO1D;MYO1G	46;10;28;34
995	0.00204596	4.78339	53	253.52	3496	Q12965	MYO1E	53
331	0.0169893	3.03384	52	157.759	1246	Q9ULV0;Q9Y4I1;Q9Y4I1-2;Q9Y4I1-3	MYO5A;MYO5B	52;60;60;61
263	0.0266398	3.37872	45	152.043	898	Q9UM54;Q9UM54-1;Q9UM54-2;Q9UM54-4;Q9UM54-5;Q9UM54-6	MYO6	45;44;42;44;41;43
1795	0.00032063	5.31624	128	680.479	1731	Q13459;Q13459-2	MYO9B	128;95
1149	0.0014163	3.50086	31	108.527	4924	Q9BXJ9;Q9BXJ9-4	NAA15	31;18
1068	0.00170795	3.41085	12	40.9302	5467	Q9UJ70;Q9UJ70-2	NAGK	12;13
1415	0.00082507	5.57103	20	111.421	5188	Q9NR45	NANS	20
1135	0.00146572	5.37084	21	112.788	185	P55209	NAP1L1	21
1687	0.000413745	1.01183	3	3.03549	3106	P54920;Q9H115	NAPA;NAPB	3;3
470	0.00975669	5.29197	29	153.467	1933	O43776	NARS	29
1284	0.00107705	4.58537	47	215.512	858	Q9H0A0	NAT10	47
1683	0.000420507	5.82524	12	69.9029	4490	Q8WUY8	NAT14	12
765	0.00374459	4.60869	109	502.348	26	A2RRP1;A2RRP1-2	NBAS	109;104
2016	0.000105129	5.21056	73	380.371	3683	Q15021	NCAPD2	73
297	0.0207992	7.07071	7	49.4949	4001	Q69YL0	NCBP2-AS2	7
1294	0.00106003	3.4483	39	134.484	5586	Q9Y2A7;Q9Y2A7-2	NCKAP1	39;39
1411	0.000827681	4.3662	31	135.352	2582	P19338	NCL	31
988	0.00207378	3.91111	22	86.0445	4601	Q969V3;Q969V3-2	NCLN	22;22
1983	0.000157174	3.58629	7	25.104	3210	P62166;P62166-2	NCS1	7;6
1755	0.000359862	5.65895	22	124.497	4536	Q92597;Q92597-2;Q92597-3	NDRG1	22;19;18
380	0.0136536	4.22535	15	63.3803	860	O95299	NDUFA10	15
908	0.00258036	5.35648	7	37.4953	4232	Q86Y39;Q86Y39-2	NDUFA11	7;14
575	0.00657967	6.89655	10	68.9655	5452	Q9UI09	NDUFA12	10
423	0.0114277	6.25	9	56.25	1555	Q9P0J0	NDUFA13	9
1445	0.000755089	5.12139	5	25.6069	1926	O43678;O43678-2	NDUFA2	5;4
629	0.00545703	8.64198	7	60.4938	1777	O00483	NDUFA4	7
628	0.00546782	6.03448	7	42.2414	1493	Q16718	NDUFA5	7
561	0.00675201	4.6875	6	28.125	3134	P56556	NDUFA6	6
615	0.00577386	8.13953	14	113.953	3062	P51970	NDUFA8	14
175	0.0458833	5.83554	22	128.382	3802	Q16795	NDUFA9	22
1232	0.00120444	6.28571	11	69.1429	5348	Q9P032	NDUFAF4	11
1210	0.00124833	5.05747	2	10.1149	2034	O75438;O75438-2	NDUFB1	2;7
260	0.0270702	5.23256	9	47.093	2201	O96000	NDUFB10	9
645	0.00510642	9.17639	14	128.469	5284	Q9NX14;Q9NX14-2	NDUFB11	14;15
495	0.00890338	3.06122	3	9.18367	1924	O43676	NDUFB3	3
379	0.0136789	8.74031	11	96.1434	2130	O95168;O95168-2	NDUFB4	11;11
474	0.00959893	6.45927	12	77.5113	1380	O43674;O43674-2	NDUFB5	12;9
850	0.00300581	10.0157	13	130.204	2124	O95139;O95139-2	NDUFB6	13;11
1338	0.000967465	6.56934	9	59.1241	2550	P17568	NDUFB7	9
514	0.00799615	10.7527	20	215.054	2131	O95169	NDUFB8	20
286	0.022992	9.49721	17	161.453	5732	Q9Y6M9	NDUFB9	17
715	0.00425023	9.00781	10	90.0781	2142	E9PQ53;O95298	NDUFC2;NDUFC2-KCTD14	10;11
304	0.020008	4.78002	35	167.301	2709	P28331;P28331-2;P28331-3;P28331-4;P28331-5	NDUFS1	35;35;29;32;33
369	0.0141952	6.84883	31	212.314	2016	O75306;O75306-2	NDUFS2	31;32
314	0.0191366	6.81818	18	122.727	2038	O75489	NDUFS3	18
938	0.00238484	4	7	28	1888	O43181	NDUFS4	7
1513	0.000628441	6.60377	7	46.2264	1947	O43920	NDUFS5	7
1183	0.00130611	3.22581	4	12.9032	2026	O75380	NDUFS6	4
817	0.00330274	7.98122	17	135.681	2015	O75251	NDUFS7	17
428	0.0113279	6.19048	13	80.4762	1041	O00217	NDUFS8	13
432	0.0111951	5.00592	23	115.136	1253	P49821;P49821-2	NDUFV1	23;23
528	0.00756903	8.03213	20	160.643	824	P19404	NDUFV2	20
1396	0.000854013	10.7822	51	549.894	3126	P56181-2	NDUFV3	51
1715	0.000389994	4.06358	271	1101.23	1239	P20929	NEB	271
1044	0.00182529	5.9322	21	124.576	4150	Q7Z3B1	NEGR1	21
825	0.00325497	6.34148	18	114.147	4457	Q8TDX7;Q8TDX7-2	NEK7	18;8
1880	0.000249638	8.81691	130	1146.2	462	Q92859;Q92859-2;Q92859-3	NEO1	130;123;123
2030	7.08e-05	7.95805	129	1026.59	2965	P48681	NES	129
161	0.0512535	2.79617	19	53.1272	3463	Q0ZGT2;Q0ZGT2-3;Q0ZGT2-4	NEXN	19;18;16
1482	0.000680612	9.35313	51	477.009	3666	Q14938;Q14938-2;Q14938-3;Q14938-5	NFIX	51;46;38;38
1063	0.00172598	7.84314	12	94.1176	5286	Q9NX24	NHP2	12
646	0.00510269	6.94439	87	604.162	2490	P14543;P14543-2	NID1	87;77
153	0.053848	8.45392	117	989.108	3607	Q14112;Q14112-2	NID2	117;107
828	0.0032066	5.80205	17	98.6348	4940	Q9BYG3	NIFK	17
216	0.0347882	3.02375	29	87.6887	5376	Q8N4C6-6;Q9P2E9;Q9P2E9-3	NIN;RRBP1	29;53;37
946	0.00230092	3.17043	6	19.0226	5569	Q9Y221;Q9Y221-2	NIP7	6;4
1698	0.000407982	5.28169	15	79.2253	4827	Q9BPW8	NIPSNAP1	15
400	0.0125773	3.17591	33	104.805	4736	Q96P20;Q96P20-4	NLRP3	33;31
1189	0.0012942	6.81984	61	416.011	4198	Q86UT6;Q86UT6-2	NLRX1	61;68
1392	0.000855561	4.14201	7	28.9941	3531	Q13232	NME3	7
1124	0.0015026	3.58423	10	35.8423	5106	Q9HAN9	NMNAT1	10
469	0.00976387	5.30303	14	74.2424	2864	P40261	NNMT	14
299	0.0204532	4.88029	53	258.656	3550	Q13423	NNT	53
1630	0.000470965	4.6729	35	163.551	5652	Q9Y3T9	NOC2L	35
1618	0.000483176	4.375	35	153.125	65	Q8WTT2	NOC3L	35
1455	0.000741346	6.58915	34	224.031	4897	Q9BVI4	NOC4L	34
1568	0.000545338	4.45063	32	142.42	5089	Q9H8H0	NOL11	32
1521	0.000611274	7.65657	90	689.091	5070	Q9H6R4;Q9H6R4-2;Q9H6R4-3;Q9H6R4-4	NOL6	90;78;50;90
1640	0.000464976	4.16477	9	37.4829	5525	Q9UMY1;Q9UMY1-2	NOL7	9;7
1516	0.000622115	8.11966	57	462.821	3926	Q5SY16	NOL9	57
1688	0.000413692	8.82389	62	547.081	3672	Q14978;Q14978-2;Q14978-3	NOLC1	62;62;62
808	0.00333964	5.44799	67	365.015	1560	P69849;Q15155;Q5JPE7;Q5JPE7-2	NOMO1;NOMO2;NOMO3	67;67;68;66
583	0.00644734	7.59311	37	280.945	3711	Q15233;Q15233-2	NONO	37;27
1449	0.000748057	7.8125	5	39.0625	5157	Q9NPE3	NOP10	5
1030	0.00186944	5.48943	9	49.4049	5636	Q9Y3C1;Q9Y3C1-2	NOP16	9;15
1451	0.00074733	7.32468	61	446.805	2919	P46087;P46087-2;P46087-3;P46087-4	NOP2	61;61;38;66
403	0.012434	3.53535	21	74.2424	1783	O00567	NOP56	21
560	0.00675202	2.83554	15	42.5331	5612	Q9Y2X3	NOP58	15
1964	0.000173086	5.08607	65	330.595	1849	O15118	NPC1	65
1083	0.00165599	5.78634	28	162.017	1016	A6NEC2;A6NEC2-2;A6NEC2-3;P55786	NPEPPS;NPEPPSL1	28;12;13;50
90	0.096037	5.74765	17	97.71	2317	P06748;P06748-2;P06748-3	NPM1	17;14;16
1807	0.000315305	6.14362	24	147.447	5707	Q9Y639;Q9Y639-1;Q9Y639-3;Q9Y639-4;Q9Y639-5	NPTN	24;19;18;19;23
841	0.00309094	4.68158	13	60.8606	2516	P15559;P15559-2;P15559-3	NQO1	13;12;10
573	0.00658703	5.76279	16	92.2047	4276	Q8IXM6;Q8IXM6-2	NRM	16;11
1442	0.000761702	6.10553	53	323.593	943	O14786;O14786-2	NRP1	53;44
1535	0.000582415	5	13	65	2160	O95478	NSA2	13
687	0.00457196	4.30108	32	137.634	1534	P46459	NSF	32
1718	0.000389065	7.32014	56	409.928	3456	Q08J23;Q08J23-2	NSUN2	56;54
37	0.257948	4.78983	27	129.325	2617	P21589;P21589-2	NT5E	27;26
1309	0.00103149	5.19769	17	88.3608	396	Q14982;Q14982-2;Q9P121;Q9P121-2;Q9P121-3;Q9P121-4	NTM;OPCML	17;17;19;18;17;20
1648	0.000457567	4.55234	8	36.4187	4894	Q9BV86;Q9BV86-2	NTMT1	8;8
1051	0.00178796	7.36842	14	103.158	3957	Q9BSD7	NTPCR	14
1293	0.0010656	5.20607	24	124.946	3384	Q02818	NUCB1	24
1577	0.000533501	5.10327	10	51.0327	2834	P36639;P36639-2;P36639-3;P36639-4	NUDT1	10;10;9;7
1422	0.000814021	7.02554	10	70.2554	1663	Q9BRJ7;Q9BRJ7-2	NUDT16L1	10;23
1246	0.00116701	8.81057	20	176.211	1934	O43809	NUDT21	20
435	0.0110534	2.43486	61	148.527	3673	Q14980;Q14980-2;Q14980-3;Q14980-4	NUMA1	61;61;34;28
1554	0.000566207	3.56757	33	117.73	3142	P57740	NUP107	33
1198	0.00127456	4.23875	49	207.699	1133	Q8WUM0	NUP133	49
1871	0.000255104	7.9322	117	928.068	1161	P49790	NUP153	117
1388	0.000863896	5.69094	80	455.276	946	O75694;O75694-2	NUP155	80;75
866	0.00287946	4.61133	63	290.514	3474	Q12769;Q12769-2;Q12769-3	NUP160	63;11;22
868	0.0028771	4.72167	95	448.559	4543	Q92621	NUP205	95
1888	0.000243281	4.29448	14	60.1227	4409	Q8NFH4	NUP37	14
1543	0.000578353	5	19	95	4408	Q8NFH3	NUP43	19
1870	0.000257009	6.51341	34	221.456	2843	P37198	NUP62	34
1509	0.000639366	3.65854	24	87.8049	268	Q9BW27	NUP85	24
1216	0.00122492	3.73511	30	112.053	4313	Q8N1F7;Q8N1F7-2	NUP93	30;27
1462	0.000711836	6.28982	113	710.749	3079	P52948;P52948-2;P52948-3;P52948-4;P52948-5;P52948-6	NUP98	113;110;61;60;112;101
1116	0.00152421	5.83193	42	244.941	2727	P29728;P29728-2	OAS2	42;40
1358	0.000912411	6.53174	71	463.753	5729	Q9Y6K5	OAS3	71
789	0.00352636	5.3754	23	123.634	2271	P04181;P04181-2	OAT	23;17
639	0.00515793	9.35795	23	215.233	5287	Q9NX40;Q9NX40-2;Q9NX40-3;Q9NX40-4	OCIAD1	23;17;19;17
535	0.0074281	1.99548	18	35.9186	3880	Q5BJF6;Q5BJF6-10;Q5BJF6-2;Q5BJF6-3;Q5BJF6-4;Q5BJF6-5;Q5BJF6-6;Q5BJF6-7;Q5BJF6-8;Q5BJF6-9	ODF2	18;15;10;15;19;11;15;18;12;8
1046	0.00181369	5.55803	60	333.482	3376	Q02218;Q02218-2;Q02218-3;Q9ULD0;Q9ULD0-2;Q9ULD0-3	OGDH;OGDHL	60;60;22;55;52;43
1313	0.00102623	5.56952	9	50.1257	5069	Q9H6K4;Q9H6K4-2	OPA3	9;11
1907	0.000227906	5.88235	9	52.9412	5356	Q9P0S3	ORMDL1	9
513	0.00800199	4.6861	42	196.816	4952	Q9BZF1;Q9BZF1-2;Q9BZF1-3	OSBPL8	42;41;39
606	0.00593892	7.38255	11	81.2081	5197	Q9NRP0	OSTC	11
912	0.00254544	4.35893	9	39.2304	4674	Q96FW1;Q96FW1-2	OTUB1	9;17
643	0.00512635	8.18688	37	302.914	895	Q15070;Q15070-2;Q15070-3	OXA1L	37;37;19
1815	0.000307847	5.31309	28	148.767	2178	O95747	OXSR1	28
891	0.0027009	5.46345	40	218.538	3827	Q32P28;Q32P28-2;Q32P28-3	P3H1	40;19;46
1300	0.00104916	7.77379	61	474.201	1338	Q8IVL6;Q8IVL6-2	P3H3	61;40
1243	0.00117288	5.49199	24	131.808	4556	Q92791	P3H4	24
925	0.00246447	4.09481	22	90.0858	2477	P13674-2;P13674-3	P4HA1	22;21
1553	0.000566849	4.02641	21	84.5545	1875	O15460;O15460-2	P4HA2	21;22
401	0.0125349	4.13386	21	86.811	2329	P07237	P4HB	21
1633	0.000468204	3.04569	12	36.5482	5562	Q9UQ80	PA2G4	12
754	0.00384773	5.91343	47	277.931	2448	P11940;P11940-2;Q4VXU2;Q96DU9	PABPC1;PABPC1L;PABPC5	47;33;42;16
1828	0.000296529	4.83322	12	57.9987	3291	P68402;P68402-2;P68402-3;P68402-4	PAFAH1B2	12;6;6;9
1384	0.000873695	9.45585	153	1446.75	4511	Q8WX93;Q8WX93-2;Q8WX93-3;Q8WX93-4;Q8WX93-5;Q8WX93-6;Q8WX93-7;Q8WX93-8;Q8WX93-9	PALLD	153;88;123;76;92;43;28;62;90
1589	0.000512791	5.77063	52	300.073	3032	P51003;P51003-2	PAPOLA	52;13
920	0.00249327	5.28846	33	174.519	1892	O43252	PAPSS1	33
949	0.0022835	5.43366	33	179.311	840	O95340;O95340-2	PAPSS2	33;34
1494	0.000661636	6.54901	18	117.882	1540	Q8N4S7;Q8N4S7-2;Q8N4S7-3	PAQR4	18;14;14
1654	0.000452394	4.7619	9	42.8571	4792	Q99497	PARK7	9
1430	0.000788433	4.33925	44	190.927	2397	P09874	PARP1	44
2013	0.000110482	4.25446	82	348.866	3840	Q460N5;Q460N5-1;Q460N5-3;Q460N5-4;Q460N5-5	PARP14	82;80;63;74;28
318	0.0186569	5.97448	103	615.371	5486	Q9UKK3	PARP4	103
1650	0.000454856	4.20186	39	163.872	4277	Q8IXQ6;Q8IXQ6-2;Q8IXQ6-3	PARP9	39;37;25
742	0.00397778	6.66283	23	153.245	1578	Q9NVD7;Q9NVD7-2	PARVA	23;13
1161	0.00139182	4.1414	17	70.4038	5120	Q9HBI1;Q9HBI1-2;Q9HBI1-3	PARVB	17;15;13
1793	0.000323473	4.51389	13	58.6806	557	P30039	PBLD	13
940	0.00234275	7.52586	38	285.983	3720	P57723;P57723-2;Q15365	PCBP1;PCBP4	38;36;19
662	0.00494117	6.71482	24	161.156	3721	P57721-2;P57721-3;Q15366;Q15366-2;Q15366-5	PCBP2;PCBP3	24;24;24;24;19
860	0.00292803	5.86797	48	281.663	5684	Q9Y5F3	PCDHB1	48
955	0.00222907	3.01156	12	36.1387	3902	Q5JVF3;Q5JVF3-2;Q5JVF3-3;Q5JVF3-4	PCID2	12;12;11;14
928	0.00245084	7.58676	43	326.231	3803	P35558;Q16822;Q16822-2	PCK1;PCK2	43;51;39
1670	0.000438809	2.68199	7	18.7739	2449	P12004	PCNA	7
1944	0.000187079	3.6444	122	444.617	2170	O95613;O95613-2	PCNT	122;114
737	0.00404686	8.7624	172	1507.13	5067	Q9H6A9;Q9H6A9-2;Q9H6A9-3	PCNX3	172;93;77
884	0.00277093	10.245	46	471.269	3699	Q15113	PCOLCE	46
1799	0.000318052	4.91716	92	452.378	3649	Q14690	PDCD11	92
346	0.0155839	5.83785	7	40.865	2019	O75340;O75340-2;O75340-3	PDCD6	7;7;7
659	0.00499721	8.39408	73	612.768	4484	Q8WUM4;Q8WUM4-2	PDCD6IP	73;73
617	0.00576319	3.84853	80	307.882	990	Q5VU43;Q5VU43-12;Q5VU43-3;Q5VU43-4;Q5VU43-8;Q5VU43-9	PDE4DIP	80;8;72;82;15;15
1172	0.00135118	5.20877	51	265.647	2525	P16234;P16234-2;P16234-3	PDGFRA	51;13;37
1479	0.000683151	6.96203	77	536.076	2392	P09619	PDGFRB	77
515	0.00799612	3.63468	15	54.5202	2360	P08559;P08559-2;P08559-3;P08559-4;P29803	PDHA1;PDHA2	15;16;14;17;13
508	0.00813762	5.99662	22	131.926	2433	P11177;P11177-2;P11177-3	PDHB	22;21;19
493	0.008994	4.9505	25	123.762	2741	P30101	PDIA3	25
1146	0.00142317	11.5004	37	425.514	3020	P50479;P50479-2	PDLIM4	37;29
1506	0.000644127	8.0108	48	384.518	4685	Q96HC4;Q96HC4-2;Q96HC4-3;Q96HC4-4;Q96HC4-5	PDLIM5	48;16;16;32;15
847	0.00304293	10.7756	46	495.679	5183	Q9NR12;Q9NR12-2;Q9NR12-3;Q9NR12-4;Q9NR12-5;Q9NR12-6	PDLIM7	46;38;17;39;21;22
1194	0.00128585	5.94018	80	475.215	5221	Q9NTI5;Q9NTI5-2;Q9NTI5-3;Q9NTI5-5	PDS5B	80;78;16;12
1653	0.000452461	5.38462	7	37.6923	3700	Q15121	PEA15	7
1099	0.00158647	2.85714	11	31.4286	4854	Q9BRX2	PELO	11
1435	0.000777176	14.3363	162	2322.48	553	Q8IZL8	PELP1	162
477	0.00946985	4.26993	25	106.748	382	O00541;O00541-2	PES1	25;25
1563	0.000547887	5.49754	17	93.4581	742	O60683;O60683-2	PEX10	17;20
1027	0.00188627	4.72146	12	56.6575	2204	O96011;O96011-2	PEX11B	12;12
1137	0.00145513	6.12813	22	134.819	1786	O00623	PEX12	22
766	0.00373022	7.00694	28	196.194	2027	O75381;O75381-2	PEX14	28;22
1776	0.000336491	4.2623	13	55.4098	793	P28328	PEX2	13
1567	0.000545501	3.75335	14	52.5469	3136	P56589	PEX3	14
1011	0.00197931	2.73308	20	54.6616	2559	P17858;P17858-2	PFKL	20;24
704	0.00438675	3.15853	23	72.6462	3370	Q01813;Q01813-2	PFKP	23;28
382	0.0134277	2.85714	4	11.4286	2338	P07737	PFN1	4
1158	0.00139506	1.42857	2	2.85714	1321	P35080-2	PFN2	2
696	0.00445008	5.91277	14	82.7788	2574	P15259;P18669;Q8N0Y7	PGAM1;PGAM2;PGAM4	14;15;16
453	0.0101988	7.16263	21	150.415	4689	Q96HS1;Q96HS1-2	PGAM5	21;18
989	0.00206978	4.19664	17	71.3429	2225	P00558;P07205	PGK1;PGK2	17;18
1912	0.000220692	9.30233	24	223.256	2144	O95336	PGLS	24
1361	0.000907724	4.12586	23	94.8947	2835	P36871;P36871-2;P36871-3	PGM1	23;26;14
733	0.00407021	2.76753	15	41.5129	950	O95394	PGM3	15
580	0.00651092	6.66667	13	86.6667	1756	O00264	PGRMC1	13
807	0.00334412	3.58744	8	28.6996	1857	O15173	PGRMC2	8
267	0.0257988	3.30882	9	29.7794	2796	P35232	PHB	9
211	0.0358155	3.50679	10	35.0679	4807	Q99623;Q99623-2	PHB2	10;10
745	0.00392446	4.87805	26	126.829	1887	O43175	PHGDH	26
1379	0.000882822	4.77143	58	276.743	63	P46020;P46020-2;P46020-3	PHKA1	58;58;55
1856	0.000269666	15.7107	63	989.776	4492	Q8WV24	PHLDA1	63
1924	0.000206904	4.1914	11	46.1054	4144	Q7Z2X4;Q7Z2X4-2;Q7Z2X4-3;Q7Z2X4-4	PID1	11;13;5;9
1831	0.000294636	5.80938	51	296.278	754	Q5H8A4;Q5H8A4-2;Q5H8A4-3;Q5H8A4-4;Q5H8A4-5	PIGG	51;51;46;30;22
863	0.0028908	4.81013	19	91.3924	4547	Q92643	PIGK	19
695	0.00447887	6.08083	33	200.668	4766	Q96S52;Q96S52-2	PIGS	33;34
839	0.00311695	8.54451	47	401.592	4595	Q969N2;Q969N2-2;Q969N2-3;Q969N2-4;Q969N2-5;Q969N2-6	PIGT	47;37;34;41;45;40
1623	0.000476856	4.35258	19	82.6991	893	Q9H490;Q9H490-2	PIGU	19;18
1414	0.00082509	12.1187	33	399.915	4183	Q86T03;Q86T03-2	PIP4P1	33;35
1169	0.00136356	5.02264	49	246.109	3110	A2A3N6;P55036;P55036-2	PIPSL;PSMD4	49;16;12
2014	0.000108911	5.07843	42	213.294	3570	Q13563;Q13563-2;Q13563-3;Q13563-4;Q13563-5	PKD2	42;33;41;34;39
1801	0.000317321	3.91313	8	31.305	2909	P43487;Q9C010	PKIB;RANBP1	8;3
160	0.051256	5.08037	24	121.929	2492	P14618;P14618-3	PKM	24;32
1779	0.000335187	6.9272	64	443.341	3781	Q16512;Q16512-2;Q16512-3	PKN1	64;65;43
814	0.00330983	9.27835	9	83.5052	3898	Q5JTB6	PLAC9	9
1808	0.000314812	5.32522	23	122.48	855	P00749;P00749-2	PLAU	23;22
1883	0.000246666	6.46388	51	329.658	4325	Q8N3E9	PLCD3	51
13	1.61292	3.09564	145	448.868	3704	Q15149	PLEC	145
743	0.00397093	2.75642	127	350.066	3706	Q15149-2;Q15149-4;Q15149-6;Q15149-7;Q15149-8;Q15149-9	PLEC	127;125;126;124;124;125
1266	0.00111854	2.77899	127	352.932	3705	Q15149-3	PLEC	127
532	0.00749981	2.72109	4	10.8844	5121	Q9HBL7	PLGRKT	4
1441	0.000763044	4.10901	18	73.9622	1696	O60664;O60664-2;O60664-3	PLIN3	18;10;18
270	0.0252664	5.5709	53	295.257	1611	O00444;O00444-2;O00444-3	PLK4	53;52;53
486	0.0091344	4.5392	33	149.794	295	Q02809	PLOD1	33
1289	0.00107003	5.01546	36	180.557	1775	O00469;O00469-2	PLOD2	36;40
693	0.00449673	4.50161	14	63.0225	1793	O14495	PLPP3	14
1365	0.000903844	13.8203	41	566.632	5198	Q9NRQ2;Q9NRQ2-2	PLSCR4	41;34
1865	0.000263205	6.4457	109	702.581	1842	O15031;Q9Y4D7	PLXNB2;PLXND1	109;134
1667	0.000441028	3.125	6	18.75	3703	Q15126	PMVK	6
1851	0.000272824	8.4453	44	371.593	1720	Q96T60	PNKP	44
1367	0.000903432	4.60251	33	151.883	5035	Q9H307	PNN	33
1720	0.000388971	4.36508	11	48.0159	5202	Q9NRX1	PNO1	11
1275	0.00110093	6.74	39	262.86	4165	Q7Z5L7;Q7Z5L7-2;Q7Z5L7-3;Q7Z5L7-4	PODN	39;44;45;36
1735	0.000375758	6.87927	30	206.378	4933	Q9BY77;Q9BY77-2	POLDIP3	30;26
1622	0.000477481	7.18321	89	639.306	3095	P54098	POLG	89
1714	0.000390239	4.51448	53	239.267	503	P30876	POLR2B	53
1500	0.000653252	6.18182	17	105.091	2584	P19387	POLR2C	17
1348	0.000941007	5.2381	11	57.619	2585	P19388	POLR2E	11
1910	0.000221268	5.81395	10	58.1395	3233	P62487	POLR2G	10
1664	0.000443241	2.66667	4	10.6667	544	P52434	POLR2H	4
729	0.00409827	6.23163	43	267.96	5261	Q9NVU0;Q9NVU0-2;Q9NVU0-3;Q9NVU0-4;Q9NVU0-5	POLR3E	43;43;43;43;40
2032	5.82e-05	13.6729	118	1613.41	90	A6NF01;A8CG34;A8CG34-2;Q96HA1;Q96HA1-2;Q96HA1-3	POM121;POM121B;POM121C	118;166;129;173;130;134
1708	0.000397281	3.84047	26	99.8523	2532	P16435	POR	26
113	0.0790219	3.92	44	172.48	4063	A5A3E0;A6NI47;B2RU33;P0CG38;P0CG39;Q6S545;Q6S5H5;Q6S5H5-2;Q6S8J3;Q6S8J3-2;Q6S8J3-3;Q6S8J7;Q6S8J7-2;Q9BYX7	POTEA;POTEC;POTEE;POTEF;POTEG;POTEH;POTEI;POTEJ;POTEKP;POTEM	44;20;17;43;42;19;20;23;45;11;11;18;18;19
1967	0.000171996	5.04493	45	227.022	4217	Q86W92;Q86W92-2;Q86W92-3;Q86W92-4;Q86W92-5;Q8ND30	PPFIBP1;PPFIBP2	45;46;41;45;5;51
325	0.0175438	2.83814	5	14.1907	3262	F5H284;P62937;Q9Y536	PPIA;PPIAL4A;PPIAL4D	5;6;3
362	0.0145332	3.7037	8	29.6296	2643	P23284	PPIB	8
1890	0.000238392	4.71698	10	47.1698	2912	P45877	PPIC	10
1719	0.000388975	4.65788	28	130.421	566	Q13427;Q13427-2	PPIG	28;20
167	0.0502854	4.7619	26	123.81	1867	O15355	PPM1G	26
421	0.011688	5.29163	17	89.9576	3208	P62136;P62136-2	PPP1CA	17;19
1002	0.00201492	5.50459	18	99.0826	3209	P62140	PPP1CB	18
1318	0.00101232	3.11295	32	99.6144	1836	O14974;O14974-2;O14974-3;O14974-4;O14974-5	PPP1R12A	32;32;30;29;30
1761	0.000354686	8.09816	66	534.479	4769	Q96SB3	PPP1R9B	66
1057	0.0017687	4.41426	26	114.771	2742	P30153	PPP2R1A	26
1360	0.000908587	6.17657	58	358.241	3417	Q06190;Q06190-2;Q06190-3;Q9Y5P8	PPP2R3A;PPP2R3B	58;33;16;42
1386	0.000868913	5.8546	16	93.6736	1790	O00743;O00743-2;O00743-3	PPP6C	16;15;24
1261	0.00113462	5.89684	18	106.143	3028	P50897;P50897-2	PPT1	18;12
1819	0.000303361	4.62674	12	55.5208	206	Q8N2U9;Q8N2U9-2;Q8N2U9-3	PQLC1	12;11;7
361	0.0145525	6.53266	13	84.9246	3423	Q06830	PRDX1	13
894	0.00269053	6.28586	11	69.1445	2774	P32119;P32119-2	PRDX2	11;11
439	0.0109117	6.64207	18	119.557	3525	Q13162	PRDX4	18
502	0.00861696	4.57565	9	41.1809	2734	P30044;P30044-2;P30044-3	PRDX5	9;9;8
677	0.00469701	8.48214	19	161.161	2732	P30041	PRDX6	19
1171	0.00135479	5.51559	23	126.859	5140	Q9HCU5	PREB	23
395	0.0127707	12.8272	49	628.534	3059	P51888	PRELP	49
1018	0.00194597	4.15431	14	58.1604	2551	P17612;P17612-2;P22612	PRKACA;PRKACG	14;14;15
1288	0.00107313	3.73899	13	48.6069	561	P22694;P22694-10;P22694-2;P22694-3;P22694-4;P22694-5;P22694-6;P22694-7;P22694-8;P22694-9	PRKACB	13;12;15;13;13;13;13;13;10;13
1380	0.000881478	5.58063	14	78.1288	218	P54619;Q9UGJ0;Q9UGJ0-2;Q9UGJ0-3	PRKAG1;PRKAG2	14;47;13;45
1085	0.00164725	4.72441	16	75.5906	2422	P10644;P31321	PRKAR1A;PRKAR1B	16;20
1087	0.00163579	4.39327	21	92.2586	2484	P13861;P31323	PRKAR2A;PRKAR2B	21;15
455	0.0101692	6.49752	56	363.861	2546	P05129;P05771;P05771-2;P17252	PRKCA;PRKCB;PRKCG	56;37;39;39
144	0.0578932	4.54718	187	850.322	3303	P78527;P78527-2	PRKDC	187;187
602	0.00597179	5.64516	18	101.613	2050	O75569;O75569-2;O75569-3	PRKRA	18;17;16
1073	0.00168498	3.85278	12	46.2334	1003	Q99873;Q99873-2;Q99873-3;Q9NR22;Q9NR22-2	PRMT1;PRMT8	12;10;10;18;18
654	0.00504534	6.71937	17	114.229	14	P04156	PRNP	17
1176	0.00134014	5.15873	26	134.127	5520	Q9UMS4	PRPF19	26
1234	0.00120156	4.99457	47	234.745	2111	O94906;O94906-2	PRPF6	47;45
1000	0.00201582	5.73876	134	768.994	4045	Q6P2Q9	PRPF8	134
899	0.00265299	3.30189	11	36.3208	3159	P21108;P60891	PRPS1;PRPS1L1	11;10
1508	0.000639411	5.49394	16	87.9031	3638	Q14558;Q14558-2	PRPSAP1	16;25
637	0.00523306	6.06232	135	818.414	3962	Q5THK1;Q5THK1-2;Q5THK1-3;Q5THK1-4	PRR14L	135;123;66;140
200	0.0395291	6.00522	23	138.12	2123	O95084	PRSS23	23
1916	0.000215372	6.33071	27	170.929	2036	O75475;O75475-2;O75475-3	PSIP1	27;23;23
1644	0.000460614	4.2735	10	42.735	2677	P25787	PSMA2	10
1675	0.000436675	3.3059	8	26.4472	2704	P28066;P28066-2	PSMA5	8;6
1466	0.000708811	3.25203	8	26.0163	3160	P60900	PSMA6	8
1668	0.000440532	2.32655	6	13.9593	1821	O14818;O14818-2;Q8TAA3;Q8TAA3-2;Q8TAA3-5	PSMA7;PSMA8	6;5;5;5;5
1578	0.000533254	3.73444	9	33.61	2600	P20618	PSMB1	9
1602	0.000502057	4.39024	9	39.5122	2994	P49720	PSMB3	9
1768	0.000345032	4.92424	13	64.0152	2705	P28070	PSMB4	13
1976	0.000163442	3.25505	9	29.2955	2707	P28074;P28074-2;P28074-3	PSMB5	9;10;2
1594	0.000510545	5.02092	12	60.251	2706	P28072	PSMB6	12
1971	0.000168045	4.19864	11	46.185	2703	P28062;P28062-2	PSMB8	11;12
1033	0.00186121	5.68182	25	142.045	3211	P62191	PSMC1	25
778	0.00364065	5.77367	25	144.342	2826	P35998	PSMC2	25
974	0.00213679	4.55581	20	91.1162	2564	P17980	PSMC3	20
960	0.00219106	5.22514	21	109.728	2911	P43686;P43686-2	PSMC4	21;21
551	0.00684272	4.13149	17	70.2354	3212	P62195;P62195-2	PSMC5	17;16
888	0.00271633	4.88432	19	92.8021	3230	P62333	PSMC6	19
1850	0.000275003	2.65291	6	15.9175	149	O75832;O75832-2	PSMD10	6;4
576	0.006577	2.36687	10	23.6687	1754	O00231;O00231-2	PSMD11	10;10
1130	0.0014768	1.78121	8	14.2497	1755	O00232;O00232-2	PSMD12	8;8
534	0.00745023	3.05077	12	36.6093	5536	Q9UNM6;Q9UNM6-2	PSMD13	12;11
1236	0.00119653	4.51613	14	63.2258	1778	O00487	PSMD14	14
547	0.00698185	3.96476	36	142.731	3529	Q13200	PSMD2	36
836	0.00313996	4.86891	26	126.592	1891	O43242	PSMD3	26
1008	0.00199334	4.5008	22	99.0175	3780	Q16401;Q16401-2	PSMD5	22;22
680	0.00467137	2.31362	9	20.8226	3680	Q15008	PSMD6	9
527	0.00762089	3.08642	10	30.8642	3050	P51665	PSMD7	10
782	0.003613	5.14286	18	92.5714	1673	P48556	PSMD8	18
1953	0.000181911	5.62249	14	78.7149	3419	Q06323	PSME1	14
1931	0.000198204	12.9151	35	452.03	3915	Q92530	PSMF1	35
1181	0.00131091	5.57223	28	156.022	2691	P26599;P26599-2;P26599-3	PTBP1	28;32;33
1346	0.000956754	4.14135	30	124.241	4667	Q96EY7;Q96EY7-2	PTCD3	30;11
790	0.00352022	3.17125	15	47.5687	2964	P48651	PTDSS1	15
239	0.0305831	5.6	28	156.8	3793	Q16647	PTGIS	28
1456	0.000738529	7.39512	78	576.82	3539	Q13308;Q13308-2;Q13308-3;Q13308-4;Q13308-5;Q13308-6	PTK7	78;72;66;74;69;80
2034	4.6e-05	3.57143	6	21.4286	2608	P21246	PTN	6
1746	0.000366573	6.15273	7	43.0691	4483	Q8WUK0;Q8WUK0-2;Q8WUK0-3	PTPMT1	7;6;16
1802	0.000316715	4.29956	17	73.0925	1659	P17706;P17706-2;P17706-3	PTPN2	17;17;17
1658	0.000450752	8.06414	161	1298.33	934	Q13332;Q13332-2;Q13332-3;Q13332-4;Q13332-5;Q13332-6;Q13332-7	PTPRS	161;160;159;161;116;158;113
1556	0.000560381	5.02793	9	45.2514	1594	Q9Y3E5	PTRH2	9
1160	0.00139357	6.11111	11	67.2222	114	P53801	PTTG1IP	11
232	0.0314969	3.67454	14	51.4436	2682	P26022	PTX3	14
1943	0.000187156	3.72671	12	44.7205	3349	Q00577	PURA	12
1491	0.000662865	4.59082	23	105.589	250	Q13610	PWP1	23
100	0.0878368	6.20512	92	570.871	4544	Q92626;Q92626-2	PXDN	92;45
1517	0.000620587	5.17539	10	51.7539	5727	Q9Y6I8;Q9Y6I8-2	PXMP4	10;4
1844	0.000284488	5.02758	16	80.4413	269	P32322;P32322-2	PYCR1	16;16
1120	0.00151459	5.10949	14	71.5328	1367	Q53H96	PYCR3	14
1717	0.000389579	4.62633	39	180.427	2435	P11216	PYGB	39
657	0.00502433	5.54839	43	238.581	2944	P47897	QARS	43
1510	0.000637905	10.244	33	338.052	4744	Q96PU8;Q96PU8-3;Q96PU8-5;Q96PU8-6;Q96PU8-8;Q96PU8-9	QKI	33;33;34;34;33;33
772	0.00366786	10.2094	39	398.168	5301	Q9NXS2	QPCTL	39
1390	0.000857687	7.25684	54	391.869	1761	O00391;O00391-2	QSOX1	54;44
385	0.0132025	6.73352	47	316.476	4097	Q6ZRP7	QSOX2	47
250	0.0282203	1.5	3	4.5	3172	P61026	RAB10	3
391	0.0128668	2.15994	3	6.47981	3771	P57735;P62491;Q15907	RAB11A;RAB11B;RAB25	3;6;5
1663	0.000444117	6.14754	15	92.2131	4021	Q6IQ22	RAB12	15
757	0.00382673	0.985222	2	1.97044	3037	P51153	RAB13	2
436	0.0110531	3.25581	7	22.7907	3176	P61106	RAB14	7
816	0.00330466	1.5058	3	4.5174	5150	Q9NP72;Q9NP72-2;Q9NP72-3	RAB18	3;4;2
1134	0.00146972	2.77465	4	11.0986	4238	A4D1S5;A4D1S5-2;Q86YS6	RAB19;RAB43	4;7;7
293	0.0216946	2.62962	4	10.5185	3245	P62820;P62820-2;P62820-3	RAB1A	4;4;4
666	0.00489463	3.23383	7	22.6368	5000	Q92928;Q9H0U4	RAB1B;RAB1C	7;6
947	0.00229832	1.33333	3	4	5503	Q9UL25	RAB21	3
1420	0.000816041	4.63918	9	41.7526	5504	Q9UL26	RAB22A	9
1098	0.00159244	2.1097	5	10.5485	5507	Q9ULC3	RAB23	5
1607	0.000496277	1.84394	4	7.37578	3038	P51159;P51159-2	RAB27A	4;4
1263	0.00113177	2.03649	4	8.14597	1835	O14966;O14966-2	RAB29	4;4
497	0.00875321	0.806236	2	1.61247	3169	P61019;P61019-2	RAB2A	2;1
1829	0.000295995	1.38889	3	4.16667	4479	Q8WUD1	RAB2B	3
1847	0.000278767	2.46305	5	12.3153	3761	Q15771	RAB30	5
1636	0.000466704	4.63918	9	41.7526	3580	Q13636	RAB31	9
625	0.00553862	3.43655	7	24.0558	3581	P57729;Q13637	RAB32;RAB38	7;8
613	0.0057952	3.1851	8	25.4808	119	Q9BZG1;Q9BZG1-2;Q9BZG1-4	RAB34	8;8;8
785	0.00356024	0.98957	1	0.98957	3714	Q15286;Q15286-2	RAB35	1;3
1676	0.000432257	2.28311	5	11.4155	2595	P20337	RAB3B	5
1347	0.00095232	3.36833	8	26.9467	2176	O95716;Q96E17	RAB3C;RAB3D	8;7
1112	0.00153619	4.18605	9	37.6744	244	P20339	RAB5A	9
1248	0.00116268	2.83213	6	16.9928	3170	P61020;P61020-2	RAB5B	6;5
405	0.0123175	4.07556	8	32.6045	3034	P51148;P51148-2	RAB5C	8;12
306	0.0196943	3.17131	5	15.8566	2596	P20340;P20340-2;P20340-3;Q9H0N0;Q9NRW1	RAB6A;RAB6B;RAB6C	5;5;4;10;6
309	0.0193919	3.38164	7	23.6715	3035	P51149	RAB7A	7
668	0.00486232	0.966184	2	1.93237	3165	P61006	RAB8A	2
1461	0.000717497	0.483092	1	0.483092	4569	Q92930	RAB8B	1
1056	0.00176965	2.48756	6	14.9254	3036	P51151;Q9NP90	RAB9A;RAB9B	6;4
1742	0.000368355	5.46737	31	169.489	4552	Q92696	RABGGTA	31
1074	0.00167859	3.38983	8	27.1186	3891	Q5HYI8	RABL3	8
285	0.0231122	7.50642	15	112.596	3268	P60763;P63000;P63000-2	RAC1;RAC3	15;14;15
1257	0.00114576	6.77083	13	88.0208	2509	P15153	RAC2	13
1740	0.000371885	5.85443	37	216.614	4995	Q9H0H5	RACGAP1	37
311	0.0192995	3.15457	10	31.5457	3278	P63244	RACK1	10
1316	0.00101866	6.25	23	143.75	3301	P78406	RAE1	23
188	0.0418671	5.23426	84	439.678	5352	O15034;Q9P0K7;Q9P0K7-2;Q9P0K7-3;Q9P0K7-4	RAI14;RIMBP2	84;25;27;25;19
876	0.00282274	1.45631	3	4.36893	2437	P11233	RALA	3
585	0.00637729	1.45631	3	4.36893	346	P11234	RALB	3
472	0.00971465	5.373	16	85.968	3914	Q9UKM9;Q9UKM9-2	RALY	16;16
307	0.0196833	5.55556	12	66.6667	386	P62826	RAN	12
1005	0.00200417	3.27869	6	19.6721	3183	P61225	RAP2B	6
1728	0.000384543	3.82514	7	26.776	5646	Q9Y3L5	RAP2C	7
315	0.0190955	3.04576	20	60.9153	3096	P54136;P54136-2	RARS	20;18
1775	0.000336666	5.64268	24	135.424	3457	Q09028;Q09028-2;Q09028-3;Q09028-4	RBBP4	24;24;22;23
412	0.0122017	5.65256	45	254.365	4740	Q96PK6;Q96PK6-2;Q96PK6-3	RBM14	45;6;5
567	0.00670918	5.05685	21	106.194	4188	Q86U06;Q86U06-2;Q86U06-3;Q86U06-4;Q86U06-5	RBM23	21;21;17;19;23
1678	0.000426234	4.46274	33	147.27	5265	Q9NW13;Q9NW13-2	RBM28	33;29
1564	0.000547338	4.3006	23	98.9139	3635	Q14498;Q14498-2;Q14498-3	RBM39	23;23;21
1042	0.00183468	3.45824	6	20.7495	5696	Q9Y5S9;Q9Y5S9-2	RBM8A	6;6
354	0.0150859	7.84077	45	352.835	2848	P38159;P38159-2;P38159-3;Q8N7X1	RBMX;RBMXL3	45;45;6;66
1168	0.00136576	10.2711	18	184.88	4582	Q6ZRY4;Q93062;Q93062-2;Q93062-3;Q93062-4;Q93062-5	RBPMS;RBPMS2	18;26;28;30;13;15
1603	0.000501079	5.36193	20	107.239	5599	Q9Y2P8	RCL1	20
1876	0.000251022	3.62538	12	43.5045	3716	Q15293	RCN1	12
1476	0.000686887	4.57317	15	68.5976	4646	Q96D15	RCN3	15
962	0.00218688	2.95925	9	26.6333	4439	Q8TC12;Q8TC12-2;Q8TC12-3	RDH11	9;9;8
1055	0.00177114	3.86905	13	50.2976	5119	Q9HBH5	RDH14	13
1342	0.000963843	6.38517	62	395.881	2197	O95980	RECK	62
649	0.00508003	2.61941	17	44.53	2918	P46063	RECQL	17
873	0.00283531	5.00729	173	866.26	1595	P78509;P78509-2;P78509-3	RELN	173;173;172
740	0.00402492	5.61225	11	61.7347	1861	O15258	RER1	11
1034	0.00186063	6.46314	37	239.136	1319	Q6NUM9;Q6NUM9-2	RETSAT	37;33
1518	0.000619007	4.60364	16	73.6582	2801	P35250;P35250-2	RFC2	16;15
1534	0.000587072	3.69844	13	48.0798	2869	P40937;P40937-2	RFC5	13;11
660	0.00498205	6.05536	35	211.938	3655	Q14699	RFTN1	35
1082	0.00166004	2.17391	4	8.69565	3724	Q15382	RHEB	4
460	0.00996227	5.69948	11	62.6943	3192	P61586	RHOA	11
842	0.0030831	5.69948	11	62.6943	1031	P08134	RHOC	11
746	0.00392155	6.80628	13	88.4817	3329	P84095	RHOG	13
1785	0.000331021	5.28929	32	169.257	1489	Q8IXI2;Q8IXI2-2;Q8IXI2-3;Q8IXI2-4;Q8IXI2-5;Q8IXI2-6	RHOT1	32;32;32;32;32;16
1810	0.000313744	5.69967	29	165.29	5166	Q9NPQ8;Q9NPQ8-2;Q9NPQ8-3;Q9NPQ8-4	RIC8A	29;32;32;28
1497	0.000658749	9.77685	76	743.04	3585	Q13671;Q13671-2	RIN1	76;71
1932	0.000196667	4.01477	9	36.1329	3974	Q92963;Q92963-2	RIT1	9;7
691	0.00451819	3.81472	15	57.2207	4725	Q96LZ7;Q96LZ7-2;Q96LZ7-3;Q96LZ7-4	RMDN2	15;28;7;9
600	0.00601866	2.30299	12	27.6359	4782	Q96TC7;Q96TC7-2	RMDN3	12;7
1025	0.00189337	3.67113	16	58.738	5273	Q9NWS8;Q9NWS8-2;Q9NWS8-3	RMND1	16;4;12
1093	0.00162604	4.36514	9	39.2862	4712	Q96K19;Q96K19-2;Q96K19-3;Q96K19-4;Q96K19-5;Q96K19-6	RNF170	9;9;10;9;5;7
1006	0.00199921	4.74853	237	1125.4	3983	Q63HN8;Q63HN8-4;Q63HN8-5;Q63HN8-6	RNF213	237;240;63;22
444	0.0106649	3.03688	14	42.5163	2468	P13489	RNH1	14
1203	0.00126807	9.85239	28	275.867	1449	Q15287;Q15287-2;Q15287-3	RNPS1	28;28;28
1923	0.000207828	4.28571	15	64.2857	2060	O75695	RP2	15
558	0.00679415	4.24837	13	55.2288	5078	Q9H7B2	RPF2	13
103	0.0846935	5.14019	11	56.5421	2698	P27635	RPL10	11
79	0.110132	3.68664	8	29.4931	3258	P62906	RPL10A	8
1749	0.000364051	5.14019	11	56.5421	1214	Q96L21	RPL10L	11
89	0.096172	2.82486	5	14.1243	3260	P62913-2	RPL11	5
618	0.00576319	2.80899	5	14.0449	3259	P62913	RPL11	5
182	0.0426647	7.12121	11	78.3333	2737	P30050;P30050-2	RPL12	11;10
124	0.0708789	6.4559	14	90.3826	2687	P26373;P26373-2	RPL13	14;10
132	0.0669122	4.66773	9	42.0096	2865	P40429;Q6NVV1	RPL13A;RPL13AP3	9;5
202	0.0389439	6.51163	14	91.1628	3029	P50914	RPL14	14
110	0.0821425	4.32049	9	38.8844	3187	P61313;P61313-2	RPL15	9;6
126	0.0700738	4.86711	9	43.804	1614	P18621;P18621-2	RPL17	9;7
125	0.0705459	5.31915	10	53.1915	1634	Q07020	RPL18	10
146	0.0566438	6.25	11	68.75	3380	Q02543	RPL18A	11
140	0.0622062	1.53061	3	4.59184	1621	P84098	RPL19	3
158	0.0519768	5.625	9	50.625	2927	P46778	RPL21	9
393	0.0127797	2.34375	3	7.03125	2803	P35268	RPL22	3
96	0.0916013	4.28571	6	25.7143	3246	P62829	RPL23	6
114	0.0776807	7.69231	12	92.3077	3241	P62750	RPL23A	12
169	0.0494362	4.4586	7	31.2102	572	P83731	RPL24	7
130	0.0675409	3.44828	5	17.2414	3185	P61254	RPL26	5
930	0.00243611	3.44828	5	17.2414	5543	Q9UNX3	RPL26L1	5
154	0.0531792	4.41176	6	26.4706	3189	P61353	RPL27	6
162	0.0511001	4.72973	7	33.1081	2925	P46776	RPL27A	7
159	0.0516711	4.42423	6	26.5454	2928	P46779;P46779-2;P46779-3	RPL28	6;9;6
344	0.0156545	6.91824	11	76.1006	2945	P47914	RPL29	11
109	0.0822395	4.07234	15	61.0852	2854	P39023;Q92901	RPL3;RPL3L	15;18
271	0.0251885	2.6087	3	7.82609	791	P62888	RPL30	3
204	0.038682	5.21347	6	31.2808	3257	P62899;P62899-2;P62899-3	RPL31	6;7;7
203	0.0387751	4.44444	6	26.6667	1212	P62910	RPL32	6
321	0.0180883	3.4188	4	13.6752	2975	P49207	RPL34	4
191	0.0413718	2.43902	3	7.31707	2899	P42766	RPL35	3
251	0.0277768	3.63636	4	14.5455	2567	P18077	RPL35A	4
215	0.0347936	2.85714	3	8.57143	5653	Q9Y3U8	RPL36	3
366	0.014297	3.77358	4	15.0943	4596	Q969Q0	RPL36AL	4
1886	0.000244784	3.09278	3	9.27835	3198	P61927	RPL37	3
447	0.0105611	4.28571	3	12.8571	3275	P63173	RPL38	3
402	0.012494	3.92157	2	7.84314	3256	P62891;Q59GN2	RPL39;RPL39P5	2;2
51	0.170794	5.8548	25	146.37	2833	P36578	RPL4	25
308	0.0196482	3.0303	9	27.2727	2926	P46777	RPL5	9
46	0.195644	6.25	18	112.5	3385	Q02878	RPL6	18
67	0.129371	3.62903	9	32.6613	2570	P18124	RPL7	9
87	0.103167	6.39098	17	108.647	3232	P62424	RPL7A	17
658	0.00500433	4.31373	11	47.451	4006	Q6DKI1	RPL7L1	11
115	0.0770186	5.44747	14	76.2646	3261	P62917	RPL8	14
108	0.0828113	2.08333	4	8.33333	2781	P32969	RPL9	4
85	0.104012	5.36278	17	91.1672	2295	P05388;Q8NHW5	RPLP0;RPLP0P6	17;17
236	0.0308985	7.01754	8	56.1404	2293	P05386	RPLP1	8
360	0.0145836	5.5447	6	33.2682	2294	P05386-2;P05387	RPLP1;RPLP2	6;5
58	0.150654	4.61285	28	129.16	2280	P04843	RPN1	28
86	0.103474	3.94212	25	98.5531	2281	P04844;P04844-2	RPN2	25;24
2005	0.000122695	11.6564	19	221.472	4343	Q8N5L8	RPP25L	19
1806	0.000315598	5.44946	14	76.2925	3295	P78346;P78346-2	RPP30	14;19
165	0.050888	9.65909	15	144.886	2930	P46783;Q9NQ39	RPS10;RPS10P5	15;18
101	0.0867293	3.79747	6	22.7848	3222	P62280	RPS11	6
499	0.00869737	1.51515	2	3.0303	2671	P25398	RPS12	2
50	0.170809	5.29801	8	42.3841	3221	P62277	RPS13	8
197	0.0402559	4.63576	7	32.4503	3217	P62263	RPS14	7
192	0.041367	5.51724	8	44.1379	3248	P62841	RPS15	8
80	0.108614	2.30769	3	6.92308	3214	P62244	RPS15A	3
99	0.0884531	4.79452	7	33.5616	3215	P62249	RPS16	7
209	0.0362177	5.18518	7	36.2963	2371	P08708	RPS17	7
49	0.185254	1.97368	3	5.92105	3219	P62269	RPS18	3
176	0.0454349	3.44828	5	17.2414	2853	P39019	RPS19	5
71	0.123219	5.46075	16	87.372	2518	P15880	RPS2	16
231	0.0315182	6.26899	7	43.8829	3158	P60866;P60866-2	RPS20	7;10
255	0.0275484	3.4965	5	17.4825	3218	P62266	RPS23	5
222	0.0339735	3.83247	5	19.1624	867	P62847;P62847-2;P62847-3;P62847-4	RPS24	5;4;4;16
134	0.066517	4.8	6	28.8	3249	P62851	RPS25	6
235	0.0309176	10.4348	12	125.217	3250	P62854;Q5JNZ5	RPS26;RPS26P11	12;12
353	0.0151356	7.14286	6	42.8571	2896	P42677	RPS27	6
66	0.130573	3.84615	6	23.0769	3264	P62979	RPS27A	6
571	0.00659006	5.95238	5	29.7619	1435	Q71UM5	RPS27L	5
1579	0.000532579	2.89855	2	5.7971	3251	P62857	RPS28	2
438	0.0110366	2.1855	1	2.1855	3220	P62273;P62273-2	RPS29	1;2
54	0.158373	6.99588	17	118.93	2646	P23396	RPS3	17
92	0.0939601	2.65152	7	18.5606	3184	P61247	RPS3A	7
44	0.203412	5.06971	13	65.9062	3237	P22090;P62701;Q8TD47	RPS4X;RPS4Y1;RPS4Y2	13;14;13
189	0.0414598	3.43137	7	24.0196	1730	P46782	RPS5	7
195	0.0411196	4.01606	10	40.1606	3242	P62753	RPS6	10
77	0.111893	4.63918	9	41.7526	3207	P62081	RPS7	9
93	0.0933252	3.36538	7	23.5577	3213	P62241	RPS8	7
73	0.119658	3.60825	7	25.2577	2929	P46781	RPS9	7
507	0.00818866	6.77966	20	135.593	529	P08865	RPSA	20
1299	0.00104992	2.6483	11	29.1313	4127	Q5VZM2;Q5VZM2-2;Q7L523	RRAGA;RRAGB	11;11;7
1387	0.000865822	3.04367	12	36.524	5118	Q9HB90;Q9NQL2;Q9NQL2-2	RRAGC;RRAGD	12;15;6
298	0.0206604	7.33945	16	117.431	2412	P10301	RRAS	16
954	0.00223042	3.20867	6	19.252	423	P62070;P62070-2;P62070-3	RRAS2	6;5;6
1821	0.000301248	4.98915	23	114.751	3127	P56182	RRP1	23
1724	0.000386384	4.67342	61	285.079	3899	Q5JTH9;Q5JTH9-2;Q5JTH9-3	RRP12	61;55;58
644	0.00511881	7.39726	27	199.726	3689	Q15050	RRS1	27
787	0.00354854	8.4405	62	523.311	1402	Q5VWQ0;Q5VWQ0-4	RSBN1	62;42
364	0.0144946	6.73469	33	222.245	2086	O76021	RSL1D1	33
1090	0.00163357	7.04374	18	126.787	3730	Q15404;Q15404-2	RSU1	18;17
1826	0.000297845	4.56515	17	77.6075	1770	O00442;O00442-2	RTCA	17;17
623	0.00557947	3.9604	20	79.2079	5644	Q9Y3I0	RTCB	20
726	0.00413807	7.2163	108	779.361	5170	Q9NQC3;Q9NQC3-2;Q9NQC3-3;Q9NQC3-4;Q9NQC3-6	RTN4	108;48;3;62;61
459	0.00996931	3.27869	8	26.2295	5570	Q9Y224	RTRAF	8
579	0.00651343	4.06611	17	69.1238	5577	Q9Y265;Q9Y265-2	RUVBL1	17;17
636	0.00528776	2.59179	12	31.1015	5571	Q9Y230	RUVBL2	12
482	0.00938513	3.09278	3	9.27835	3161	P60903	S100A10	3
1703	0.000401696	2.85714	3	8.57143	2772	P31949	S100A11	3
351	0.0153796	2.04082	2	4.08163	4802	Q99584	S100A13	2
596	0.00605935	3.9604	4	15.8416	2688	P26447	S100A4	4
387	0.0131297	1.11111	1	1.11111	2312	P06703	S100A6	1
1402	0.000843338	2.72572	16	43.6116	5222	Q9NTJ5	SACM1L	16
1955	0.000179538	5.09936	235	1198.35	5330	Q9NZJ4;Q9NZJ4-2	SACS	235;194
716	0.00424391	5.7508	36	207.029	5656	Q9Y3Z3	SAMHD1	36
185	0.0422016	4.26439	20	85.2878	5678	Q9Y512	SAMM50	20
1054	0.00177373	7.84314	12	94.1176	1767	O00422	SAP18	12
519	0.00790528	2.52525	5	12.6263	5187	Q9NR31	SAR1A	5
1832	0.000294358	3.0303	6	18.1818	5718	Q9Y6B6	SAR1B	6
887	0.00273819	4.0856	21	85.7977	2988	P49591	SARS	21
965	0.00217701	4.85939	22	106.906	3606	Q14108;Q14108-2	SCARB2	22;18
829	0.00317755	5.36131	23	123.31	4379	Q8NBX0	SCCPDH	23
1111	0.00154422	4.36137	28	122.118	4496	Q8WVM8	SCFD1	28
1812	0.000312458	5.06239	35	177.184	4474	Q8WU76;Q8WU76-2	SCFD2	35;32
1545	0.000573649	6.01504	16	96.2406	1938	O43819	SCO2	16
1903	0.000230826	4.40834	20	88.1667	5115	Q9HB40;Q9HB40-2	SCPEP1	20;13
2001	0.000126781	9.93104	161	1598.9	3617	Q14160;Q14160-2;Q14160-3	SCRIB	161;155;164
1784	0.000331336	5.3181	23	122.316	3472	Q12765;Q12765-2;Q12765-3	SCRN1	23;23;16
1547	0.000569607	7.83323	63	493.493	1052	Q96KG9;Q96KG9-2;Q96KG9-3;Q96KG9-4;Q96KG9-5;Q96KG9-6	SCYL1	63;57;55;65;47;66
568	0.0066886	5.08527	15	76.2791	1781	O00560;O00560-3	SDCBP	15;15
1495	0.000660765	5.05051	15	75.7576	1782	O00560-2	SDCBP	15
1938	0.000190233	3.79147	8	30.3318	4789	Q99470	SDF2	8
466	0.00979561	3.35196	6	20.1117	3283	P67812	SEC11A	6
312	0.0192177	2.32558	5	11.6279	2029	O75396	SEC22B	5
879	0.00279127	6.53595	50	326.797	1118	Q15436	SEC23A	50
1866	0.000262848	9.10115	115	1046.63	461	O95487;O95487-2	SEC24B	115;113
1699	0.000407076	8.47173	108	914.946	753	O94979;O94979-2;O94979-3;O94979-4;O94979-5;O94979-6;O94979-7;O94979-8;O94979-9	SEC31A	108;106;85;107;30;84;98;109;105
199	0.0397139	3.9051	19	74.1969	292	P61619;P61619-3;Q9H9S3;Q9H9S3-2;Q9H9S3-3	SEC61A1;SEC61A2	19;12;19;19;19
983	0.00210592	7.29167	7	51.0417	3153	P60468	SEC61B	7
1031	0.00186589	3.25815	13	42.3559	4786	Q99442	SEC62	13
1260	0.00113469	5.26316	40	210.526	5427	Q9UGP8	SEC63	40
2015	0.000107228	8.90318	52	462.966	1525	Q9NZV5;Q9NZV5-2	SELENON	52;50
1321	0.00100282	5.12821	10	51.2821	3231	P62341	SELENOT	10
603	0.00596779	4.5273	34	153.928	1106	Q99985	SEMA3C	34
1692	0.000411043	2.9262	13	38.0406	752	Q14141;Q14141-2;Q14141-3;Q14141-4;Q9NVA2;Q9NVA2-2	SEPT11;SEPT6	13;12;10;12;12;12
1020	0.00191281	2.99136	15	44.8705	817	Q16181;Q16181-2;Q6ZU15	SEPT14;SEPT7	15;15;11
1296	0.00105555	6.41537	26	166.8	4381	Q8NC51;Q8NC51-2;Q8NC51-3;Q8NC51-4	SERBP1	26;26;25;25
95	0.0925989	5.54334	22	121.954	2286	P05121;P05121-2	SERPINE1	22;22
172	0.0463866	5.77889	23	132.915	2321	P07093	SERPINE2	23
554	0.00681002	5.70846	23	131.295	2322	P07093-2;P07093-3	SERPINE2	23;23
26	0.36534	3.58852	15	53.8278	3019	P50454	SERPINH1	15
1958	0.000177723	3.19361	16	51.0978	3486	Q12874	SF3A3	16
809	0.00333172	6.19745	85	526.784	2049	O75533;O75533-2	SF3B1	85;8
1538	0.000580954	12.1788	109	1327.49	1036	Q13435	SF3B2	109
1481	0.000681858	5.6	7	39.2	5633	Q9Y3B4	SF3B6	7
544	0.00704138	16.2794	115	1872.14	2641	P23246;P23246-2	SFPQ	115;109
490	0.00908251	6.8323	22	150.311	5099	Q9H9B4	SFXN1	22
178	0.0449637	6.85358	22	150.779	4913	Q9BWM7	SFXN3	22
1627	0.000474822	4.91667	14	68.8333	4545	Q92629;Q92629-2;Q92629-3	SGCD	14;14;13
1792	0.000324836	5.10563	29	148.063	2159	O95470	SGPL1	29
1662	0.000444626	3.17575	12	38.1091	5622	Q9Y371;Q9Y371-2;Q9Y371-3	SH3GLB1	12;12;8
272	0.0250212	5.50758	22	121.167	457	Q9NR46;Q9NR46-2	SH3GLB2	22;22
881	0.00278738	10.7404	67	719.605	2719	P29353;P29353-2;P29353-3;P29353-5;P29353-6;P29353-7	SHC1	67;47;45;41;67;47
1066	0.00171183	4.7407	24	113.777	2791	P34897;P34897-2;P34897-3	SHMT2	24;23;23
1371	0.000896013	2.85458	7	19.982	4813	Q99720;Q99720-2;Q99720-3;Q99720-4;Q99720-5	SIGMAR1	7;7;6;2;5
1233	0.00120168	6.52003	83	541.163	4773	Q96ST3	SIN3A	83
1780	0.000335155	6.15845	111	683.589	1583	O43166;O43166-2	SIPA1L1	111;110
1416	0.000824199	6.98234	87	607.464	3738	Q15477	SKIV2L	87
1035	0.0018549	6.19248	10	61.9249	3276	P63208;P63208-2	SKP1	10;10
880	0.00279054	6.11854	24	146.845	3542	Q13336;Q13336-2	SLC14A1	24;27
1159	0.00139374	5.6	28	156.8	3093	P53985	SLC16A1	28
804	0.00342154	6.02151	28	168.602	1873	O15427	SLC16A3	28
1969	0.000170584	5.66038	24	135.849	1050	Q96BI1	SLC22A18	24
186	0.0421743	5.46624	17	92.926	3081	P53007	SLC25A1	17
258	0.0271902	3.82166	12	45.8599	3388	Q02978	SLC25A11	12
324	0.017824	5.01475	34	170.501	2063	O75746	SLC25A12	34
296	0.0212939	5.18263	35	181.392	5472	Q9UJS0;Q9UJS0-2	SLC25A13	35;35
464	0.00982054	4.06408	10	40.6408	5096	Q9H1K4;Q9H936	SLC25A18;SLC25A22	10;16
1913	0.000218803	4.375	14	61.25	949	Q9HC21	SLC25A19	14
853	0.00297428	7.97342	24	191.362	574	O43772	SLC25A20	24
452	0.0102711	3.09636	16	49.5418	4027	Q6NUK1;Q6NUK1-2	SLC25A24	16;13
61	0.140651	6.63902	24	159.336	3344	Q00325;Q00325-2	SLC25A3	24;24
1979	0.000161792	3.1746	10	31.746	319	Q9H2D1	SLC25A32	10
1109	0.00156169	2.34899	7	16.443	2456	P12235	SLC25A4	7
994	0.00205171	5.32544	18	95.858	4435	Q8TBP6	SLC25A40	18
332	0.0169544	2.34899	7	16.443	2287	P05141	SLC25A5	7
75	0.114794	2.34899	7	16.443	2457	P12236	SLC25A6	7
1312	0.00102679	4.6748	23	107.52	2431	P11166	SLC2A1	23
1962	0.00017353	6.28466	34	213.678	2163	O95528	SLC2A10	34
939	0.00238011	3.45745	13	44.9468	4403	Q8NEW0	SLC30A7	13
1559	0.000555107	3.87324	22	85.2113	4061	Q6PML9	SLC30A9	22
977	0.00212214	5.28233	29	153.188	1763	O00400	SLC33A1	29
927	0.002451	4.6337	20	92.6739	4427	Q8TB61;Q8TB61-2;Q8TB61-3	SLC35B2	20;20;16
2022	9.29e-05	2.49377	10	24.9377	5017	Q9H1N7	SLC35B3	10
1882	0.000246881	6.38581	30	191.574	1509	Q96K37;Q96K37-2	SLC35E1	30;6
1700	0.000406155	3.77358	14	52.8302	4321	Q8N357	SLC35F6	14
1058	0.00176527	3.62473	17	61.6205	4524	Q92504	SLC39A7	17
1985	0.000154941	2.55884	8	20.4707	1294	Q9NUM3;Q9NUM3-2	SLC39A9	8;7
1029	0.00187656	4.88456	32	156.306	1090	P08195;P08195-2;P08195-3;P08195-4	SLC3A2	32;24;28;33
1418	0.000820726	5.12832	45	230.774	3453	Q08AF3;Q08AF3-2;Q7Z7L1	SLFN11;SLFN5	45;14;51
1113	0.0015358	4.58716	5	22.9358	1554	Q9GZT3	SLIRP	5
1786	0.00033017	5.20215	80	416.172	2099	O94813;O94813-2;O94813-3	SLIT2	80;79;79
950	0.00228163	5.97538	90	537.784	1576	O75094;O75094-2;O75094-3	SLIT3	90;83;92
1677	0.000429427	2.2519	19	42.7861	3675	Q14BN4;Q14BN4-2;Q14BN4-3;Q14BN4-4;Q14BN4-5;Q14BN4-6;Q14BN4-7;Q14BN4-8	SLMAP	19;19;19;13;5;16;12;2
1652	0.000453453	4.5803	48	219.855	1168	P28370;P28370-2	SMARCA1	48;48
1716	0.000389872	7.62183	121	922.241	3043	P51531;P51531-2	SMARCA2	121;120
463	0.0098245	5.41825	57	308.84	1952	O60264	SMARCA5	57
1770	0.000341196	10.5913	138	1461.6	1196	Q8TAQ2;Q8TAQ2-2;Q8TAQ2-3	SMARCC2	138;110;114
1661	0.000446248	2.18978	27	59.1241	3647	Q14683	SMC1A	27
1251	0.00115311	6.14788	119	731.597	60	A6NHR9;A6NHR9-2;A6NHR9-3	SMCHD1	119;114;50
1421	0.00081475	3.95154	142	561.118	1531	Q96Q15;Q96Q15-2;Q96Q15-3;Q96Q15-4	SMG1	142;136;119;99
915	0.00253605	7.58925	67	508.48	5296	Q9NXE4;Q9NXE4-2;Q9NXE4-3;Q9NXE4-4;Q9NXE4-5;Q9NXE4-6	SMPD4	67;65;56;73;26;59
1307	0.00103553	3.39653	12	40.7584	3072	P52788;P52788-2	SMS	12;11
1615	0.000487001	2.05471	6	12.3283	1746	O00161;O00161-2	SNAP23	6;2
572	0.00658895	4.94506	45	222.527	4117	Q7KZF4	SND1	45
1227	0.00121353	7.00422	99	693.418	4465	Q8TER0;Q8TER0-3;Q8TER0-4;Q8TER0-5	SNED1	99;95;95;93
1368	0.000903047	3.2697	85	277.925	2055	O75643;O75643-2	SNRNP200	85;16
1935	0.000193213	12.4113	35	434.397	2375	P09012	SNRPA	35
1224	0.00121444	4.70588	12	56.4706	2394	P09661	SNRPA1	12
1349	0.000938091	19.1487	47	899.991	2496	P14678;P14678-2;P14678-3;P63162	SNRPB;SNRPN	47;40;52;48
2004	0.000125078	6.22222	14	87.1111	2364	P08579	SNRPB2	14
705	0.00438157	4.20168	5	21.0084	3226	P62314	SNRPD1	5
904	0.00261963	4.85719	6	29.1431	3227	P62316;P62316-2	SNRPD2	6;5
784	0.00356408	2.38095	3	7.14286	247	P62318	SNRPD3	3
1036	0.00185262	1.08696	1	1.08696	3223	P62304	SNRPE	1
1448	0.000749844	8.01498	36	288.539	3551	Q13425;Q13425-2	SNTB2	36;25
956	0.00222001	4.6875	6	28.125	147	P55769	SNU13	6
1221	0.00121632	8.09119	51	412.651	4758	Q96RF0;Q96RF0-2;Q96RF0-3	SNX18	51;48;50
1457	0.000733356	5.20231	27	140.462	1985	O60749	SNX2	27
893	0.00269087	6.73376	11	74.0713	1962	O60493;O60493-2;O60493-3;O60493-4	SNX3	11;10;6;10
864	0.00288773	2.66021	11	29.2623	5534	Q86XE0;Q86XE0-2;Q9UNH7;Q9UNH7-2	SNX32;SNX6	11;14;8;1
1805	0.000315624	3.33333	15	50	2137	O95219	SNX4	15
1546	0.000572378	6.23656	29	180.86	5700	Q9Y5X2	SNX8	29
800	0.00344032	4.64605	26	120.797	2815	P35610;P35610-2;P35610-3	SOAT1	26;23;22
1731	0.000381574	5.41667	13	70.4167	2357	P08294	SOD3	13
1327	0.000990458	6.38481	74	472.476	4741	Q96PQ0	SORCS2	74
883	0.00278047	6.11271	53	323.974	2650	P23497;P23497-2;P23497-3;P23497-4;P23497-5;P23497-6;P23497-7	SP100	53;29;42;52;32;27;27
484	0.00923895	4.52595	26	117.675	5095	Q9H930;Q9H930-1;Q9H930-2;Q9H930-3	SP140L	26;20;24;6
621	0.00561529	5.94059	18	106.931	2384	P09486	SPARC	18
1975	0.000163594	9.1212	61	556.393	4902	Q9BVQ7;Q9BVQ7-2;Q9BVQ7-3	SPATA5L1	61;53;42
1645	0.000460532	6.64127	38	252.368	5234	Q9NUQ6;Q9NUQ6-2	SPATS2L	38;30
340	0.0163131	3.09735	7	21.6814	3678	Q15005	SPCS2	7
506	0.00828002	3.88889	7	27.2222	3166	P61009	SPCS3	7
386	0.0131496	6.23073	56	348.921	3909	Q5M775;Q5M775-2;Q5M775-3;Q5M775-4;Q5M775-5;Q9BW85	SPECC1;YJU2	56;30;27;53;27;26
736	0.00404836	3.68711	88	324.465	4708	Q96JI7;Q96JI7-2;Q96JI7-3	SPG11	88;81;85
1723	0.000387623	5.26644	16	84.2631	5326	Q9NZD8;Q9NZD8-2	SPG21	16;15
1142	0.0014397	4.5977	12	55.1724	2804	P35270	SPR	12
2000	0.000128148	5.99084	11	65.8992	3980	Q5W111;Q5W111-2	SPRYD7	11;10
669	0.00483724	1.13154	28	31.6832	3589	Q13813;Q13813-2	SPTAN1	28;28
796	0.00346861	1.80537	46	83.0471	3357	Q01082;Q01082-2;Q01082-3	SPTBN1	46;36;39
1335	0.000975887	3.10289	114	353.729	5192	Q9NRC6	SPTBN5	114
1010	0.00199053	5.66488	22	124.627	1863	O15269;O15269-2	SPTLC1	22;11
713	0.00427034	6	27	162	5734	Q9Y6N5	SQOR	27
1139	0.00145049	10.083	43	433.569	3560	Q13501;Q13501-2	SQSTM1	43;37
1637	0.000466119	10.5932	25	264.831	5141	Q9HD15	SRA1	25
1417	0.000820878	3.9966	62	247.789	1898	O43295;O43295-2;O43295-3	SRGAP3	62;55;6
1187	0.0012978	5.25956	11	57.8552	258	P30626;P30626-2	SRI	11;8
714	0.00426223	6.29139	19	119.536	2587	P19623	SRM	19
664	0.0049248	3.67647	5	18.3824	2841	P37108	SRP14	5
1709	0.000397273	2.61294	12	31.3553	3167	P61011;P61011-2	SRP54	12;14
1343	0.000962557	3.82538	21	80.3329	1263	Q9UHB9;Q9UHB9-2;Q9UHB9-3	SRP68	21;21;16
963	0.0021853	4.04868	27	109.314	2092	O76094;O76094-2	SRP72	27;25
1186	0.0013024	2.99206	2	5.98412	2985	P49458;P49458-2	SRP9	2;3
821	0.00328297	3.50104	22	77.0228	2354	P08240;P08240-2	SRPRA	22;22
427	0.0113302	2.58303	7	18.0812	5689	Q9Y5M8	SRPRB	7
833	0.00315728	7.16206	34	243.51	1259	P78539;P78539-2;P78539-3;P78539-4	SRPX	34;26;30;29
511	0.0080997	6.88172	32	220.215	1981	O60687	SRPX2	32
1356	0.000917713	15.6699	142	2225.13	126	Q8IYB3;Q8IYB3-2	SRRM1	142;141
813	0.00331721	6.21564	17	105.666	1624	Q07955;Q07955-2;Q07955-3	SRSF1	17;17;12
700	0.00441055	5.42832	13	70.5682	2039	O75494;O75494-2;O75494-3;O75494-4;O75494-5;O75494-6;Q8WXF0	SRSF10;SRSF12	13;13;10;9;8;10;15
1028	0.00188506	7.25782	17	123.383	1582	Q01130;Q9BRL6;Q9BRL6-2	SRSF2;SRSF8	17;19;19
702	0.00439339	8.53659	14	119.512	359	P84103	SRSF3	14
1218	0.00122191	2.42915	12	29.1498	3437	Q08170	SRSF4	12
781	0.00363099	6.88155	17	116.986	533	Q16629;Q16629-2;Q16629-3;Q16629-4	SRSF7	17;9;9;15
1355	0.000926406	6.33484	14	88.6878	3532	Q13242	SRSF9	14
795	0.00347188	2.7027	4	10.8108	3402	Q04837	SSBP1	4
417	0.0119128	6.23566	18	112.242	495	P43307;P43307-2	SSR1	18;16
653	0.00505789	1.62162	3	4.86486	363	Q9UNL2	SSR3	3
274	0.0246697	3.46821	6	20.8092	3045	P51571	SSR4	6
1114	0.00152941	3.52609	25	88.1523	3451	Q08945	SSRP1	25
473	0.00963556	4.58052	35	160.318	2887	P42224;P42224-2	STAT1	35;32
1573	0.000539509	4.4175	34	150.195	2866	P40763;P40763-2	STAT3	34;34
902	0.002621	9.1717	52	476.928	2183	O95793;O95793-2;O95793-3;Q9NUL3-4	STAU1;STAU2	52;45;46;27
1898	0.000235138	6.05505	33	199.817	5420	Q9UEW8	STK39	33
151	0.0545239	4.6748	12	56.0976	2695	P27105;P27105-2	STOM	12;7
292	0.0217329	4.21348	15	63.2023	5478	Q9UJZ1	STOML2	15
212	0.035483	3.12057	22	68.6525	2938	P46977	STT3A	22
503	0.00833833	4.11622	34	139.952	4441	Q8TCJ2	STT3B	34
1621	0.000477755	3.33033	11	36.6337	5531	Q9UNE7;Q9UNE7-2	STUB1	11;7
1202	0.00126898	2.17391	6	13.0435	4235	Q86Y82	STX12	6
1872	0.000253971	2.67169	8	21.3735	606	O14662;O14662-2;O14662-3;O14662-4;O14662-5;O14662-6	STX16	8;7;5;7;8;7
1503	0.000648287	1.6835	5	8.41751	3484	Q12846	STX4	5
1125	0.00149529	2.95949	14	41.4328	3528	Q13190;Q13190-2;Q13190-3	STX5	14;4;7
1452	0.000746914	3.20621	8	25.6497	1872	O15400;O15400-2	STX7	8;8
487	0.0091121	4.72441	6	28.3465	3094	P53999	SUB1	6
1334	0.000976505	3.09918	14	43.3885	1073	Q9P2R7;Q9P2R7-2	SUCLA2	14;14
1901	0.000233507	5.20231	18	93.6416	3085	P53597	SUCLG1	18
1399	0.000847164	6.78714	75	509.035	1740	Q8IX01;Q8IX01-3;Q8IX01-4	SUGP2	75;70;69
359	0.014606	5.16648	45	232.491	4265	Q8IWU6	SULF1	45
1590	0.000512782	2.9703	3	8.91089	478	P63165	SUMO1	3
1110	0.00154512	4.89462	5	24.4731	1505	P55854;P61956;P61956-2;Q6EEV6	SUMO2;SUMO3;SUMO4	5;4;2;6
265	0.0263918	4.33433	34	147.367	34	O94901;O94901-2;O94901-3;O94901-4;O94901-5;O94901-6;O94901-7;O94901-8	SUN1	34;13;11;5;27;29;16;33
208	0.0363598	3.95845	28	110.837	5431	Q9UH99;Q9UH99-2	SUN2	28;30
1896	0.000235885	3.24737	34	110.411	5682	Q9Y5B9	SUPT16H	34
1608	0.000495077	7.3125	22	160.875	3740	Q15526;Q15526-2	SURF1	22;21
269	0.025309	2.32556	6	13.9534	1862	O15260;O15260-2	SURF4	6;4
426	0.0113426	5.67742	135	766.451	2154	O95425;O95425-2	SVIL	135;94
941	0.00233991	5.1995	33	171.583	1966	O60506;O60506-2	SYNCRIP	33;30
501	0.00862544	1.93863	176	341.199	4406	Q8NF91;Q8NF91-4;Q8NF91-7	SYNE1	176;177;100
1986	0.000154125	4.87627	193	941.12	4515	Q8WXH0;Q8WXH0-2;Q8WXH0-3;Q8WXH0-4;Q8WXH0-5;Q8WXH0-6;Q8WXH0-7	SYNE2	193;195;46;45;45;33;115
383	0.0133863	3.72356	38	141.495	4094	Q6ZMZ3;Q6ZMZ3-2;Q6ZMZ3-3	SYNE3	38;38;20
1268	0.00111137	3.44828	5	17.2414	3141	P57105	SYNJ2BP	5
1205	0.00126695	6.60136	17	112.223	3787	Q16563;Q16563-2	SYPL1	17;16
370	0.0141204	4.97512	10	49.7512	3374	Q01995	TAGLN	10
437	0.0110471	4.52261	9	40.7035	2845	P37802	TAGLN2	9
1484	0.000675233	2.96736	10	29.6736	2846	P37837	TALDO1	10
1021	0.00190844	5.69307	46	261.881	176	Q03518	TAP1	46
1311	0.00102865	10.9548	50	547.739	19	O15533;O15533-2;O15533-3;O15533-4	TAPBP	50;49;53;37
690	0.00453452	3.86473	16	61.8358	3520	Q13148	TARDBP	16
1256	0.00114695	4.2238	32	135.162	2692	A2RTX5;A2RTX5-2;P26639;P26639-2	TARS;TARSL2	32;29;31;35
1117	0.00151897	3.85185	11	42.3704	774	Q6P1N9;Q6P1N9-2	TATDN1	11;10
1558	0.000557808	4.05517	27	109.49	4438	Q8TC07;Q8TC07-2;Q8TC07-3	TBC1D15	27;27;29
1734	0.000377869	4.64846	52	241.72	1612	Q9BTW9;Q9BTW9-2;Q9BTW9-3;Q9BTW9-4;Q9BTW9-5	TBCD	52;9;8;59;30
476	0.00949359	3.13199	14	43.8479	948	Q9Y4P3	TBL2	14
1544	0.000577211	3.9604	32	126.733	3475	Q12788	TBL3	32
1581	0.000528924	1.44107	28	40.35	3427	Q07283	TCHH	28
1440	0.000763136	9.19055	137	1259.11	869	Q13428;Q13428-2;Q13428-3;Q13428-4;Q13428-5;Q13428-6;Q13428-7;Q13428-8	TCOF1	137;127;137;142;92;132;132;127
430	0.0112596	2.51799	14	35.2518	2565	P17987	TCP1	14
408	0.0122495	7.54922	21	158.534	5318	Q9NZ01;Q9NZ01-2	TECR	21;13
1438	0.000770696	2.63158	11	28.9474	1091	Q969V4	TEKT1	11
1798	0.000318689	6.11782	160	978.851	1296	Q99973;Q99973-2	TEP1	160;161
1463	0.000710678	8.1692	87	710.72	1815	O14746;O14746-2;O14746-3	TERT	87;77;83
1472	0.00069568	4.0778	38	154.957	5297	Q9NXF1;Q9NXF1-2	TEX10	38;37
1225	0.00121443	4.47154	11	49.187	3342	Q00059	TFAM	11
1492	0.000662333	4.07895	31	126.447	2250	P02786	TFRC	31
1179	0.00132998	7.4359	29	215.641	2238	P01137	TGFB1	29
1787	0.000329084	10.6115	48	509.351	1897	O43294;O43294-2	TGFB1I1	48;48
901	0.00262678	6.54141	27	176.618	3197	P61812;P61812-2	TGFB2	27;29
11	1.77999	4.5388	31	140.703	1335	Q15582	TGFBI	31
24	0.392033	4.61004	32	147.521	2624	P21980;P21980-2;P21980-3	TGM2	32;22;18
7	2.91837	5.98291	70	418.803	2348	P07996	THBS1	70
128	0.0696431	5.80205	68	394.539	2805	P35442	THBS2	68
1295	0.00105876	4.32692	9	38.9423	4489	Q8WUY1	THEM6	9
1840	0.000286603	4.457	71	316.447	4419	Q8NI27	THOC2	71
1443	0.000757747	5.33406	19	101.347	4216	Q86W42;Q86W42-2;Q86W42-3	THOC6	19;17;15
936	0.00239799	5.34031	51	272.356	5611	Q9Y2W1	THRAP3	51
120	0.0722562	6.75847	77	520.403	4093	Q6ZMP0;Q6ZMP0-2;Q6ZMP0-3	THSD4	77;36;11
112	0.0797519	2.48447	4	9.93789	988	P04216	THY1	4
450	0.0103256	4.73404	11	52.0745	4022	Q86XR7;Q9Y3B3-2	TICAM2;TMED7	11;9
1707	0.000400746	2.99183	6	17.951	1828	O14925;Q5SRD1	TIMM23;TIMM23B	6;8
878	0.00279408	7.87693	27	212.677	3838	Q3ZCQ8;Q3ZCQ8-2	TIMM50	27;38
1769	0.000343039	5.26316	15	78.9474	5165	Q9NPL8	TIMMDC1	15
1744	0.000366694	6.28019	13	81.6425	2232	P01033	TIMP1	13
1229	0.00120861	5.90909	13	76.8182	2521	P16035	TIMP2	13
457	0.0100051	4.73934	10	47.3934	2818	P35625	TIMP3	10
1672	0.000437842	9.80463	173	1696.2	1260	Q07157;Q07157-2	TJP1	173;162
1811	0.000312929	4.52821	28	126.79	2723	P29401;P29401-2	TKT	28;29
553	0.00681627	3.77804	96	362.692	5660	Q9Y490	TLN1	96
1540	0.000579409	5.23031	18	94.1456	4016	Q6IBS0;Q9NR96-4	TLR9;TWF2	18;56
1122	0.00150759	4.48075	24	107.538	993	O15321;O15321-2	TM9SF1	24;27
1566	0.000547201	4.97738	33	164.253	4818	Q99805	TM9SF2	33
533	0.00749815	3.73514	22	82.1732	5144	Q9HD45	TM9SF3	22
1572	0.000540129	4.36137	28	122.118	4531	Q92544	TM9SF4	28
1632	0.000468997	2.1097	5	10.5485	445	P55061	TMBIM6	5
518	0.00792043	3.93271	7	27.529	1655	Q9UM00;Q9UM00-2	TMCO1	7;7
827	0.00322177	5.28634	12	63.4361	3554	Q13445	TMED1	12
163	0.0510888	3.65297	8	29.2237	3001	P49755	TMED10	8
345	0.0156113	1.49254	3	4.47761	3719	Q15363	TMED2	3
1001	0.00201558	4.38454	8	35.0763	5649	Q9Y3Q3;Q9Y3Q3-2	TMED3	8;10
793	0.00349053	3.07227	7	21.5059	4175	Q7Z7H5;Q7Z7H5-2;Q7Z7H5-3	TMED4	7;5;7
991	0.00206409	5.03315	10	50.3315	5632	Q9Y3A6;Q9Y3A6-2	TMED5	10;11
323	0.017933	2.97872	7	20.8511	4899	Q9BVK6	TMED9	7
1241	0.00117933	3.29218	8	26.3374	4895	Q9BVC6	TMEM109	8
806	0.00335543	4.16667	8	33.3333	2544	P17152	TMEM11	8
483	0.00925564	5.12821	10	51.2821	4985	Q9H061	TMEM126A	10
952	0.00226421	4.46429	5	22.3214	5357	Q9P0S9	TMEM14C	5
2023	8.94e-05	7.44681	14	104.255	5281	Q9NX00	TMEM160	14
2028	7.15e-05	5.74631	26	149.404	1691	Q9NX61;Q9NX61-2	TMEM161A	26;24
1071	0.00169624	6.79012	22	149.383	5125	Q9HC07	TMEM165	22
433	0.0111838	6.0686	23	139.578	4222	Q86WV6	TMEM173	23
1937	0.000191466	3.84615	8	30.7692	918	Q8N511	TMEM199	8
776	0.00365288	7.28803	58	422.706	920	Q5SNT2;Q5SNT2-2	TMEM201	58;23
1548	0.000568917	3.7037	7	25.9259	1683	Q6UW68	TMEM205	7
1193	0.00128683	6.00328	41	246.134	4030	Q6NUQ4;Q6NUQ4-2	TMEM214	41;39
505	0.00829769	5.66802	14	79.3522	3140	P57088	TMEM33	14
1860	0.000267992	3.8986	15	58.4791	3878	Q5BJD5;Q5BJD5-2;Q5BJD5-3	TMEM41B	15;5;5
65	0.132192	4.25	17	72.25	4877	Q9BTV4	TMEM43	17
1991	0.000149892	1.27389	2	2.54777	2185	O95807	TMEM50A	2
1264	0.00111903	5.55184	16	88.8294	4884	Q9BUB7;Q9BUB7-2	TMEM70	16;7
1739	0.00037291	8.52273	15	127.841	3879	Q5BJF2	TMEM97	15
1605	0.000499946	5.24624	19	99.6785	5341	Q9NZR1;Q9NZR1-2	TMOD2	19;16
278	0.0240335	4.54545	16	72.7273	5313	Q9NYL9	TMOD3	16
442	0.0106865	7.70925	35	269.824	2886	P42167	TMPO	35
570	0.00661678	3.84143	24	92.1943	4101	Q5T4D3;Q5T4D3-2;Q5T4D3-3;Q6ZXV5;Q6ZXV5-2	TMTC3;TMTC4	24;22;26;39;39
1800	0.000317614	12.6016	31	390.65	545	Q9BVT8	TMUB1	31
992	0.00206313	6.1662	17	104.825	5620	Q9Y320;Q9Y320-2	TMX2	17;17
1531	0.000590176	4.06981	16	65.1169	4709	Q96JJ7;Q96JJ7-2	TMX3	16;9
5	3.80102	5.02116	112	562.37	2665	P24821;P24821-3	TNC	112;91
1152	0.00141211	4.48878	18	80.798	1760	O00300	TNFRSF11B	18
735	0.0040623	8.65327	177	1531.63	4965	Q9C0C2;Q9C0C2-2	TNKS1BP1	177;55
711	0.00432039	5.57612	50	278.806	4573	Q92973;Q92973-2;Q92973-3	TNPO1	50;50;47
1782	0.000333985	10.8357	188	2037.12	960	Q9HBL0	TNS1	188
1305	0.00103943	9.5646	53	506.924	142	P22105-2;Q16473	TNXA;TNXB	53;35
62	0.13903	9.91989	421	4176.27	2628	P22105	TNXB	421
381	0.0135599	7.04225	10	70.4225	5211	Q9NS69	TOMM22	10
206	0.0380843	8.70092	31	269.729	2203	O96008;O96008-2	TOMM40	31;29
1301	0.00104364	5.19481	16	83.1169	4593	Q969M1	TOMM40L	16
1280	0.0010907	3.94737	24	94.7368	2100	O94826	TOMM70	24
1276	0.00110024	4.83544	74	357.822	2441	P11388;P11388-2;P11388-3;P11388-4	TOP2A	74;77;75;77
173	0.046181	4.49647	73	328.242	3386	Q02880;Q02880-2	TOP2B	73;73
1550	0.000567439	4.1947	11	46.1417	1807	O14656;O14656-2	TOR1A	11;10
779	0.00363518	6.21411	34	211.28	1562	Q5JTV8;Q5JTV8-2	TOR1AIP1	34;25
1523	0.000606541	3.57143	12	42.8571	1808	O14657	TOR1B	12
1940	0.000188572	5.68619	23	130.782	5050	Q9H497;Q9H497-2;Q9H497-3	TOR3A	23;23;8
1188	0.00129457	6.85579	29	198.818	5298	Q9NXH8	TOR4A	29
1302	0.00104104	3.7037	7	25.9259	987	O14683	TP53I11	7
1344	0.000959499	3.5259	11	38.7848	3151	P60174;P60174-1;P60174-4	TPI1	11;10;4
481	0.0094055	7.65764	44	336.936	1816	O14773;O14773-2	TPP1	44;24
1989	0.000152742	5.44436	68	370.216	2715	P29144	TPP2	68
509	0.00813488	3.38553	80	270.842	2459	P12270	TPR	80
1824	0.000298618	5.94595	22	130.811	1968	O60507	TPST1	22
1981	0.00015824	5.05084	14	70.7117	286	Q13595;Q13595-2	TRA2A	14;6
1376	0.000886573	4.74291	12	56.9149	3267	P62995;P62995-3	TRA2B	12;10
1324	0.00099419	6.73077	21	141.346	190	Q15628	TRADD	21
1175	0.00134367	5.36398	28	150.192	5669	Q9Y4K3	TRAF6	28
449	0.0104176	2.6738	10	26.738	347	Q15629	TRAM1	10
872	0.00285397	4.05405	15	60.8108	3686	Q15035	TRAM2	15
1757	0.000356338	2.12766	4	8.51064	4243	Q8IUR0	TRAPPC5	4
1956	0.000179132	7.63024	62	473.075	3535	Q13263;Q13263-2	TRIM28	62;59
1852	0.000272499	4.44104	29	128.79	3510	Q13049	TRIM32	29
761	0.00379882	6.28751	31	194.913	4962	Q9C037;Q9C037-2;Q9C037-3	TRIM4	31;31;18
1032	0.00186544	9.9112	269	2666.11	5026	Q9H2D6;Q9H2D6-3;Q9H2D6-5	TRIOBP	269;246;25
1934	0.000193709	5.56768	113	629.147	3643	Q14669;Q14669-2;Q14669-3;Q14669-4	TRIP12	113;113;116;90
1908	0.0002248	3.15098	14	44.1138	3749	Q15645;Q15645-2	TRIP13	14;6
1838	0.000288873	5.74806	70	402.364	4450	Q8TD43;Q8TD43-2;Q8TD43-3	TRPM4	70;61;60
1941	0.000187998	4.55992	90	410.393	1432	Q96QT4;Q9BX84;Q9BX84-2;Q9BX84-3;Q9BX84-4;Q9BX84-5;Q9BX84-6	TRPM6;TRPM7	90;90;89;90;82;39;36
1467	0.000707134	5.37124	208	1117.22	1055	Q9Y4A5;Q9Y4A5-2	TRRAP	208;205
313	0.0192067	8.28402	14	115.976	144	P30536	TSPO	14
1794	0.000323196	6.06061	18	109.091	3798	Q16762	TST	18
1845	0.000283808	7.76398	50	388.199	3619	Q14166	TTLL12	50
1185	0.00130406	7.20051	2517	18123.7	4520	Q8WZ42;Q8WZ42-10;Q8WZ42-11;Q8WZ42-12;Q8WZ42-2;Q8WZ42-3;Q8WZ42-4;Q8WZ42-5;Q8WZ42-7;Q8WZ42-8;Q8WZ42-9	TTN	2517;1840;2462;2871;2514;1833;2469;2235;2463;2524;1834
760	0.00381932	4.43952	20	88.7903	4110	Q6PEY2;Q71U36	TUBA1A;TUBA3E	20;20
530	0.00753092	4.45434	20	89.0869	4836	Q9BQE3	TUBA1C	20
1133	0.00147033	5.15245	22	113.354	104	P68366;Q9H853	TUBA4A;TUBA4B	22;13
168	0.0501763	4.49438	20	89.8876	3593	Q13885;Q9BVA1	TUBB2A;TUBB2B	20;20
218	0.0346443	4.44444	20	88.8889	3562	Q13509	TUBB3	20
909	0.00258036	4.5045	20	90.0901	2274	P04350	TUBB4A	20
21	0.501306	4.49438	20	89.8876	3290	P68371	TUBB4B	20
187	0.0421693	4.70852	21	98.8789	4885	Q9BUF5	TUBB6	21
1634	0.000467881	4.65632	21	97.7827	2642	P23258;Q9NRH3	TUBG1;TUBG2	21;21
1822	0.00030115	4.15574	31	128.828	4644	Q96CW5;Q96CW5-2;Q96CW5-3	TUBGCP3	31;29;24
310	0.0193313	5.30973	24	127.434	2982	P49411	TUFM	24
801	0.00344028	4.61095	16	73.7752	3556	Q13454-2	TUSC3	16
843	0.00307611	6.27572	28	175.72	4202	Q8NBS9;Q8NBS9-2	TXNDC5	28;19
951	0.00227011	4.02719	5	20.1359	3356	Q01081;Q01081-2;Q01081-3;Q01081-4;Q8WU68;Q8WU68-2;Q8WU68-3	U2AF1;U2AF1L4	5;5;4;3;9;16;8
1468	0.000706351	6.76455	33	223.23	2686	P26368;P26368-2	U2AF2	33;31
692	0.00451658	1.55367	22	34.1808	1302	Q9BZF9	UACA	22
1101	0.0015759	5.67108	60	340.265	2630	P22314	UBA1	60
1997	0.000140159	8.26028	90	743.425	3616	Q14157;Q14157-1;Q14157-3;Q14157-4;Q14157-5	UBAP2L	90;81;88;81;91
1803	0.000316513	5.09554	8	40.7643	2443	P11441	UBL4A	8
1705	0.000401329	4.87196	233	1135.17	3939	Q5T4S7;Q5T4S7-2;Q5T4S7-3;Q5T4S7-4;Q5T4S7-5;Q5T4S7-6	UBR4	233;235;232;236;112;14
1505	0.000646148	8.69197	18	156.455	5105	Q8WUN7;Q9HAC8	UBTD1;UBTD2	18;22
1107	0.00156378	5.23461	39	204.15	1006	P17480;P17480-2	UBTF	39;39
1982	0.000157785	6.90883	22	151.994	991	Q04323;Q04323-2	UBXN1	22;20
875	0.00282849	2.10016	17	35.7027	2106	O94874;O94874-2;O94874-3	UFL1	17;16;10
1597	0.000508667	8.48658	7	59.4061	1365	P61960;P61960-2	UFM1	7;9
228	0.0329043	4.79216	24	115.012	1982	O60701;O60701-2;O60701-3	UGDH	24;21;18
1947	0.000186197	2.9362	29	85.1499	5044	Q9H3U1;Q9H3U1-2;Q9H3U1-3	UNC45A	29;24;7
1946	0.000186401	6.53266	39	254.774	5011	Q9H1C4	UNC93B1	39
1987	0.000153974	6.14167	69	423.775	4565	Q92900;Q92900-2	UPF1	69;69
1722	0.000388467	4.30108	4	17.2043	4071	Q6UW78	UQCC3	4
588	0.00628518	3.70656	3	11.1197	2503	P14927;P14927-2	UQCRB	3;8
367	0.0142893	4.375	21	91.875	2765	P31930	UQCRC1	21
174	0.0460807	3.97351	18	71.5232	2636	P22695	UQCRC2	18
541	0.00710804	6.64737	18	119.653	2948	P0C7P4;P47985	UQCRFS1;UQCRFS1P1	18;19
414	0.0121841	6.09756	5	30.4878	1832	O14949	UQCRQ	5
1928	0.000200049	4.10926	8	32.874	1339	Q9NZ43;Q9NZ43-2;Q9NZ43-3	USE1	8;7;6
1939	0.000188616	2.68743	26	69.8731	1986	O60763;O60763-2	USO1	26;26
1480	0.000682324	4.25101	21	89.2713	1642	P54578	USP14	21
1037	0.00184863	4.96191	124	615.276	4578	O00507;O00507-2;Q93008;Q93008-1	USP9X;USP9Y	124;89;137;137
1557	0.000560249	2.37154	6	14.2292	5628	Q9Y3A2	UTP11	6
1551	0.000567256	4.2471	22	93.4363	334	Q8TED0	UTP15	22
1512	0.000630525	5.7554	32	184.173	5685	Q9Y5J1	UTP18	32
1833	0.000294301	4.73169	34	160.878	4604	Q969X6;Q969X6-2;Q969X6-3	UTP4	34;29;26
1530	0.000590346	3.32071	114	378.561	2935	P46939	UTRN	114
1679	0.000425917	5.19641	9	46.7677	3768	P23763;P23763-2;P23763-3;P63027;Q15836	VAMP1;VAMP2;VAMP3	9;9;9;8;1
1397	0.000850622	1.93395	4	7.7358	3053	P51809;P51809-2;P51809-3	VAMP7	4;6;3
371	0.0141032	8.63864	21	181.411	5353	Q9P0L0;Q9P0L0-2	VAPA	21;26
663	0.00493893	6.92106	14	96.8949	2139	O95292;O95292-2	VAPB	14;8
555	0.00680953	7.91139	100	791.139	141	P26640	VARS	100
1887	0.00024408	11.1441	75	835.81	4009	Q6EMK4	VASN	75
1323	0.000994824	14.7368	56	825.263	3022	P50552	VASP	56
578	0.00653678	7.12468	28	199.491	4793	Q99536	VAT1	28
27	0.357	6.45478	237	1529.78	2472	P13611;P13611-2;P13611-3;P13611-4;P13611-5	VCAN	237;155;114;32;237
972	0.0021397	5.33499	43	229.404	3112	P55072	VCP	43
42	0.223707	2.12014	6	12.7208	2619	P21796	VDAC1	6
60	0.147064	2.25549	7	15.7884	2913	P45880;P45880-1;P45880-2	VDAC2	7;7;6
119	0.0744118	1.41094	4	5.64376	5580	Q9Y277;Q9Y277-2	VDAC3	4;4
1574	0.000539223	4.00675	2	8.0135	1017	Q9BQB6;Q9BQB6-2;Q9BQB6-3	VKORC1	2;11;6
1127	0.00149157	3.40909	6	20.4545	4306	Q8N0U8	VKORC1L1	6
1998	0.000138454	3.97727	7	27.8409	4845	Q9BRG1	VPS25	7
1292	0.00106696	3.57997	13	46.5396	2033	O75436;O75436-2	VPS26A	13;7
1820	0.000302633	2.67857	9	24.1071	3844	Q4G0F5	VPS26B	9
1366	0.000903587	6.55429	10	65.5429	5479	Q9UK41;Q9UK41-2	VPS28	10;20
[truncated: 43 more rows]

## Sheet: Figure 1c
HUMAN										MURINE
Gene names	Intensity Tum-B_12C_001	Intensity Tum-C_12C_002	Intensity Tum-D_13C_003	Intensity Tum-E_13C_004	Sum Intensity Tumour	Sum Intensity Tumour (Norm to Mol Weight)				Gene names	Intensity Tum-B_12C_001	Intensity Tum-C_12C_002	Intensity Tum-D_13C_003	Intensity Tum-E_13C_004	Sum Intensity Tumour	Sum Intensity Tumour (Norm to Mol Weight)
COL6A3	1904099968	2371000064	3771300096	32626000	8079026128	2.51409e+07				Col6a2	2003200000	4232499968	4910199808	51111000	11197010776	1.01487e+08
COL12A1	195610000	463220000	319129984	0	977959984	2.93558e+06				Col12a1	7030199808	11607000064	11537000448	86413000	30260613320	9.06902e+07
COL4A3	71572000	114190000	221760000	0	407522000	2.51852e+06				Col6a1	1669200000	2599600128	3062299904	41476000	7372576032	6.79563e+07
COL18A1	98109000	88988000	154670000	0	341767000	2.51744e+06				Col1a2	1424300032	1350800000	2752199936	3171000	5530470968	4.26866e+07
COL17A1	43297000	101690000	45046000	0	190033000	1.33506e+06				Col14a1	692320000	690769984	2006700032	11688000	3401478016	1.77753e+07
COL4A2	23505000	59056000	38686000	0	121247000	723647				Col15a1	286160000	170330000	653600000	2027600	1112117600	7.91712e+06
COL4A1	21970000	32807000	42740000	0	97517000	607166				Col7a1	465840000	1211800064	569729984	841390	2248211438	7.61512e+06
COL6A1	23270000	32412000	33473000	0	89155000	821478				Col4a2	125480000	170560000	480150016	4457100	780647116	4.66559e+06
COL7A1	17010000	55672000	16422000	0	89104000	304879				Col1a1	171970000	157770000	114300000	1081500	445121500	3.22482e+06
COL8A1	0	32327000	21025000	0	53352000	727233				Col18a1	93076000	69204000	84714000	0	246994000	1.35584e+06
COL16A1	4881300	33910000	0	0	38791300	246200				Col5a1;COL5A1	46524000	69124000	129610000	0	245258000	1.33532e+06
COL1A2	11412000	0	4132600	0	15544600	120212				Col6a6	52963000	86389000	172500000	0	311852000	1.26604e+06
COL22A1	0	15061000	0	0	15061000	116140				Col3a1	24899000	17726000	37522000	0	80147000	576846
COL1A1	7400800	0	0	0	7400800	53266.2				Col5a2;COL5A2	22791000	26789000	10194000	0	59774000	412178
COL4A6	0	4830000	0	0	4830000	29517.8				Col4a1	13306000	15625000	19495000	0	48426000	301382
COL6A2	1276900	0	0	0	1276900	11760				Col6a5	0	0	6667100	0	6667100	23024.1

## Sheet: Figure 1d
cNF	Peak area/ug protein		Peak area/ug protein					cCAF	Peak area/ug protein		Peak area/ug protein					pNF2	Peak area/ug protein		Peak area/ug protein					pCAF2	Peak area/ug protein		Peak area/ug protein					pNF3	Peak area/ug protein		Peak area/ug protein					pCAF3	Peak area/ug protein		Peak area/ug protein
	Unlabelled	Average unlabelled	13C-labelled	Average 13C-labelled					Unlabelled	Average unlabelled	13C-labelled	Average 13C-labelled					Unlabelled	Average unlabelled	13C-labelled	Average 13C-labelled					Unlabelled	Average unlabelled	13C-labelled	Average 13C-labelled					Unlabelled	Average unlabelled	13C-labelled	Average 13C-labelled					Unlabelled	Average unlabelled	13C-labelled	Average 13C-labelled
Replicate 1	1.23018e+07	9.10618e+06	579855	6.8326e+06				Replicate 1	1.45049e+07	2.03281e+07	2.3893e+07	3.32893e+07				Replicate 1	6.9366e+06	6.41552e+06	1.51507e+07	1.39065e+07				Replicate 1	1.32411e+07	1.27488e+07	2.98013e+07	2.87911e+07				Replicate 1	1.16205e+07	1.04192e+07	3.26531e+07	2.99694e+07				Replicate 1	1.93979e+07	2.20165e+07	3.87039e+07	4.71979e+07
	6.69419e+06		8.78367e+06						2.36934e+07		4.05143e+07						4.99249e+06		1.12945e+07						1.09673e+07		2.49839e+07						8.73631e+06		2.55809e+07						2.42689e+07		5.29061e+07
	8.3226e+06		1.11343e+07						2.2786e+07		3.54607e+07						7.31747e+06		1.52742e+07						1.40378e+07		3.1588e+07						1.09008e+07		3.16741e+07						2.23826e+07		4.99837e+07
Replicate 2	7.29248e+06	9.72434e+06	450753	573033				Replicate 2	2.30253e+07	2.04717e+07	3.7499e+07	3.39309e+07				Replicate 2	8.38686e+06	6.97464e+06	1.64349e+07	1.32948e+07				Replicate 2	9.35872e+06	9.09918e+06	2.37429e+07	2.91567e+07				Replicate 2	7.05994e+06	1.55919e+07	2.12697e+07	4.01887e+07				Replicate 2	2.24733e+07	2.48332e+07	4.8847e+07	5.45724e+07
	8.76358e+06		0						2.10589e+07		3.3717e+07						7.90414e+06		1.41567e+07						1.03049e+07		4.06887e+07						2.89739e+07		6.56533e+07						2.68099e+07		5.89033e+07
	1.31169e+07		1.26835e+06						1.73308e+07		3.05768e+07						4.63292e+06		9.29288e+06						7.63395e+06		2.30385e+07						1.07417e+07		3.36433e+07						2.52164e+07		5.59669e+07
Replicate 3	7.93909e+06	6.61412e+06	2.63521e+06	2.49407e+06				Replicate 3	1.56303e+07	1.42327e+07	2.61483e+07	2.58728e+07				Replicate 3	8.67007e+06	8.53363e+06	1.64243e+07	1.62208e+07				Replicate 3	1.53509e+07	1.14565e+07	3.43314e+07	2.71994e+07				Replicate 3	1.64584e+07	1.37242e+07	4.58843e+07	3.78594e+07				Replicate 3	1.57311e+07	1.87578e+07	3.65501e+07	4.24687e+07
	6.88849e+06		3.39986e+06						1.32831e+07		2.27836e+07						8.96426e+06		1.69366e+07						1.00581e+07		2.45007e+07						1.53736e+07		4.13435e+07						1.93909e+07		4.46053e+07
	5.01478e+06		1.44715e+06						1.37848e+07		2.86864e+07						7.96657e+06		1.53016e+07						8.96056e+06		2.27661e+07						9.34059e+06		2.63502e+07						2.11516e+07		4.62506e+07

## Sheet: Figure 1f
Peptide	GPAGPPGR			GRPGAPGPAGAR			GVPGPPGAVGPAGK			GSAGPPGATGFPGAAGR
Labelling	12C	13C		12C	13C		12C	13C		12C	13C
13C-proline labelled peptide	0	30.09		0	28.87		0	30.53		0	30.45
	0	30.6		0	28		0	30.47		0	30.39
	0	30.26		0	28.71		0	30.78		0

## Sheet: Figure 1h
Metabolite	Proline				Glutamine				Glutamate
Labelling	12C blood	13C blood	12C tumour	13C tumour	12C blood	13C blood	12C tumour	13C tumour	12C blood	13C blood	12C tumour	13C tumour
Fraction 13C-labelled	0	0.009421	0	0.010427	0.000981	0.102453	0	0.068072	0.000196	0.073261	0	0.018748
	9.73e-05	0.004338	4.65e-06	0.012659	0.00021	0.113449	9.45e-05	0.075272	0	0.029773	0	0.026541
	0	0.00221	8.46e-06	0.008265	0.000367	0.070457	0.00027	0.068251	0	0.0155	0	0.022934
	0	0.001884	6.57e-06	0.00305	0.000979	0.044709	0.000342	0.025053	0	0.017152	0	0.011939
	0.000154	0.000813	6.67e-05	0.008383	0.000463	0.025787	0.000303	0.039473	0	0.005159	0	0.005045
	0	0.002954	0	0.006662	0.00112	0.048008	0.000663	0.033791	0	0.021144	0	0.009695
