# Supplementary material for: Cancer-associated fibroblasts require proline synthesis by PYCR1 for the deposition of pro-tumorigenic extracellular matrix
Source: Nat Metab. 2022 Jun 27;4(6):693–710. doi: 10.1038/s42255-022-00582-0 (PMC9236907; doi:10.1038/s42255-022-00582-0)
Supplement: Source Data Fig. 2 — Statistical source data. [file 42255_2022_582_MOESM12_ESM.xlsx]

## Sheet: Figure 2c
PYCR1 N	PYCR1 T	OAT N	OAT T	ALDH18A1 N	ALDH18A1 T	PRODH N	PRODH T	PYCR3 N	PYCR3 T
-0.602933	-0.772418	-0.69965	0.0139829	-1.91035	-0.650248	-0.191507	0.499326	-0.303248	0.383516
-2.42832	-0.401016	-0.820956	-0.416735	-1.89386	-1.72995	0.902635	0.546875	-0.454868	0.770412
-0.270617	-0.817671	-0.733618	-0.00309853	-1.12703	-0.861962	1.27989	0.27565	0.0214352	0.735528
-3.53352	-0.944116	-1.09298	-0.166232	-1.90079	-1.23031	0.562548	0.420325	-0.212239	0.521676
-3.45812	-0.808674	-0.688517	-0.463529	-0.505258	-1.25654	0.77209	0.759428	0.241408	-0.421976
-3.76	-1.32171	-0.682684	-0.473186	-1.5309	-1.04741	0.68178	0.223031	-0.379567	-0.123693
-2.87499	-0.694313	-0.131611	0.00140664	-1.95474	-1.8987	0.65914	0.843516	-0.768516	-0.0688065
-2.87204	-0.122496	-1.33685	-0.0159161	-0.95658	-0.218327	0.880165	0.482228	-0.693275	1.0142
-2.51716	-0.327018	-0.439007	-0.369891	-1.9709	-1.74525	0.329603	0.109932	0.227321	1.72417
-2.0432	-2.95821	-1.15631	0.23163	-1.72707	-1.22286	1.26047	0.551776	0.224177	-0.00646224
-1.07646	-1.10483	-0.893147	-0.67547	-1.64961	-1.54144	0.276157	0.836029	-0.516957	-0.189499
0.354113	-0.444268	-0.650296	0.324499	-1.65993	-1.00432	0.683836	0.777148	-0.195439	0.868028
	-0.96736		-0.0317016		-0.566189		0.853315		0.707604
	-1.14354		-0.0661627		-1.75008		1.25233		0.516013
	-0.551931		-0.25054		-1.0845		0.409681		0.114841
	-0.112397		-0.69445		-1.355		0.671073		0.963204
	-0.381402		1.36963		-1.99217		0.683792		0.396388
	-1.21377		-0.654411		-1.29721		0.931502		-0.0177713
	-1.58528		-0.402051		-1.32912		0.778966		0.22333
	-0.858046		-0.294321		-1.57309		0.186366		0.00054547
	-1.02361		-0.370951		-1.26868		0.562485		0.134034
	-1.06275		-0.301189		-1.17115		0.246693		0.123355
	-1.18159		0.0196663		-1.09088		0.18697		0.256964
	-0.503915		0.311282		-0.33521		0.565383		0.00547359
	-0.0734335		-0.218655		-0.797009		0.897548		1.64407
	-1.71963		-0.800142		-1.44697		0.0686783		-0.0233193
	-0.866833		-0.53828		-0.857816		0.305579		0.165593
	-0.431856		-0.822778		-2.02182		0.540792		-0.022069
	-1.14266		-0.0481138		-1.84853		0.318534		0.55111
	-0.538321		-0.24874		-1.38108		0.796745		0.387975
	-1.73662		0.159852		-1.11302		0.297075		0.248474
	0.0866866		-0.500107		-1.49431		0.169878		0.201506
	-0.0772096		-1.00397		-1.7348		0.646602		-0.020456
	-0.66782		-0.676112		-1.2211		0.751657		0.318878
	-0.715412		-0.333188		-1.11881		0.318597		0.486289
	-0.814844		-1.1357		-1.56511		0.968665		0.208004
	-0.804938		-0.476674		-0.994486		0.624216		0.77287
	-1.02756		-0.719567		-1.48028		0.157006		1.18452
	-1.26225		-0.405532		-1.7617		0.261288		0.0536629
	-0.163805		-0.0394466		-1.07249		0.611847		0.371434
	-1.38786		-0.852713		-0.960418		1.3764		0.0608936
	-1.41432		0.383161		-0.70916		0.443373		0.753432
	-1.15087		-0.159895		-0.580934		0.721636		0.845256
	-1.13578		-0.892586		-1.11171		0.637693		0.815972
	-0.630973		-0.88385		-1.76128		0.207984		0.572563
	-0.611341		1.00572		-2.06513		0.496475		0.227859
	-0.919678		-0.597625		-1.07004		0.476632		0.346756
	-1.70123		-0.865057		-1.48679		0.0212263		0.122052
	-1.79327		-0.694236		-1.4423		0.511646		0.668957
	-1.43038		0.0314274		-1.01613		0.153289		-0.24419
	-2.01208		-0.441556		-1.89588		0.60579		-0.108133
	-0.622534		-0.161338		-1.04387		0.711071		0.266984
	-0.811749		-0.474274		-1.26067		0.408418		0.753441
	-1.46291		-1.37381		-1.64698		0.312421		0.417694
	-0.948495		-0.37079		-1.37003		0.736679		0.208155
	-0.826965		-0.417934		-1.16348		0.591491		0.828642
	-0.299854		-0.665494		-1.57689		0.302121		0.00516404
	-0.844635		-0.357154		-0.592011		0.408772		-0.00389742

## Sheet: Figure 2d, e
PYCR1							COL1A1
Normal-Epithelial	DCIS-Epithelial	IDC-Epithelial	Normal-Stroma	DCIS-Stroma	IDC-Stroma		Normal-Epithelial	DCIS-Epithelial	IDC-Epithelial	Normal-Stroma	DCIS-Stroma	IDC-Stroma
3.23909	3.13567	2.0919	2.53277	2.47783	3.25901		-0.60146	-0.84115	-0.86669	-0.59711	-0.27114	0.04963
2.95008	4.01899	3.1962	2.54494	1.80791	2.74605		-0.63173	-0.63719	-0.72155	0.03173	-0.07635	-0.16178
2.71778	3.39794	2.84065	1.56092	2.95525	3.10615		-0.86116	-0.84217	-0.65153	-0.42161	-0.31591	1.60564
3.28824	3.55298	4.6842	2.13887	3.20671	3.57954		-0.61617	-0.80512	-0.97039	-0.53534	0.69328	-0.25142
2.61647	3.78204	3.37177	2.09924	2.8503	2.88956		-0.687	-0.66183	-0.52581	-0.40236	0.43704	0.66173
2.80996	3.85592	3.37219	2.3875	2.79658	2.88071		-0.68688	-0.6365	-0.47926	-0.31588	1.31869	0.59619
2.96819	3.98893	3.90303	2.54535	2.69268	3.8829		-0.56573	-0.67428	-0.35019	-0.73329	-0.63843	1.92961
2.65613	3.68619	3.45158	2.50122	2.75173	3.29424		-0.51539	-0.72919	-0.31661	-0.39135	-0.01158	0.77738
2.85953	3.06722	4.23833	2.35013	2.31432	3.29374		-0.7406	-0.08376	-0.76124	-0.52403	0.55848	-0.0072
3.14244			1.96517	2.32414			-0.86677			-0.40078	0.27062
2.65281			1.93866	2.52719			-0.55293			-0.44947	0.1138
3.27033			2.27048				-0.60295			-0.25635
2.9073			1.82988				-0.51904			-0.83471
2.807			1.76761				-0.78076			-0.67858

## Sheet: Figure 2h
Disease-specific
(C) BRCA-InvDuctal_COL1A1 PYCR1 high
Case ID	Study ID	Number at Risk	Status	Survival Rate	Time (months)
TCGA-C8-A12T	brca_tcga_pan_can_atlas_2018	40	censored	1	0
TCGA-AN-A0FV	brca_tcga_pan_can_atlas_2018	39	censored	1	0.328764
TCGA-A8-A08A	brca_tcga_pan_can_atlas_2018	38	censored	1	0.986291
TCGA-BH-A18G	brca_tcga_pan_can_atlas_2018	37	censored	1	4.89858
TCGA-A1-A0SM	brca_tcga_pan_can_atlas_2018	36	censored	1	7.95608
TCGA-A7-A6VY	brca_tcga_pan_can_atlas_2018	35	censored	1	8.74511
TCGA-C8-A1HF	brca_tcga_pan_can_atlas_2018	34	censored	1	10.9149
TCGA-AC-A62V	brca_tcga_pan_can_atlas_2018	33	deceased	0.969697	11.441
TCGA-C8-A12W	brca_tcga_pan_can_atlas_2018	32	censored	0.969697	12.6574
TCGA-C8-A12O	brca_tcga_pan_can_atlas_2018	31	censored	0.969697	12.6574
TCGA-C8-A131	brca_tcga_pan_can_atlas_2018	30	censored	0.969697	13.5122
TCGA-D8-A142	brca_tcga_pan_can_atlas_2018	29	censored	0.969697	13.9724
TCGA-OL-A66P	brca_tcga_pan_can_atlas_2018	28	censored	0.969697	14.0711
TCGA-LL-A740	brca_tcga_pan_can_atlas_2018	27	censored	0.969697	14.4985
TCGA-LL-A5YP	brca_tcga_pan_can_atlas_2018	26	censored	0.969697	14.7944
TCGA-AC-A5XU	brca_tcga_pan_can_atlas_2018	25	censored	0.969697	14.9587
TCGA-D8-A1XY	brca_tcga_pan_can_atlas_2018	24	censored	0.969697	16.5368
TCGA-D8-A1XT	brca_tcga_pan_can_atlas_2018	23	censored	0.969697	16.6354
TCGA-A2-A0T1	brca_tcga_pan_can_atlas_2018	22	censored	0.969697	17.1286
TCGA-A2-A0T0	brca_tcga_pan_can_atlas_2018	21	censored	0.969697	17.5231
TCGA-E2-A9RU	brca_tcga_pan_can_atlas_2018	20	censored	0.969697	17.6875
TCGA-E9-A1N6	brca_tcga_pan_can_atlas_2018	19	deceased	0.91866	22.2902
TCGA-BH-A0AY	brca_tcga_pan_can_atlas_2018	18	censored	0.91866	25.5449
TCGA-A2-A0SV	brca_tcga_pan_can_atlas_2018	17	deceased	0.864621	27.123
TCGA-A2-A3XY	brca_tcga_pan_can_atlas_2018	16	deceased	0.810583	35.9339
TCGA-OL-A5D6	brca_tcga_pan_can_atlas_2018	15	censored	0.810583	36.2955
TCGA-BH-A0HQ	brca_tcga_pan_can_atlas_2018	14	censored	0.810583	36.8544
TCGA-EW-A1OZ	brca_tcga_pan_can_atlas_2018	13	censored	0.810583	40.405
TCGA-A8-A08X	brca_tcga_pan_can_atlas_2018	12	censored	0.810583	43.0023
TCGA-3C-AALK	brca_tcga_pan_can_atlas_2018	11	censored	0.810583	47.605
TCGA-3C-AALJ	brca_tcga_pan_can_atlas_2018	10	censored	0.810583	48.4597
TCGA-BH-A0HY	brca_tcga_pan_can_atlas_2018	9	censored	0.810583	50.794
TCGA-A2-A0CX	brca_tcga_pan_can_atlas_2018	8	censored	0.810583	56.8103
TCGA-V7-A7HQ	brca_tcga_pan_can_atlas_2018	7	censored	0.810583	66.8376
TCGA-BH-A0DG	brca_tcga_pan_can_atlas_2018	6	censored	0.810583	67.1006
TCGA-E2-A1IG	brca_tcga_pan_can_atlas_2018	5	censored	0.810583	70.3554
TCGA-GM-A2DD	brca_tcga_pan_can_atlas_2018	4	censored	0.810583	75.0238
TCGA-BH-A0BP	brca_tcga_pan_can_atlas_2018	3	censored	0.810583	75.4841
TCGA-AO-A12D	brca_tcga_pan_can_atlas_2018	2	censored	0.810583	82.684
TCGA-AR-A250	brca_tcga_pan_can_atlas_2018	1	censored	0.810583	88.9963
(D) BRCA-InvDuctal_COL1A1 PYCR1 low
Case ID	Study ID	Number at Risk	Status	Survival Rate	Time (months)
TCGA-A8-A06N	brca_tcga_pan_can_atlas_2018	45	censored	1	0
TCGA-A8-A081	brca_tcga_pan_can_atlas_2018	44	censored	1	0
TCGA-A8-A083	brca_tcga_pan_can_atlas_2018	43	censored	1	0
TCGA-AN-A0AR	brca_tcga_pan_can_atlas_2018	42	censored	1	0.328764
TCGA-AQ-A54N	brca_tcga_pan_can_atlas_2018	41	censored	1	2.56436
TCGA-BH-A0E0	brca_tcga_pan_can_atlas_2018	40	censored	1	4.40543
TCGA-AN-A0FJ	brca_tcga_pan_can_atlas_2018	39	censored	1	7.95608
TCGA-A8-A08I	brca_tcga_pan_can_atlas_2018	38	censored	1	11.9999
TCGA-C8-A1HM	brca_tcga_pan_can_atlas_2018	37	censored	1	12.3286
TCGA-C8-A134	brca_tcga_pan_can_atlas_2018	36	censored	1	12.5916
TCGA-C8-A26Y	brca_tcga_pan_can_atlas_2018	35	censored	1	12.9533
TCGA-D8-A1XK	brca_tcga_pan_can_atlas_2018	34	censored	1	14.4985
TCGA-AQ-A1H2	brca_tcga_pan_can_atlas_2018	33	censored	1	15.6163
TCGA-A2-A1G6	brca_tcga_pan_can_atlas_2018	32	censored	1	16.4711
TCGA-EW-A1J1	brca_tcga_pan_can_atlas_2018	31	censored	1	18.9039
TCGA-D8-A1JI	brca_tcga_pan_can_atlas_2018	30	censored	1	18.9697
TCGA-D8-A1JM	brca_tcga_pan_can_atlas_2018	29	censored	1	19.397
TCGA-S3-AA0Z	brca_tcga_pan_can_atlas_2018	28	censored	1	20.6792
TCGA-E2-A156	brca_tcga_pan_can_atlas_2018	27	censored	1	23.8682
TCGA-BH-A0W3	brca_tcga_pan_can_atlas_2018	26	censored	1	23.934
TCGA-E9-A1QZ	brca_tcga_pan_can_atlas_2018	25	censored	1	24.8216
TCGA-A2-A0D4	brca_tcga_pan_can_atlas_2018	24	censored	1	25.2162
TCGA-E2-A1B6	brca_tcga_pan_can_atlas_2018	23	censored	1	28.5038
TCGA-LL-A442	brca_tcga_pan_can_atlas_2018	22	censored	1	29.2271
TCGA-A7-A0DC	brca_tcga_pan_can_atlas_2018	21	censored	1	29.786
TCGA-E2-A14X	brca_tcga_pan_can_atlas_2018	20	censored	1	31.9558
TCGA-A8-A07C	brca_tcga_pan_can_atlas_2018	19	censored	1	33.9941
TCGA-A2-A0ET	brca_tcga_pan_can_atlas_2018	18	censored	1	35.0462
TCGA-E9-A1NE	brca_tcga_pan_can_atlas_2018	17	censored	1	35.7695
TCGA-OL-A6VR	brca_tcga_pan_can_atlas_2018	16	censored	1	40.1091
TCGA-E9-A22H	brca_tcga_pan_can_atlas_2018	15	censored	1	40.5037
TCGA-D8-A1XW	brca_tcga_pan_can_atlas_2018	14	censored	1	43.0351
TCGA-E2-A1LL	brca_tcga_pan_can_atlas_2018	13	censored	1	43.0351
TCGA-B6-A1KC	brca_tcga_pan_can_atlas_2018	12	censored	1	43.594
TCGA-A2-A0YF	brca_tcga_pan_can_atlas_2018	11	censored	1	50.4652
TCGA-E2-A15O	brca_tcga_pan_can_atlas_2018	10	censored	1	50.794
TCGA-AO-A0JC	brca_tcga_pan_can_atlas_2018	9	censored	1	50.8597
TCGA-E2-A1LS	brca_tcga_pan_can_atlas_2018	8	censored	1	52.7337
TCGA-GM-A3XL	brca_tcga_pan_can_atlas_2018	7	censored	1	69.3034
TCGA-BH-A0BW	brca_tcga_pan_can_atlas_2018	6	censored	1	77.9498
TCGA-BH-A0BS	brca_tcga_pan_can_atlas_2018	5	censored	1	85.873
TCGA-BH-A1F5	brca_tcga_pan_can_atlas_2018	4	censored	1	89.1607
TCGA-AR-A252	brca_tcga_pan_can_atlas_2018	3	censored	1	93.3031
TCGA-A2-A0ST	brca_tcga_pan_can_atlas_2018	2	censored	1	99.188
TCGA-AR-A1AI	brca_tcga_pan_can_atlas_2018	1	censored	1	108.36
