# Supplementary material for: Cancer-associated fibroblasts require proline synthesis by PYCR1 for the deposition of pro-tumorigenic extracellular matrix
Source: Nat Metab. 2022 Jun 27;4(6):693–710. doi: 10.1038/s42255-022-00582-0 (PMC9236907; doi:10.1038/s42255-022-00582-0)
Supplement: Source Data Fig. 3 — Statistical source data. [file 42255_2022_582_MOESM14_ESM.xlsx]

## Sheet: Figure 3a
Sample Name	Target Name	CT		Norm to 18S		2^x		Average technical replicates
siCtl	PYCR1	29.0218		-15.0888		2.86951e-05		3.27973e-05
siCtl	PYCR1	28.8771		-14.9441		3.17222e-05
siCtl	PYCR1	28.6176		-14.6846		3.79747e-05
siPYCR1	PYCR1	27.7749		-16.8539		8.44277e-06		6.82593e-06
siPYCR1	PYCR1	28.5822		-17.6612		4.8245e-06
siPYCR1	PYCR1	28.0025		-17.0815		7.2105e-06
siCtl	18S	13.4827
siCtl	18S	13.4082
siCtl	18S	14.908
siPYCR1	18S	10.6503
siPYCR1	18S	11.2553
siPYCR1	18S	10.8575
siCtl	PYCR1	30.3949		-15.6115		1.99747e-05		2.33071e-05
siCtl	PYCR1	29.9275		-15.1441		2.76159e-05
siCtl	PYCR1	30.234		-15.4506		2.23308e-05
siPYCR1	PYCR1	29.0674		-17.0997		7.12013e-06		6.05405e-06
siPYCR1	PYCR1	29.4306		-17.4628		5.53552e-06
siPYCR1	PYCR1	29.4382		-17.4704		5.50651e-06
siCtl	18S	14.771
siCtl	18S	14.4143
siCtl	18S	15.1648
siPYCR1	18S	12.2468
siPYCR1	18S	11.9247
siPYCR1	18S	11.7317
siCtl	PYCR1	29.3732		-15.1498		2.75079e-05		2.31679e-05
siCtl	PYCR1	29.749		-15.5256		2.11994e-05
siCtl	PYCR1	29.7767		-15.5533		2.07964e-05
siPYCR1	PYCR1	28.9709		-18.003		3.80683e-06		5.49363e-06
siPYCR1	PYCR1	28.4956		-17.5277		5.2922e-06
siPYCR1	PYCR1	28.0155		-17.0476		7.38187e-06
siCtl	18S	14.0754
siCtl	18S	14.3078
siCtl	18S	14.287
siPYCR1	18S	10.2141
siPYCR1	18S	10.892
siPYCR1	18S	11.7977

## Sheet: Figure 3b
	Proline 12C	Proline 13C
EK_cCAF_siCtl_1	6.78238e+06	1.46155e+07
EK_cCAF_siCtl_2	6.61856e+06	1.39745e+07
EK_cCAF_siCtl_3	9.07363e+06	1.40881e+07
EK_cCAF_siALDH18A1_1	1.04613e+07	1.23772e+07
EK_cCAF_siALDH18A1_2	7.59055e+06	9.48809e+06
EK_cCAF_siALDH18A1_3	640552	841019
EK_cCAF_siPYCR1_1	3.75684e+06	7.61912e+06
EK_cCAF_siPYCR1_2	4.37748e+06	8.62326e+06
EK_cCAF_siPYCR1_3	2.89331e+06	4.75605e+06
EK_cCAF_siPYCR3_1	3.40104e+06	5.85773e+06
EK_cCAF_siPYCR3_2	7.75477e+06	9.97514e+06
EK_cCAF_siPYCR3_3	1.26049e+07	1.44888e+07

## Sheet: Figure 3c
PYCR1	shCtl	shPYCR1
	0.003702	0.000393
	0.002171	0.000711
	0.002751	0.001012

## Sheet: Figure 3d
		Proline 12C	Proline 13C	Average technical replicates 12C	Average technical replicates 13C
EK_pCAF2_shCtl_1a		4.51893e+06	9.92027e+06	4587118	11010170
EK_pCAF2_shCtl_1b		2.88469e+06	6.01963e+06
EK_pCAF2_shCtl_1c		4.26767e+06	9.23287e+06
EK_pCAF2_shCtl_2a		6.6109e+06	1.27829e+07	6274039	13477830
EK_pCAF2_shCtl_2b		4.86792e+06	1.06373e+07
EK_pCAF2_shCtl_2c		6.07918e+06	1.36954e+07
EK_pCAF2_shCtl_3a		5.14351e+06	1.86153e+07	8233789	16330080
EK_pCAF2_shCtl_3b		6.78449e+06	1.3378e+07
EK_pCAF2_shCtl_3c		1.13032e+07	2.26604e+07
EK_pCAF2_shPYCR1		4.79171e+06	8.03259e+06	3770596	7532027
EK_pCAF2_shPYCR1		3.46943e+06	6.87877e+06
EK_pCAF2_shPYCR1		3.05065e+06	7.68472e+06
EK_pCAF2_shPYCR1		3.68445e+06	7.56293e+06	3625021	7600844
EK_pCAF2_shPYCR1		3.91579e+06	9.2109e+06
EK_pCAF2_shPYCR1		3.27483e+06	6.0287e+06
EK_pCAF2_shPYCR1		3.361e+06	8.03982e+06	4290266	8924125
EK_pCAF2_shPYCR1		4.57392e+06	8.98658e+06
EK_pCAF2_shPYCR1		4.93588e+06	9.74597e+06

## Sheet: Figure 3e
	Unlabelled			Labelled
Ctl	893960	979705	1156275	1589822	1931900	2151552
5 uM	847597	928081	1129984	1490148	1775520	1995581
10 uM	839112	1199916	936710	1511929	2112353	1562867
20 uM	412272	772509	624604	689606	1339206	1087454

## Sheet: Figure 3f
	Proline 12C	Proline 13C	Average 12C	Average 13C
EK_SHCTL_1a	1.1848e+07	2.03584e+07	12741880	21400070
EK_SHCTL_1b	1.36358e+07	2.24417e+07
EK_SHCTL_2a	1.06466e+07	1.89904e+07	9791678	17456510
EK_SHCTL_2c	8.93676e+06	1.59226e+07
EK_SHCTL_3a	8.08503e+06	1.37348e+07	9837389	17487290
EK_SHCTL_3b	1.15897e+07	2.12398e+07
EK_SHPYCR2_1a	8.90365e+06	1.51898e+07	8859211	14778280
EK_SHPYCR2_1b	8.81478e+06	1.43667e+07
EK_SHPYCR2_2a	8.29714e+06	1.40175e+07	7516620	13373320
EK_SHPYCR2_2c	6.7361e+06	1.27292e+07
EK_SHPYCR2_3a	8.18006e+06	1.83311e+07	10247160	22801980
EK_SHPYCR2_3b	1.23143e+07	2.72729e+07

## Sheet: Figure 3g
	No. of cells	Density	Density/cell
CTL1	4988	2.0334e+08	40765.9
CTL2	6506	3.22534e+08	43426.6
CTL3	5407	5.51504e+08	101998
siPYCR1	6980	4.2861e+07	6140.55
siPYCR2	5519	1.40187e+08	25400.7
siPYCR3	5078	7.71209e+07	15187.3
50um 1	6146	5.56857e+07	9060.47
50um 2	5909	1.46685e+08	24824
200uM 1	6760	1.54331e+08	22830
200uM 2	6016	1.48031e+08	24606.2
200uM 3	7204	1.36489e+08	18946.2
500 uM 1	3135	1.66431e+08	53088.1
500 uM 2	6506	3.22534e+08	49574.8
500 uM 3	4960	1.5814e+08	31883

## Sheet: Figure 3h
	Replicate 1			Replicate 2			Replicate 3			Replicate 4
	sictl	sipycr1	pro	sictl	sipycr1	pro	sictl	sipycr1	sipycr1-pro	sictl	sipycr1	sipycr1-pro
Col6a1	4400000	2040000	3390000	3570000	1430000	5280000	1790000	10700	6490000	22000000	69600	16800000
Ponceau	763000	1320000	1080000	1160000	1250000	1350000	524000	49900	1110000	6820000	171000	2040000
Col6a1/Ponceau	5.76671	1.54545	3.13889	3.07759	1.144	3.91111	3.41603	0.214429	5.84685	3.22581	0.407018	8.23529

## Sheet: Figure 3i
	Replicate 1			Replicate 2			Replicate 3
	shctl	shpycr1	shpycr1-proline	shctl	shpycr1	shpycr1-proline	shctl	shpycr1	shpycr1-proline
collagen vi	2360000	1310000	1620000	2180000	1110000	1830000	2830000	1680000	2900000
Ponceau	1590000	2040000	1340000	1770000	1750000	1710000	1610000	1700000	2400000
Collagen/ponceau	1.48428	0.642157	1.20896	1.23164	0.634286	1.07018	1.75776	0.988235	1.20833

## Sheet: Figure 3k
Cell number	Sample	Density	Density/cell	Average technical replicates
408	C2-ctl 1a	1.27885e+07	31344.4	34174.2
366	C2-ctl 1b	1.35435e+07	37004
406	C2-ctl 2a	8.60455e+06	21193.5	24152
451	C2-ctl 2b	1.22269e+07	27110.6
372	C2-ctl 3a	1.58512e+07	26425.5	26914.9
431	C2-ctl 3b	1.03345e+07	27404.3
285	C2-pycr1i 1	2.75333e+06	9660.81	9660.81
249	C2-pycr1i 2a	3.34646e+06	13439.6	6738.18
358	C2-pycr1i 2b	13153.3	36.7411
91	C2-pycr1i 3a	2363.75	25.9753	6139.17
274	C2-pycr1i 3b	3.35715e+06	12252.4
242	C2-pro 50um 1a	662223	2736.46	1374.09
321	C2-pro 50um 1b	3761.05	11.7167
178	C2-pro 50um 2	2614.67	14.6892	14.6892
240	C2-pro 50um 3a	1.34457e+06	5602.39	5013.85
273	C2-pro 50um 3b	1.20811e+06	4425.32
190	C2-pro 200um 1a	1.96376e+06	10335.6	15127.8
307	C2-pro 200um 1b	6.11545e+06	19920
268	C2-pro 200um 2a	3.70828e+06	13836.9	13836.9
406	C2-pro 200um 3a	8.26548e+06	20358.3	11290.7
254	C2-pro 200um 3b	564666	2223.09
459	C2-pro 500 um 1a	1.58512e+07	34534.3	31462.8
364	C2-pro 500 um 1b	1.03345e+07	28391.4
306	C2-pro 500 um 2a	1.00939e+07	32986.5	28582.8
284	C2-pro 500 um 2b	6.86685e+06	24179
265	C2-pro 500 um 3a	6.34748e+06	23952.7	23552
501	C2-pro 500 um 3b	1.15988e+07	23151.3

[truncated: 4 more sheets: Figure 3m, Figure 3n, Figure 3o, Figure 3p]
