# Supplementary material for: Cancer-associated fibroblasts require proline synthesis by PYCR1 for the deposition of pro-tumorigenic extracellular matrix
Source: Nat Metab. 2022 Jun 27;4(6):693–710. doi: 10.1038/s42255-022-00582-0 (PMC9236907; doi:10.1038/s42255-022-00582-0)
Supplement: Source Data Fig. 4 — Statistical source data. [file 42255_2022_582_MOESM16_ESM.xlsx]

## Sheet: Figure 4a
	CAFs		Cancer cells
Replicate	Collagen intensity	Average	Collagen intensity	Average
1	1072.92	1185.51	68.032	58.3661
	1375.52		63.944
	1429.39		80.126
	1439.05		37.538
	1092.72		105.596
	1021.55		52.719
	1080.62		42.05
	1045.51		49.683
	1156.84		29.059
	1140.94		54.914
	763.217		66.283
2	1066.61	887.549	27.482	44.6598
	765.624		32.338
	661.922		22.649
	763.165		47.152
	745.944		70.237
	1186.4		108.767
	1140.88		22.011
	689.245		7.907
	968.136		63.395
3	1626.24	1223.39	40.388	52.1
	974.564		37.334
	861.481		58.846
	1323.03		102.051
	1148.66		48.126
	1169.6		78.842
	1785.63		66.513
	1061.63		32.681
	1024.94		9.665
	1258.17		46.554

## Sheet: Figure 4b
Replicate	mean CAF collagen density	Mean Cellaria collagen density
1	90.154	24.759
2	105.998	28.235
3	89.701	33.549

## Sheet: Figure 4d
	Interleavened collagen scatter:CAF area ratio
	E10B Control	E10C Control	E10D Control	E10B PYCR1i 50µM	E10C PYCR1i 50µM	E10D PYCR1i 50µM	E10B PYCR1i 100µM	E10C PYCR1i 100µM	E10D PYCR1i 100µM	E10B PYCR1i 150µM	E10C PYCR1i 150µM	E10D PYCR1i 150µM	E10B PYCR1i 50µM + Proline	E10C PYCR1i 50µM + Proline	E10D PYCR1i 50µM + Proline	E10B PYCR1i 100µM + Proline	E10C PYCR1i 100µM + Proline	E10D PYCR1i 100µM + Proline	E10B PYCR1i 150µM + Proline	E10C PYCR1i 150µM + Proline	E10D PYCR1i 150µM + Proline
	0.729058	1.05976	0.936331	1.07953	0.925727	0.972617	0.545523	0.84927	0.953271	0.580528	0.878813	0.794697	1.05517	1.02585	0.897782	0.890224	0.818628	1.07625	0.770553	0.443998	0.787647
	0.842385	0.980114	0.925698	1.056	0.960526	1.0496	0.583535	0.396503	0.934386	0.490031	1.02417	0.612681	0.924578	1.12244	1.07252	0.891223	1.10756	1.06674	0.753308	0.461539	0.690899
	0.850399	0.967708	0.933978	1.05516	0.962542	1.0004	0.582623	0.405242	0.930428	0.50491	0.865957	0.646359	0.904762	1.17029	1.04605	0.920182	1.14429	0.961154	0.738439	0.372156	0.663814
	0.864653	0.911117	0.929432	1.0693	0.963758	1.05421	0.639205	0.685433	0.866161	0.482938	0.620244	0.591431	0.915063	1.15117	1.05706	0.953037	1.07724	0.963801	0.735756	0.285991	0.585899
	0.870611	0.985275	0.923655	1.05171	0.975904	1.01611	0.652132	0.777869	0.864957	0.426979	0.559156	0.549363	0.939227	1.12507	1.14099	0.988626	1.10778	1.11486	0.772185	0.305113	0.568747
	0.876559	0.981832	1.03014	1.04629	0.90789	1.02232	0.65482	0.775947	0.766578	0.42638	0.488123	0.473684	0.914702	1.19023	1.19295	0.964711	1.11111	1.09141	0.74351	0.282923	0.620474
	0.865833	1.03546	0.94837	1.02002	0.908802	1.11105	0.621861	0.798641	0.757493	0.418928	0.436464	0.453557	0.919915	1.09665	1.17443	1.00401	1.12057	1.08217	0.731312	0.290535	0.64501
	0.87339	0.990485	0.9683	1.03094	0.885097	1.06731	0.638481	0.835861	0.776923	0.477519	0.4272	0.450217	0.921819	1.1144	1.1831	0.946781	1.15388	1.03704	0.695906	0.287538	0.561617
	0.881579	0.987879	0.956678	1.03296	0.886511	1.03474	0.518391	0.857274	0.785366	0.427323	0.423539	0.409524	0.921909	1.08121	1.19043	0.892276	1.14535	1.02643	0.684924	0.275709	0.746979
	0.899491	1.02251	0.957415	1.03157	0.857641	0.936369	0.508636	0.840111	0.801205	0.399514	0.265273	0.402632	0.860869	1.10195	1.17996	0.848247	1.15889	1.04655	0.659771	0.261841	0.797072
	0.938105	1.08731	0.979592	1.03099	0.86604	1.04048	0.499086	0.800375	0.819116	0.441392	0.251492	0.414546	0.887843	1.18091	1.19479	0.878237	1.13555	1.0303	0.665567	0.242928	0.735585
	1.0849	0.85872	0.968702	1.04826	0.77107	1.08693	0.497231	0.814531	0.831557	0.439703	0.236475	0.416667	0.889064	1.15536	1.20316	0.870752	1.1458	1.01372	0.665006	0.2413	0.820178
	1.05245	0.854484	0.974138	1.07363	0.780008	1.07173	0.374372	0.822897	0.829947	0.42925	0.232314	0.377712	0.888712	1.11164	1.1981	0.883918	1.15634	1.04452	0.660923	0.227336	0.831307
	1.00814	0.844201	0.974863	1.07831	0.781432	1.04133	0.313576	0.822201	0.83094	0.426889	0.233628	0.408602	0.89533	1.09016	1.19958	0.968554	1.17903	1.02645	0.669314	0.232084	0.80814
	1.01056	0.843297	0.972441	1.06319	0.725597	1.05769	0.320939	0.81361	0.813747	0.4	0.193233	0.351913	0.881439	1.09613	1.18595	0.817252	1.19237	1.04296	0.670662	0.22542	0.7986
	0.957662	0.818728	0.960537	1.08796	0.716387	1.04815	0.31785	0.815554	0.797069	0.389006	0.184919	0.353881	0.926053	1.13753	1.16776	0.823414	1.19885	1.04325	0.657143	0.212019	0.823964
	1.07232	0.947011	0.882442	0.968431	1.01824	0.864617	0.35318	0.699624	0.611389	0.727922	0.559795	0.387078	0.894737	1.11449	0.937655	1.05208	0.822526	0.845806	0.758791	0.513421	0.906126
	0.955638	0.975051	0.829284	1.03841	0.999205	0.737562	0.34137	0.448395	0.602503	0.698057	0.576419	0.377209	0.891536	1.12868	1.0024	1.05329	0.849218	0.781733	0.649498	0.510827	0.769598
	1.0489	0.991389	0.946769	0.879537	0.913765	0.869822	0.323153	0.593713	0.749637	0.693651	0.435981	0.419384	0.875079	1.087	1.03958	1.06781	0.950305	1.06083	0.683241	0.45	0.803356
	1.06751	0.99212	0.947798	0.866926	0.986861	0.85397	0.381514	0.55608	0.763256	0.665869	0.362181	0.354089	0.896619	1.06635	1.09979	1.03505	0.987	1.02912	0.656027	0.460214	0.858671
	0.979167	0.96215	1.09603	1.01299	0.974852	0.992617	0.367768	0.527262	0.800159	0.58568	0.346449	0.291978	0.88715	0.969945	1.14595	1.01851	0.933166	1.10547	0.658859	0.518698	0.812571
	0.923698	0.952231	1.21558	1.06019	0.946653	0.968307	0.387597	0.513258	0.602966	0.597592	0.333011	0.29251	0.875249	0.896135	0.989181	1.04259	0.971398	1.05765	0.640769	0.507628	0.804258
	0.966808	0.999772	1.22206	0.910419	0.903946	0.948718	0.448883	0.521974	0.736881	0.552838	0.325401	0.26572	0.896409	0.966451	1.0475	1.12299	0.95913	1.09987	0.622118	0.500699	0.752941
	0.983587	0.955313	1.29049	0.96	1.04531	0.970192	0.469621	0.52516	0.641873	0.551971	0.344409	0.202869	0.899445	0.909128	1.0307	1.13302	0.987932	1.06797	0.627681	0.501061	0.755258
	0.9895	0.952107	1.27355	0.892292	1.03922	1.05537	0.348485	0.540284	0.580131	0.506115	0.24591	0.145549	0.903614	0.912538	1.178	1.07794	0.940725	1.1369	0.621462	0.421015	0.733775
	0.985612	0.952487	1.20555	0.889244	1.01987	1.04272	0.281195	0.525122	0.535277	0.491036	0.240721	0.135306	0.84435	0.886727	1.11449	1.06333	0.92363	1.16371	0.611038	0.438023	0.738213
	0.956189	0.943895	1.19132	0.905126	0.958836	1.0267	0.258961	0.546848	0.55142	0.493347	0.233665	0.133616	0.81851	0.87327	1.10331	1.07256	0.926585	1.08876	0.632158	0.43515	0.677396
	1.027	0.975169	1.16215	0.882804	0.989713	1.02009	0.202703	0.488471	0.563425	0.490684	0.221974	0.12082	0.818841	0.878815	1.11169	1.0846	0.931663	1.10117	0.653257	0.420796	0.705198
	1.0115	0.996807	1.1139	0.87157	1.06688	1.00342	0.183852	0.487511	0.560558	0.471817	0.178551	0.101842	0.876863	0.874136	1.13919	1.0762	0.959929	1.12392	0.655754	0.389748	0.696498
	0.996776	0.927507	1.08353	0.911291	0.945946	1.00346	0.164802	0.48514	0.51938	0.461294	0.18099	0.094771	0.874902	0.851023	1.14069	1.05431	0.972727	1.0961	0.663281	0.391813	0.738238
	0.98513	0.945254	1.15491	0.926771	0.935697	1.02962	0.169399	0.490463	0.51505	0.413493	0.165323	0.097365	0.856916	0.850952	1.16945	1.06472	0.966402	1.12953	0.649821	0.402062	0.763717
	0.986879	0.96994	1.27997	0.855036	0.942192	1.02019	0.134295	0.438766	0.498289	0.40484	0.157833	0.096774	0.86715	0.854885	1.17095	1.09887	0.941682	1.11704	0.645497	0.385289	0.713904
Average	0.954438	0.958346	1.03861	0.990214	0.923816	1.00058	0.408907	0.640606	0.724729	0.498984	0.382175	0.350761	0.894495	1.03348	1.11579	0.989354	1.03054	1.05229	0.678235	0.371715	0.741114

## Sheet: Figure 4e
Cell number	Sample	Density	Density/cell
7018	sictl 1-Image Export-10_c1-3.jpg (red)	34167155	4868.5
7462	sictl 2-Image Export-11_c1-3.jpg (red)	23361908	3130.78
6605	sictl 3-Image Export-12_c1-3.jpg (red)	19981955	3025.28
8628	sictl col 1-Image Export-14_c1-3.jpg (red)	43799503	5076.44
7369	sictl col 2-Image Export-15_c1-3.jpg (red)	38172652	5180.17
7819	sictl col -Image Export-13_c1-3.jpg (red)	23516064	3007.55
8156	sictl pro 3-Image Export-16_c1-3.jpg (red)	45193425	5541.13
6587	sictl pro1-Image Export-17_c1-3.jpg (red)	24686813	3747.81
7644	sictl pro2-Image Export-18_c1-3.jpg (red)	32502368	4252.01
8024	siPYCR1 1-Image Export-19_c1-3.jpg (red)	21261017	2649.68
7513	siPYCR1 2-Image Export-20_c1-3.jpg (red)	21743896	2894.17
8514	siPYCR1 3-Image Export-21_c1-3.jpg (red)	14062185	1651.65
8873	siPYCR1 col 2-Image Export-22_c1-3.jpg (red)	61549727	6936.74
5284	siPYCR1 col 3-Image Export-23_c1-3.jpg (red)	32145336	6083.52
8132	siPYCR1 col1-Image Export-24_c1-3.jpg (red)	59523352	7319.64
10117	siPYCR1 pro 1-Image Export-25_c1-3.jpg (red)	92921276	9184.67
7851	siPYCR1 pro 2-Image Export-26_c1-3.jpg (red)	45246094	5763.1
8427	siPYCR1 pro 3-Image Export-27_c1-3.jpg (red)	30392072	3606.51

## Sheet: Figure 4g
Cancer Cell number	Sample	Number EDU+ cancer cells	% EDU+ cells
3901	Ctl 1-Image Export-01_c1.jpg	472	12.0995
3211	Ctl 2-Image Export-02_c1.jpg	517	16.1009
5209	Ctl 3-Image Export-11_c1.jpg	605	11.6145
4615	Ctl col 1-Image Export-05_c1.jpg	564	12.221
5110	Ctl col 2-Image Export-06_c1.jpg	475	9.2955
4970	Ctl col 3-Image Export-07_c1.jpg	738	14.8491
4944	Ctl pro 1-Image Export-08_c1.jpg	447	9.04126
6020	Ctl pro 2-Image Export-09_c1.jpg	988	16.412
6500	Ctl pro 3-Image Export-10_c1.jpg	1078	16.5846
4962	sipycr1 1-Image Export-31_c1.jpg	499	10.0564
4227	sipycr1 2-Image Export-35_c1.jpg	193	4.56589
3595	sipycr1 3-Image Export-33_c1.jpg	275	7.64951
1631	sipycr1 pro 1-Image Export-37_c1.jpg	254	15.5733
5485	sipycr1 pro 2-Image Export-38_c1.jpg	750	13.6737
6053	sipycr1 pro 3-Image Export-39_c1.jpg	924	15.2652
2901	sipycr1 col 1-Image Export-34_c1.jpg	422	14.5467
4775	sipycr1 col 2-Image Export-35_c1.jpg	728	15.2461
4182	sipycr1 col 3-Image Export-36_c1.jpg	593	14.1798

## Sheet: Figure 4h
Name	%EDU+	#Cells
cellaria PYCR1i 1.fcs		23222
cellaria PYCR1i 1.fcs/EDU positive	12.3	2860
cellaria PYCR1i 2.fcs		24397
cellaria PYCR1i 2.fcs/EDU positive	16.4	4006
cellaria PYCR1i 3.fcs		12478
cellaria PYCR1i 3.fcs/EDU positive	15.7	4534
cellaria ctl 1.fcs		23702
cellaria ctl 1.fcs/EDU positive	21.1	4999
cellaria ctl 2.fcs		19095
cellaria ctl 2.fcs/EDU positive	24.4	4667
cellaria ctl 3.fcs		20530
cellaria ctl 3.fcs/EDU positive	22.1	4533
cellaria ctl proline 1.fcs		28823
cellaria ctl proline 1.fcs/EDU positive	16.5	3387
cellaria ctl proline 2.fcs		22110
cellaria ctl proline 2.fcs/EDU positive	17.7	5198
cellaria ctl proline 3.fcs		31155
cellaria ctl proline 3.fcs/EDU positive	17	5301
cellaria PYCR1i proline 1.fcs		20403
cellaria PYCR1i proline 1.fcs/EDU positive	19	3882
cellaria PYCR1i proline 1.fcs		21793
cellariaPYCR1i proline 2.fcs/EDU positive	21.3	4651
cellaria PYCR1i proline 2.fcs		12395
cellaria PYCR1i proline 3.fcs/EDU positive	20.7	4495

## Sheet: Figure 4i
Tumour volume	shCtl	shPYCR1		Tumour volume normalised to shCtl average	shCtl	shPYCR1
Experiment 1	208.088	100		Experiment 1	0.986393	0.474027
	237.16	138.915			1.1242	0.658494
	310.005	112.694			1.46951	0.5342
	118.8	181.675			0.563144	0.861188
	151.38	175.791			0.717582	0.833294
	240.318	387.2			1.13917	1.83543
Experiment 2	256.61	146.85		Experiment 2	0.933116	0.533994
	367.1	190.46			1.33489	0.692573
	230.63	241.9			0.838644	0.879626
	261.61	204.16			0.951298	0.742391
	221.4	169.2			0.805081	0.615265
	312.67	231.18			1.13697	0.840644

## Sheet: Figure 4j
Tumour weight (g)						Normalised to shCtl average
	shCtl	shPYCR1					shCtl	shPYCR1
Study 1	0.138	0.132				Study 1	0.570641	0.54583
	0.26	0.126					1.07512	0.52102
	0.401	0.132					1.65817	0.54583
	0.159	0.277					0.657478	1.14542
	0.245	0.137					1.01309	0.566506
	0.248	0.357					1.0255	1.47622
Study 2	0.157	0.114				Study 2	1.049	0.761693
	0.212	0.101					1.41648	0.674833
	0.113	0.1					0.755011	0.668151
	0.142	0.116					0.948775	0.775056
	0.147	0.14					0.982183	0.935412
	0.127	0.093					0.848552	0.621381

## Sheet: Figure 4l
Collagen density/CAF area	shCtl	shPYCR1
	34.0336	18.8986
	50.7901	16.7822
	34.0124	20.6973
	24.2423	3.70663
	23.3964	5.72499
	29.1483	7.77428

## Sheet: Figure 4m
Tumour volume	shCtl	shPCYR1
	289.6	351.9
	285.5	222.1
	288.9	214.1
	284.3	263.2
	446.4	248.5
	380.1	226.7

[truncated: 6 more sheets: Figure 4n, Figure 4o, Figure 4p, Figure 4q, Figure 4r, Figure 4s]
