# Supplementary material for: Cancer-associated fibroblasts require proline synthesis by PYCR1 for the deposition of pro-tumorigenic extracellular matrix
Source: Nat Metab. 2022 Jun 27;4(6):693–710. doi: 10.1038/s42255-022-00582-0 (PMC9236907; doi:10.1038/s42255-022-00582-0)
Supplement: Source Data Fig. 5 — Statistical source data. [file 42255_2022_582_MOESM17_ESM.xlsx]

## Sheet: Figure 5a
cNF	Peak area/ug protein	Average	Peak area/ug protein	Average			cCAF	Peak area/ug protein	Average	Peak area/ug protein	Average				pNF2	Peak area/ug protein	Average	Peak area/ug protein	Average			pCAF2	Peak area/ug protein	Average	Peak area/ug protein	Average				pNF3	Peak area/ug protein	Average	Peak area/ug protein	Average			pCAF3	Peak area/ug protein	Average	Peak area/ug protein	Average
	Unlabelled	Unlabelled	13C-labelled	13C-labelled				Unlabelled	Unlabelled	13C-labelled	13C-labelled					Unlabelled	Unlabelled	13C-labelled	13C-labelled				Unlabelled	Unlabelled	13C-labelled	13C-labelled					Unlabelled	Unlabelled	13C-labelled	13C-labelled				Unlabelled	Unlabelled	13C-labelled	13C-labelled
Replicate 1	10362.8	9449.07	4915.29	3805.91			Replicate 1	17630.8	24081.9	19951.8	23903.6				Replicate 1	5525.99	5376.5	2671.61	2706.55			Replicate 1	8760.97	8023.42	9021.01	7220.73				Replicate 1	15292.9	15132.5	9536.31	9624.41			Replicate 1	17117.7	16519.1	12137.2	10737.3
	7250.36		0					27352.9		23650.3						4281.92		2847.14					7300.1		6372.51						15607.7		10324.1					18417.9		11283.3
	10734.1		6502.44					27261.9		28108.6						6321.58		2600.91					8009.19		6268.67						14497		9012.77					14021.6		8791.36
Replicate 2	8622.96	11544.8	4175.83	5735.69			Replicate 2	29263.4	38653.7	21956.5	32841.4				Replicate 2	4971.12	4064.11	4149.85	3470.7			Replicate 2	7713.73	8486.15	7190.65	7307.79				Replicate 2	9197.42	8398.37	3607.92	3705.77			Replicate 2	20135.5	22717.8	11905.3	14481.9
	14368.8		6804.82					54108.2		43726.2						4305.83		4051.36					10199.5		8816.78						8659.32		3703.81					28841.4		17806.4
	11642.7		6226.41					32589.5								2915.39		2210.9					7545.18		5915.93						7338.38		3805.58					19176.3		13734.1
Replicate 3	10242.2	8066.82	6703.51	3964.01			Replicate 3	72102.3	31452	68549.2	48879				Replicate 3	7176.02	5776.55	3938.31	3921			Replicate 3	11201.7	9538.52	10925	8135.31				Replicate 3	14519.1	17542.3	7983.58	7983.58			Replicate 3	30677.3	27649.9	15507.2	16504.3
	0		0					22253.8		22169.8						5397.41		4284.99					11246.7		7477.07						18883.4		9234.8					22749.8		16982.5
	9471.63		3567.74					0		55917.9						4756.22		3539.71					6167.19		6003.86						19224.4		11736.1					29522.6		17023.2

## Sheet: Figure 5b
Acetylation site	H3 (K27, K36)	H3 (K14)	H3 (K9)	H3 (K79)	H3 (K18)	H3 (K23)	H2A (K5)	H2B (K5)	H2B (K11, 12)	H2B (K20)	H4 (K5)	H3K8	H4 (K12)	H4 (K16)
SILAC ratio CAF/NF	0.32	0.06	0.06	-0.224	0.436509	0.317995	-0.227293	0.587036	0.326257	0.46874	0.003341	0.063633	0.0165702	0.0033405
	0.62	0.13	0.13	0.24	0.33883	0.497839	-0.22606	0.52929	0.449028	0.305568	0.285159	0.312187	-0.55832	0.285159
		-0.041	-0.041	-0.262	0.275427	0.099158	-0.41309	0.277775	0.394515	0.19314	-0.00373	-0.07453	-0.4904	-0.00373
		-0.27	-0.27	-0.16	0.351474	0.853618	-0.19047	0.344042	0.752853	0.233384	0.350014	0.288758	-0.10748	0.350014
		0.5	0.5	0.104	0.167793	0.62508			0.431278	0.460274	0.380978	0.243522	0.433119	0.380978
		-0.0008	-0.0008	-0.075	0.156154	0.007402			0.420102	0.515437		0.008226	-0.00401

## Sheet: Figure 5e
H3K27ac level	DMSO	c646
	1.46596	0.786389
	0.964618	1.03125
	3.15517	1.05147
	2.59875	1.42123
	1.96667	1.42014
	2.72911	1.15422

## Sheet: Figure 5g
	DMSO	DMSO	DMSO	A-485	A-485	A-485
B tubulin	3190000	1870000	2380000	2110000	2380000	2260000
H3K27ac	6630000	4810000	3930000	3010000	2690000	2730000
Normalised	2.07837	2.57219	1.65126	1.42654	1.13025	1.20796

## Sheet: Figure 5j
	mean	int density	No of cells		int density/cells
C3-c646 1.lsm	1.585	286421	66		4339.71
C3-c646 2.lsm	4.216	761948	108		7055.08
C3-c646 3.lsm	3.473	627590	99		6339.29
C3-c646 4.lsm	20.36	3.67924e+06	317		11606.4
C3-c646 5.lsm	3.869	699119	190		3679.57
C3-sctl 1.lsm	22.757	4.11226e+06	183		22471.4
C3-sictl 2.lsm	31.984	5.77969e+06	231		25020.3
C3-sictl 3.lsm	29.408	5.31418e+06	235		22613.5
C3-sictl 4.lsm	35.486	6.41261e+06	209		30682.4
C3-sictl 5.lsm	10.644	1.92351e+06	201		9569.72

## Sheet: Figure 5l
	DMSO	DMSO	DMSO	c646	c646	c646
COL6A1	2870000	2700000	4110000	868000	645000	762000
Ponceau	8120000	6030000	2720000	8480000	10500000	53000
COL6A1/Ponceau	0.353448	0.447761	0.6618	0.102358	0.0614286	0.0695538

## Sheet: Figure 5n
	DMSO	DMSO	DMSO	A-485	A-485	A-485
COl6A1	725000	554000	614000	432	1830	5180
Ponceau	8350000	6790000	7300000	4090000	3010000	3610000
COL6A1/Ponceau	0.0868263	0.0815906	0.0841096	0.000105623	0.000607973	0.0014349

## Sheet: Figure 5o
Replicate	Condition	Gene	CT	Normalised to 18S	Average				Replicate	Condition	Gene	CT	Normalised to 18S	Average
1	CTL	COL1A1	16.6484	5.61039	7.16614				1	CTL	PYCR1	24.9007	0.684119	0.986861
	CTL	COL1A1	16.1851	7.73475						CTL	PYCR1	24.3139	1.02752
	CTL	COL1A1	16.1091	8.15329						CTL	PYCR1	24.0323	1.24895
	CTL	COL6A1	21.7238	0.166391	0.144231					CTL	18S	24.5687
	CTL	COL6A1	21.8023	0.157585						CTL	18S	23.9084
	CTL	COL6A1	22.3379	0.108716						CTL	18S	24.582
	CTL	18S	17.4739						2	CTL	PYCR1	26.9404	0.823901	1.05751
	CTL	18S	18.4357							CTL	PYCR1	26.5738	1.06226
	CTL	18S	18.681							CTL	PYCR1	26.2976	1.28637
2	CTL	COL1A1	16.3554	6.87377	7.21732					CTL	18S	26.6391
	CTL	COL1A1	16.6623	5.55655						CTL	18S	26.7142
	CTL	COL1A1	15.9315	9.22165						CTL	18S	26.6294
	CTL	COL6A1	22.6565	0.0871718	0.083544				3	CTL	PYCR1	27.1316	0.451648	0.410242
	CTL	COL6A1	22.7658	0.0808138						CTL	PYCR1	27.5401	0.340283
	CTL	COL6A1	22.7334	0.0826464						CTL	PYCR1	27.1733	0.438795
	CTL	18S	20.0088							CTL	18S	26.1254
	CTL	18S	20.1755							CTL	18S	25.7269
	CTL	18S	20.0441							CTL	18S	26.1023
3	ctl	COL1A1	20.6814	25.1605	19.3495				1	c646	PYCR1	29.8717	0.125307	0.104801
	ctl	COL1A1	21.5754	13.5386						c646	PYCR1	30.1073	0.106421
	ctl	COL1A1	30.0057	0.0392487						c646	PYCR1	30.4716	0.0826737
	ctl	COL6A1	28.9363	0.0823631	0.157776					c646	18S	27.0254
	ctl	COL6A1	27.5248	0.219089						c646	18S	26.915
	ctl	COL6A1	27.875	0.171877						c646	18S	26.6852
	ctl	18S	25.3149						2	c646	PYCR1	31.069	0.0710567	0.0694532
	ctl	18S	24.7547							c646	PYCR1	31.0426	0.0723682
	ctl	18S	25.9338							c646	PYCR1	31.199	0.0649348
4	ctl	COL1A1	18.3398	18.312	6.10687					c646	18S	26.9669
	ctl	COL1A1	29.6843	0.00704195						c646	18S	27.5472
	ctl	COL1A1	31.868	0.0015501						c646	18S	27.2482
	ctl	COL6A1	25.4729	0.130454	0.133365				3	c646	PYCR1	27.7623	0.0713303	0.0693286
	ctl	COL6A1	25.4697	0.130745						c646	PYCR1	27.9749	0.0615573
	ctl	COL6A1	25.3824	0.138897						c646	PYCR1	27.688	0.0750981
	ctl	18S	22.1463							c646	18S	23.9936
	ctl	18S	19.9508							c646	18S	23.9287
	ctl	18S	19.9452							c646	18S	23.9365
5	ctl	COL6A1	24.5883	0.240855	0.263992
	ctl	COL6A1	24.3348	0.287128
	ctl	COL6A1	Undetermined	#VALUE!
	ctl	18S	28.254
	ctl	18S	13.9767
	ctl	18S	22.5345
1	c646	COL1A1	17.1953	3.30255	2.92298
	c646	COL1A1	17.4529	2.76257
	c646	COL1A1	17.4839	2.70383
	c646	COL6A1	22.8584	0.0651765	0.0786794
	c646	COL6A1	22.3823	0.0906595
	c646	COL6A1	22.5591	0.0802023
	c646	18S	18.5254
	c646	18S	18.8544
	c646	18S	19.0164
2	c646	COL1A1	17.8541	2.09186	1.98766
	c646	COL1A1	17.888	2.04325
	c646	COL1A1	18.0487	1.82786
	c646	COL6A1	22.9118	0.0628061	0.0568596
	c646	COL6A1	23.1662	0.0526535
	c646	COL6A1	23.1002	0.0551192
	c646	18S	18.769
	c646	18S	19.0047
	c646	18S	19.3432
3	c646	COL1A1	32.5449	0.00424096	0.0356914
	c646	COL1A1	28.4347	0.0732404
	c646	COL1A1	29.7421	0.0295928
	c646	COL6A1	28.2791	0.0815824	0.0800803
	c646	COL6A1	28.3857	0.0757701
	c646	COL6A1	28.2562	0.0828884
	c646	18S	24.134
	c646	18S	24.5018
	c646	18S	25.3546
4	c646	COL1A1	31.705	7.0161e-05	0.513233
	c646	COL1A1	17.9033	1.00185
	c646	COL1A1	23.2501	0.0246177
	c646	COL6A1	24.7367	0.00878493	0.00834516
	c646	COL6A1	24.7408	0.00875996
	c646	COL6A1	24.9667	0.00749059
	c646	18S	17.8907
	c646	18S	17.709
	c646	18S	18.1183
5	c646	COL6A1	26.8148	0.0126651	0.0139561
	c646	COL6A1	26.8629	0.0122497
	c646	COL6A1	26.3941	0.0169533
	c646	18S	18.8081
	c646	18S	18.5431
	c646	18S	19.5469
				12.5599
				1.95473
				0.571648
				0.240855
				8816.04
				#VALUE!

## Sheet: Figure 5q
	Interleavened collagen scatter: CAF area ratio
	E4 Control	E5 Control	E6 Control	E4 c646 25µM	E5 c646 25µM	E6 c646 25µM	E4 c646 50µM	E5 c646 50µM	E6 c646 50µM	E4 c646 100µM	E5 c646 100µM	E6 c646 100µM
	0.90535	0.916998	0.974993	0.923445	0.960206	0.903509	0.911901	1.11085	1.05931	0.604113	0.664563	0.267909
	0.937403	0.878822	0.917286	0.886363	0.95756	0.965604	0.895685	1.02174	1.09265	0.599357	0.698997	0.438911
	0.975229	1.07297	0.916034	0.877798	0.973962	1.08889	0.865251	0.932446	0.816092	0.629479	0.600701	0.477273
	1.01009	1.15232	0.98259	0.897552	1.00764	1.09336	0.900533	0.898043	0.938241	0.608907	0.665005	0.405455
	1.05291	1.13837	0.930026	0.935767	0.922058	1.08922	0.968379	0.977625	1.04267	0.59399	0.662008	0.371559
	0.98303	1.13299	0.934811	0.926359	0.881803	1.04128	0.959387	1.009	0.97969	0.582216	0.665963	0.425105
	0.976	1.12048	0.934997	0.911111	0.866552	1.07447	0.865629	1.01295	1.0096	0.577586	0.676279	0.42492
	0.869994	1.13558	0.91495	0.884368	0.848329	1.07743	0.852062	0.969508	0.959219	0.535115	0.627054	0.449425
	0.852287	1.13087	0.87042	0.891272	0.862248	1.08852	0.851156	0.966813	0.92026	0.541241	0.572306	0.453032
	0.832406	1.11415	0.947407	0.907209	0.863841	1.05807	0.852067	0.931121	0.907296	0.533544	0.583237	0.436144
	0.832818	1.14245	0.950819	0.897693	0.860133	1.06209	0.848684	0.929658	0.903458	0.530255	0.593639	0.5488
	0.829681	1.17699	0.958522	0.875676	0.839577	1.06703	0.83161	0.936102	0.933822	0.506379	0.58472	0.535304
	0.828135	1.18514	0.96557	0.868336	0.804541	1.2	0.82641	0.939579	0.129533	0.480447	0.578313	0.635294
	0.842208	1.17143	0.964534	0.865105	0.820248	1.2673	0.823617	1.0097	1.02246	0.47504	0.570607	0.370371
	0.843099	1.13645	0.958851	0.983456	0.824523	1.18707	0.82057	1.01821	1.01257	0.472473	0.559744	0.411931
	0.858194	1.13767	0.946952	0.89877	0.834941	1.11284	0.823166	1.00534	0.842264	0.474423	0.533113	0.413489
	0.864956	1.07628	1.03559	0.905444	0.830472	0.99859	0.829307	0.96618	0.923808	0.47192	0.546567	0.372433
	0.869952	1.0829	1.00436	0.906309	0.922983	1.00143	0.803599	0.959721	0.875	0.476556	0.543133	0.398713
	0.881167	1.14001	1.00788	0.879078	0.962552	0.976084	0.793212	0.967007	0.807692	0.461144	0.544823	0.799997
	0.882312	1.04873	1.07474	0.888241	0.938289	0.943164	0.823774	0.998377	0.606061	0.432433	0.543885	0.827338
	0.891873	1.03865	1.03564	0.927699	0.87024	0.960254	0.781772	0.960848	0.944444	0.406389	0.526392	0.856061
	0.890702	1.04387	0.949564	0.95873	0.889535	1.06927	0.772727	0.974102	1.06667	0.389598	0.54173	0.81746
	0.886671	1.01969	0.893154	0.961702	0.894977	1.07578	0.796522	1.05096	0.833333	0.383536	0.546718	0.714286
	0.871612	1.00786	0.91142	0.936559	0.976628	1.0332	0.807175	1.047	1	0.384762	0.532967	0.777778
	0.874642	0.997124	0.893549	0.927711	0.849153	0.929897	0.813636	1.07583	0.861617	0.383799	0.5326	0.804348
	0.883164	0.986282	0.96204	0.902331	0.842106	0.952585	0.821229	1.04971	1.13532	0.389546	0.531029	0.738636
	0.879562	1.00816	0.910821	0.888637	0.748299	0.934353	0.826128	1.09543	1.05422	0.390316	0.536566	0.735632
	0.8924	1.03681	0.908764	0.869565	0.745704	0.767543	0.833174	1.06058	0.351351	0.350495	0.525506	0.632184
	0.914861	0.993832	0.907242	0.83916	0.729776	0.776286	0.834942	1.11123	0.27907	0.353721	0.532118	0.573171
	0.916733	0.986111	0.91601	0.85012	0.764168	0.951841	0.824272	1.09854	0.207547	0.33788	0.530435	0.383562
	0.920673	0.84329	0.950069	0.852398	0.974057	0.923513	0.837163	1.05427	0.174603	0.32774	0.513913	0.294118
	0.929555	0.859177	0.986765	0.859452	0.900238	0.8625	0.842106	0.997669	0.166667	0.331368	0.502176	0.279412
Average	0.89624	1.05976	0.950512	0.899482	0.873979	1.01666	0.841776	1.00425	0.808017	0.469243	0.573963	0.533439

## Sheet: Figure 5s
Sample	Cell number	Mean	Density	Density/Cell
C3-Control 1.lsm	55581	54.31	9.81424e+08	17657.5
C3-Control 2.lsm	55370	45.109	8.15147e+08	14721.8
C3-Control 3.lsm	45220	55.133	9.96283e+08	22031.9
C3-c646 1.lsm	30999	8.929	1.61354e+08	5205.15
C3-c646 2.lsm	17935	5.535	1.00022e+08	5576.92
C3-c646 3.lsm	44001	8.355	1.50982e+08	3431.34

[truncated: 3 more sheets: Figure 5t, Figure 5u, Figure 5v]
