# Supplementary material for: Cancer-associated fibroblasts require proline synthesis by PYCR1 for the deposition of pro-tumorigenic extracellular matrix
Source: Nat Metab. 2022 Jun 27;4(6):693–710. doi: 10.1038/s42255-022-00582-0 (PMC9236907; doi:10.1038/s42255-022-00582-0)
Supplement: Source Data Fig. 6 — Statistical source data. [file 42255_2022_582_MOESM19_ESM.xlsx]

## Sheet: Figure 6a
DMEM		Unlabelled		13C-labelled								Physiol DMEM		Unlabelled		13C-labelled													pNF3	Peak area/ug protein	Average	Peak area/ug protein	Average			pCAF3	Peak area/ug protein	Average	Peak area/ug protein	Average
		Fraction of total	Average	Fraction of total	Average									Fraction of total	Average	Fraction of total	Average													Unlabelled	Unlabelled	13C-labelled	13C-labelled				Unlabelled	Unlabelled	13C-labelled	13C-labelled
13C-pyruvate	Replicate 1	0.819485	0.830967	0.180515	0.169033							13C-pyruvate	Replicate 1	0.830567	0.821415	0.169433	0.174429												Replicate 1	15292.9	15132.5	9536.31	9624.41			Replicate 1	17117.7	16519.1	12137.2	10737.3
13C-pyruvate		0.842449		0.157551								13C-pyruvate		0.812264		0.187736														15607.7		10324.1					18417.9		11283.3
13C-pyruvate	Replicate 2	0.81963	0.82459	0.18037	0.17541							13C-pyruvate	Replicate 2	0.833881	0.821403	0.166119	0.178597													14497		9012.77					14021.6		8791.36
13C-pyruvate		0.82955		0.17045								13C-pyruvate	Replicate 2	0.808926		0.191074													Replicate 2	9197.42	8398.37	3607.92	3705.77			Replicate 2	20135.5	22717.8	11905.3	14481.9
13C-pyruvate	Replicate 3	0.832253	0.829743	0.167747	0.170257							13C-pyruvate	replicate 3	0.843892	0.819937	0.156108	0.180063													8659.32		3703.81					28841.4		17806.4
13C-pyruvate		0.827233		0.172767								13C-pyruvate		0.795983		0.204017														7338.38		3805.58					19176.3		13734.1
13C-acetate	Replicate 1	0.877838	0.860973	0.122162	0.139027							13C-acetate	Replicate 1	0.879612	0.88388	0.120388	0.11612												Replicate 3	14519.1	17542.3	7983.58	7983.58			Replicate 3	30677.3	27649.9	15507.2	16504.3
13C-acetate		0.827443		0.172557								13C-acetate		0.878287		0.121713														18883.4		9234.8					22749.8		16982.5
13C-acetate		0.877637		0.122363								13C-acetate		0.89374		0.10626														19224.4		11736.1					29522.6		17023.2
13C-acetate	Replicate 2	0.851172	0.843134	0.148828	0.156866							13C-acetate	Replicate 2	0.865941	0.898062	0.134059	0.101938
13C-acetate		0.83561		0.16439								13C-acetate		0.915108		0.084892
13C-acetate		0.84262		0.15738								13C-acetate		0.913137		0.0868628
13C-acetate	Replicate 3	0.865993	0.845029	0.134007	0.154971							13C-acetate	Replicate 3	0.89926	0.886536	0.10074	0.113464
13C-acetate		0.83124		0.16876								13C-acetate		0.884297		0.115703
13C-acetate		0.837855		0.162145								13C-acetate		0.876052		0.123948
13C-glutamine	Replicate 1	0.871407	0.858731	0.128593	0.141269							13C-glutamine	Replicate 1	0.910483	0.906466	0.0895168	0.0935338
13C-glutamine		0.809633		0.190367								13C-glutamine		0.906208		0.0937919
13C-glutamine		0.895152		0.104848								13C-glutamine		0.902707		0.0972928
13C-glutamine	Replicate 2	0.807142	0.854194	0.192858	0.145806							13C-glutamine	Replicate 2	0.892752	0.92781	0.107248	0.0721899
13C-glutamine		0.912753		0.0872468								13C-glutamine		0.890678		0.109322
13C-glutamine		0.842687		0.157313								13C-glutamine		1		0
13C-glutamine	Replicate 3	0.866379	0.865561	0.133621	0.134439							13C-glutamine	Replicate 3	0.907005	0.919286	0.0929946	0.0807138
13C-glutamine		0.829701		0.170299								13C-glutamine		0.926012		0.0739885
13C-glutamine		0.900602		0.099398								13C-glutamine		0.924842		0.0751582
13C-glucose	Replicate 1	0.46912	0.478992	0.53088	0.521008							13C-glucose	Replicate 1	0.539371	0.494178	0.460629	0.505822
13C-glucose		0.4755		0.5245								13C-glucose		0.463884		0.536116
13C-glucose		0.492354		0.507646								13C-glucose		0.47928		0.52072
13C-glucose	Replicate 2	0.526914	0.573825	0.473086	0.426175							13C-glucose	Replicate 2	0.510181	0.532452	0.489819	0.467548
13C-glucose		0.500945		0.499055								13C-glucose		0.563307		0.436693
13C-glucose		0.693615		0.306385								13C-glucose		0.523868		0.476132
13C-glucose	Replicate 3	0.512631	0.532845	0.487369	0.467155							13C-glucose	Replicate 3	0.446629	0.502017	0.553371	0.497983
13C-glucose		0.553059		0.446941								13C-glucose		0.557404		0.442596

## Sheet: Figure 6c
	Acetyl CoA Unlabelled	Acetyl CoA Labelled		ug protein		Peak area/ug protein Unlabelled	Peak area/ug protein Labelled		Average technical replicates Unlabelled	Average technical replicates Labelled
CAF_DMSO_1a	540832	402295		87.9588		6148.7	4573.68		5773.91	3459.78
CAF_DMSO_1b	481977	216769		84.1629		5726.71	2575.58
CAF_DMSO_1c	545178	323331		100.101		5446.31	3230.07
CAF_DMSO_2a	501535	201673		80.0302		6266.83	2519.96		5824.39	2708.2
CAF_DMSO_2b	561372	265210		98.8436		5679.4	2683.13
CAF_DMSO_2c	401030	211982		72.5591		5526.95	2921.5
CAF_DMSO_3a	967836	304658		81.1212		11930.7	3755.59		8467.51	3755.59
CAF_DMSO_3b	480105	0		71.5435		6710.67	0
CAF_DMSO_3c	539292	0		79.7637		6761.13	0
CAF_BMS303141_1a	403421	0		82.6295		4882.29	0		4364.58	976.617
CAF_BMS303141_1b	520986	340932		116.365		4477.17	2929.85
CAF_BMS303141_1c	455849	0		122.071		3734.28	0
CAF_BMS303141_2a	480230	0		97.3605		4932.49	0		5276.15	674.237
CAF_BMS303141_2b	469584	201407		99.5726		4715.99	2022.71
CAF_BMS303141_2c	482295	0		78.0417		6179.97	0
CAF_BMS303141_3a	106328	0		91.277		1164.89	0		3799.2	1939.33
CAF_BMS303141_3b	557430	276005		108.17		5153.28	2551.59
CAF_BMS303141_3c	745444	479367		146.757		5079.44	3266.39
CAF_BMS303141_Acetate_1a	431636	0		82.0764		5258.95	0		6681.33	1748.69
CAF_BMS303141_Acetate_1b	768355	176260		72.4233		10609.2	2433.74
CAF_BMS303141_Acetate_1c	515836	347405		123.529		4175.81	2812.32
CAF_BMS303141_Acetate_2a	442876	0		99.6229		4445.52	0		6183.02	743.032
CAF_BMS303141_Acetate_2b	339356	142891		64.1026		5293.95	2229.1
CAF_BMS303141_Acetate_2c	621189	0		70.5128		8809.59	0
CAF_BMS303141_Acetate_3a	527812	0		83.2328		6341.39	0		5875.06	811.938
CAF_BMS303141_Acetate_3b	572117	0		89.0649		6423.61	0
CAF_BMS303141_Acetate_3c	459996	230539		94.6456		4860.19	2435.81

## Sheet: Figure 6e
cCAF					pCAF2					pCAF3
DMSO	BMS303141	BMS303141+acetate			DMSO	BMS303141	BMS303131+acetate			DMSO	BMS303141	BMS303131+acetate
1.23675	0.69076	1.18201			0.769627	0.43175	0.590385			1.0573	0.632142	0.778426
0.621932	0.620043	0.906183			1.23037	0.514433	0.779387			0.942698	0.66401	1.15104
1.14132	0.674234	1.17199			0.916762	0.459818	0.548689			0.963072	0.546516	1.47345
0.719203	0.722066	1.16239			0.664047	0.031265	1.0793			1.03693	0.583949	1.52014
1.2808	0.308717	0.797759			0.99749	0.051397	1.38998
					1.33846	0.074905	0.082576

## Sheet: Figure 6g
Replicate	Condition	Gene	CT	Normalised to Actin	Average			Replicate	Condition	Gene	CT	Normalised to Actin	Average					Replicate	Condition	Gene	CT	Normalised to Actin	Average
Replicate 1	DMSO	PYCR1	33.4841	0.0101901	0.0144429			Replicate 1	DMSO	COL1A1	18.4247	73.4342	84.1891					Replicate 1	DMSO	COL6A1	21.4868	0.00824208	0.00759393
	DMSO	PYCR1	32.9925	0.0143274					DMSO	COL1A1	18.138	89.5772							DMSO	COL6A1	21.7534	0.00685174
	DMSO	PYCR1	32.5997	0.0188112					DMSO	COL1A1	18.1383	89.5559							DMSO	COL6A1	21.5872	0.00768797
	DMSO	18S	26.6808						DMSO	18S	24.6096								DMSO	18S	14.3628
	DMSO	18S	26.6355						DMSO	18S	24.416								DMSO	18S	14.8065
	DMSO	18S	27.2861						DMSO	18S	24.8435								DMSO	18S	14.5229
	BMS303141	PYCR1	34.6572	0.00200234	0.00196168				BMS303141	COL1A1	20.7472	44.2333	44.1732						BMS303141	COL6A1	20.8538	0.00407446	0.00323803
	BMS303141	PYCR1	34.7042	0.00193812					BMS303141	COL1A1	20.7641	43.7164							BMS303141	COL6A1	21.0983	0.00343927
	BMS303141	PYCR1	34.6994	0.00194458					BMS303141	COL1A1	20.7362	44.5699							BMS303141	COL6A1	21.7426	0.00220036
	BMS303141	18S	25.5416						BMS303141	18S	26.0475								BMS303141	18S	13.1427
	BMS303141	18S	25.8836						BMS303141	18S	26.4131								BMS303141	18S	13.002
	BMS303141	18S	25.6541						BMS303141	18S	26.182								BMS303141	18S	12.5991
	BMS303141, acetate	PYCR1	Undetermined	#VALUE!	0.036847				BMS303141, acetate	COL1A1	17.9712	100.274	103.404						BMS303141, acetate	COL6A1	23.4512	0.00659811	0.00577829
	BMS303141, acetate	PYCR1	34.756	0.036847					BMS303141, acetate	COL1A1	17.9082	104.75							BMS303141, acetate	COL6A1	23.889	0.00487108
	BMS303141, acetate	PYCR1	Undetermined	#VALUE!					BMS303141, acetate	COL1A1	17.9022	105.188							BMS303141, acetate	COL6A1	23.621	0.00586569
	BMS303141, acetate	18S	28.9341						BMS303141, acetate	18S	24.6987								BMS303141, acetate	18S	16.1642
	BMS303141, acetate	18S	29.0176						BMS303141, acetate	18S	24.503								BMS303141, acetate	18S	16.2448
	BMS303141, acetate	18S	Undetermined						BMS303141, acetate	18S	24.6553								BMS303141, acetate	18S	16.2135
Replicate 2	DMSO	PYCR1	30.7275	0.0174034	0.0165116			Replicate 2	DMSO	COL1A1	18.5754	74.8695	74.5363					Replicate 2	DMSO	COL6A1	22.5652	0.00453014	0.00520549
	DMSO	PYCR1	31.6352	0.0092771					DMSO	COL1A1	18.5407	76.6925							DMSO	COL6A1	22.5133	0.004696
	DMSO	PYCR1	30.8835	0.0156199					DMSO	COL1A1	18.6308	72.0468							DMSO	COL6A1	22.0689	0.00639032
	DMSO	18S	24.3481						DMSO	18S	24.7588								DMSO	18S	14.8841
	DMSO	18S	24.38						DMSO	18S	24.7826								DMSO	18S	14.6655
	DMSO	18S	25.921						DMSO	18S	24.8637								DMSO	18S	14.7873
	BMS303141	PYCR1	33.4448	0.00477622	0.00337808				BMS303141	COL1A1	19.9618	29.4027	27.4796						BMS303141	COL6A1	35.6288	0.00238507	0.00284047
	BMS303141	PYCR1	35.6816	0.00101328					BMS303141	COL1A1	20.1573	25.677							BMS303141	COL6A1	34.7103	0.00450818
	BMS303141	PYCR1	33.5814	0.00434475					BMS303141	COL1A1	20.0658	27.359							BMS303141	COL6A1	36.1796	0.00162817
	BMS303141	18S	26.1618						BMS303141	18S	24.7515								BMS303141	18S	26.8994
	BMS303141	18S	26.2836						BMS303141	18S	24.8816								BMS303141	18S	27.0611
	BMS303141	18S	24.7592						BMS303141	18S	24.886								BMS303141	18S	26.7906
	BMS303141, acetate	PYCR1	38.1718						BMS303141, acetate	COL1A1	30.4084	35.0063	35.1829						BMS303141, acetate	COL6A1	22.6392	0.00631832	0.00689947
	BMS303141, acetate	PYCR1	37.9347	0.0165447	0.0180021				BMS303141, acetate	COL1A1	30.5675	31.3519							BMS303141, acetate	COL6A1	22.9112	0.0052325
	BMS303141, acetate	PYCR1	Undetermined	0.0195001					BMS303141, acetate	COL1A1	30.2456	39.1904							BMS303141, acetate	COL6A1	22.1053	0.00914758
	BMS303141, acetate	18S	32.8478	0.0179617					BMS303141, acetate	18S	36.1549								BMS303141, acetate	18S	15.3539
	BMS303141, acetate	18S	31.616						BMS303141, acetate	18S	34.0055								BMS303141, acetate	18S	15.1851
	BMS303141, acetate	18S	32.2991						BMS303141, acetate	18S	36.4536								BMS303141, acetate	18S	15.4598
Replicate 3	DMSO	PYCR1	35.2669	0.015187	0.0155771			Replicate 3	DMSO	COL1A1	19.2726	99.2994	107.418					Replicate 3	DMSO	COL1A6	27.2597	0.00641552	0.00625046
	DMSO	PYCR1	35.1946	0.0159671					DMSO	COL1A1	19.197	104.645							DMSO	COL1A6	27.3586	0.00599061
	DMSO	PYCR1	33.8145	0.0415611					DMSO	COL1A1	19.0199	118.309							DMSO	COL1A6	27.2756	0.00634526
	DMSO	18S	29.2815						DMSO	18S	25.9574								DMSO	18S	19.8921
	DMSO	18S	28.9968						DMSO	18S	25.7758								DMSO	18S	19.834
	DMSO	18S	29.3993						DMSO	18S	25.9859								DMSO	18S	20.2003
	BMS303141	PYCR1	36.9765	0.00166684	0.00712649				BMS303141	COL1A1	20.4605	17.8028	18.3445						BMS303141	COL1A6	27.3408	0.00241746	0.00224793
	BMS303141	PYCR1	36.2753	0.00270995					BMS303141	COL1A1	20.4023	18.5367							BMS303141	COL1A6	27.585	0.00204105
	BMS303141	PYCR1	36.6259	0.0170027					BMS303141	COL1A1	20.3901	18.694							BMS303141	COL1A6	27.422	0.00228528
	BMS303141	18S	30.8922						BMS303141	18S	24.7659								BMS303141	18S	18.4455
	BMS303141	18S	31.7056						BMS303141	18S	24.9993								BMS303141	18S	18.7222
	BMS303141	18S	30.6035						BMS303141	18S	24.0784								BMS303141	18S	18.7779
	BMS303141, acetate	PYCR1	37.0731	0.0210791	0.0169696				BMS303141, acetate	COL1A1	19.158	73.4123	75.6772						BMS303141, acetate	COL1A6	23.3816	0.00303197	0.00259835
	BMS303141, acetate	PYCR1	37.4124	0.0166609					BMS303141, acetate	COL1A1	19.0819	77.3928							BMS303141, acetate	COL1A6	23.5229	0.00274902
	BMS303141, acetate	PYCR1	37.7518	0.0131688					BMS303141, acetate	COL1A1	19.1038	76.2265							BMS303141, acetate	COL1A6	23.9717	0.00201405
	BMS303141, acetate	18S	31.2376						BMS303141, acetate	18S	25.4226								BMS303141, acetate	18S	14.5692
	BMS303141, acetate	18S	31.4718						BMS303141, acetate	18S	25.2698								BMS303141, acetate	18S	15.2218
	BMS303141, acetate	18S	31.7059						BMS303141, acetate	18S	25.3756								BMS303141, acetate	18S	15.2571

## Sheet: Figure 6h
	Sample	Cell number	Mean	Density		Density/cell
	Ctl1	1594	13.84	130613835		81940.9
	Ctl 2	2163	20.287	191455337		88513.8
	Ctl 3	2276	17.941	169311217		74389.8
	Acetate 1	2363	20.588	194290931		82222.1
	Acetate 2	2043	41.267	389440284		190622
	Acetate 3	2082	18.847	177865917		85430.3

## Sheet: Figure 6i
Sample	Cell number	Mean	Density		Density/cell
C3-bms3031414-acetate 1.lsm	2755	59.85	2.66897e+08		96877.4
C3-bms3031414-acetate 2.lsm	2765	67.36	3.1828e+08		115110
C3-bms303141-acetate 3.lsm	1884	25.353	1.19795e+08		63585.2
C3-bms303141 1.lsm	3043	12.999	5.02732e+07		16520.9
C3-bms303141 2.lsm	1128	4.359	2.02063e+07		17913.4
C3-bms303141 3.lsm	2518	10.778	4.31402e+07		17132.7
C3-ctl 1.lsm	3847	48.247	3.0756e+08		79947.9
C3-ctl 2.lsm	4238	27.35	2.44293e+08		57643.5
C3-ctl 3.lsm	4508	13.77	2.48831e+08		55197.7

## Sheet: Figure 6l
	Interleavened collagen scatter: CAF area ratio
	E4 Control	E5 Control	E6 Control	E4 BMS303141 25µM	E5 BMS303141 25µM	E6 BMS303141 25µM	E4 BMS303141 50µM	E5 BMS303141 50µM	E6 BMS303141 50µM	E4 BMS303141 100µM	E5 BMS303141 100µM	E6 BMS303141 100µM
	0.90535	0.916998	0.974993	1.08269	0.865483	1.12151	0.68358	0.818799	0.425948	0.206787	0.194535	0.033634
	0.937403	0.878822	0.917286	0.909134	0.907592	0.936332	0.726284	0.684323	0.43129	0.229752	0.194212	0.02859
	0.975229	1.07297	0.916034	0.95171	0.815479	0.904341	0.68196	0.646098	0.448875	0.173283	0.180317	0.028013
	1.01009	1.15232	0.98259	0.941087	0.819022	0.891426	0.752353	0.663142	0.470518	0.165419	0.212608	0.027686
	1.05291	1.13837	0.930026	0.96973	0.947965	0.892432	0.736947	0.604361	0.561705	0.121986	0.240935	0.028078
	0.98303	1.13299	0.934811	1.00958	0.883108	0.956218	0.774557	0.594584	0.521902	0.126214	0.227799	0.023878
	0.976	1.12048	0.934997	1.04776	0.868233	1.05225	0.761419	0.584966	0.570722	0.127145	0.221731	0.023188
	0.869994	1.13558	0.91495	0.992262	0.895321	1.19398	0.753113	0.576428	0.573888	0.111899	0.230163	0.02106
	0.852287	1.13087	0.87042	0.975171	0.910809	1.10218	0.761513	0.584389	0.576115	0.112	0.236501	0.01487
	0.832406	1.11415	0.947407	0.988462	0.879489	1.06533	0.771394	0.575348	0.610698	0.111557	0.224004	0.013667
	0.832818	1.14245	0.950819	0.995472	0.804899	0.997446	0.775684	0.570661	0.634997	0.084951	0.224536	0.011655
	0.829681	1.17699	0.958522	0.995463	0.883814	0.97411	0.781211	0.580823	0.63001	0.085213	0.206466	0.006265
	0.828135	1.18514	0.96557	1.01625	0.872838	0.944662	0.774826	0.56043	0.629796	0.082973	0.192814	0.006314
	0.842208	1.17143	0.964534	1.02119	0.926092	1.00626	0.746667	0.555651	0.635585	0.077989	0.188369	0.005551
	0.843099	1.13645	0.958851	1.02134	0.881971	1.09909	0.763087	0.549417	0.631019	0.066725	0.175588	0.005569
	0.858194	1.13767	0.946952	1.03429	0.875502	1.03372	0.760972	0.553744	0.584224	0.061442	0.175963	0.005872
	0.864956	1.07628	1.03559	1.0424	0.965732	1.02462	0.745098	0.576763	0.593168	0.058191	0.168112	0.005146
	0.869952	1.0829	1.00436	1.06381	0.959936	1.12873	0.757302	0.569216	0.604301	0.057273	0.158036	0.005272
	0.881167	1.14001	1.00788	1.0436	0.904844	1.07309	0.741823	0.564054	0.607778	0.054228	0.148448	0.005445
	0.882312	1.04873	1.07474	1.06088	1.07407	1.03947	0.773256	0.528708	0.593315	0.048848	0.141251	0.004634
	0.891873	1.03865	1.03564	1.08896	0.898088	1.06606	0.766934	0.512277	0.572549	0.049348	0.128006	0.00466
	0.890702	1.04387	0.949564	1.02946	0.972318	1.05996	0.753294	0.50773	0.567172	0.047893	0.122509	0.00469
	0.886671	1.01969	0.893154	1.01109	0.840278	1.07096	0.752562	0.49492	0.55568	0.042308	0.116245	0.00382
	0.871612	1.00786	0.91142	1.00396	0.970954	1.12221	0.779923	0.498041	0.554986	0.040675	0.117247	0.003824
	0.874642	0.997124	0.893549	1.00556	0.949541	1.16778	0.768755	0.480397	0.552706	0.03996	0.09077	0.00388
	0.883164	0.986282	0.96204	1.00637	0.792453	1.15444	0.773967	0.471642	0.526225	0.040201	0.081144	0.003945
	0.879562	1.00816	0.910821	1.00482	0.962963	1.08296	0.754482	0.462917	0.510863	0.039354	0.078802	0.00404
	0.8924	1.03681	0.908764	1.01791	0.888112	1.08641	0.76292	0.44165	0.494395	0.037411	0.078323	0.00309
	0.914861	0.993832	0.907242	0.994983	0.75	1.12172	0.765677	0.423291	0.452739	0.03666	0.079184	0.003096
	0.916733	0.986111	0.91601	0.993272	1.05172	1.12245	0.753988	0.430936	0.453002	0.036307	0.062761	0.003106
	0.920673	0.84329	0.950069	0.989882	1.11765	1.15567	0.778746	0.434465	0.443014	0.036726	0.048863	0.003158
	0.929555	0.859177	0.986765	1.02715	1.27907	1.15315	0.78177	0.434622	0.443147	0.03617	0.044726	0.003198
Average	0.89624	1.05976	0.950512	1.01049	0.91923	1.05628	0.756752	0.547962	0.545698	0.0827152	0.155968	0.0109029

## Sheet: Figure 6n
	Replicate 1			Replicate 2			Replicate 3
	ctl	BMS303141	BMS303141+acetate	ctl	BMS303141	BMS303141+acetate	ctl	BMS303141	BMS303141+acetate
Ponceau	5440000	3700000	5860000	5360000	3870000	5780000	6310000	4010000	5950000
col6a1	2350000	1160000	2040000	2270000	1220000	2050000	2350000	1230000	2520000
col6a1/Ponceau	0.431985	0.313514	0.348123	0.423507	0.315245	0.354671	0.372425	0.306733	0.423529

## Sheet: Figure 6o
Ctl					BMS303141
DAPI	EDU	% positive	Average technical replicates		DAPI	EDU	% positive	Average technical replicates
90	33	36.6667	39.961		33	7	21.2121	16.1199
90	37	41.1111			85	3	3.52941
114	48	42.1053			199	47	23.6181
83	42	50.6024	46.5058		49	20	40.8163	30.7875
61	31	50.8197			93	43	46.2366
210	80	38.0952			113	6	5.30973
244	86	35.2459	39.8733		74	28	37.8378	24.4953
146	56	38.3562			72	21	29.1667
113	52	46.0177			108	7	6.48148

## Sheet: Figure 6p
EDU-CAFs	DMSO	BMS303141
	30	23
	36.2	33.4
	29.9	17.4

[truncated: 1 more sheets: Figure 6q]
