# Supplementary material for: Cancer-associated fibroblasts require proline synthesis by PYCR1 for the deposition of pro-tumorigenic extracellular matrix
Source: Nat Metab. 2022 Jun 27;4(6):693–710. doi: 10.1038/s42255-022-00582-0 (PMC9236907; doi:10.1038/s42255-022-00582-0)
Supplement: Source Data Fig. 7 — Statistical source data. [file 42255_2022_582_MOESM21_ESM.xlsx]

## Sheet: Figure 7c
p-PDHA1 levels	cNF	cCAF		pNF2	pCAF2		pNF3	pCAF3
	1.0105	0.472554		2.31176	0.645545		1.28783	0.66482
	1.44713	0.464832		1.64354	0.581895		1.5651	0.640625
	1.07044	0.634986		1.89274	1.16216		1.71856	0.863014
	1.19544	0.422078					1.29132	0.590975

## Sheet: Figure 7d
PDC activity (normalised to NF)	cNF	cCAF		pNF2	pCAF2		pNF3	pCAF3
	1	2.1099		0.887638	3.79656		1.03571	1.29821
	0.994237	1.23089		0.875358	4.23045		0.908929	1.26571
	1.15685	1.20508		1.43164	2.10397		1.05536	1.57143
	1.00576	2.3519		0.708964	2.68932
	1.19288	2.16477		1.0964	2.87147
	0.807123	1.82364

## Sheet: Figure 7f-cNF cCAF
Sample Name	Target Name	CT	Ct Mean		Normalised to 18S		x^2		Average technical replicates		Normalised to average PDK2 cNF		AveragePDK2 cNF
cCAF 1	PDK1	32.2766	32.2381		-15.8271		1.72015e-05		1.73283e-05		0.171665		0.000100942
cCAF 1	PDK1	32.8918	32.2381		-16.4423		1.123e-05
cCAF 1	PDK1	31.8232	32.2381		-15.3737		2.35534e-05
cCAF 1	PDK2	32.1346	31.0887		-15.6852		1.89798e-05		2.68057e-05		0.265555
cCAF 1	PDK2	31.5682	31.0887		-15.1187		2.81071e-05
cCAF 1	PDK2	31.3223	31.0887		-14.8728		3.33304e-05
cCAF 1	PDK3	x	30.3305		#VALUE!		0		0		0
cCAF 1	PDK3	x	30.3305		#VALUE!		0
cCAF 1	PDK3	x	30.3305		#VALUE!		0
cCAF 1	PDK4	38.4687	34.047		-22.0192		2.3527e-07		4.31173e-06		0.0427147
cCAF 1	PDK4	33.922	34.047		-17.4725		5.4985e-06
cCAF 1	PDK4	33.5328	34.047		-17.0833		7.20142e-06
cCAF 1	18S	16.2885	16.4495
cCAF 1	18S	15.9128	16.4495
cCAF 1	18S	17.1471	16.4495
cCAF 2	PDK1	31.9379	32.2381		-17.8932		4.10769e-06		3.9025e-06		0.0386606
cCAF 2	PDK1	31.8316	32.2381		-17.7869		4.42175e-06
cCAF 2	PDK1	32.3081	32.2381		-18.2634		3.17805e-06
cCAF 2	PDK2	29.9923	31.0887		-15.9477		1.58226e-05		1.14431e-05		0.113362
cCAF 2	PDK2	31.0435	31.0887		-16.9989		7.63545e-06
cCAF 2	PDK2	30.5338	31.0887		-16.4891		1.08712e-05
cCAF 2	PDK3	30.3757	30.3305		-16.331		1.21303e-05		1.46683e-05		0.145313
cCAF 2	PDK3	28.9819	30.3305		-14.9372		3.18745e-05
cCAF 2	PDK3	x	30.3305		#VALUE!		0
cCAF 2	PDK4	34.2797	34.047		-20.235		8.10332e-07		7.08954e-07		0.00702335
cCAF 2	PDK4	34.6038	34.047		-20.5591		6.47299e-07
cCAF 2	PDK4	34.5557	34.047		-20.511		6.69231e-07
cCAF 2	18S	13.8138	14.0447
cCAF 2	18S	14.2756	14.7958
cCAF 2	18S	16.298	14.7958
cCAF 3	PDK1	29.2219	32.2381		-15.1572		2.7367e-05		2.58014e-05		0.255605
cCAF 3	PDK1	29.1021	32.2381		-15.0374		2.97367e-05
cCAF 3	PDK1	29.6528	32.2381		-15.5881		2.03005e-05
cCAF 3	PDK2	27.9056	31.0887		-13.8409		6.81525e-05		5.4315e-05		0.538079
cCAF 3	PDK2	28.7899	31.0887		-14.7252		3.6921e-05
cCAF 3	PDK2	28.1415	31.0887		-14.0768		5.78714e-05
cCAF 3	PDK3	27.6656	30.3305		-13.601		8.04833e-05		4.62049e-05		0.457735
cCAF 3	PDK3	28.145	30.3305		-14.0803		5.77288e-05
cCAF 3	PDK3	35.3087	30.3305		-21.244		4.02635e-07
cCAF 3	PDK4	31.5493	34.047		-17.4846		5.45261e-06		5.88314e-06		0.0582821
cCAF 3	PDK4	31.5222	34.047		-17.4575		5.55623e-06
cCAF 3	PDK4	31.265	34.047		-17.2003		6.64057e-06
cCAF 3	18S	13.7018	14.0647
cCAF 3	18S	14.4527	14.0647
cCAF 3	18S	14.0397	14.0647
cNF 1	PDK1	27.7713	28.5301		-15.2139		2.63117e-05		2.25157e-05		0.223055
cNF 1	PDK1	28.5803	28.5301		-16.0229		1.50182e-05
cNF 1	PDK1	27.7765	28.5301		-15.2191		2.62173e-05
cNF 1	PDK2	25.4501	26.4952		-12.8927		0.000131494		0.000106113		1.05122
cNF 1	PDK2	25.5593	26.4952		-13.002		0.000121903
cNF 1	PDK2	26.4678	26.4952		-13.9105		6.49434e-05
cNF 1	PDK3	26.5219	27.7813		-13.9645		6.25542e-05		2.54774e-05		0.252395
cNF 1	PDK3	28.6942	27.7813		-16.1368		1.38779e-05
cNF 1	PDK3	Undetermined	27.7813		#VALUE!		0
cNF 1	PDK4	28.1465	30.1678		-15.5891		2.02869e-05		9.80204e-06		0.0971052
cNF 1	PDK4	29.6222	30.1678		-17.0648		7.29416e-06
cNF 1	PDK4	31.6209	30.1678		-19.0636		1.82511e-06
cNF 1	18S	11.5845	12.5574
cNF 1	18S	13.2522	12.5574
cNF 1	18S	12.8354	12.5574
cNF 2	PDK1	28.6874	28.5301		-15.2509		2.56457e-05		2.59573e-05		0.257149
cNF 2	PDK1	29.2796	28.5301		-15.8431		1.70115e-05
cNF 2	PDK1	28.23	28.5301		-14.7935		3.52146e-05
cNF 2	PDK2	26.5494	26.4952		-13.113		0.000112877		0.000110919		1.09883
cNF 2	PDK2	26.3466	26.4952		-12.9101		0.000129919
cNF 2	PDK2	26.8768	26.4952		-13.4403		8.99614e-05
cNF 2	PDK3	27.9117	27.7813		-14.4752		4.39054e-05		3.71754e-05		0.368283
cNF 2	PDK3	30.0386	27.7813		-16.6021		1.00521e-05
cNF 2	PDK3	27.5208	27.7813		-14.0844		5.75687e-05
cNF 2	PDK4	31.5595	30.1678		-18.1231		3.50281e-06		4.97296e-06		0.0492653
cNF 2	PDK4	31.0007	30.1678		-17.5642		5.16012e-06
cNF 2	PDK4	30.7228	30.1678		-17.2863		6.25596e-06
cNF 2	18S	12.6696	13.4365
cNF 2	18S	14.0025	13.4365
cNF 2	18S	13.6374	13.4365
cNF 3	PDK1	29.0558	28.5301		-15.3606		2.37688e-05		2.32349e-05		0.230179
cNF 3	PDK1	29.326	28.5301		-15.6308		1.97086e-05
cNF 3	PDK1	28.9138	28.5301		-15.2186		2.62272e-05
cNF 3	PDK2	26.9471	26.4952		-13.252		0.00010251		0.00010795		1.06942
cNF 3	PDK2	26.3106	26.4952		-12.6154		0.000159359
cNF 3	PDK2	27.673	26.4952		-13.9778		6.19797e-05
cNF 3	PDK3	27.7002	27.7813		-14.005		6.08242e-05		5.16451e-05		0.511629
cNF 3	PDK3	28.2266	27.7813		-14.5315		4.22273e-05
cNF 3	PDK3	27.9295	27.7813		-14.2344		5.18838e-05
cNF 3	PDK4	31.2352	30.1678		-17.54		5.24725e-06		6.49705e-06		0.0643639
cNF 3	PDK4	30.67	30.1678		-16.9748		7.76363e-06
cNF 3	PDK4	30.9307	30.1678		-17.2355		6.48027e-06
cNF 3	18S	12.4127	13.6952
cNF 3	18S	14.8883	13.6952
cNF 3	18S	13.7845	13.6952
cNF 4	PDK1	28.7177	28.5301		-15.7711		1.78819e-05		2.55013e-05		0.252632
cNF 4	PDK1	27.8708	28.5301		-14.9242		3.21634e-05
cNF 4	PDK1	28.1525	28.5301		-15.2059		2.64586e-05
cNF 4	PDK2	26.7376	26.4952		-13.791		7.05499e-05		7.87882e-05		0.780525
cNF 4	PDK2	26.3661	26.4952		-13.4195		9.12701e-05
cNF 4	PDK2	26.6581	26.4952		-13.7115		7.45444e-05
cNF 4	PDK3	26.9223	27.7813		-13.9757		6.20706e-05		5.89346e-05		0.583844
cNF 4	PDK3	26.7786	27.7813		-13.832		6.85714e-05
cNF 4	PDK3	27.3495	27.7813		-14.4029		4.61619e-05
cNF 4	PDK4	29.9397	30.1678		-16.9931		7.66587e-06		1.89203e-05		0.187437
cNF 4	PDK4	28.0311	30.1678		-15.0846		2.87804e-05
cNF 4	PDK4	28.5337	30.1678		-15.5871		2.03147e-05
cNF 4	18S	12.7616	12.9466
cNF 4	18S	13.2285	12.9466
cNF 4	18S	12.8497	12.9466

## Sheet: Figure 7f-pNF2 pCAF2
Sample Name	Target Name	CT	CT mean		Normalised to 18S		x^2		Average technical replicates		Normalised to average PDK2 cNF		AveragePDK2 pNF2
pCAF2 1	PDK1	27.5454	28.1775		-15.5884		2.0297e-05		1.37884e-05		0.068085		0.000202518
pCAF2 1	PDK1	28.5699	28.1775		-16.6129		9.97775e-06
pCAF2 1	PDK1	28.4173	28.1775		-16.4603		1.10905e-05
pCAF2 1	PDK2	25.4525	25.2099		-13.4955		8.65834e-05		0.000105382		0.520358
pCAF2 1	PDK2	25.4414	25.2099		-13.4844		8.72551e-05
pCAF2 1	PDK2	24.7357	25.2099		-12.7787		0.000142307
pCAF2 1	PDK3	37.0447	30.5685		-25.0877		2.80451e-08		1.57149e-05		0.0775973
pCAF2 1	PDK3	27.3266	30.5685		-15.3696		2.36201e-05
pCAF2 1	PDK3	27.3342	30.5685		-15.3772		2.34964e-05
pCAF2 1	PDK4	32.9543	33.535		-20.9973		4.77741e-07		3.34007e-07		0.00164927
pCAF2 1	PDK4	33.9479	33.535		-21.9909		2.39933e-07
pCAF2 1	PDK4	33.7028	33.535		-21.7458		2.84347e-07
pCAF2 1	18S	11.9511	11.957
pCAF2 1	18S	11.4685	11.957
pCAF2 1	18S	12.4514	11.957
pCAF2 2	PDK1	28.7689	28.3245		-16.0541		1.46976e-05		2.05091e-05		0.101271
pCAF2 2	PDK1	28.2253	28.3245		-15.5105		2.14227e-05
pCAF2 2	PDK1	27.9792	28.3245		-15.2644		2.5407e-05
pCAF2 2	PDK2	25.8853	25.9805		-13.1706		0.00010846		0.00010165		0.501933
pCAF2 2	PDK2	26.0132	25.9805		-13.2984		9.92651e-05
pCAF2 2	PDK2	26.0431	25.9805		-13.3283		9.72262e-05
pCAF2 2	PDK3	26.656	26.484		-13.9412		6.35755e-05		7.21235e-05		0.356134
pCAF2 2	PDK3	26.5413	26.484		-13.8265		6.88335e-05
pCAF2 2	PDK3	26.2547	26.484		-13.5399		8.39614e-05
pCAF2 2	PDK4	31.9909	32.0474		-19.2761		1.57513e-06		1.52942e-06		0.00755204
pCAF2 2	PDK4	31.8313	32.0474		-19.1165		1.7594e-06
pCAF2 2	PDK4	32.3201	32.0474		-19.6053		1.25374e-06
pCAF2 2	18S	12.4414	12.7148
pCAF2 2	18S	12.681	12.7148
pCAF2 2	18S	13.0221	12.7148
pCAF2 3	PDK1	28.3067	28.6655		-15.1958		2.6644e-05		2.12458e-05		0.104908
pCAF2 3	PDK1	29.0567	28.6655		-15.9457		1.58435e-05
pCAF2 3	PDK1	28.6331	28.6655		-15.5222		2.12499e-05
pCAF2 3	PDK2	26.4695	26.1058		-13.3586		9.52054e-05		0.000124397		0.614254
pCAF2 3	PDK2	25.8924	26.1058		-12.7815		0.000142034
pCAF2 3	PDK2	25.9555	26.1058		-12.8446		0.000135953
pCAF2 3	PDK3	26.5662	26.5328		-13.4553		8.90325e-05		9.14529e-05		0.451579
pCAF2 3	PDK3	26.664	26.5328		-13.5531		8.31998e-05
pCAF2 3	PDK3	26.3683	26.5328		-13.2574		0.000102126
pCAF2 3	PDK4	32.7509	32.7431		-19.64		1.22396e-06		1.23735e-06		0.00610983
pCAF2 3	PDK4	32.9238	32.7431		-19.8129		1.08576e-06
pCAF2 3	PDK4	32.5547	32.7431		-19.4437		1.40233e-06
pCAF2 3	18S	13.1045	13.1109
pCAF2 3	18S	12.8648	13.1109
pCAF2 3	18S	13.3635	13.1109
pCAF2 4	PDK1	28.8832	29.1555		-15.8126		1.7375e-05		1.45784e-05		0.0719859
pCAF2 4	PDK1	29.1224	29.1555		-16.0518		1.47202e-05
pCAF2 4	PDK1	29.4611	29.1555		-16.3905		1.164e-05
pCAF2 4	PDK2	26.5259	26.5862		-13.4554		8.90269e-05		8.54643e-05		0.422009
pCAF2 4	PDK2	26.5612	26.5862		-13.4907		8.68773e-05
pCAF2 4	PDK2	26.6714	26.5862		-13.6009		8.04888e-05
pCAF2 4	PDK3	27.129	26.9823		-14.0585		5.86098e-05		6.51391e-05		0.321646
pCAF2 4	PDK3	26.9983	26.9823		-13.9278		6.4168e-05
pCAF2 4	PDK3	26.8194	26.9823		-13.7489		7.26394e-05
pCAF2 4	PDK4	32.8447	32.8728		-19.7742		1.11529e-06		1.13983e-06		0.00562829
pCAF2 4	PDK4	32.3749	32.8728		-19.3044		1.54458e-06
pCAF2 4	PDK4	33.3987	32.8728		-20.3282		7.59625e-07
pCAF2 4	18S	13.0427	13.0705
pCAF2 4	18S	13.2474	13.0705
pCAF2 4	18S	12.9215	13.0705
pNF2 1	PDK1	28.7606	28.5408		-15.1298		2.78918e-05		3.27641e-05		0.161784
pNF2 1	PDK1	28.5628	28.5408		-14.932		3.19911e-05
pNF2 1	PDK1	28.299	28.5408		-14.6682		3.84094e-05
pNF2 1	PDK2	26.2601	26.1056		-12.6293		0.000157839		0.000176394		0.871006
pNF2 1	PDK2	26.1147	26.1056		-12.4839		0.000174568
pNF2 1	PDK2	25.942	26.1056		-12.3112		0.000196776
pNF2 1	PDK3	26.6755	26.4876		-13.0447		0.000118349		0.000135452		0.668839
pNF2 1	PDK3	26.3349	26.4876		-12.7041		0.000149861
pNF2 1	PDK3	26.4523	26.4876		-12.8215		0.000138146
pNF2 1	PDK4	33.0025	33.2102		-19.3717		1.47418e-06		1.4078e-06		0.00695149
pNF2 1	PDK4	34.113	33.2102		-20.4822		6.82724e-07
pNF2 1	PDK4	32.5152	33.2102		-18.8844		2.0665e-06
pNF2 1	18S	13.526	13.6308
pNF2 1	18S	13.9146	13.6308
pNF2 1	18S	13.4518	13.6308
pNF2 2	PDK1	31.0982	30.7623		-14.2426		5.15889e-05		6.67465e-05		0.329583
pNF2 2	PDK1	30.8525	30.7623		-13.9969		6.11671e-05
pNF2 2	PDK1	30.3362	30.7623		-13.4806		8.74834e-05
pNF2 2	PDK2	28.0984	27.8228		-11.2428		0.000412646		0.000507974		2.50829
pNF2 2	PDK2	27.4705	27.8228		-10.6149		0.000637658
pNF2 2	PDK2	27.8996	27.8228		-11.044		0.000473618
pNF2 2	PDK3	28.9905	29.1161		-12.135		0.000222337		0.000136386		0.673451
pNF2 2	PDK3	29.2416	29.1161		-12.3861		0.000186821
pNF2 2	PDK3	Undetermined	29.1161		#VALUE!		0
pNF2 2	PDK4	33.9106	34.5218		-17.055		7.3441e-06		6.08407e-06		0.0300421
pNF2 2	PDK4	36.0812	34.5218		-19.2257		1.63117e-06
pNF2 2	PDK4	33.5735	34.5218		-16.7179		9.27693e-06
pNF2 2	18S	15.3841	16.8556
pNF2 2	18S	18.0038	16.8556
pNF2 2	18S	17.1789	16.8556
pNF2 3	PDK1	31.3125	31.4377		-15.1885		2.67797e-05		2.69879e-05		0.133262
pNF2 3	PDK1	30.7138	31.4377		-14.5898		4.05535e-05
pNF2 3	PDK1	32.2868	31.4377		-16.1628		1.36306e-05
pNF2 3	PDK2	28.7054	28.8096		-12.5814		0.000163167		0.000153748		0.759184
pNF2 3	PDK2	28.5887	28.8096		-12.4647		0.000176911
pNF2 3	PDK2	29.1347	28.8096		-13.0107		0.000121167
pNF2 3	PDK3	31.4193	31.672		-15.2953		2.4869e-05		2.10675e-05		0.104028
pNF2 3	PDK3	31.6997	31.672		-15.5757		2.04759e-05
pNF2 3	PDK3	31.8971	31.672		-15.7731		1.78576e-05
pNF2 3	PDK4	34.7732	35.7896		-18.6492		2.43234e-06		1.87857e-06		0.00927608
pNF2 3	PDK4	38.1065	35.7896		-21.9825		2.41335e-07
pNF2 3	PDK4	34.489	35.7896		-18.365		2.96204e-06
pNF2 3	18S	16.2802	16.124
pNF2 3	18S	16.3562	16.124
pNF2 3	18S	15.7356	16.124
pNF2 4	PDK1	28.2522	27.5992		-15.5466		2.0893e-05		3.44559e-05		0.170138
pNF2 4	PDK1	27.2082	27.5992		-14.5026		4.30812e-05
pNF2 4	PDK1	27.3373	27.5992		-14.6317		3.93935e-05
pNF2 4	PDK2	25.0228	25.2105		-12.3172		0.000195952		0.000174473		0.861518
pNF2 4	PDK2	25.0492	25.2105		-12.3436		0.000192401
pNF2 4	PDK2	25.5596	25.2105		-12.854		0.000135066
pNF2 4	PDK3	26.0069	26.4987		-13.3014		9.90579e-05		7.26278e-05		0.358624
pNF2 4	PDK3	26.7691	26.4987		-14.0635		5.8407e-05
pNF2 4	PDK3	26.7202	26.4987		-14.0146		6.04185e-05
pNF2 4	PDK4	31.6505	32.5063		-18.9449		1.98155e-06		1.28705e-06		0.00635526
pNF2 4	PDK4	32.1417	32.5063		-19.4362		1.40972e-06
pNF2 4	PDK4	33.7267	32.5063		-21.0212		4.69892e-07
pNF2 4	18S	12.6606	12.7056
pNF2 4	18S	12.8704	12.7056
pNF2 4	18S	12.5857	12.7056

## Sheet: Figure 7f-pNF3 pCAF3
Sample Name	Target Name	CT	Ct Mean		Normalised to 18S		x^2		Average technical replicates		Normalised to average PDK2 cNF		AveragePDK2 pNF3
pNF3 1	PDK1	29.5915	31.5483		-9.95883		0.00100483		0.000422528		0.51551		0.000819631
pNF3 1	PDK1	32.5297	31.5483		-12.897		0.000131104
pNF3 1	PDK1	32.5237	31.5483		-12.891		0.00013165
pNF3 1	PDK2	28.9465	28.0091		-9.31382		0.00157131		0.00132517		1.61679
pNF3 1	PDK2	29.4887	28.0091		-9.85605		0.00107903
pNF3 1	PDK2	25.5919	28.0091		-5.95923		0.0160728
pNF3 1	PDK3	29.5752	29.5357		-9.94255		0.00101624		0.00111282		1.35771
pNF3 1	PDK3	28.887	29.5357		-9.25426		0.00163754
pNF3 1	PDK3	30.145	29.5357		-10.5123		0.000684688
pNF3 1	PDK4	33.1127	34.2341		-13.48		8.75202e-05		5.15722e-05		0.0629212
pNF3 1	PDK4	33.8305	34.2341		-14.1978		5.32165e-05
pNF3 1	PDK4	35.759	34.2341		-16.1263		1.39799e-05
pNF3 1	18S	22.1564	19.6327
pNF3 1	18S	19.7565	19.6327
pNF3 1	18S	19.5088	19.6327
pNF3 2	PDK1	31.6345	31.8923		-13.1425		0.000110588		9.33017e-05		0.113834
pNF3 2	PDK1	32.0802	31.8923		-13.5881		8.12006e-05
pNF3 2	PDK1	31.9622	31.8923		-13.4702		8.81165e-05
pNF3 2	PDK2	28.8205	28.5493		-10.3285		0.000777717		0.000947312		1.15578
pNF3 2	PDK2	28.478	28.5493		-9.98594		0.000986123
pNF3 2	PDK2	28.3493	28.5493		-9.8573		0.0010781
pNF3 2	PDK3	30.2068	29.8027		-11.7148		0.000297511		0.000453236		0.552976
pNF3 2	PDK3	28.7644	29.8027		-10.2724		0.000808539
pNF3 2	PDK3	30.4368	29.8027		-11.9448		0.000253659
pNF3 2	PDK4	34.4374	34.6858		-15.9454		1.58476e-05		1.36224e-05		0.0166201
pNF3 2	PDK4	34.5081	34.6858		-16.0161		1.50892e-05
pNF3 2	PDK4	35.1118	34.6858		-16.6197		9.93025e-06
pNF3 2	18S	18.7942	18.492
pNF3 2	18S	19.5129	18.492
pNF3 2	18S	17.1689	18.492
pNF3 3	PDK1	29.6711	31.1681		-13.3986		9.26045e-05		4.40757e-05		0.053775
pNF3 3	PDK1	31.672	31.1681		-15.3994		2.31377e-05
pNF3 3	PDK1	32.1611	31.1681		-15.8885		1.64848e-05
pNF3 3	PDK2	27.0626	27.4593		-10.7901		0.000564762		0.000439101		0.53573
pNF3 3	PDK2	27.4956	27.4593		-11.223		0.00041834
pNF3 3	PDK2	27.8196	27.4593		-11.547		0.000334203
pNF3 3	PDK3	29.1405	29.6914		-12.8679		0.000133775		9.57878e-05		0.116867
pNF3 3	PDK3	30.2395	29.6914		-13.967		6.24493e-05
pNF3 3	PDK3	29.6941	29.6914		-13.4216		9.11388e-05
pNF3 3	PDK4	33.9148	33.313		-17.6422		4.8884e-06		9.86337e-06		0.0120339
pNF3 3	PDK4	31.8354	33.313		-15.5628		2.06594e-05
pNF3 3	PDK4	34.1889	33.313		-17.9164		4.04237e-06
pNF3 3	18S	16.3268	16.2726
pNF3 3	18S	16.0119	16.2726
pNF3 3	18S	16.479	16.2726
pNF3 4	PDK1	33.6623	33.4406		-14.3151		4.90586e-05		5.78824e-05		0.0706201
pNF3 4	PDK1	33.1433	33.4406		-13.7961		7.03001e-05
pNF3 4	PDK1	33.5162	33.4406		-14.169		5.42886e-05
pNF3 4	PDK2	30.0043	30.1807		-10.6571		0.00061929		0.000566941		0.691702
pNF3 4	PDK2	30.7188	30.1807		-11.3716		0.000377409
pNF3 4	PDK2	29.8191	30.1807		-10.4719		0.000704124
pNF3 4	PDK3	31.7111	31.4134		-12.3639		0.000189706		0.000235686		0.287551
pNF3 4	PDK3	31.217	31.4134		-11.8699		0.000267188
pNF3 4	PDK3	31.312	31.4134		-11.9649		0.000250162
pNF3 4	PDK4	32.1854	32.9026		-12.8382		0.000136559		8.87814e-05		0.108319
pNF3 4	PDK4	33.1775	32.9026		-13.8303		6.86527e-05
pNF3 4	PDK4	33.3449	32.9026		-13.9977		6.11325e-05
pNF3 4	18S	18.4548	19.3472
pNF3 4	18S	19.89	19.3472
pNF3 4	18S	19.6968	19.3472
pCAF3 1	PDK1	30.0437	31.6838		-15.4208		2.27971e-05		1.07094e-05		0.0130661
pCAF3 1	PDK1	33.221	31.6838		-18.5981		2.52005e-06
pCAF3 1	PDK1	31.7866	31.6838		-17.1637		6.81101e-06
pCAF3 1	PDK2	28.3157	28.4521		-13.6928		7.55176e-05		6.90329e-05		0.0842243
pCAF3 1	PDK2	28.6489	28.4521		-14.026		5.99466e-05
pCAF3 1	PDK2	28.3919	28.4521		-13.769		7.16345e-05
pCAF3 1	PDK3	30.9069	30.6696		-16.284		1.2532e-05		1.49113e-05		0.0181927
pCAF3 1	PDK3	30.6785	30.6696		-16.0556		1.46817e-05
pCAF3 1	PDK3	30.4235	30.6696		-15.8006		1.75202e-05
pCAF3 1	PDK4	32.8576	31.4144		-18.2347		3.24191e-06		1.14431e-05		0.0139613
pCAF3 1	PDK4	31.2264	31.4144		-16.6035		1.00428e-05
pCAF3 1	PDK4	30.1591	31.4144		-15.5362		2.10446e-05
pCAF3 1	18S	14.7896	14.6229
pCAF3 1	18S	13.857	14.6229
pCAF3 1	18S	15.222	14.6229
pCAF3 2	PDK1	32.5209	33.7983		-14.5792		4.08529e-05		2.15339e-05		0.0262726
pCAF3 2	PDK1	35.0672	33.7983		-17.1256		6.99346e-06
pCAF3 2	PDK1	33.8067	33.7983		-15.865		1.67552e-05
pCAF3 2	PDK2	29.3556	29.3202		-11.414		0.000366485		0.000377691		0.460806
pCAF3 2	PDK2	29.4849	29.3202		-11.5433		0.000335068
pCAF3 2	PDK2	29.12	29.3202		-11.1783		0.000431518
pCAF3 2	PDK3	32.1513	31.6511		-14.2097		5.27799e-05		7.67844e-05		0.0936816
pCAF3 2	PDK3	31.4034	31.6511		-13.4617		8.86365e-05
pCAF3 2	PDK3	31.3985	31.6511		-13.4569		8.89367e-05
pCAF3 2	PDK4	30.4644	29.283		-12.5228		0.00016993		0.000444236		0.541995
pCAF3 2	PDK4	28.7744	29.283		-10.8327		0.000548324
pCAF3 2	PDK4	28.6101	29.283		-10.6684		0.000614455
pCAF3 2	18S	18.514	17.9417
pCAF3 2	18S	17.4818	17.9417
pCAF3 2	18S	17.8293	17.9417
pCAF3 3	PDK1	34.9722	34.5529		-14.0618		5.8477e-05		5.43503e-05		0.0663107
pCAF3 3	PDK1	34.1336	34.5529		-13.2232		0.000104574
pCAF3 3	PDK1	Undetermined	34.5529		#VALUE!		0
pCAF3 3	PDK2	33.403	33.1345		-12.4927		0.000173515		0.000212638		0.259432
pCAF3 3	PDK2	32.866	33.1345		-11.9557		0.000251761
pCAF3 3	PDK2	Undetermined	33.1345		#VALUE!		0
pCAF3 3	PDK3	39.1778	35.9256		-18.2675		3.16918e-06		7.36159e-05		0.0898159
pCAF3 3	PDK3	33.4755	35.9256		-12.5651		0.000165021
pCAF3 3	PDK3	35.1234	35.9256		-14.213		5.26578e-05
pCAF3 3	PDK4	33.6528	35.2215		-12.7425		0.000145928		6.78075e-05		0.0827293
pCAF3 3	PDK4	35.8428	35.2215		-14.9324		3.19819e-05
pCAF3 3	PDK4	36.1688	35.2215		-15.2584		2.55126e-05
pCAF3 3	18S	21.1478	20.9104
pCAF3 3	18S	20.6957	20.9104
pCAF3 3	18S	20.8877	20.9104
pCAF3 4	PDK1	31.9569	32.051		-16.9746		7.7647e-06		7.49638e-06		0.00914604
pCAF3 4	PDK1	31.664	32.051		-16.6817		9.51297e-06
pCAF3 4	PDK1	32.5322	32.051		-17.5499		5.21148e-06
pCAF3 4	PDK2	28.1361	28.2691		-13.1538		0.000109726		0.000100301		0.122373
pCAF3 4	PDK2	28.2972	28.2691		-13.3149		9.81308e-05
pCAF3 4	PDK2	28.374	28.2691		-13.3917		9.30452e-05
pCAF3 4	PDK3	30.9262	31.1226		-15.9439		1.5864e-05		1.45533e-05		0.0177559
pCAF3 4	PDK3	30.667	31.1226		-15.6847		1.89863e-05
pCAF3 4	PDK3	31.7748	31.1226		-16.7925		8.80961e-06
pCAF3 4	PDK4	28.298	28.2582		-13.3157		9.80754e-05		0.000101031		0.123264
pCAF3 4	PDK4	28.1309	28.2582		-13.1486		0.000110122
pCAF3 4	PDK4	28.3456	28.2582		-13.3633		9.48956e-05
pCAF3 4	18S	14.617	14.9823
pCAF3 4	18S	15.0838	14.9823
pCAF3 4	18S	15.2461	14.9823

## Sheet: Figure 7g
PDK1 n	PDK1 t	PDK2 n	PDK2 t	PDK3 n	PDK3 t	PDK4 n	PDK4 t
-0.676008	-0.0184874	0.0474759	-0.32351	-0.323094	-0.296207	0.520747	-1.30218
-1.46757	0.132234	0.566232	-0.120145	-0.545866	-0.476382	1.53174	-1.13184
-0.833352	-0.350072	-0.30573	-0.349011	-0.374331	-0.187954	0.108623	-1.21431
-1.40892	-1.31663	0.82083	-0.0768348	-0.608714	-0.0837001	2.33812	0.298736
-1.17442	-0.925346	-0.0767415	0.186208	-0.351986	-0.161094	-0.52005	-1.41781
-1.45449	-0.749178	0.574851	0.121568	-0.511168	-0.327288	1.97801	-0.91102
-1.29908	0.324165	1.03775	0.0463236	-0.27898	-0.431423	0.865161	0.127709
-1.37833	-1.16125	0.125411	0.246999	-0.193556	-0.324515	1.4243	-0.915595
-0.915023	-1.27744	0.675986	-0.271991	-0.57481	-0.421056	0.129722	-1.22545
-0.920765	-1.11438	0.0807636	-0.0650216	-0.713887	-0.345911	-0.13861	-0.939863
-0.49158	-0.0124158	-0.471092	-0.275325	-0.204857	-0.281157	1.76226	-1.16687
-0.0323301	-0.694858	0.633086	-0.591162	-0.359781	-0.319633	2.75095	0.368754
	-0.352292		0.0965688		-0.317867		-1.19727
	-1.45708		0.265963		-0.161982		-0.377751
	-0.997723		-0.321049		-0.266618		-0.900876
	-0.502018		0.109615		-0.340942		-1.10819
	-0.863465		-0.509589		-0.204471		-0.528843
	-0.172673		-0.0679457		-0.389208		-1.11126
	-0.907049		-0.1931		-0.257953		-0.897316
	-0.575392		0.344956		0.125442		-0.892271
	-0.333406		-0.0573544		-0.583015		-1.11916
	-0.698383		0.302297		-0.197112		-0.88595
	-1.28968		-0.122205		-0.454889		-1.13931
	-0.928485		0.157632		-0.489788		-0.925169
	-0.816901		-0.563188		-0.317941		-0.745569
	-0.381958		-0.670701		-0.464032		-1.0589
	-1.13224		0.259233		-0.373513		0.730822
	-0.23207		0.35301		-0.459496		-1.17915
	-0.929888		-0.012322		-0.346548		-0.949168
	-0.41094		0.0940261		-0.36137		-1.06153
	-0.593991		0.0677406		-0.467859		-0.907719
	-0.762433		-0.230995		-0.500581		-0.676574
	-0.453944		0.0641884		-0.369438		-1.07762
	0.384296		0.270179		-0.432049		0.337184
	-1.83555		0.51095		-0.209864		-0.924731
	-0.974758		0.637734		-0.40201		-0.636043
	-0.562937		0.0399526		-0.395289		-1.01734
	-1.46784		0.27814		-0.242316		-0.186104
	-0.891889		-0.0565685		-0.54471		-1.29144
	-0.595165		-9.64e-05		-0.183748		-1.00374
	1.16206		-0.222007		-0.22002		-0.534369
	-0.408877		-0.21319		-0.330421		-0.431082
	-1.05674		-0.0464035		-0.242131		-1.17385
	-0.281888		-0.0596444		-0.483552		-0.965078
	-1.07574		-0.517763		-0.355088		-0.958686
	-0.279738		0.312324		-0.0868488		-0.981174
	-0.887157		-0.294892		-0.225851		-0.904997
	-0.697323		-0.455471		-0.606309		-0.555243
	-0.413107		0.57472		-0.333236		-1.31143
	-1.33901		0.10004		-0.100262		-0.725467
	-1.14662		0.0240697		-0.451778		-0.757536
	-0.94866		-0.539121		-0.49231		-1.10292
	-1.32334		0.0234082		-0.0069562		-0.586103
	-1.54775		0.384886		-0.232087		-0.418927
	-0.200479		0.0214664		-0.476534		-1.34613
	-0.142414		-0.0310845		-0.367515		-1.14673
	-2.28898		0.688242		-0.433877		-1.48941
	-0.247305		-0.479825		-0.411744		-0.624389

## Sheet: Figure 7i
	Replicate 1							Replicate 2							Replicate 3
	sictl	sipdk1	sipdk2	sipdk3	sipdk4			sictl	sipdk1	sipdk2	sipdk3	sipdk4			sictl	sipdk1	sipdk2	sipdk3	sipdk4
pPDHA1	230000	264000	98800	176000	254000		pPDHA1	318000	329000	54600	216000	305000		pPDHA1	24300	52600	19600	51500	117000
PDHA1	210000	327000	647000	332000	433000		PDHA1	565000	576000	917000	388000	533000		PDHA1	103000	250000	855000	374000	748000
Vinculin	3340000	3870000	4380000	3410000	3330000		Vinculin	3260000	3110000	4160000	3440000	4600000		Vinculin	3240000	5470000	8710000	6160000	6900000
pPDHA1/vinculin	0.0628743	0.0844961	0.147717	0.0973607	0.13003			0.173313	0.185209	0.220433	0.112791	0.11587			0.0317901	0.0457038	0.098163	0.0607143	0.108406
PDHA1/vinculin	0.0688623	0.0682171	0.0225571	0.0516129	0.0762763			0.097546	0.105788	0.013125	0.0627907	0.0663043			0.0075	0.00961609	0.00225029	0.00836039	0.0169565
pPDHA1/PDHA1	1.09524	0.807339	0.152705	0.53012	0.586605			0.562832	0.571181	0.059542	0.556701	0.572233			0.471845	0.4208	0.045848	0.275401	0.312834
Normalised to average siCtl	1.3211	0.97383	0.184196	0.639443	0.707576			0.6789	0.68897	0.0718208	0.671505	0.690239			1	0.891819	0.0971675	0.583669	0.663003

## Sheet: Figure 7j
Acetyl-coA		Unlabelled		13C-labelled
		Peak area/ug protein	Average	Peak area/ug protein	Average
Replicate 1	siCtl	10778.2	11197.9	5357	5708.95
	siCtl	11268		5724.31
	siCtl	11547.6		6045.54
Replicate 2	siCtl	9255.91	11715.1	2594.49	4082.53
	siCtl	9888.43		4229.4
	siCtl	16000.9		5423.7
Replicate 3	siCtl	10733.4	9855.68	0	0
	siCtl	9491.67		0
	siCtl	9341.95		0
Replicate 1	siPDK2	17675.2	12860.4	11762	8312.94
	siPDK2	12369.5		7198.78
	siPDK2	8536.57		5978.04
Replicate 2	siPDK2	18902.6	14733.6	15853.2	9872.65
	siPDK2	13856.8		6889.79
	siPDK2	11441.5		6874.99
Replicate 3	siPDK2	12503.2	14457.7	8331.79	9166.03
	siPDK2	17922.5		8234.42
	siPDK2	12947.4		10931.9

## Sheet: Figure 7l
Acetyl-coA		Unlabelled		13C-labelled
		Peak area/ug protein	Average	Peak area/ug protein	Average
Replicate 1	Ctl	11281.1	15366	9103.28	11884.2
	Ctl	16814.5		12940.3
	Ctl	18002.3		13609
Replicate 2	Ctl	12804.9	15352.5	10615.5	8408.38
	Ctl	17216.6		6849.68
	Ctl	16036.1		7759.92
Replicate 3	Ctl	13879	11481.9	10017.3	7915.03
	Ctl	11505		8265.86
	Ctl	9061.84		5461.92
Replicate 1	PDK2-N255A	10183.4	10652.4	5619.78	6834.32
	PDK2-N255A	9605.76		6561.33
	PDK2-N255A	12168		8321.84
Replicate 2	PDK2-N255A	13259.5	15517.2	13908.5	11396.6
	PDK2-N255A	16576.8		10055.4
	PDK2-N255A	16715.3		10225.9
Replicate 3	PDK2-N255A	12527.5	14547.3	8820.57	8990.28
	PDK2-N255A	11539.4		6598.52
	PDK2-N255A	19575		11551.8
Replicate 1	PDK2-WT	7274.85	10023	3407.89	4705.5
	PDK2-WT	10702.1		4554.77
	PDK2-WT	12092.1		6153.85
Replicate 2	PDK2-WT	8507.91	9110.29	4447.04	4074.33
	PDK2-WT	9712.66		4777.32
	PDK2-WT	3791.29		2998.62
Replicate 3	PDK2-WT	9164.21	8347.96	4379.32	4100.45
	PDK2-WT	7877.35		4260.54
	PDK2-WT	8002.33		3661.49
