# Supplementary material for: Cancer-associated fibroblasts require proline synthesis by PYCR1 for the deposition of pro-tumorigenic extracellular matrix
Source: Nat Metab. 2022 Jun 27;4(6):693–710. doi: 10.1038/s42255-022-00582-0 (PMC9236907; doi:10.1038/s42255-022-00582-0)
Supplement: Source Data Fig. 8 — Statistical source data. [file 42255_2022_582_MOESM23_ESM.xlsx]

## Sheet: Figure 8b
H3K27ac	PDK2 N255A	PDK2 N255A+acetate	PDK2 WT	PDK2 WT+acetate
	1.26667	1.76316	0.299539	1.21053
	0.725352	1.71429	0.245963	0.706195
	0.731818	1.1194	0.36028	0.687204
	1.25	1.16596	0.470085	0.851528

## Sheet: Figure 8d
H3K27ac	PDK2-N255A	PDK2-N255A+acetate	PDK2-WT	PDK2-WT+acetate
	1.25	1.16596	0.470085	0.851528
	0.715278	1.71429	0.263123	0.623438
	1.42672	1.69231	0.233983	0.394044

## Sheet: Figure 8e
Replicate	Condition	Gene	CT	Normalised to 18S	Average				Replicate	Condition	Gene	CT	Normalised to 18S	Average		Replicate	Condition	Gene	CT	Normalised to 18S	Average
Replicate 1	N255A	COL1A1	25.9935	3.14715	2.67469				Replicate 1	N255A	PYCR1	31.1984	0.0853264	0.0787146		Replicate 1	N255A	COL6A1	23.56	6.00933	5.46267
	N255A	COL1A1	26.3402	2.47478						N255A	PYCR1	31.4496	0.0716892				N255A	COL6A1	23.8498	4.916
	N255A	COL1A1	26.3832	2.40214						N255A	PYCR1	31.3072	0.0791283				N255A	18S	25.8537
	N255A	18S	27.6553							N255A	18S	27.6553					N255A	18S	Undetermined
	N255A	18S	27.7436							N255A	18S	27.7436					N255A	18S	26.4408
	N255A	18S	27.5437							N255A	18S	27.5437					WT	COL6A1	25.35	1.34135	1.40098
	WT	COL1A1	25.9041	0.992462	0.764512					WT	PYCR1	28.3985	0.176126	0.014915			WT	COL6A1	25.2272	1.4606
	WT	COL1A1	26.3952	0.706107						WT	PYCR1	31.6974	0.017896				WT	COL6A1	24.8525	1.89368
	WT	COL1A1	26.6423	0.594966						WT	PYCR1	32.2819	0.011934				WT	18S	25.5595
	WT	18S	25.0191							WT	18S	25.0191					WT	18S	25.7014
	WT	18S	28.4234							WT	18S	28.4234					WT	18S	26.0602
	WT	18S	26.7672							WT	18S	26.7672					WT+acetate	COL6A1	21.639	8.59588	8.25458
	WT-ac	COL1A1	23.012	3.2344	3.4896					WT-ac	PYCR1	30.4143	0.0632766	0.070042			WT+acetate	COL6A1	21.919	7.07945
	WT-ac	COL1A1	22.6964	4.02549						WT-ac	PYCR1	30.1347	0.0768073				WT+acetate	COL6A1	21.5586	9.0884
	WT-ac	COL1A1	23.0234	3.20892						WT-ac	18S	26.1801					WT-acetate	18S	24.7045
	WT-ac	18S	24.5809							WT-ac	18S	26.4808					WT-acetate	18S	24.669
	WT-ac	18S	25.2695							WT-ac	18S	26.6353					WT-acetate	18S	24.8543
	WT-ac	18S	24.2662						Replicate 2	N255A	PYCR1	30.5099	0.0436189	0.0400471		Replicate 2	N255A	COL6A1	28.2837	2.5356	4.79783
Replicate 2	N255A	COL1A1	24.8517	2.20278	3.35213					N255A	PYCR1	30.7006	0.0382193				N255A	COL6A1	26.3085	9.96959
	N255A	COL1A1	24.04	3.86647						N255A	PYCR1	30.6974	0.0383031				N255A	COL6A1	28.7089	1.8883
	N255A	COL1A1	23.9957	3.98715						N255A	18S	26.1852					N255A	18S	28.761
	N255A	18S	26.1852							N255A	18S	25.8448					N255A	18S	29.7969
	N255A	18S	25.8448							N255A	18S	25.9431					N255A	18S	29.4551
	N255A	18S	25.9431							WT	PYCR1	32.911	0.0276423	0.0273867			WT	COL6A1	25.0483	2.79115	2.58589
	WT	COL1A1	26.0861	3.13372	2.17266					WT	PYCR1	33.339	0.0205462				WT	COL6A1	25.1354	2.62772
	WT	COL1A1	26.7564	1.96916						WT	PYCR1	32.6135	0.0339716				WT	COL6A1	25.3034	2.33878
	WT	COL1A1	27.2331	1.41509						WT	18S	27.9068					WT	18S	27.2184
	WT	18S	27.9068							WT	18S	27.0278					WT	18S	27.0786
	WT	18S	27.0278							WT	18S	28.2674					WT	18S	27.5569
	WT	18S	28.2674							WT-ac	PYCR1	27.8799	0.110771	0.0974689			WT+acetate	COL6A1	24.485	5.16429	4.73758
	WT-ac	COL1A1	24.6253	3.4986	3.1164					WT-ac	PYCR1	28.1127	0.0942661				WT+acetate	COL6A1	24.449	5.29467
	WT-ac	COL1A1	25.0017	2.69517						WT-ac	PYCR1	28.2223	0.0873697				WT+acetate	COL6A1	24.9452	3.7538
	WT-ac	COL1A1	24.7742	3.15544						WT-ac	18S	24.5809					WT-acetate	18S	26.3064
	WT-ac	18S	26.1801							WT-ac	18S	25.2695					WT-acetate	18S	26.1437
	WT-ac	18S	26.4808							WT-ac	18S	24.2662					WT-acetate	18S	28.1106
	WT-ac	18S	26.6353						Replicate 3	N255A	PYCR1	33.0186	0.0952196	0.0471346		Replicate 3	N255A	COL6A1	23.56	6.00933	5.46267
Replicate 3	N255A	COL1A1	25.966	4.23177	5.62017					N255A	PYCR1	34.5923	0.0319891				N255A	COL6A1	23.8498	4.916
	N255A	COL1A1	25.2685	6.86284						N255A	PYCR1	35.7645	0.0141949				N255A	18S	28.761
	N255A	COL1A1	25.5197	5.76589						N255A	18S	28.761					N255A	18S	29.7969
	N255A	18S	25.9987							N255A	18S	29.7969					N255A	18S	29.4551
	N255A	18S	26.3027							N255A	18S	29.4551					WT	COL6A1	25.0483	2.79115	2.58589
	N255A	18S	26.4881							WT	PYCR1	31.0459	0.0258778	0.0196882			WT	COL6A1	25.1354	2.62772
	WT	COL1A1	26.7026	2.03253	1.98826					WT	PYCR1	31.9801	0.0135424				WT	COL6A1	25.3034	2.33878
	WT	COL1A1	26.4752	2.37948						WT	PYCR1	31.4435	0.0196442				WT	18S	27.2184
	WT	COL1A1	27.091	1.55275						WT	18S	25.5595					WT	18S	27.0786
	WT	18S	27.983							WT	18S	25.7014					WT	18S	27.5569
	WT	18S	27.5951							WT	18S	26.0602					WT+acetate	COL6A1	21.639	8.59588	8.25458
	WT	18S	27.5994							WT-ac	PYCR1	27.9681	0.106914	0.131343			WT+acetate	COL6A1	21.919	7.07945
	WT-ac	COL1A1	27.8283	7.40217	5.99581					WT-ac	PYCR1	27.7866	0.121251				WT+acetate	COL6A1	21.5586	9.0884
	WT-ac	COL1A1	28.3397	5.1927						WT-ac	PYCR1	27.3346	0.165864				WT-acetate	18S	26.3064
	WT-ac	COL1A1	28.2852	5.39255						WT-ac	18S	24.7045					WT-acetate	18S	26.1437
	WT-ac	18S	30.6055							WT-ac	18S	24.669					WT-acetate	18S	28.1106
	WT-ac	18S	Undetermined							WT-ac	18S	24.8543
	WT-ac	18S	30.827							N255A	PYCR1	29.7382	0.0829856	0.0635449
Replicate 4	N255A	COL1A1	24.3328	3.8115	7.11932				Replicate 4	N255A	PYCR1	30.3281	0.0551351
	N255A	COL1A1	23.4809	6.87959						N255A	PYCR1	30.3984	0.052514
	N255A	COL1A1	22.8481	10.6669						N255A	18S	28.761
	N255A	18S	25.9987							N255A	18S	29.7969
	N255A	18S	26.3027							N255A	18S	29.4551
	N255A	18S	26.4881							WT	PYCR1	31.9837	0.0228052	0.0179324
	WT	COL1A1	27.8404	1.83066	2.39629					WT	PYCR1	32.4789	0.0161795
	WT	COL1A1	27.4564	2.38887						WT	PYCR1	32.6062	0.0148124
	WT	COL1A1	27.1426	2.96933						WT	18S	27.2184
	WT	18S	28.97							WT	18S	27.0786
	WT	18S	28.3469							WT	18S	27.5569
	WT	18S	28.8213							WT-acetate	PYCR1	30.9097	0.0601176	0.0614349
	WT-ac	COL1A1	26.4767	3.19485	2.89705					WT-acetate	PYCR1	30.8232	0.063831
	WT-ac	COL1A1	26.722	2.69519						WT-acetate	PYCR1	30.9039	0.0603561
	WT-ac	COL1A1	26.6664	2.80112						WT-acetate	18S	26.3064
	WT-ac	18S	27.9677							WT-acetate	18S	26.1437
	WT-ac	18S	28.1425							WT-acetate	18S	28.1106
	WT-ac	18S	28.347							N255A	COL1A1	20.3627	0.0517895	0.0401387
Replicate 5	N255A	COL1A1	24.1947	3.87061	3.42927				Replicate 5	N255A	COL1A1	20.9885	0.0335608
	N255A	COL1A1	24.3563	3.46031						N255A	COL1A1	20.9253	0.0350657
	N255A	COL1A1	24.5832	2.95688						N255A	18S	15.9416
	N255A	18S	25.8537							N255A	18S	16.2357
	N255A	18S	Undetermined							N255A	18S	16.0971
	N255A	18S	26.4408							WT	COL1A1	22.0517	0.021086	0.0172667
	WT	COL1A1	24.2096	2.95691	2.63955					WT	COL1A1	22.387	0.0167123
	WT	COL1A1	24.3028	2.77204						WT	COL1A1	22.6423	0.0140019
	WT	COL1A1	24.643	2.18971						WT	18S	16.966
	WT	18S	25.5595							WT	18S	16.4934
	WT	18S	25.7014							WT	18S	15.9928
	WT	18S	26.0602							WT-ac	COL1A1	22.4286	0.0368268	0.0694891
	WT-acetate	COL1A1	24.4118	5.43304	4.74118					WT-ac	COL1A1	21.0312	0.0970103
	WT-acetate	COL1A1	24.9025	3.86654						WT-ac	COL1A1	21.4096	0.0746301
	WT-acetate	COL1A1	24.5538	4.92395						WT-ac	18S	17.3647
	WT-acetate	18S	26.3064							WT-ac	18S	17.524
	WT-acetate	18S	26.1437							WT-ac	18S	18.1079
	WT-acetate	18S	28.1106

## Sheet: Figure 8f
Replicate	Condition	Gene	CT	Normalised to 18S	Average						Replicate	Condition	Gene	CT	Normalised to 18S	Average			Replicate	Condition	Gene	CT	Normalised to 18S	Average
Replicate 1	N255A	COL1A1	21.5529	5.47728	3.76043						Replicate 1	N255A	PYCR1	30.8382	0.0734643	0.0704098			Replicate 1	N255A	COL6A1	25.5757	1.61046	1.42972
	N255A	COL1A1	22.9184	2.12574								N255A	PYCR1	30.7492	0.0781378					N255A	COL6A1	25.8048	1.37398
	N255A	COL1A1	22.1274	3.67828								N255A	PYCR1	31.1392	0.0596271					N255A	COL6A1	25.8795	1.30472
	N255A	18S	23.4161									N255A	18S	27.0498						N255A	18S	25.9987
	N255A	18S	23.4297									N255A	18S	27.1751						N255A	18S	26.3027
	WT	18S	25.1734									WT	18S	26.9891						WT	18S	26.4881
	WT	COL1A1	22.3728	0.901787	0.894969							WT	PYCR1	32.7179		0.0512279				WT	COL6A1	28.4636	0.599678	0.521998
	WT	COL1A1	22.4551	0.851775								WT	PYCR1	33.0946						WT	COL6A1	28.5933	0.548123
	WT	COL1A1	22.3263	0.931345								WT	PYCR1	33.2375						WT	COL6A1	28.9836	0.418193
	WT	18S	22.2427									WT	18S	28.97						WT	18S	27.983
	WT	18S	22.2722									WT	18S	28.3469						WT	18S	27.5951
	WT+acetate	18S	22.156									WT+acetate	18S	28.8213						WT+acetate	18S	27.5994
	WT+acetate	COL1A1	23.9795	2.52058	2.78474							WT+acetate	PYCR1	31.1103	0.128702	0.137098				WT+acetate	COL6A1	28.1639	0.992078	0.830154
	WT+acetate	COL1A1	24.0635	2.37802								WT+acetate	PYCR1	31.0739	0.13199					WT+acetate	COL6A1	28.5432	0.762707
	WT-acetate	COL1A1	23.5243	3.45563								WT-acetate	PYCR1	30.8836	0.1506					WT-acetate	COL6A1	28.5953	0.735679
	WT-acetate	18S	25.5149									WT-acetate	18S	27.9677						WT-acetate	18S	27.9677
	WT-acetate	18S	24.6685									WT-acetate	18S	28.1425						WT-acetate	18S	28.1425
	N255A	18S	25.7563									N255A	18S	28.347						N255A	18S	28.347
Replicate 2	N255A	COL1A1	21.4484	3.82598	3.42624						Replicate 2	N255A	PYCR1	33.2721	0.0489868	0.0861576			Replicate 2	N255A	COL6A1	28.1939	1.56796	1.17625
	N255A	COL1A1	21.3535	4.0863								N255A	PYCR1	32.3866	0.0904981					N255A	COL6A1	28.836	1.00474
	N255A	COL1A1	22.1416	2.36642								N255A	PYCR1	31.9917	0.118988					N255A	COL6A1	28.9076	0.956055
	N255A	18S	22.9976									N255A	18S	28.7435						N255A	18S	28.6979
	N255A	18S	23.2789									N255A	18S	29.0268						N255A	18S	28.8466
	WT	18S	23.8763									WT	18S	28.9916						WT	18S	28.9839
	WT	COL1A1	22.2846	0.860806	0.87067							WT	PYCR1	34.9166	0.0184832	0.0185676				WT	COL6A1	28.8028	1.28005	0.951487
	WT	COL1A1	22.2742	0.867063								WT	PYCR1	34.5354	0.0240725					WT	COL6A1	29.4218	0.833438
	WT	COL1A1	22.246	0.884142								WT	PYCR1	35.4081	0.013147					WT	COL6A1	29.5915	0.740974
	WT	18S	22.0031									WT	18S	29.0708						WT	18S	29.0708
	WT	18S	22.215									WT	18S	29.1332						WT	18S	29.1332
	WT+acetate	18S	21.9871									WT+acetate	18S	29.2729						WT+acetate	18S	29.2729
	WT+acetate	COL1A1	20.3227	4.85827	4.43058							WT+acetate	PYCR1	32.3865	0.149846	0.102321				WT+acetate	COL6A1	27.4181	4.69147	4.2802
	WT+acetate	COL1A1	20.6213	3.94997								WT+acetate	PYCR1	32.8376	0.109612					WT+acetate	COL6A1	27.4813	4.49015
	WT-acetate	COL1A1	20.4385	4.48349								WT-acetate	PYCR1	34.0439	0.0475045					WT-acetate	COL6A1	27.7767	3.65897
	WT-acetate	18S	22.1357									WT-acetate	18S	29.2147						WT-acetate	18S	29.2147
	WT-acetate	18S	22.5229									WT-acetate	18S	30.1764						WT-acetate	18S	30.1764
	N255A	18S	23.1509									N255A	18S	29.5531						N255A	18S	29.5531
Replicate 3	N255A	COL1A1	25.5758	5.34008	4.70675						Replicate 3	N255A	PYCR1	30.8419	0.138763	0.0822721			Replicate 3	N255A	COL6A1	30.6283	0.31415	1.76543
	N255A	COL1A1	26.1568	3.5699								N255A	PYCR1	32.9943	0.0312134					N255A	COL6A1	27.2723	3.21672
	N255A	COL1A1	25.6113	5.21028								N255A	PYCR1	31.6946	0.0768399					N255A	18S	29.6336
	N255A	18S	27.9996									N255A	18S	27.9996						N255A	18S	28.8526
	WT	18S	28.1867									WT	18S	28.1867						WT	18S	28.3874
	WT	18S	27.7916									WT	18S	27.7916						WT	COL6A1	37.8941	0.00445273	0.00304091
	WT	COL1A1	29.6677	0.499896	0.433829							WT	PYCR1	31.3191	0.159132	0.0102985				WT	COL6A1	39.3448	0.00162909
	WT	COL1A1	30.7745	0.232104								WT	PYCR1	35.7173	0.00754687					WT	18S	30.3256
	WT	COL1A1	29.4796	0.569486								WT	PYCR1	34.9271	0.0130501					WT	18S	29.8628
	WT	18S	28.2924									WT	18S	28.2924						WT	18S	30.0608
	WT+acetate	18S	28.7349									WT+acetate	18S	28.7349						WT+acetate	COL6A1	31.7385	5.35342	5.14605
	WT+acetate	18S	28.9748									WT+acetate	18S	28.9748						WT+acetate	COL6A1	31.8549	4.93868
	WT+acetate	COL1A1	27.3538	5.02458	8.2837							WT+acetate	PYCR1	30.526	0.259022	0.161458				WT+acetate	18S	28.4996
	WT-acetate	COL1A1	27.5716	4.32052								WT-acetate	PYCR1	31.6071	0.122425					WT-acetate	18S	28.132
	WT-acetate	COL1A1	25.728	15.506								WT-acetate	PYCR1	31.8574	0.102929					WT-acetate	18S	29.0855
	WT-acetate	18S	28.0549									WT-acetate	18S	28.7562						WT-acetate	COL6A1	27.5452	1.42174	1.42587
	WT+acetate	18S	28.507									12C WT+acetate	18S	28.4526					Replicate 4	N255A	COL6A1	27.5518	1.4153
	WT+acetate	18S	27.9979									12C WT+acetate	18S	28.5225						N255A	COL6A1	27.5262	1.44057
																				N255A	18S	27.9996
																				N255A	18S	28.1867
																				N255A	18S	27.7916
																				WT	COL6A1	29.994	0.725085	0.511093
																				WT	COL6A1	30.7857	0.418851
																				WT	COL6A1	30.8911	0.389344
																				WT	18S	28.2924
																				WT	18S	28.7349
																				WT	18S	28.9748
																				WT+acetate	COL6A1	27.2304	5.47324	6.22002
																				WT+acetate	COL6A1	27.3461	5.05152
																				WT+acetate	COL6A1	26.6586	8.13531

## Sheet: Figure 8g
Replicate 1						Replicate 2						Replicate 3						Replicate 4
	PDK2 wt	PDK2 wt+acetate	PDK2 N255A	PDK2 N255A+acetate			PDK2 wt	PDK2 wt+acetate	PDK2 N255A	PDK2 N255A+acetate			PDK2 wt	PDK2 wt+acetate	PDK2 N255A	PDK2 N255A+acetate			PDK2 wt	PDK2 wt+acetate	PDK2 N255A	PDK2 N255A+acetate
COL6A1	184000	1000000	664000	1270000		COL6A1	474000	8880000	1950000	5850000		COL6A1	1880000	4330000	5650000	9090000		COL6A1	221000	6350000	7500000	5370000
Ponceau	224000	455000	433000	429000		Ponceau	845000	2370000	1980000	2370000		Ponceau	2100000	2030000	1920000	3290000		Ponceau	802000	2960000	2890000	2140000
COL6A1/ponceau	0.821429	2.1978	1.53349	2.96037		COL6A1/ponceau	0.560947	3.74684	0.984848	2.46835		COL6A1/ponceau	0.895238	2.133	2.94271	2.76292		COL6A1/ponceau	0.275561	2.14527	2.59516	2.50935

## Sheet: Figure 8i
Replicate 1				Replicate 2				Replicate 3				Replicate 4
	sictl	sipdk2	siPDK2-c646		sictl	sipdk2	siPDK2-c646		sictl	sipdk2	siPDK2-c646		sictl	sipdk2	siPDK2-c646
H3K27ac	8040000	16400000	7060000		8990000	25600000	5780000		4280000	9240000	2090000		6290000	6620000	63600
B-tubulin	1210000	1110000	1490000		1180000	1710000	1750000		740000	850000	773000		1060000	631000	1400000
H3K27ac/B-tubulin	6.64463	14.7748	4.73826		7.61864	14.9708	3.30286		5.78378	10.8706	2.70375		5.93396	10.4913	0.0454286

## Sheet: Figure 8k
Replicate 1				Replicate 2				Replicate 3				Replicate 4
	sictl	sipdk2	siPDK2-c646		sictl	sipdk2	siPDK2-c646		sictl	sipdk2	siPDK2-c646		sictl	sipdk2	siPDK2-c646
H3K27ac	8040000	16400000	7060000		8990000	25600000	5780000		4280000	9240000	2090000		6760000	12900000	1360000
B-tubulin	1210000	1110000	1490000		1180000	1710000	1750000		740000	850000	773000		7690000	8890000	9100000
H3K27ac/B-tubulin	6.64463	14.7748	4.73826		7.61864	14.9708	3.30286		5.78378	10.8706	2.70375		0.879064	1.45107	0.149451

## Sheet: Figure 8l
Replicate	Condition	Gene	CT	Normalised to 18S	Average					Replicate	Condition	Gene	CT	Normalised to 18S	Average					Replicate	Condition	Gene	CT	Normalised to 18S	Average
Replicate 1	siCtl	COL1A1	22.8389	35.9449	42.3976					Replicate 1	siCtl	PYCR1	33.0185	0.0386875	0.0266252					Replicate 1	siCtl	COL6A1	28.6027	0.825747	0.674171
	siCtl	COL1A1	22.405	48.556							siCtl	PYCR1	34.6786	0.0122415							siCtl	COL6A1	29.2628	0.522595
	siCtl	COL1A1	22.5907	42.6918							siCtl	PYCR1	33.437	0.0289465							siCtl	18S	28.0246
	siCtl	18S	28.0959								siCtl	18S	28.0246								siCtl	18S	28.0641
	siCtl	18S	27.8433								siCtl	18S	28.0641								siCtl	18S	28.8909
	siCtl	18S	28.0807								siCtl	18S	28.8909								siPDK2	COL6A1	26.16	10.934	11.2077
	siPDK2	COL1A1	22.1518	105.613	96.0185						siPDK2	PYCR1	31.4555	0.2784	0.303638						siPDK2	COL6A1	26.0895	11.4814
	siPDK2	COL1A1	22.9935	58.9298							siPDK2	PYCR1	31.6488	0.243493							siPDK2	18S	29.1282
	siPDK2	COL1A1	21.9259	123.512							siPDK2	PYCR1	30.9728	0.389022							siPDK2	18S	29.7766
	siPDK2	18S	27.6995								siPDK2	18S	29.1282								siPDK2	18S	29.9274
	siPDK2	18S	29.6702								siPDK2	18S	29.7766								siPDK2-c646	COL6A1	29.4815	0.694968	0.591856
	siPDK2	18S	29.2536								siPDK2	18S	29.9274								siPDK2-c646	COL6A1	29.9894	0.488744
	siPDK2-c646	COL1A1	24.5169	34.1504	46.8309						siPDK2-c646	PYCR1	34.4416	0.123763	0.0913025						siPDK2-c646	18S	31.2376
	siPDK2-c646	COL1A1	25.1777	21.6017							siPDK2-c646	PYCR1	34.7564	0.0995005							siPDK2-c646	18S	31.8678
	siPDK2-c646	COL1A1	23.2058	84.7405							siPDK2-c646	PYCR1	35.7307	0.0506442							siPDK2-c646	18S	31.1764
	siPDK2-c646	18S	29.1282								siPDK2-c646	18S	31.2376							Replicate 2	siCtl	COL6A1	27.2354	1.70672	1.76404
	siPDK2-c646	18S	29.7766								siPDK2-c646	18S	31.8678								siCtl	COL6A1	27.1416	1.82136
	siPDK2-c646	18S	29.9274								siPDK2-c646	18S	31.1764								siCtl	18S	28.0959
Replicate 2	siCtl	COL1A1	23.7779	23.4028	25.154					Replicate 2	siCtl	PYCR1	33.505	0.0532089	0.0742025						siCtl	18S	27.8433
	siCtl	COL1A1	23.926	21.12							siCtl	PYCR1	32.5982	0.0997624							siCtl	18S	28.0807
	siCtl	COL1A1	23.3752	30.9392							siCtl	PYCR1	33.1169	0.0696363							siPDK2	COL6A1	29.5303	3.72423	3.89291
	siCtl	18S	28.0246								siCtl	18S	29.634								siPDK2	COL6A1	29.4052	4.06159
	siCtl	18S	28.0641								siCtl	18S	28.5464								siPDK2	18S	29.1886
	siCtl	18S	28.8909								siCtl	18S	33.0433								siPDK2	18S	28.8202
	siPDK2	COL1A1	22.5391	85.4769	111.388						siPDK2	PYCR1	29.5698	2.19467	1.40797						siPDK2	18S	28.8608
	siPDK2	COL1A1	22.5178	86.7485							siPDK2	PYCR1	31.0956	0.762189							siPDK2-c646	COL6A1	28.3726	1.41597	1.50691
	siPDK2	COL1A1	21.6172	161.939							siPDK2	PYCR1	30.3623	1.26705							siPDK2-c646	COL6A1	28.1983	1.59785
	siPDK2	18S	29.1886								siPDK2	18S	30.2048								siPDK2-c646	18S	27.6995
	siPDK2	18S	28.8202								siPDK2	18S	31.5462								siPDK2-c646	18S	29.6702
	siPDK2	18S	28.8608								siPDK2	18S	30.3603								siPDK2-c646	18S	29.2536
	siPDK2-c646	COL1A1	24.9917	86.5544	73.7243						siPDK2-c646	PYCR1	30.7638	0.0579235	0.0361912					Replicate 3	siCtl	COL6A1	31.3282	0.103068	3.41108
	siPDK2-c646	COL1A1	25.5818	57.4982							siPDK2-c646	PYCR1	31.8191	0.0278713							siCtl	COL6A1	25.3016	6.71909
	siPDK2-c646	COL1A1	25.1582	77.1204							siPDK2-c646	PYCR1	32.1102	0.0227787							siCtl	18S	28.0144
	siPDK2-c646	18S	31.2376								siPDK2-c646	18S	Undetermined	26.6541							siCtl	18S	28.2728
	siPDK2-c646	18S	31.8678								siPDK2-c646	18S	26.5109	26.6541							siPDK2	COL6A1	25.7453	16.4054	23.3519
	siPDK2-c646	18S	31.1764								siPDK2-c646	18S	26.7972	26.6541							siPDK2	COL6A1	24.8602	30.2983
Replicate 3	siCtl	COL1A1	20.6815	20.7911	7.23514																siPDK2	18S	27.0679
	siCtl	COL1A1	25.2409	0.881783						Replicate 3	siCtl	PYCR1	31.229	0.117345	0.106872						siPDK2	18S	26.7415
	siCtl	COL1A1	30.0029	0.0324981							siCtl	PYCR1	31.8283	0.0774553							siPDK2-c646	COL6A1	26.5126	3.65152	2.74061
	siCtl	18S	25.1147								siCtl	PYCR1	31.1284	0.125816							siPDK2-c646	COL6A1	27.5094	1.82971
	siCtl	18S	24.7792								siCtl	18S	28.1517								siPDK2-c646	18S	29.7124
	siCtl	18S	25.2842								siCtl	18S	27.8917								siPDK2-c646	18S	25.7979
	siPDK2	COL1A1	20.8662	60.2088	44.097						siCtl	18S	28.37							Replicate 4	siCtl	COL6A1	30.3742	0.0475924	3.26598
	siPDK2	COL1A1	21.4339	40.623							siPDK2	PYCR1	29.2786	0.750716	0.870248						siCtl	COL6A1	24.4325	2.92528
	siPDK2	COL1A1	21.8027	31.4593							siPDK2	PYCR1	29.0354	0.888617							siCtl	COL6A1	24.1304	3.60668
	siPDK2	18S	27.1797								siPDK2	PYCR1	28.9068	0.971411							siCtl	18S	25.7848
	siPDK2	18S	26.3765								siPDK2	18S	28.9992								siCtl	18S	25.9494
	siPDK2	18S	39.9409								siPDK2	18S	28.8324								siCtl	18S	26.2091
	siPDK2-c646	COL1A1	32.3786	0.0133698	3.71773						siPDK2	18S	28.7634								siPDK2	COL6A1	28.3502	1.46046	6.51727
	siPDK2-c646	COL1A1	27.9908	0.27989							siPDK2-c646	PYCR1	34.8563	0.0030434	0.00186083						siPDK2	COL6A1	24.7554	17.6462
	siPDK2-c646	COL1A1	23.3146	7.15556							siPDK2-c646	PYCR1	35.6369	0.00177159							siPDK2	COL6A1	30.0642	0.445192
	siPDK2-c646	18S	26.3878								siPDK2-c646	PYCR1	36.8437	0.000767492							siPDK2	18S	28.9894
	siPDK2-c646	18S	26.0027								siPDK2-c646	18S	Undetermined								siPDK2	18S	28.5652
	siPDK2-c646	18S	26.0706								siPDK2-c646	18S	26.3076								siPDK2	18S	29.1354
Replicate 4	siCtl	COL1A1	21.943	68.9235	34.4935						siPDK2-c646	18S	26.6848								siPDK2-c646	COL6A1	27.785	2.17641	3.12514
	siCtl	COL1A1	32.0272	0.0634891						Replicate 4	siCtl	PYCR1	36.9866	0.00205712	0.00506238						siPDK2-c646	COL6A1	26.8805	4.07387
	siCtl	18S	28.0144								siCtl	PYCR1	36.0172	0.00402787							siPDK2-c646	COL6A1	Undetermined	#VALUE!
	siCtl	18S	28.2728								siCtl	PYCR1	34.841	0.00910214							siPDK2-c646	18S	28.836
	siPDK2	COL1A1	20.6457	76.5843	76.5843						siCtl	18S	27.6346								siPDK2-c646	18S	28.9814
	siPDK2	COL1A1	Undetermined	#VALUE!							siCtl	18S	27.8648								siPDK2-c646	18S	28.9034
	siPDK2	18S	27.0679								siCtl	18S	28.6849							Replicate 5	siCtl	COL6A1	28.2139	1.34376	1.107
	siPDK2	18S	26.7415								siPDK2	PYCR1	32.0692	2.35885	3.01537						siCtl	COL6A1	28.8407	0.870241
	siPDK2-c646	COL1A1	24.2624	11.2569	9.29762						siPDK2	PYCR1	32.2216	2.12248							siCtl	18S	29.0576
	siPDK2-c646	COL1A1	24.8797	7.33835							siPDK2	PYCR1	31.1168	4.56478							siCtl	18S	28.8885
	siPDK2-c646	18S	29.7124								siPDK2	18S	33.8277								siCtl	18S	28.6444
	siPDK2-c646	18S	25.7979								siPDK2	18S	33.6847								siPDK2	COL6A1	25.0719	5.53861	4.26113
Replicate 5	siCtl	COL1A1	24.0398	24.2588	23.4369						siPDK2-c646	PYCR1	29.2733	0.057736	0.0403525						siPDK2	COL6A1	25.9644	2.98365
	siCtl	COL1A1	24.0478	24.1241							siPDK2-c646	PYCR1	29.9527	0.0360523							siPDK2	18S	30.1459
	siCtl	COL1A1	24.1855	21.9278							siPDK2-c646	PYCR1	30.3555	0.0272691							siPDK2	18S	31.6362
	siCtl	18S	29.0576								siPDK2-c646	18S	25.1511								siPDK2	18S	30.533
	siCtl	18S	28.8885								siPDK2-c646	18S	25.1134								siPDK2-c646	COL6A1	28.6725	0.945609	0.998315
	siCtl	18S	28.6444																		siPDK2-c646	COL6A1	28.5201	1.05102
	siPDK2	COL1A1	26.4392	20.1469	26.2006																siPDK2-c646	18S	28.0608
	siPDK2	COL1A1	26.3424	21.5457																	siPDK2-c646	18S	26.9844
	siPDK2	COL1A1	25.5658	36.9092																	siPDK2-c646	18S	27.5792
	siPDK2	18S	30.1459																	Replicate 5	siCtl	COL6A1	28.1288	1.22098	1.21836
	siPDK2	18S	31.6362																		siCtl	COL6A1	28.135	1.21574
	siPDK2	18S	30.533																		siCtl	18S	28.1794
	siPDK2-c646	COL1A1	24.9407	6.06621	6.4747																siCtl	18S	28.594
	siPDK2-c646	COL1A1	24.7584	6.8832																	siCtl	18S	28.4773
	siPDK2-c646	COL1A1	22.3887	35.5729																	siPDK2	COL6A1	26.1934	6.23367	5.23497
	siPDK2-c646	18S	28.0608																		siPDK2	COL6A1	26.7507	4.23628
	siPDK2-c646	18S	26.9844																		siPDK2	18S	27.7199
	siPDK2-c646	18S	27.5792																		siPDK2	18S	26.5414
Replicate 6	siCtl	COL1A1	23.6233	27.7344	29.2245																siPDK2	18S	26.4248
	siCtl	COL1A1	23.5253	29.6841																	siPDK2-c646	COL6A1	29.5099	2.39801	1.99623
	siCtl	COL1A1	23.4978	30.2551																	siPDK2-c646	COL6A1	30.0987	1.59444
	siCtl	18S	28.1794																		siPDK2-c646	18S	29.7798
	siCtl	18S	28.594																		siPDK2-c646	18S	29.7373
	siCtl	18S	28.4773																		siPDK2-c646	18S	29.4097
	siPDK2	COL1A1	Undetermined	#VALUE!	113.366
	siPDK2	COL1A1	22.1689	101.448
	siPDK2	COL1A1	21.8645	125.285
	siPDK2	18S	27.7199
	siPDK2	18S	26.5414
	siPDK2	18S	26.4248
	siPDK2-c646	COL1A1	25.808	6.88698	6.76601
	siPDK2-c646	COL1A1	25.8624	6.63221
	siPDK2-c646	COL1A1	25.8308	6.77883
	siPDK2-c646	18S	29.7798
	siPDK2-c646	18S	29.7373
	siPDK2-c646	18S	29.4097

## Sheet: Figure 8m
Replicate	Condition	Gene	CT	Normalised to 18S	Average			Replicate	Condition	Gene	CT	Normalised to 18S	Average						Replicate	Condition	Gene	CT	Normalised to 18S	Average
Replicate 1	siCtl	COL1A1	22.6634	47.3868	55.5914			Replicate 1	siCtl	PYCR1	29.319	0.428795	0.297844						Replicate 1	siCtl	COL6A1	27.0597	2.25032	1.87725
	siCtl	COL1A1	22.5597	50.916					siCtl	PYCR1	30.1468	0.241579								siCtl	COL6A1	27.6408	1.50418
	siCtl	COL1A1	22.1324	68.4713					siCtl	PYCR1	30.2612	0.22316								siCtl	18S	27.9221
	siCtl	18S	27.9221						siCtl	18S	28.251									siCtl	18S	28.1986
	siCtl	18S	28.1986						siCtl	18S	27.8917									siCtl	18S	28.5686
	siCtl	18S	28.5686						siCtl	18S	28.1494									siPDK2	COL6A1	26.8763	3.81097	3.81097
	siPDK2	COL1A1	21.8352	125.473	131.75				siPDK2	PYCR1	29.3874	2.56326	2.55029							siPDK2	COL6A1	36.4998	0.00483129
	siPDK2	COL1A1	21.7655	131.68					siPDK2	PYCR1	29.3307	2.66606								siPDK2	18S	28.3442
	siPDK2	COL1A1	21.6969	138.096					siPDK2	PYCR1	29.4695	2.42156								siPDK2	18S	29.2747
	siPDK2	18S	28.3442						siPDK2	18S	28.0915									siPDK2	18S	28.8005
	siPDK2	18S	29.2747						siPDK2	18S	28.1003									siPDK2 c646	COL6A1	31.4471	0.419329	0.423355
	siPDK2	18S	28.8005						siPDK2	18S	28.3299									siPDK2 c646	COL6A1	31.4197	0.42738
	siPDK2 c646	COL1A1	24.6957	45.1773	42.3157				siPDK2 c646	PYCR1	33.9963	0.0180323	0.0124435							siPDK2 c646	18S	30.5574
	siPDK2 c646	COL1A1	24.5143	51.2316					siPDK2 c646	PYCR1	34.9939	0.00903081								siPDK2 c646	18S	29.5772
	siPDK2 c646	COL1A1	25.2607	30.5381					siPDK2 c646	PYCR1	34.8088	0.0102674								siPDK2 c646	18S	30.4452
	siPDK2 c646	18S	30.5574						siPDK2 c646	18S	28.2827								Replicate 2	siCtl	COL6A1	27.0597	2.25032	1.87725
	siPDK2 c646	18S	29.5772						siPDK2 c646	18S	28.11									siCtl	COL6A1	27.6408	1.50418
	siPDK2 c646	18S	30.4452						siPDK2 c646	18S	28.2162									siCtl	18S	27.9221
Replicate 2	siCtl	COL1A1	22.5568	49.6171	49.3546			Replicate 2	siCtl	PYCR1	28.966	0.529936	0.341039							siCtl	18S	28.1986
	siCtl	COL1A1	22.4914	51.9171					siCtl	PYCR1	30.7664	0.152142								siCtl	18S	28.5686
	siCtl	COL1A1	22.6494	46.5295					siCtl	18S	29.0056									siPDK2	COL6A1	26.8763	3.81097	3.81097
	siCtl	18S	28.0242						siCtl	18S	26.9067									siPDK2	COL6A1	36.4998	0.00483129
	siCtl	18S	28.3178						siPDK2	PYCR1	27.6089	4.50796	3.05667							siPDK2	18S	28.3442
	siCtl	18S	28.2266						siPDK2	PYCR1	29.0985	1.60539								siPDK2	18S	29.2747
	siPDK2	COL1A1	21.585	155.416	146.91				siPDK2	18S	35.5349									siPDK2	18S	28.8005
	siPDK2	COL1A1	21.6723	146.295					siPDK2	18S	34.9035									siPDK2 c646	COL6A1	31.4471	0.419329	0.423355
	siPDK2	COL1A1	21.7459	139.019					siPDK2-c646	PYCR1	29.0529	0.627702	0.317303							siPDK2 c646	COL6A1	31.4197	0.42738
	siPDK2	18S	28.9992						siPDK2-c646	PYCR1	35.5592	0.00690491								siPDK2 c646	18S	30.5574
	siPDK2	18S	28.8324						siPDK2-c646	18S	39.3813									siPDK2 c646	18S	29.5772
	siPDK2	18S	28.7634						siPDK2-c646	18S	28.3811									siPDK2 c646	18S	30.4452
	siPDK2 c646	COL1A1	23.6686	71.0938	58.827			Replicate 3	siCtl	PYCR1	28.3552	1.04369	0.915549						Replicate 3	siCtl	COL6A1	27.9656	1.16793	2.7381
	siPDK2 c646	COL1A1	24.3464	44.4425					siCtl	PYCR1	28.615	0.871691								siCtl	COL6A1	26.0824	4.30826
	siPDK2 c646	COL1A1	23.8908	60.9448					siCtl	PYCR1	28.6835	0.831268								siCtl	18S	28.0242
	siPDK2 c646	18S	29.9888						siCtl	18S	28.1794									siCtl	18S	28.3178
	siPDK2 c646	18S	29.9628						siCtl	18S	28.594									siCtl	18S	28.2266
	siPDK2 c646	18S	29.5092						siCtl	18S	28.4773									siPDK2	COL6A1	26.764	4.28994	4.25572
Replicate 3	siCtl	COL1A1	22.4203	51.1644	65.5535				siPDK2	PYCR1	27.8104	2.03231	2.57756							siPDK2	COL6A1	26.7872	4.2215
	siCtl	COL1A1	21.7354	82.2528					siPDK2	PYCR1	27.1907	3.12281								siPDK2	18S	28.9992
	siCtl	COL1A1	22.1145	63.2434					siPDK2	18S	27.7199									siPDK2	18S	28.8324
	siCtl	18S	28.251						siPDK2	18S	26.5414									siPDK2	18S	28.7634
	siCtl	18S	27.8917						siPDK2	18S	26.4248									siPDK2 c646	COL6A1	29.1788	1.55995	1.68842
	siCtl	18S	28.1494						siPDK2 c646	PYCR1	30.7792	0.219557	0.17332							siPDK2 c646	COL6A1	28.9588	1.81689
	siPDK2	COL1A1	21.2441	121.916	131.765				siPDK2 c646	PYCR1	31.3181	0.151116								siPDK2 c646	18S	29.9888
	siPDK2	COL1A1	20.9068	154.034					siPDK2 c646	PYCR1	31.3357	0.149286								siPDK2 c646	18S	29.9628
	siPDK2	COL1A1	21.2749	119.345					siPDK2 c646	18S	29.7798									siPDK2 c646	18S	29.5092
	siPDK2	18S	28.0915						siPDK2 c646	18S	29.7373
	siPDK2	18S	28.1003						siPDK2 c646	18S	29.4097
	siPDK2	18S	28.3299
	siPDK2 c646	COL1A1	22.766	33.8732	37.9396
	siPDK2 c646	COL1A1	22.3841	44.139
	siPDK2 c646	COL1A1	22.686	35.8064
	siPDK2 c646	18S	27.9573
	siPDK2 c646	18S	27.8241
	siPDK2 c646	18S	27.7629

## Sheet: Figure 8n
	sictl	sictl	sictl	sipdk2	sipdk2	sipdk2	siPDK2 c646	sipdk2 c646	sipdk2 c646
COL6A1	1900000	1110000	5230000	5940000	2860000	9190000	2160000	1610000	3220000
Ponceau	2910000	3820000	8010000	5560000	3670000	5180000	3560000	3590000	6780000
COL6A1/Ponceau	1.38404	0.615955	0.652934	2.26465	1.65192	1.77413	1.28615	0.950651	0.474926

[truncated: 2 more sheets: Figure 8p, Figure 8r]
