# Supplementary material for: Cancer-associated fibroblasts require proline synthesis by PYCR1 for the deposition of pro-tumorigenic extracellular matrix
Source: Nat Metab. 2022 Jun 27;4(6):693–710. doi: 10.1038/s42255-022-00582-0 (PMC9236907; doi:10.1038/s42255-022-00582-0)
Supplement: Source Data Extended Data Fig. 1 — Statistical source data. [file 42255_2022_582_MOESM25_ESM.xlsx]

## Sheet: Ext Data Figure 1e
Collagen	cNF	cCAF	pNF2	pCAF2	pNF3	pCAF3
	19888.5	58731.1	28001.2	80255.9	30218.8	46930.6
	16917.8	56073.8	34870.7	70563.4	24649.6	43872.7
	14376.4	47088.5	49438.8	92548.7	20516.6	61031.9

## Sheet: Ext Data Figure 1f
	Fold Change CAF/NF
Metabolite	cCAF/cNF	cCAF/cNF	cCAF/cNF	pCAF2/pNF2/	pCAF2/pNF2/	pCAF2/pNF2/	pCAF3/pNF3	pCAF3/pNF3	pCAF3/pNF3
Glucose	1.46812	1.56939	1.87292	1.20721	0.745069	0.984371	0.490456	0.580335	0.56308
Glucose-6-phosphate	1.56167	1.07883	1.23988	1.87157	1.74606	1.06531	1.01335	1.7303	1.05194
Glyceraldehyde 3-phosphate	1.74661	1.66426	1.61831	0.88067	1.2205	1.48902	2.13382	2.97572	2.19562
DHAP	1.22492	0.802453	1.45256	1.04678	1.76759	1.21599	1.07634	1.55795	1.20559
Phosphoenolpyruvate	1.53171	1.5865	1.34086	2.30798	2.83024	1.44207	2.18667	3.07609	2.52725
Pyruvate	2.1213	1.59941	1.69346	2.01449	1.5615	1.87556	0.796114	1.33756	1.4224
Lactate	1.58815	1.23881	1.56964	1.16397	0.779512	0.988947	0.797929	0.832036	0.852849
Citrate	1.94054	1.30922	1.32271	1.33903	1.58986	1.39017	1.81191	2.09348	1.89777
aKG	3.44157	1.89625	1.48853	1.25724	1.35357	1.31507	2.02074	2.36242	1.92358
Succinic acid	1.27214	1.132	1.07954	1.15872	1.35688	1.41749	0.957011	1.23311	0.998309
Malate	0.864169	0.952667	1.31078	1.06455	0.966431	1.306	0.772691	1.08383	1.54341
Glutamine	1.13509	0.929527	1.18168	1.02484	1.0329	1.04003	1.01523	1.35483	1.08686
Glutamate	1.22409	1.59811	1.17012	1.19752	1.43263	1.2788	1.16857	1.61847	1.27305
Alanine	1.17149	0.95328	1.02722	1.09889	1.0613	1.01952	1.43936	1.79028	1.48105
Arginine	1.23647	1.07503	1.4058	1.434	0.947273	1.01825	0.806615	1.01823	0.856443
Asparagine	1.21001	0.829162	1.19333	0.808471	0.880118	0.779796	2.60791	3.53913	3.72761
Aspartate	0.933327	0.884281	0.97244	1.32006	1.61264	1.43798	1.25801	1.75469	1.45468
Glycine	1.37319	1.11319	1.26246	1.4845	1.55395	1.33125	1.4431	1.82404	1.48104
IsoLeucine	1.35071	1.11046	1.37167	1.25077	1.01503	1.14604	0.856175	1.12902	0.921779
Leucine	1.33389	1.10621	1.42851	1.17146	1.16118	0.965722	0.874034	1.11569	0.903783
Lysine	1.33307	1.09742	1.46976	1.58627	0.935348	1.08165	0.724548	0.936254	0.767886
Methionine	1.14622	1.00888	1.23718	1.22604	1.11395	1.15146	0.805964	1.04892	0.889576
Phenylalanine	1.30576	1.11984	1.34526	1.28099	1.07686	1.29766	0.887844	1.12802	0.908715
Proline	1.72585	1.37054	1.41401	1.62488	1.75139	1.73259	2.17157	2.07477	1.90956
Serine	1.04958	0.923033	1.15013	1.2378	1.06472	1.21648	1.11584	1.4976	1.21988
threonine	1.15896	0.981736	1.24968	1.23109	0.984347	1.28087	0.926793	1.19472	1.01124
tryptophan	1.24159	1.07584	1.39809	1.22527	1.05733	1.35904	0.886927	1.11432	0.884669
tyrosine	1.32845	1.14396	1.35479	1.30702	1.11072	1.29888	0.914018	1.16318	0.989724
valine	1.37856	1.0632	1.36817	1.28838	0.976216	1.31818	0.874762	1.01736	0.859621
Acetyl-coA	2.13495	1.53981	2.37347	1.99999	1.51265	1.67108	1.44686	2.27077	1.6253

## Sheet: Ext Data Figure 1g
	Fold change Caf/NF
Metabolite	cCAF/cNF	cCAF/cNF	cCAF/cNF	pCAF2/pNF2/	pCAF2/pNF2/	pCAF2/pNF2/	pCAF3/pNF3	pCAF3/pNF3	pCAF3/pNF3
Glucose	0	0	0	0	0	0	0	0	0
Glucose-6-phosphate	0	0	0	0	0	0	1.44819	1.4686	1.14071
Glyceraldehyde 3-phosphate	0	0	0	0	0	0	0	0	0
DHAP	0.894479	0.574195	0.496311	0	0	0	0.191039	0.380666	0.952855
Phosphoenolpyruvate	0	0	0	0	0	0	0	0	0
Pyruvate	0	0	0	0	0	0	0	0	0
Lactate	0.330726	0.489241	1.35625	0	0	0	0	0	0
Citrate	1.04977	1.07794	1.13356	2.1703	2.29469	1.78875	1.26665	1.88594	1.21811
aKG	0.344604	2.11476	1.51783	1.40265	1.22272	1.04204	1.47676	1.77307	1.24539
Succinic acid	0.883069	3.74773	0.896962	0.897668	1.51124	1.14673	0.764932	1.00673	0.699562
Malate	3.86291	1.42845	1.17889	2.21565	1.96627	1.62666	0.925706	1.13814	0.879199
Glutamine	0.734621	1.41573	0.803738	1.19141	0.986619	0.921383	1.05299	1.32177	1.06429
Glutamate	1.14215	1.1567	1.07054	1.51404	1.37587	1.16786	1.059	1.33409	1.07774
Alanine	0	0	0	0	0	0	0	0	0
Arginine	0	0	0	0.864062	0.561843	0.573764	1.06375	1.12217	0.876946
Asparagine	2.17154	1.50272	2.06499	1.2573	0.992129	0.944474	1.39456	1.92019	1.12615
Aspartate	0.815402	1.63158	0.835983	2.05444	2.02461	1.61276	0	0	0
Glycine	0	0	0	0	0	0	0.572003	1.27173	2.84126
IsoLeucine	0	0	0	0	0	0	0	0	0
Leucine	0	0	0	0	0	0	0	0	0
Lysine	0	0	0	0	0	0	0	0	0
Methionine	1.55175	1.47466	1.89994	1.16417	0.796337	0.826978	0.874965	1.05404	0.83265
Phenylalanine	0	0	0	0	0	0	0	0	0
Proline	1.49426	1.22003	1.60064	2.07034	2.19309	1.67682	1.57487	1.9876	1.19991
Serine	0.278804	0.214075	0.424078	0	3.24755	0	2.125	2.24239	1.2577
threonine	0	0	0	0	0	0	0	0	0
tryptophan	0	0	0	0	0	0	0	0	0
tyrosine	0	0	0	0	0	0	0	0	0
valine	0	0	0	0	0	0	0	0	0
Acetyl-coA	2.36831	1.47026	1.42328	1.17048	1.56815	0.991345	1.12397	2.06731	2.27585

## Sheet: Ext Data Figure 1h
	Fold Change CAF/NF
Metabolite	cCAF/cNF	cCAF/cNF	cCAF/cNF	pCAF2/pNF2/	pCAF2/pNF2/	pCAF2/pNF2/	pCAF3/pNF3	pCAF3/pNF3	pCAF3/pNF3
Glucose	6.06232	3.8925	5.50608	1.26914	1.06814	0.689438	0.489747	0.55256	0.527715
Glucose-6-phosphate	1.59283	0.862475	1.24956	1.65128	1.62423	0.878469	0.886049	1.80562	0.749962
Glyceraldehyde 3-phosphate	1.57898	1.17096	4.92999	0.466238	0.693685	1.23469	2.0502	4.65664	1.63072
DHAP	1.24454	0.597208	1.46998	0.514962	1.20686	1.31082	1.06747	1.55178	1.39785
Phosphoenolpyruvate	1.41518	0.93953	1.40018	0.820481	1.58907	1.46052	1.37827	1.47331	1.74791
Pyruvate	2.42345	1.77475	2.58365	1.24869	1.06796	0.686428	0.430336	0.878856	0.627606
Lactate	2.27885	1.41022	2.4814	1.10006	0.961111	0.700658	0.773345	1.39909	0.708282
Citrate	1.75641	1.24499	1.67546	1.38277	1.68251	1.39945	1.31526	1.43571	1.2149
aKG	1.63189	1.84619	1.71254	1.18382	1.20782	1.31876	1.55551	1.76869	1.20945
Succinic acid	0.65379	1.5807	0.87954	1.01205	0.749362	1.40936	0.148757	0.312362	0
Malate	1.53657	2.60463	1.24696	1.43951	0.788013	0.519327	0.508854	1.13603	0.68542
Glutamine	1.13113	3.96051	1.07261	0	0	0	1.13701	1.48559	1.32822
Glutamate	1.13368	6.49649	1.08255	1.27064	1.35845	1.22322	1.16693	1.54612	1.32254
Alanine	1.29797	0.684027	1.07954	0.49752	0.53317	0.459087	1.28892	1.97934	1.09134
Arginine	0.398741	0	0	0.986524	0.865884	0.83733	1.74961	1.25482	0.831271
Asparagine	0.874298	0.707746	1.09984	0	0	0	1.46939	3.03854	1.33998
Aspartate	1.05116	1.79926	1.11722	1.13375	1.35814	1.32634	0	0	0
Glycine	1.50694	0.813029	1.10157	0.807798	0.789991	0.657544	0.658386	1.18334	0.723742
IsoLeucine	0	0	0	0	0	0	0	0	0
Leucine	0	0	0	0	0	0	0	0	0
Lysine	0	0	0	0	0	0	0	0	0
Methionine	1.13047	1.00748	1.23151	0.980335	0.978084	0.883353	0.653994	0.886594	0.782288
Phenylalanine	0	0	0	0	0	0	0	0	0
Proline	1.37708	1.7868	1.39283	1.0294	0.968677	0.824795	0.797293	1.3148	0.745035
Serine	1.03795	0.67435	1.01546	0.193603	0.255377	0.249202	0.711658	0.927835	1.56606
threonine	0	0	0	0	0	0	0	0	0
tryptophan	0	0	0	0	0	0	0	0	0
tyrosine	0	0	0	0	0	0	0	0	0
valine	0	0	0	0	0	0	0	0	0
Acetyl-coA	2.90712	2.51624	1.52301	1.51318	1.48496	2.0332	2.89745	1.81396	1.71484

## Sheet: Ext Data Figure 1i
	Fold change DMEM/physiological DMEM
Metabolite	DMEM	DMEM	DMEM	Physiological DMEM	Physiological DMEM	Physiological DMEM
Glucose	0	0	0	0	0	0
Glucose-6-phosphate	0	0	0	0	0	0
Glyceraldehyde 3-phosphate	0	0	0	0	0	0
DHAP	0.894479	0.574195	0.496311	0.631795	1.42081	1.75418
Phosphoenolpyruvate	0	0	0	0	0	0
Pyruvate	0	0	0	0	0	0
Lactate	0.330726	0.489241	1.35625	0	0	0
Citrate	1.04977	1.07794	1.13356	1.05034	1.22239	1.77834
aKG	0.344604	2.11476	1.51783	1.29973	1.29844	1.30949
Succinic acid	0.883069	3.74773	0.896962	1.36785	1.49311	1.34977
Malate	3.86291	1.42845	1.17889	1.04926	0.91299	0.795056
Glutamine	0.734621	1.41573	0.803738	0.734621	1.41573	0.803738
Glutamate	1.14215	1.1567	1.07054	1.14215	1.1567	1.07054
Alanine	0	0	0	0	0	0
Arginine	0	0	0	0	0	0
Asparagine	2.17154	1.50272	2.06499	2.17154	1.50272	2.06499
Aspartate	0.815402	1.63158	0.835983	0.815402	0.970069	0.835983
Glycine	0	0	0	0	0	0
IsoLeucine	0	0	0	0	0	0
Leucine	0	0	0	0	0	0
Lysine	0	0	0	0	0	0
Methionine	1.55175	1.47466	1.89994	0.770566	1.64137	1.48374
Phenylalanine	0	0	0	0	0	0
Proline	1.49426	1.22003	1.60064	3.44098	2.28882	2.72588
Serine	0.278804	0.214075	0.424078	0.492393	0.947849	0.461647
threonine	0	0	0	0	0	0
tryptophan	0	0	0	0	0	0
tyrosine	0	0	0	0	0	0
valine	0	0	0	0	0	0
Acetyl-coA	2.55968	2.52601	2.63952	2.36831	1.47026	1.42328

## Sheet: Ext Data Figure 1j
	Fold change DMEM/physiological DMEM
Metabolite	DMEM	DMEM	DMEM	Physiological DMEM	Physiological DMEM	Physiological DMEM
Glucose	1.46812	1.56939	1.87292	0.462048	0.422761	1.56368
Glucose-6-phosphate	1.56167	1.07883	1.23988	0.263311	0.645568	1.07342
Glyceraldehyde 3-phosphate	1.74661	1.66426	1.61831	2.48945	2.11338	3.51865
DHAP	1.22492	0.802453	1.45256	1.21733	1.29383	1.78873
Phosphoenolpyruvate	1.53171	1.5865	1.34086	0.662513	1.45381	1.24367
Pyruvate	2.1213	1.59941	1.69346	2.58829	1.18863	1.74785
Lactate	1.58815	1.23881	1.56964	2.39442	1.8463	2.27813
Citrate	1.94054	1.30922	1.32271	1.56853	1.18481	1.45647
aKG	3.44157	1.89625	1.48853	1.10801	1.13286	1.5247
Succinic acid	1.27214	1.132	1.07954	1.15588	1.06302	1.10819
Malate	0.864169	0.952667	1.31078	2.49778	1.36265	2.12648
Glutamine	1.13509	0.929527	1.18168	0.85928	0.874344	1.0742
Glutamate	1.22409	1.59811	1.17012	0.974877	1.00361	1.07996
Alanine	1.17149	0.95328	1.02722	0.950014	1.09556	1.18245
Arginine	1.23647	1.07503	1.4058	1.35822	1.02421	1.43926
Asparagine	1.21001	0.829162	1.19333	0.924199	0.956182	1.15227
Aspartate	0.933327	0.884281	0.97244	0.689726	0.769031	0.84022
Glycine	1.37319	1.11319	1.26246	1.09259	1.25012	1.27689
IsoLeucine	1.35071	1.11046	1.37167	1.21038	1.20203	1.30251
Leucine	1.33389	1.10621	1.42851	1.11687	1.18463	1.46613
Lysine	1.33307	1.09742	1.46976	1.39692	0.940163	1.20102
Methionine	1.14622	1.00888	1.23718	0.970955	1.0413	1.22382
Phenylalanine	1.30576	1.11984	1.34526	1.08718	1.14403	1.31485
Proline	1.72585	1.37054	1.41401	1.49944	2.00383	1.37456
Serine	1.04958	0.923033	1.15013	0.850777	0.962818	1.1844
threonine	1.15896	0.981736	1.24968	0.957112	1.04469	1.24993
tryptophan	1.24159	1.07584	1.39809	1.10831	1.15823	1.34299
tyrosine	1.32845	1.14396	1.35479	1.11527	1.14865	1.35402
valine	1.37856	1.0632	1.36817	1.19086	1.21265	1.31167
Acetyl-coA	2.20485	2.13053	1.50787	1.98131	1.60185	1.30619

## Sheet: Ext Data Figure 1k
13C-Proline	Control		Proline 200 uM
	Peak area/ug protein	Average	Peak area/ug protein	Average
Replicate 1	3.02597e+06	2.94188e+06	2.44896e+06	2.80973e+06
	3.15076e+06		3.04573e+06
	2.64892e+06		2.93451e+06
Replicate 2	2.78521e+06	2.49958e+06	3.10267e+06	2.87674e+06
	2.4057e+06		2.77222e+06
	2.30783e+06		2.75534e+06
Replicate 3	3.23888e+06	3.25605e+06	2.83021e+06	3.03451e+06
	3.44514e+06		3.50847e+06
	3.08413e+06		2.76486e+06

## Sheet: Ext Data Figure 1l
Replicate 1	Sample	gene	Ct	Ct average	Normalised to Actin	Average technical replicates
	pCAF2	PYCR1	24.4245	24.7299	0.0118431	0.009695
	pCAF2	PYCR1	24.8775	24.7299	0.00865145
	pCAF2	PYCR1	24.8877	24.7299	0.00859046
	pCAF2	PYCR2	Undetermined		0	0
	pCAF2	PYCR2	Undetermined		0
	pCAF2	PYCR2	Undetermined		0
	pCAF2	PYCR3	31.6092	30.4727	8.14058e-05	9.02797e-05
	pCAF2	PYCR3	31.3107	30.4727	0.000100121
	pCAF2	PYCR3	31.4755	30.4727	8.93123e-05
	pCAF2	ACTIN	18.0988	18.0247
	pCAF2	ACTIN	18.0675	18.0247
	pCAF2	ACTIN	17.9078	18.0247
Replicate 2	pCAF2	PYCR1	26.1921	26.6992	0.00211788	0.00155926
	pCAF2	PYCR1	26.638	26.6992	0.00155486
	pCAF2	PYCR1	27.2675	26.6992	0.00100505
	pCAF2	PYCR2	26.8306	26.9169	0.0013605	0.00128269
	pCAF2	PYCR2	26.9697	26.9169	0.00123543
	pCAF2	PYCR2	26.9504	26.9169	0.00125214
	pCAF2	PYCR3	29.5537	30.4727	0.000206046	0.000199926
	pCAF2	PYCR3	29.6421	30.4727	0.000193807
	pCAF2	PYCR3	Undetermined	30.4727	#VALUE!
	pCAF2	ACTIN	17.065	17.309
	pCAF2	ACTIN	17.5027	17.309
	pCAF2	ACTIN	17.3593	17.309
Replicate 3	pCAF2	PYCR1	25.9806	26.1897	0.00139949	0.00123712
	pCAF2	PYCR1	26.6258	26.1897	0.00089489
	pCAF2	PYCR1	25.9627	26.1897	0.00141697
	pCAF2	PYCR2	25.9815	25.8574	0.00139869	0.00152774
	pCAF2	PYCR2	25.7464	25.8574	0.00164626
	pCAF2	PYCR2	25.8443	25.8574	0.00153826
	pCAF2	PYCR3	30.593	30.4727	5.72147e-05	8.52665e-05
	pCAF2	PYCR3	29.7468	30.4727	0.000102859
	pCAF2	PYCR3	29.8505	30.4727	9.57259e-05
	pCAF2	ACTIN	16.4405	16.4998
	pCAF2	ACTIN	16.4205	16.4998
	pCAF2	ACTIN	16.6383	16.4998

## Sheet: Ext Data Figure 1m
Replicate 1	Sample	gene	Ct	Ct average	Normalised to Actin	Average technical replicates
	cCAF	PYCR1	23.4099	23.2288	0.00391451	0.0044583
	cCAF	PYCR1	23.0742	23.2288	0.00493985
	cCAF	PYCR1	23.2022	23.2288	0.00452054
	cCAF	PYCR2	27.2873	30.9052	0.000266357	9.50136e-05
	cCAF	PYCR2	31.3143	30.9052	1.6338e-05
	cCAF	PYCR2	34.1142	30.9052	2.3462e-06
	cCAF	PYCR3	30.2842	29.4443	3.33649e-05	3.65119e-05
	cCAF	PYCR3	29.9234	29.4443	4.28455e-05
	cCAF	PYCR3	30.2859	29.4443	3.33253e-05
	cCAF	ACTIN	14.9797	15.4129
	cCAF	ACTIN	15.4329	15.4129
	cCAF	ACTIN	15.8262	15.4129
Replicate 2	cCAF	PYCR1	25.9905	26.3265	0.00192237	0.00158348
	cCAF	PYCR1	26.0726	26.3265	0.00181611
	cCAF	PYCR1	26.9163	26.3265	0.00101195
	cCAF	PYCR2	27.6447	27.4375	0.000610768	0.000818889
	cCAF	PYCR2	26.3972	27.4375	0.00145012
	cCAF	PYCR2	28.2707	27.4375	0.000395776
	cCAF	PYCR3	29.0739	29.4443	0.000226801	0.000145343
	cCAF	PYCR3	30.9903	29.4443	6.00822e-05
	cCAF	PYCR3	29.6786	29.4443	0.000149145
	cCAF	ACTIN	16.6569	16.9676
	cCAF	ACTIN	17.1779	16.9676
	cCAF	ACTIN	17.0681	16.9676
Replicate 3	cCAF	PYCR1	25.2125	25.3302	0.00160795	0.00149485
	cCAF	PYCR1	25.6027	25.3302	0.00122691
	cCAF	PYCR1	25.1755	25.3302	0.00164968
	cCAF	PYCR2	30.7285	28.1291	3.51395e-05	0.000636591
	cCAF	PYCR2	25.901	28.1291	0.000997749
	cCAF	PYCR2	27.7579	28.1291	0.000275433
	cCAF	PYCR3	27.9454	29.4443	0.000241876	0.000197694
	cCAF	PYCR3	28.355	29.4443	0.000182088
	cCAF	PYCR3	28.4616	29.4443	0.000169119
	cCAF	ACTIN	14.8609	15.9319
	cCAF	ACTIN	17.9755	15.9319
	cCAF	ACTIN	14.9594	15.9319

## Sheet: Figure 8n
	sictl	sictl	sictl	sipdk2	sipdk2	sipdk2	siPDK2 c646	sipdk2 c646	sipdk2 c646
COL6A1	1900000	1110000	5230000	5940000	2860000	9190000	2160000	1610000	3220000
Ponceau	2910000	3820000	8010000	5560000	3670000	5180000	3560000	3590000	6780000
COL6A1/Ponceau	1.38404	0.615955	0.652934	2.26465	1.65192	1.77413	1.28615	0.950651	0.474926

[truncated: 2 more sheets: Figure 8p, Figure 8r]
