# Supplementary material for: Cancer-associated fibroblasts require proline synthesis by PYCR1 for the deposition of pro-tumorigenic extracellular matrix
Source: Nat Metab. 2022 Jun 27;4(6):693–710. doi: 10.1038/s42255-022-00582-0 (PMC9236907; doi:10.1038/s42255-022-00582-0)
Supplement: Source Data Extended Data Fig. 2 — Statistical source data. [file 42255_2022_582_MOESM27_ESM.xlsx]

## Sheet: Ext Data Figure 2d
Colon Adenocarcinoma								Head and Neck SCC							Kidney renal clear cell carcinoma							Liver hepatocellular carcinoma							Lung adenocarcinoma							Ovarian serous cystadenocarcinoma							Pancreatic adenocarcinoma
Disease-specific								Disease-specific							Disease-specific							Disease-specific							Disease-specific							Disease-specific							Disease-specific
COL1A1 PYCR1 high								(A) COL1A1 PYCR1 high							(A) COL1A1 PYCR1 high							COL1A1 PYCR1 high							COL1A1 PYCR1 high							COL1A1 PYCR1 higher							COL1A1 PYCR1 high
Case ID	Study ID	Number at Risk	Status	Survival Rate	Time (months)			Case ID	Study ID	Number at Risk	Status	Survival Rate	Time (months)		Case ID	Study ID	Number at Risk	Status	Survival Rate	Time (months)		Case ID	Study ID	Number at Risk	Status	Survival Rate	Time (months)		Case ID	Study ID	Number at Risk	Status	Survival Rate	Time (months)		Case ID	Study ID	Number at Risk	Status	Survival Rate	Time (months)		Case ID	Study ID	Number at Risk	Status	Survival Rate	Time (months)
TCGA-AA-3527	coadread_tcga_pan_can_atlas_2018	32	censored	1	0			TCGA-UF-A71A	hnsc_tcga_pan_can_atlas_2018	35	deceased	0.971429	2.82737		TCGA-A3-A8OX	kirc_tcga_pan_can_atlas_2018	50	censored	1	0		TCGA-BC-A10R	lihc_tcga_pan_can_atlas_2018	18	deceased	0.944444	10.1259		TCGA-55-8506	luad_tcga_pan_can_atlas_2018	30	censored	1	0.36164		TCGA-57-1585	ov_tcga_pan_can_atlas_2018	74	deceased	0.986486	1.74245		TCGA-HZ-7922	paad_tcga_pan_can_atlas_2018	19	censored	1	0.131505
TCGA-AA-3684	coadread_tcga_pan_can_atlas_2018	31	censored	1	0			TCGA-CN-4726	hnsc_tcga_pan_can_atlas_2018	34	deceased	0.942857	4.66844		TCGA-BP-4337	kirc_tcga_pan_can_atlas_2018	49	censored	1	0.0657527		TCGA-5C-A9VG	lihc_tcga_pan_can_atlas_2018	17	censored	0.944444	10.7834		TCGA-86-8672	luad_tcga_pan_can_atlas_2018	29	censored	1	0.624651		TCGA-59-2355	ov_tcga_pan_can_atlas_2018	73	deceased	0.972973	2.13696		TCGA-IB-7893	paad_tcga_pan_can_atlas_2018	18	deceased	0.944444	3.84653
TCGA-AA-3852	coadread_tcga_pan_can_atlas_2018	30	deceased	0.966667	0			TCGA-CR-7398	hnsc_tcga_pan_can_atlas_2018	33	censored	0.942857	5.12871		TCGA-B8-5162	kirc_tcga_pan_can_atlas_2018	48	censored	1	1.18355		TCGA-CC-A5UC	lihc_tcga_pan_can_atlas_2018	16	deceased	0.885417	11.4081		TCGA-91-A4BC	luad_tcga_pan_can_atlas_2018	28	censored	1	1.44656		TCGA-30-1855	ov_tcga_pan_can_atlas_2018	72	deceased	0.959459	2.46573		TCGA-HZ-8005	paad_tcga_pan_can_atlas_2018	17	deceased	0.888889	3.94516
TCGA-AG-3727	coadread_tcga_pan_can_atlas_2018	29	censored	0.966667	0.986291			TCGA-QK-AA3K	hnsc_tcga_pan_can_atlas_2018	32	censored	0.942857	8.31772		TCGA-B0-4690	kirc_tcga_pan_can_atlas_2018	47	deceased	0.978723	1.41368		TCGA-2Y-A9H6	lihc_tcga_pan_can_atlas_2018	15	censored	0.885417	11.7369		TCGA-99-8032	luad_tcga_pan_can_atlas_2018	27	censored	1	1.44656		TCGA-20-1687	ov_tcga_pan_can_atlas_2018	71	censored	0.959459	2.66298		TCGA-IB-AAUQ	paad_tcga_pan_can_atlas_2018	16	deceased	0.833333	6.01637
TCGA-AG-3883	coadread_tcga_pan_can_atlas_2018	28	censored	0.966667	1.01917			TCGA-CN-6024	hnsc_tcga_pan_can_atlas_2018	31	deceased	0.912442	11.0793		TCGA-CZ-5468	kirc_tcga_pan_can_atlas_2018	46	deceased	0.957447	1.9397		TCGA-CC-A3MC	lihc_tcga_pan_can_atlas_2018	14	censored	0.885417	11.9341		TCGA-95-8494	luad_tcga_pan_can_atlas_2018	26	censored	1	2.76161		TCGA-24-1846	ov_tcga_pan_can_atlas_2018	70	censored	0.959459	4.37255		TCGA-FB-AAPS	paad_tcga_pan_can_atlas_2018	15	censored	0.833333	7.49581
TCGA-AA-3496	coadread_tcga_pan_can_atlas_2018	27	censored	0.966667	1.01917			TCGA-CV-6941	hnsc_tcga_pan_can_atlas_2018	30	censored	0.912442	11.2437		TCGA-CJ-4918	kirc_tcga_pan_can_atlas_2018	45	deceased	0.93617	3.0575		TCGA-CC-A7II	lihc_tcga_pan_can_atlas_2018	13	censored	0.885417	13.1177		TCGA-55-6975	luad_tcga_pan_can_atlas_2018	25	deceased	0.96	3.87941		TCGA-24-1427	ov_tcga_pan_can_atlas_2018	69	censored	0.959459	4.83282		TCGA-2J-AAB6	paad_tcga_pan_can_atlas_2018	14	deceased	0.77381	9.63277
TCGA-AA-3514	coadread_tcga_pan_can_atlas_2018	26	censored	0.966667	1.01917			TCGA-CR-5247	hnsc_tcga_pan_can_atlas_2018	29	censored	0.912442	11.7697		TCGA-B0-4688	kirc_tcga_pan_can_atlas_2018	44	deceased	0.914894	3.32051		TCGA-ED-A7XP	lihc_tcga_pan_can_atlas_2018	12	censored	0.885417	13.1505		TCGA-73-4670	luad_tcga_pan_can_atlas_2018	24	censored	0.96	4.3068		TCGA-24-2019	ov_tcga_pan_can_atlas_2018	68	censored	0.959459	4.8657		TCGA-FB-A7DR	paad_tcga_pan_can_atlas_2018	13	deceased	0.714286	11.6054
TCGA-AG-3726	coadread_tcga_pan_can_atlas_2018	25	censored	0.966667	7.98895			TCGA-BA-6872	hnsc_tcga_pan_can_atlas_2018	28	deceased	0.879855	12.6245		TCGA-B0-4694	kirc_tcga_pan_can_atlas_2018	43	censored	0.914894	3.48489		TCGA-G3-A25Y	lihc_tcga_pan_can_atlas_2018	11	deceased	0.804924	14.8601		TCGA-69-7974	luad_tcga_pan_can_atlas_2018	23	censored	0.96	6.04925		TCGA-24-1850	ov_tcga_pan_can_atlas_2018	67	censored	0.959459	5.52323		TCGA-YH-A8SY	paad_tcga_pan_can_atlas_2018	12	censored	0.714286	12.756
TCGA-D5-6927	coadread_tcga_pan_can_atlas_2018	24	censored	0.966667	9.43551			TCGA-IQ-A61O	hnsc_tcga_pan_can_atlas_2018	27	censored	0.879855	13.8409		TCGA-B0-4691	kirc_tcga_pan_can_atlas_2018	42	deceased	0.89311	4.56981		TCGA-UB-A7ME	lihc_tcga_pan_can_atlas_2018	10	censored	0.804924	15.9779		TCGA-L9-A443	luad_tcga_pan_can_atlas_2018	22	censored	0.96	6.34514		TCGA-24-1425	ov_tcga_pan_can_atlas_2018	66	censored	0.959459	5.95062		TCGA-2J-AABO	paad_tcga_pan_can_atlas_2018	11	censored	0.714286	14.4656
TCGA-5M-AAT6	coadread_tcga_pan_can_atlas_2018	23	deceased	0.924638	9.53414			TCGA-D6-A6EP	hnsc_tcga_pan_can_atlas_2018	26	censored	0.879855	13.9396		TCGA-CJ-4920	kirc_tcga_pan_can_atlas_2018	41	censored	0.89311	4.56981		TCGA-DD-AAE0	lihc_tcga_pan_can_atlas_2018	9	censored	0.804924	18.2464		TCGA-69-7973	luad_tcga_pan_can_atlas_2018	21	censored	0.96	7.56156		TCGA-24-1424	ov_tcga_pan_can_atlas_2018	65	censored	0.959459	6.01637		TCGA-IB-A5SS	paad_tcga_pan_can_atlas_2018	10	deceased	0.642857	15.1231
TCGA-D5-6932	coadread_tcga_pan_can_atlas_2018	22	censored	0.924638	11.3752			TCGA-WA-A7H4	hnsc_tcga_pan_can_atlas_2018	25	censored	0.879855	14.5642		TCGA-B0-4703	kirc_tcga_pan_can_atlas_2018	40	deceased	0.870783	5.9835		TCGA-ZP-A9D2	lihc_tcga_pan_can_atlas_2018	8	deceased	0.704309	25.1504		TCGA-50-5930	luad_tcga_pan_can_atlas_2018	20	deceased	0.912	9.27113		TCGA-30-1862	ov_tcga_pan_can_atlas_2018	64	deceased	0.944468	6.115		TCGA-M8-A5N4	paad_tcga_pan_can_atlas_2018	9	censored	0.642857	19.1998
TCGA-CA-5254	coadread_tcga_pan_can_atlas_2018	21	censored	0.924638	12.6903			TCGA-QK-A8Z9	hnsc_tcga_pan_can_atlas_2018	24	deceased	0.843195	14.7615		TCGA-BP-5169	kirc_tcga_pan_can_atlas_2018	39	censored	0.870783	6.34514		TCGA-UB-A7MA	lihc_tcga_pan_can_atlas_2018	7	censored	0.704309	27.8791		TCGA-50-6593	luad_tcga_pan_can_atlas_2018	19	deceased	0.864	11.0465		TCGA-61-2102	ov_tcga_pan_can_atlas_2018	63	deceased	0.929476	6.47664		TCGA-HZ-7925	paad_tcga_pan_can_atlas_2018	8	deceased	0.5625	20.1861
TCGA-CM-6674	coadread_tcga_pan_can_atlas_2018	20	censored	0.924638	12.9533			TCGA-CV-7424	hnsc_tcga_pan_can_atlas_2018	23	deceased	0.806534	14.893		TCGA-CJ-6033	kirc_tcga_pan_can_atlas_2018	38	deceased	0.847867	7.3643		TCGA-DD-A4NH	lihc_tcga_pan_can_atlas_2018	6	censored	0.704309	30.1476		TCGA-49-6761	luad_tcga_pan_can_atlas_2018	18	censored	0.864	11.6382		TCGA-24-1417	ov_tcga_pan_can_atlas_2018	62	censored	0.929476	7.82457		TCGA-US-A774	paad_tcga_pan_can_atlas_2018	7	deceased	0.482143	22.8491
TCGA-D5-6930	coadread_tcga_pan_can_atlas_2018	19	censored	0.924638	13.3478			TCGA-MT-A7BN	hnsc_tcga_pan_can_atlas_2018	22	censored	0.806534	15.419		TCGA-B0-5095	kirc_tcga_pan_can_atlas_2018	37	censored	0.847867	8.05471		TCGA-XR-A8TE	lihc_tcga_pan_can_atlas_2018	5	censored	0.704309	30.4106		TCGA-69-7979	luad_tcga_pan_can_atlas_2018	17	censored	0.864	13.4136		TCGA-24-1842	ov_tcga_pan_can_atlas_2018	61	censored	0.929476	8.31772		TCGA-HZ-8001	paad_tcga_pan_can_atlas_2018	6	censored	0.482143	23.2107
TCGA-D5-6929	coadread_tcga_pan_can_atlas_2018	18	censored	0.924638	13.4136			TCGA-BA-A8YP	hnsc_tcga_pan_can_atlas_2018	21	censored	0.806534	16.4053		TCGA-BP-4770	kirc_tcga_pan_can_atlas_2018	36	deceased	0.824315	10.8163		TCGA-BC-4072	lihc_tcga_pan_can_atlas_2018	4	deceased	0.528232	48.9858		TCGA-73-4668	luad_tcga_pan_can_atlas_2018	16	censored	0.864	15.3533		TCGA-23-1029	ov_tcga_pan_can_atlas_2018	60	censored	0.929476	8.81086		TCGA-FB-A545	paad_tcga_pan_can_atlas_2018	5	deceased	0.385714	24.0655
TCGA-AG-4005	coadread_tcga_pan_can_atlas_2018	17	censored	0.924638	14.0382			TCGA-CR-7383	hnsc_tcga_pan_can_atlas_2018	20	deceased	0.766207	17.1286		TCGA-B0-5080	kirc_tcga_pan_can_atlas_2018	35	deceased	0.800764	11.2437		TCGA-2Y-A9H2	lihc_tcga_pan_can_atlas_2018	3	censored	0.528232	56.909		TCGA-55-8511	luad_tcga_pan_can_atlas_2018	15	censored	0.864	18.1477		TCGA-24-1847	ov_tcga_pan_can_atlas_2018	59	censored	0.929476	11.2766		TCGA-3A-A9IC	paad_tcga_pan_can_atlas_2018	4	deceased	0.289286	24.2627
TCGA-D5-6536	coadread_tcga_pan_can_atlas_2018	16	censored	0.924638	17.8519			TCGA-CV-7263	hnsc_tcga_pan_can_atlas_2018	19	deceased	0.725881	18.4108		TCGA-BP-4352	kirc_tcga_pan_can_atlas_2018	34	deceased	0.777212	11.3095		TCGA-G3-A25X	lihc_tcga_pan_can_atlas_2018	2	censored	0.528232	58.487		TCGA-MP-A4TK	luad_tcga_pan_can_atlas_2018	14	deceased	0.802286	19.134		TCGA-57-1583	ov_tcga_pan_can_atlas_2018	58	deceased	0.913451	11.3752		TCGA-3A-A9J0	paad_tcga_pan_can_atlas_2018	3	censored	0.289286	24.4271
TCGA-AG-3881	coadread_tcga_pan_can_atlas_2018	15	censored	0.924638	19.0354			TCGA-CR-6474	hnsc_tcga_pan_can_atlas_2018	18	deceased	0.685554	18.5423		TCGA-B0-5081	kirc_tcga_pan_can_atlas_2018	33	deceased	0.75366	11.9012		TCGA-DD-AAVW	lihc_tcga_pan_can_atlas_2018	1	censored	0.528232	76.1745		TCGA-55-A48Y	luad_tcga_pan_can_atlas_2018	13	censored	0.802286	20.7121		TCGA-29-1776	ov_tcga_pan_can_atlas_2018	57	censored	0.913451	11.8355		TCGA-HV-AA8V	paad_tcga_pan_can_atlas_2018	2	censored	0.289286	30.2462
TCGA-AA-3715	coadread_tcga_pan_can_atlas_2018	14	deceased	0.858592	19.0354			TCGA-HD-7831	hnsc_tcga_pan_can_atlas_2018	17	censored	0.685554	21.9285		TCGA-B8-A8YJ	kirc_tcga_pan_can_atlas_2018	32	censored	0.75366	14.1697									TCGA-97-8547	luad_tcga_pan_can_atlas_2018	12	censored	0.802286	21.5998		TCGA-25-1323	ov_tcga_pan_can_atlas_2018	56	deceased	0.897139	12.9862		TCGA-IB-7885	paad_tcga_pan_can_atlas_2018	1	censored	0.289286	41.3256
TCGA-A6-6781	coadread_tcga_pan_can_atlas_2018	13	censored	0.858592	19.6601			TCGA-UF-A7JD	hnsc_tcga_pan_can_atlas_2018	16	censored	0.685554	24.2956		TCGA-B0-5092	kirc_tcga_pan_can_atlas_2018	31	deceased	0.729348	15.0902		COL1A1 PYCR1 low							TCGA-73-4659	luad_tcga_pan_can_atlas_2018	11	deceased	0.729351	23.3751		TCGA-25-2042	ov_tcga_pan_can_atlas_2018	55	deceased	0.880828	13.019
TCGA-CM-5344	coadread_tcga_pan_can_atlas_2018	12	censored	0.858592	22.0272			TCGA-UF-A7JH	hnsc_tcga_pan_can_atlas_2018	15	censored	0.685554	29.4572		TCGA-B0-4810	kirc_tcga_pan_can_atlas_2018	30	deceased	0.705037	15.7149		Case ID	Study ID	Number at Risk	Status	Survival Rate	Time (months)		TCGA-05-4430	luad_tcga_pan_can_atlas_2018	10	censored	0.729351	25.0189		TCGA-13-1512	ov_tcga_pan_can_atlas_2018	54	censored	0.880828	14.5313		COL1A1 PYCR1 low
TCGA-G4-6298	coadread_tcga_pan_can_atlas_2018	11	deceased	0.780538	23.5066			TCGA-CV-7243	hnsc_tcga_pan_can_atlas_2018	14	censored	0.685554	31.364		TCGA-BP-4787	kirc_tcga_pan_can_atlas_2018	29	deceased	0.680725	15.7806		TCGA-DD-A3A8	lihc_tcga_pan_can_atlas_2018	41	censored	1	0.36164		TCGA-55-5899	luad_tcga_pan_can_atlas_2018	9	censored	0.729351	30.575		TCGA-25-1626	ov_tcga_pan_can_atlas_2018	53	deceased	0.864208	17.03		Case ID	Study ID	Number at Risk	Status	Survival Rate	Time (months)
TCGA-AA-3867	coadread_tcga_pan_can_atlas_2018	10	censored	0.780538	24.0326			TCGA-CN-6989	hnsc_tcga_pan_can_atlas_2018	13	deceased	0.632819	32.2188		TCGA-CW-6097	kirc_tcga_pan_can_atlas_2018	28	deceased	0.656413	18.7724		TCGA-RC-A6M4	lihc_tcga_pan_can_atlas_2018	40	censored	1	0.72328		TCGA-86-8279	luad_tcga_pan_can_atlas_2018	8	censored	0.729351	31.1997		TCGA-13-1411	ov_tcga_pan_can_atlas_2018	52	deceased	0.847589	17.4573		TCGA-IB-AAUW	paad_tcga_pan_can_atlas_2018	10	deceased	0.9	7.56156
TCGA-A6-6653	coadread_tcga_pan_can_atlas_2018	9	censored	0.780538	24.3943			TCGA-BB-7862	hnsc_tcga_pan_can_atlas_2018	12	censored	0.632819	36.7229		TCGA-B0-4697	kirc_tcga_pan_can_atlas_2018	27	deceased	0.632102	19.0025		TCGA-BC-A10Z	lihc_tcga_pan_can_atlas_2018	39	censored	1	1.1178		TCGA-86-7711	luad_tcga_pan_can_atlas_2018	7	deceased	0.625158	34.3887		TCGA-61-2002	ov_tcga_pan_can_atlas_2018	51	censored	0.847589	17.9834		TCGA-HZ-7920	paad_tcga_pan_can_atlas_2018	9	censored	0.9	7.75882
TCGA-AG-3728	coadread_tcga_pan_can_atlas_2018	8	censored	0.780538	29.9832			TCGA-BA-7269	hnsc_tcga_pan_can_atlas_2018	11	censored	0.632819	41.8516		TCGA-B0-5109	kirc_tcga_pan_can_atlas_2018	26	deceased	0.60779	19.2984		TCGA-DD-A73E	lihc_tcga_pan_can_atlas_2018	38	censored	1	1.44656		TCGA-MN-A4N4	luad_tcga_pan_can_atlas_2018	6	censored	0.625158	38.6297		TCGA-29-1705	ov_tcga_pan_can_atlas_2018	50	deceased	0.830637	18.2464		TCGA-Z5-AAPL	paad_tcga_pan_can_atlas_2018	8	censored	0.9	15.3533
TCGA-AA-3812	coadread_tcga_pan_can_atlas_2018	7	censored	0.780538	35.0462			TCGA-CN-5355	hnsc_tcga_pan_can_atlas_2018	10	censored	0.632819	42.016		TCGA-B0-4707	kirc_tcga_pan_can_atlas_2018	25	deceased	0.583479	19.7258		TCGA-DD-A11A	lihc_tcga_pan_can_atlas_2018	37	censored	1	2.59723		TCGA-49-AARE	luad_tcga_pan_can_atlas_2018	5	deceased	0.500126	40.405		TCGA-24-2033	ov_tcga_pan_can_atlas_2018	49	deceased	0.813685	18.4765		TCGA-IB-A6UF	paad_tcga_pan_can_atlas_2018	7	censored	0.9	21.8957
TCGA-AG-4001	coadread_tcga_pan_can_atlas_2018	6	censored	0.780538	36.0325			TCGA-UF-A7J9	hnsc_tcga_pan_can_atlas_2018	9	censored	0.632819	44.6461		TCGA-BP-5198	kirc_tcga_pan_can_atlas_2018	24	censored	0.583479	19.8244		TCGA-DD-AAD0	lihc_tcga_pan_can_atlas_2018	36	censored	1	4.50406		TCGA-55-6969	luad_tcga_pan_can_atlas_2018	4	censored	0.500126	40.7338		TCGA-25-1623	ov_tcga_pan_can_atlas_2018	48	deceased	0.796734	18.5751		TCGA-S4-A8RM	paad_tcga_pan_can_atlas_2018	6	censored	0.9	24.2299
TCGA-A6-2671	coadread_tcga_pan_can_atlas_2018	5	deceased	0.624431	43.7584			TCGA-CV-7254	hnsc_tcga_pan_can_atlas_2018	8	deceased	0.553717	47.9666		TCGA-CJ-4868	kirc_tcga_pan_can_atlas_2018	23	deceased	0.55811	21.2381		TCGA-DD-A3A1	lihc_tcga_pan_can_atlas_2018	35	censored	1	7.66019		TCGA-95-7039	luad_tcga_pan_can_atlas_2018	3	censored	0.500126	41.8187		TCGA-24-0975	ov_tcga_pan_can_atlas_2018	47	deceased	0.779782	21.797		TCGA-3A-A9IS	paad_tcga_pan_can_atlas_2018	5	censored	0.9	32.8106
TCGA-A6-2681	coadread_tcga_pan_can_atlas_2018	4	censored	0.624431	45.5995			TCGA-CV-7261	hnsc_tcga_pan_can_atlas_2018	7	censored	0.553717	49.709		TCGA-B0-5097	kirc_tcga_pan_can_atlas_2018	22	censored	0.55811	21.8628		TCGA-CC-5259	lihc_tcga_pan_can_atlas_2018	34	censored	1	8.21909		TCGA-55-6981	luad_tcga_pan_can_atlas_2018	2	censored	0.500126	45.3365		TCGA-31-1951	ov_tcga_pan_can_atlas_2018	46	censored	0.779782	22.4874		TCGA-2L-AAQM	paad_tcga_pan_can_atlas_2018	4	censored	0.9	45.468
TCGA-AZ-4308	coadread_tcga_pan_can_atlas_2018	3	censored	0.624431	109.281			TCGA-CV-7103	hnsc_tcga_pan_can_atlas_2018	6	deceased	0.46143	52.3063		TCGA-CJ-5679	kirc_tcga_pan_can_atlas_2018	21	deceased	0.531533	22.323		TCGA-DD-A73B	lihc_tcga_pan_can_atlas_2018	33	deceased	0.969697	9.30401		TCGA-50-5933	luad_tcga_pan_can_atlas_2018	1	censored	0.500126	78.6731		TCGA-36-1574	ov_tcga_pan_can_atlas_2018	45	censored	0.779782	22.5532		TCGA-3A-A9IR	paad_tcga_pan_can_atlas_2018	3	censored	0.9	50.6953
TCGA-CK-6751	coadread_tcga_pan_can_atlas_2018	2	censored	0.624431	124.273			TCGA-CN-4728	hnsc_tcga_pan_can_atlas_2018	5	censored	0.46143	56.6788		TCGA-B8-4620	kirc_tcga_pan_can_atlas_2018	20	censored	0.531533	25.5449		TCGA-ZS-A9CG	lihc_tcga_pan_can_atlas_2018	32	censored	0.969697	11.2108									TCGA-57-1582	ov_tcga_pan_can_atlas_2018	44	deceased	0.762059	24.0326		TCGA-3A-A9IJ	paad_tcga_pan_can_atlas_2018	2	censored	0.9	60.9528
TCGA-CK-4948	coadread_tcga_pan_can_atlas_2018	1	censored	0.624431	148.009			TCGA-BB-8596	hnsc_tcga_pan_can_atlas_2018	4	censored	0.46143	71.0458		TCGA-CJ-5677	kirc_tcga_pan_can_atlas_2018	19	deceased	0.503558	25.7093		TCGA-WJ-A86L	lihc_tcga_pan_can_atlas_2018	31	censored	0.969697	11.3423		COL1A1 PYCR1 low							TCGA-29-1770	ov_tcga_pan_can_atlas_2018	43	censored	0.762059	24.3614		TCGA-3A-A9IL	paad_tcga_pan_can_atlas_2018	1	censored	0.9	90.1141
								TCGA-CQ-7072	hnsc_tcga_pan_can_atlas_2018	3	censored	0.46143	77.5553		TCGA-B8-5163	kirc_tcga_pan_can_atlas_2018	18	censored	0.503558	27.0244		TCGA-G3-AAV5	lihc_tcga_pan_can_atlas_2018	30	censored	0.969697	11.6382		Case ID	Study ID	Number at Risk	Status	Survival Rate	Time (months)		TCGA-23-1026	ov_tcga_pan_can_atlas_2018	42	censored	0.762059	26.8271
COL1A1 PYCR1 low								TCGA-CV-6933	hnsc_tcga_pan_can_atlas_2018	2	censored	0.46143	90.1141		TCGA-B0-4696	kirc_tcga_pan_can_atlas_2018	17	deceased	0.473937	28.4709		TCGA-G3-AAV2	lihc_tcga_pan_can_atlas_2018	29	censored	0.969697	12.23		TCGA-91-6849	luad_tcga_pan_can_atlas_2018	42	censored	1	1.15067		TCGA-25-1313	ov_tcga_pan_can_atlas_2018	41	deceased	0.743473	26.9586
Case ID	Study ID	Number at Risk	Status	Survival Rate	Time (months)			TCGA-CV-5434	hnsc_tcga_pan_can_atlas_2018	1	censored	0.46143	108.952		TCGA-BP-4354	kirc_tcga_pan_can_atlas_2018	16	deceased	0.444316	33.9941		TCGA-ED-A7PY	lihc_tcga_pan_can_atlas_2018	28	censored	0.969697	12.8218		TCGA-55-7727	luad_tcga_pan_can_atlas_2018	41	censored	1	3.91229		TCGA-20-1682	ov_tcga_pan_can_atlas_2018	40	censored	0.743473	27.5175
TCGA-CK-5915	coadread_tcga_pan_can_atlas_2018	26	censored	1	0										TCGA-CJ-4895	kirc_tcga_pan_can_atlas_2018	15	deceased	0.414695	39.4516		TCGA-ZP-A9D4	lihc_tcga_pan_can_atlas_2018	27	censored	0.969697	12.9862		TCGA-55-7284	luad_tcga_pan_can_atlas_2018	40	deceased	0.975	7.98895		TCGA-13-1405	ov_tcga_pan_can_atlas_2018	39	deceased	0.724409	28.5367
TCGA-AA-3680	coadread_tcga_pan_can_atlas_2018	25	deceased	0.96	11.0136			(B) COL1A1 PYCR1 low							TCGA-B0-4712	kirc_tcga_pan_can_atlas_2018	14	deceased	0.385074	43.9557		TCGA-G3-A25S	lihc_tcga_pan_can_atlas_2018	26	deceased	0.932401	13.6766		TCGA-69-8254	luad_tcga_pan_can_atlas_2018	39	censored	0.975	13.4464		TCGA-36-1576	ov_tcga_pan_can_atlas_2018	38	censored	0.724409	30.0819
TCGA-4T-AA8H	coadread_tcga_pan_can_atlas_2018	24	censored	0.96	12.6574			Case ID	Study ID	Number at Risk	Status	Survival Rate	Time (months)		TCGA-B0-4837	kirc_tcga_pan_can_atlas_2018	13	deceased	0.355453	45.3036		TCGA-DD-AACQ	lihc_tcga_pan_can_atlas_2018	25	deceased	0.895105	14.2026		TCGA-55-8619	luad_tcga_pan_can_atlas_2018	38	censored	0.975	13.6766		TCGA-31-1946	ov_tcga_pan_can_atlas_2018	37	censored	0.724409	30.1805
TCGA-G4-6323	coadread_tcga_pan_can_atlas_2018	23	censored	0.96	13.7752			TCGA-CV-A463	hnsc_tcga_pan_can_atlas_2018	39	censored	1	0.756156		TCGA-CZ-4857	kirc_tcga_pan_can_atlas_2018	12	deceased	0.325832	47.0789		TCGA-G3-A7M5	lihc_tcga_pan_can_atlas_2018	24	censored	0.895105	14.6957		TCGA-05-4384	luad_tcga_pan_can_atlas_2018	37	censored	0.975	14.0053		TCGA-09-1669	ov_tcga_pan_can_atlas_2018	36	censored	0.724409	30.5093
TCGA-AG-A008	coadread_tcga_pan_can_atlas_2018	22	censored	0.96	13.9396			TCGA-CV-6938	hnsc_tcga_pan_can_atlas_2018	38	censored	1	4.73419		TCGA-CJ-4901	kirc_tcga_pan_can_atlas_2018	11	censored	0.325832	47.6707		TCGA-DD-AADS	lihc_tcga_pan_can_atlas_2018	23	censored	0.895105	15.5834		TCGA-67-3773	luad_tcga_pan_can_atlas_2018	36	censored	0.975	14.0382		TCGA-61-2008	ov_tcga_pan_can_atlas_2018	35	censored	0.724409	30.6408
TCGA-AA-3844	coadread_tcga_pan_can_atlas_2018	21	censored	0.96	14.9259			TCGA-CV-6952	hnsc_tcga_pan_can_atlas_2018	37	censored	1	6.08213		TCGA-B8-5550	kirc_tcga_pan_can_atlas_2018	10	censored	0.325832	48.5255		TCGA-DD-AAEB	lihc_tcga_pan_can_atlas_2018	22	censored	0.895105	15.7149		TCGA-91-8497	luad_tcga_pan_can_atlas_2018	35	censored	0.975	14.2683		TCGA-61-1725	ov_tcga_pan_can_atlas_2018	34	censored	0.724409	31.4298
TCGA-CM-5864	coadread_tcga_pan_can_atlas_2018	20	censored	0.96	15.0245			TCGA-T2-A6WX	hnsc_tcga_pan_can_atlas_2018	36	deceased	0.972222	6.87116		TCGA-A3-3316	kirc_tcga_pan_can_atlas_2018	9	censored	0.325832	49.0844		TCGA-5R-AA1C	lihc_tcga_pan_can_atlas_2018	21	censored	0.895105	17.0957		TCGA-L4-A4E6	luad_tcga_pan_can_atlas_2018	34	censored	0.975	14.3012		TCGA-24-2271	ov_tcga_pan_can_atlas_2018	33	deceased	0.702457	31.6271
TCGA-EI-6514	coadread_tcga_pan_can_atlas_2018	19	censored	0.96	16.3067			TCGA-D6-A6EM	hnsc_tcga_pan_can_atlas_2018	35	censored	0.972222	7.62731		TCGA-BP-4345	kirc_tcga_pan_can_atlas_2018	8	censored	0.325832	49.8405		TCGA-DD-AAE1	lihc_tcga_pan_can_atlas_2018	20	censored	0.895105	18.1477		TCGA-55-7725	luad_tcga_pan_can_atlas_2018	33	censored	0.975	14.5313		TCGA-61-1733	ov_tcga_pan_can_atlas_2018	32	censored	0.702457	31.7914
TCGA-AY-A54L	coadread_tcga_pan_can_atlas_2018	18	censored	0.96	17.2601			TCGA-CV-7099	hnsc_tcga_pan_can_atlas_2018	34	censored	0.972222	7.98895		TCGA-A3-3347	kirc_tcga_pan_can_atlas_2018	7	deceased	0.279284	52.9309		TCGA-DD-AADU	lihc_tcga_pan_can_atlas_2018	19	censored	0.895105	18.2135		TCGA-55-8087	luad_tcga_pan_can_atlas_2018	32	censored	0.975	15.1889		TCGA-25-1314	ov_tcga_pan_can_atlas_2018	31	deceased	0.679798	33.0079
TCGA-AA-3530	coadread_tcga_pan_can_atlas_2018	17	censored	0.96	19.0683			TCGA-QK-A6II	hnsc_tcga_pan_can_atlas_2018	33	deceased	0.942761	9.33688		TCGA-B0-5108	kirc_tcga_pan_can_atlas_2018	6	censored	0.279284	58.5857		TCGA-EP-A12J	lihc_tcga_pan_can_atlas_2018	18	censored	0.895105	18.7395		TCGA-95-7947	luad_tcga_pan_can_atlas_2018	31	censored	0.975	15.682		TCGA-59-2354	ov_tcga_pan_can_atlas_2018	30	deceased	0.657138	34.3887
TCGA-AH-6903	coadread_tcga_pan_can_atlas_2018	16	censored	0.96	19.4628			TCGA-KU-A6H8	hnsc_tcga_pan_can_atlas_2018	32	deceased	0.9133	10.7506		TCGA-B0-4700	kirc_tcga_pan_can_atlas_2018	5	deceased	0.223427	65.0952		TCGA-G3-A3CJ	lihc_tcga_pan_can_atlas_2018	17	censored	0.895105	19.5286		TCGA-55-7573	luad_tcga_pan_can_atlas_2018	30	censored	0.975	16.0108		TCGA-09-0369	ov_tcga_pan_can_atlas_2018	29	deceased	0.634478	35.5722
TCGA-A6-6650	coadread_tcga_pan_can_atlas_2018	15	censored	0.96	20.6135			TCGA-CV-6955	hnsc_tcga_pan_can_atlas_2018	31	deceased	0.883838	10.9807		TCGA-CJ-4881	kirc_tcga_pan_can_atlas_2018	4	censored	0.223427	66.213		TCGA-EP-A2KB	lihc_tcga_pan_can_atlas_2018	16	deceased	0.839161	19.5943		TCGA-05-4403	luad_tcga_pan_can_atlas_2018	29	censored	0.975	19.0025		TCGA-61-2009	ov_tcga_pan_can_atlas_2018	28	censored	0.634478	39.8461
TCGA-AA-3955	coadread_tcga_pan_can_atlas_2018	14	censored	0.96	20.9751			TCGA-CN-6998	hnsc_tcga_pan_can_atlas_2018	30	deceased	0.854377	11.7369		TCGA-BP-4781	kirc_tcga_pan_can_atlas_2018	3	censored	0.223427	68.3828		TCGA-DD-AAE9	lihc_tcga_pan_can_atlas_2018	15	censored	0.839161	23.7367		TCGA-93-A4JP	luad_tcga_pan_can_atlas_2018	28	censored	0.975	19.0025		TCGA-23-1023	ov_tcga_pan_can_atlas_2018	27	censored	0.634478	40.5365
TCGA-QL-A97D	coadread_tcga_pan_can_atlas_2018	13	censored	0.96	21.8957			TCGA-HD-8634	hnsc_tcga_pan_can_atlas_2018	29	censored	0.854377	12.6574		TCGA-AK-3431	kirc_tcga_pan_can_atlas_2018	2	censored	0.223427	73.6759		TCGA-DD-AAED	lihc_tcga_pan_can_atlas_2018	14	censored	0.839161	25.0847		TCGA-91-A4BD	luad_tcga_pan_can_atlas_2018	27	censored	0.975	19.8244		TCGA-24-1550	ov_tcga_pan_can_atlas_2018	26	deceased	0.610075	41.0626
TCGA-AA-3941	coadread_tcga_pan_can_atlas_2018	12	censored	0.96	23.9997			TCGA-C9-A480	hnsc_tcga_pan_can_atlas_2018	28	censored	0.854377	12.6903		TCGA-CJ-4890	kirc_tcga_pan_can_atlas_2018	1	censored	0.223427	115.692		TCGA-2Y-A9GZ	lihc_tcga_pan_can_atlas_2018	13	deceased	0.77461	27.8791		TCGA-55-8512	luad_tcga_pan_can_atlas_2018	26	deceased	0.9375	19.9559		TCGA-31-1956	ov_tcga_pan_can_atlas_2018	25	censored	0.610075	44.1201
TCGA-AF-6136	coadread_tcga_pan_can_atlas_2018	11	censored	0.96	24.3614			TCGA-D6-A6ES	hnsc_tcga_pan_can_atlas_2018	27	censored	0.854377	12.7889									TCGA-DD-AADJ	lihc_tcga_pan_can_atlas_2018	12	censored	0.77461	35.0462		TCGA-97-A4M2	luad_tcga_pan_can_atlas_2018	25	censored	0.9375	20.5148		TCGA-61-1737	ov_tcga_pan_can_atlas_2018	24	censored	0.610075	44.8433
TCGA-CM-5341	coadread_tcga_pan_can_atlas_2018	10	censored	0.96	29.0627			TCGA-TN-A7HJ	hnsc_tcga_pan_can_atlas_2018	26	censored	0.854377	13.2492		(B) COL1A1 PYCR1 low							TCGA-DD-AADG	lihc_tcga_pan_can_atlas_2018	11	censored	0.77461	37.6434		TCGA-97-8552	luad_tcga_pan_can_atlas_2018	24	censored	0.9375	20.5806		TCGA-30-1860	ov_tcga_pan_can_atlas_2018	23	deceased	0.58355	44.9091
TCGA-AA-A01I	coadread_tcga_pan_can_atlas_2018	9	censored	0.96	31.0024			TCGA-H7-7774	hnsc_tcga_pan_can_atlas_2018	25	censored	0.854377	13.3807		Case ID	Study ID	Number at Risk	Status	Survival Rate	Time (months)		TCGA-2Y-A9H1	lihc_tcga_pan_can_atlas_2018	10	deceased	0.697149	40.405		TCGA-97-A4M0	luad_tcga_pan_can_atlas_2018	23	censored	0.9375	21.4354		TCGA-25-2398	ov_tcga_pan_can_atlas_2018	22	deceased	0.557025	45.0077
TCGA-AG-3902	coadread_tcga_pan_can_atlas_2018	8	censored	0.96	32.0216			TCGA-RS-A6TP	hnsc_tcga_pan_can_atlas_2018	24	censored	0.854377	16.9642		TCGA-B8-5164	kirc_tcga_pan_can_atlas_2018	62	censored	1	0.854785		TCGA-DD-AACW	lihc_tcga_pan_can_atlas_2018	9	censored	0.697149	46.8159		TCGA-44-7659	luad_tcga_pan_can_atlas_2018	22	censored	0.9375	22.7176		TCGA-31-1944	ov_tcga_pan_can_atlas_2018	21	censored	0.557025	45.5666
TCGA-AA-A01F	coadread_tcga_pan_can_atlas_2018	7	censored	0.96	32.0216			TCGA-KU-A66T	hnsc_tcga_pan_can_atlas_2018	23	censored	0.854377	18.1477		TCGA-B0-4849	kirc_tcga_pan_can_atlas_2018	61	deceased	0.983607	2.26847		TCGA-DD-AAEI	lihc_tcga_pan_can_atlas_2018	8	censored	0.697149	50.3337		TCGA-44-6148	luad_tcga_pan_can_atlas_2018	21	censored	0.9375	23.145		TCGA-23-2084	ov_tcga_pan_can_atlas_2018	20	deceased	0.529173	49.8405
TCGA-A6-5656	coadread_tcga_pan_can_atlas_2018	6	censored	0.96	32.9092			TCGA-F7-A61S	hnsc_tcga_pan_can_atlas_2018	22	censored	0.854377	18.9368		TCGA-B4-5378	kirc_tcga_pan_can_atlas_2018	60	censored	0.983607	5.75336		TCGA-G3-A25U	lihc_tcga_pan_can_atlas_2018	7	censored	0.697149	53.7857		TCGA-55-7728	luad_tcga_pan_can_atlas_2018	20	censored	0.9375	23.145		TCGA-23-1109	ov_tcga_pan_can_atlas_2018	19	deceased	0.501322	51.3529
TCGA-AA-3947	coadread_tcga_pan_can_atlas_2018	5	censored	0.96	33.0079			TCGA-CV-A45P	hnsc_tcga_pan_can_atlas_2018	21	censored	0.854377	21.008		TCGA-CZ-5462	kirc_tcga_pan_can_atlas_2018	59	deceased	0.966935	10.2245		TCGA-DD-AACS	lihc_tcga_pan_can_atlas_2018	6	censored	0.697149	59.3089		TCGA-55-7724	luad_tcga_pan_can_atlas_2018	19	censored	0.9375	23.1778		TCGA-30-1718	ov_tcga_pan_can_atlas_2018	18	deceased	0.473471	51.9118
TCGA-AG-A015	coadread_tcga_pan_can_atlas_2018	4	censored	0.96	36.0325			TCGA-BB-7861	hnsc_tcga_pan_can_atlas_2018	20	censored	0.854377	22.4217		TCGA-A3-3363	kirc_tcga_pan_can_atlas_2018	58	censored	0.966935	10.4876		TCGA-DD-AAW1	lihc_tcga_pan_can_atlas_2018	5	censored	0.697149	65.3911		TCGA-55-8513	luad_tcga_pan_can_atlas_2018	18	censored	0.9375	26.0052		TCGA-24-2298	ov_tcga_pan_can_atlas_2018	17	deceased	0.44562	53.2597
TCGA-AA-3522	coadread_tcga_pan_can_atlas_2018	3	censored	0.96	37.0516			TCGA-D6-A6EN	hnsc_tcga_pan_can_atlas_2018	19	censored	0.854377	22.5861		TCGA-A3-A8OW	kirc_tcga_pan_can_atlas_2018	57	censored	0.966935	10.6191		TCGA-DD-AADR	lihc_tcga_pan_can_atlas_2018	4	censored	0.697149	66.6732		TCGA-86-A4P8	luad_tcga_pan_can_atlas_2018	17	censored	0.9375	26.4655		TCGA-04-1514	ov_tcga_pan_can_atlas_2018	16	censored	0.44562	56.5473
TCGA-AA-A029	coadread_tcga_pan_can_atlas_2018	2	censored	0.96	51.9775			TCGA-QK-A6V9	hnsc_tcga_pan_can_atlas_2018	18	censored	0.854377	27.386		TCGA-6D-AA2E	kirc_tcga_pan_can_atlas_2018	56	censored	0.966935	11.9012		TCGA-DD-AACE	lihc_tcga_pan_can_atlas_2018	3	censored	0.697149	71.802		TCGA-78-7220	luad_tcga_pan_can_atlas_2018	16	deceased	0.878906	26.5312		TCGA-24-2024	ov_tcga_pan_can_atlas_2018	15	deceased	0.415912	58.1583
TCGA-AA-3664	coadread_tcga_pan_can_atlas_2018	1	censored	0.96	54.0158			TCGA-D6-A6EK	hnsc_tcga_pan_can_atlas_2018	17	censored	0.854377	28.7668		TCGA-B4-5377	kirc_tcga_pan_can_atlas_2018	55	censored	0.966935	11.9999		TCGA-ZS-A9CF	lihc_tcga_pan_can_atlas_2018	2	censored	0.697149	79.2978		TCGA-69-8453	luad_tcga_pan_can_atlas_2018	15	censored	0.878906	26.7285		TCGA-61-2097	ov_tcga_pan_can_atlas_2018	14	censored	0.415912	60.624
								TCGA-CQ-A4CE	hnsc_tcga_pan_can_atlas_2018	16	censored	0.854377	29.4901		TCGA-CZ-5986	kirc_tcga_pan_can_atlas_2018	54	censored	0.966935	12.2629		TCGA-DD-AAVP	lihc_tcga_pan_can_atlas_2018	1	censored	0.697149	90.4757		TCGA-44-5645	luad_tcga_pan_can_atlas_2018	14	censored	0.878906	28.0107		TCGA-13-1498	ov_tcga_pan_can_atlas_2018	13	deceased	0.383919	66.1472
								TCGA-CV-A6JN	hnsc_tcga_pan_can_atlas_2018	15	censored	0.854377	29.786		TCGA-BP-4756	kirc_tcga_pan_can_atlas_2018	53	censored	0.966935	12.2958									TCGA-55-8206	luad_tcga_pan_can_atlas_2018	13	censored	0.878906	29.1942		TCGA-29-1763	ov_tcga_pan_can_atlas_2018	12	censored	0.383919	66.8047
								TCGA-P3-A5Q5	hnsc_tcga_pan_can_atlas_2018	14	censored	0.854377	29.9175		TCGA-CZ-5470	kirc_tcga_pan_can_atlas_2018	52	censored	0.966935	12.6903									TCGA-44-5643	luad_tcga_pan_can_atlas_2018	12	censored	0.878906	33.3037		TCGA-24-2289	ov_tcga_pan_can_atlas_2018	11	deceased	0.349017	67.3636
								TCGA-MT-A67A	hnsc_tcga_pan_can_atlas_2018	13	censored	0.854377	30.049		TCGA-B8-5553	kirc_tcga_pan_can_atlas_2018	51	censored	0.966935	14.3012									TCGA-J2-A4AE	luad_tcga_pan_can_atlas_2018	11	censored	0.878906	35.4736		TCGA-13-0897	ov_tcga_pan_can_atlas_2018	10	deceased	0.314115	71.7362
								TCGA-DQ-7593	hnsc_tcga_pan_can_atlas_2018	12	censored	0.854377	40.2407		TCGA-A3-A6NJ	kirc_tcga_pan_can_atlas_2018	50	censored	0.966935	15.3861									TCGA-50-6597	luad_tcga_pan_can_atlas_2018	10	censored	0.878906	41.6872		TCGA-29-1688	ov_tcga_pan_can_atlas_2018	9	deceased	0.279214	78.9032
								TCGA-CQ-7068	hnsc_tcga_pan_can_atlas_2018	11	censored	0.854377	43.0351		TCGA-MW-A4EC	kirc_tcga_pan_can_atlas_2018	49	censored	0.966935	16.3724									TCGA-97-7546	luad_tcga_pan_can_atlas_2018	9	censored	0.878906	42.2461		TCGA-13-0924	ov_tcga_pan_can_atlas_2018	8	censored	0.279214	85.9388
								TCGA-CQ-6223	hnsc_tcga_pan_can_atlas_2018	10	censored	0.854377	46.9474		TCGA-B8-5546	kirc_tcga_pan_can_atlas_2018	48	censored	0.966935	16.6026									TCGA-62-A46S	luad_tcga_pan_can_atlas_2018	8	deceased	0.769043	54.3446		TCGA-13-1481	ov_tcga_pan_can_atlas_2018	7	censored	0.279214	87.0566
								TCGA-P3-A5QE	hnsc_tcga_pan_can_atlas_2018	9	censored	0.854377	51.2542		TCGA-B8-4146	kirc_tcga_pan_can_atlas_2018	47	censored	0.966935	16.7998									TCGA-MP-A4T6	luad_tcga_pan_can_atlas_2018	7	censored	0.769043	58.8487		TCGA-23-2078	ov_tcga_pan_can_atlas_2018	6	censored	0.279214	87.484
								TCGA-CV-6953	hnsc_tcga_pan_can_atlas_2018	8	deceased	0.74758	53.9501		TCGA-BP-4340	kirc_tcga_pan_can_atlas_2018	46	censored	0.966935	18.4765									TCGA-50-5942	luad_tcga_pan_can_atlas_2018	6	censored	0.769043	60.7226		TCGA-29-1693	ov_tcga_pan_can_atlas_2018	5	censored	0.279214	101.785
								TCGA-CR-5248	hnsc_tcga_pan_can_atlas_2018	7	censored	0.74758	54.6734		TCGA-BP-5192	kirc_tcga_pan_can_atlas_2018	45	censored	0.966935	23.4737									TCGA-44-6778	luad_tcga_pan_can_atlas_2018	5	censored	0.769043	61.2815		TCGA-24-2027	ov_tcga_pan_can_atlas_2018	4	deceased	0.20941	109.708
								TCGA-CV-6003	hnsc_tcga_pan_can_atlas_2018	6	censored	0.74758	54.7391		TCGA-B2-5635	kirc_tcga_pan_can_atlas_2018	44	censored	0.966935	24.8216									TCGA-97-7552	luad_tcga_pan_can_atlas_2018	4	censored	0.769043	63.5171		TCGA-59-2351	ov_tcga_pan_can_atlas_2018	3	censored	0.20941	116.119
								TCGA-CV-6436	hnsc_tcga_pan_can_atlas_2018	5	censored	0.74758	62.4322		TCGA-B8-4153	kirc_tcga_pan_can_atlas_2018	43	censored	0.966935	25.0518									TCGA-62-A46U	luad_tcga_pan_can_atlas_2018	3	censored	0.769043	67.9554		TCGA-13-1497	ov_tcga_pan_can_atlas_2018	2	censored	0.20941	127.264
								TCGA-CQ-6222	hnsc_tcga_pan_can_atlas_2018	4	censored	0.74758	66.2787		TCGA-B0-5085	kirc_tcga_pan_can_atlas_2018	42	censored	0.966935	25.3148									TCGA-49-4486	luad_tcga_pan_can_atlas_2018	2	deceased	0.384521	76.2074		TCGA-13-0890	ov_tcga_pan_can_atlas_2018	1	censored	0.20941	145.445
								TCGA-CV-5442	hnsc_tcga_pan_can_atlas_2018	3	censored	0.74758	76.5033		TCGA-B8-A54D	kirc_tcga_pan_can_atlas_2018	41	censored	0.966935	27.2874									TCGA-78-7163	luad_tcga_pan_can_atlas_2018	1	censored	0.384521	238.288
								TCGA-CV-5973	hnsc_tcga_pan_can_atlas_2018	2	censored	0.74758	86.8264		TCGA-B8-A54E	kirc_tcga_pan_can_atlas_2018	40	censored	0.966935	29.8846																COL1A1 PYCR1 lower
								TCGA-CV-7427	hnsc_tcga_pan_can_atlas_2018	1	censored	0.74758	156.491		TCGA-B2-4102	kirc_tcga_pan_can_atlas_2018	39	censored	0.966935	31.2983																Case ID	Study ID	Number at Risk	Status	Survival Rate	Time (months)
															TCGA-BP-5191	kirc_tcga_pan_can_atlas_2018	38	censored	0.966935	31.7914																TCGA-25-1631	ov_tcga_pan_can_atlas_2018	73	censored	1	0.295887
															TCGA-B2-3923	kirc_tcga_pan_can_atlas_2018	37	censored	0.966935	32.6133																TCGA-24-2262	ov_tcga_pan_can_atlas_2018	72	deceased	0.986111	0.36164
															TCGA-BP-4164	kirc_tcga_pan_can_atlas_2018	36	censored	0.966935	32.6133																TCGA-23-1809	ov_tcga_pan_can_atlas_2018	71	censored	0.986111	0.526022
															TCGA-G6-A8L8	kirc_tcga_pan_can_atlas_2018	35	censored	0.966935	35.8681																TCGA-04-1519	ov_tcga_pan_can_atlas_2018	70	censored	0.986111	0.789032
															TCGA-A3-3326	kirc_tcga_pan_can_atlas_2018	34	censored	0.966935	37.3804																TCGA-VG-A8LO	ov_tcga_pan_can_atlas_2018	69	deceased	0.97182	0.789032
															TCGA-BP-5001	kirc_tcga_pan_can_atlas_2018	33	censored	0.966935	38.6955																TCGA-61-2016	ov_tcga_pan_can_atlas_2018	68	deceased	0.957528	1.18355
															TCGA-B0-4846	kirc_tcga_pan_can_atlas_2018	32	deceased	0.936719	39.4516																TCGA-61-1995	ov_tcga_pan_can_atlas_2018	67	censored	0.957528	2.00546
															TCGA-B8-4151	kirc_tcga_pan_can_atlas_2018	31	censored	0.936719	42.7064																TCGA-09-1673	ov_tcga_pan_can_atlas_2018	66	censored	0.957528	3.02462
															TCGA-CJ-4916	kirc_tcga_pan_can_atlas_2018	30	censored	0.936719	45.1392																TCGA-23-1111	ov_tcga_pan_can_atlas_2018	65	censored	0.957528	3.22188
															TCGA-B8-4154	kirc_tcga_pan_can_atlas_2018	29	censored	0.936719	45.3694																TCGA-24-1843	ov_tcga_pan_can_atlas_2018	64	censored	0.957528	3.48489
															TCGA-AK-3443	kirc_tcga_pan_can_atlas_2018	28	censored	0.936719	46.783																TCGA-24-1844	ov_tcga_pan_can_atlas_2018	63	censored	0.957528	3.71503
															TCGA-A3-3307	kirc_tcga_pan_can_atlas_2018	27	censored	0.936719	47.2104																TCGA-61-2088	ov_tcga_pan_can_atlas_2018	62	censored	0.957528	4.76707
															TCGA-AK-3444	kirc_tcga_pan_can_atlas_2018	26	censored	0.936719	48.3611																TCGA-24-1413	ov_tcga_pan_can_atlas_2018	61	censored	0.957528	6.31226
															TCGA-CJ-4870	kirc_tcga_pan_can_atlas_2018	25	censored	0.936719	49.2488																TCGA-24-1416	ov_tcga_pan_can_atlas_2018	60	censored	0.957528	6.37801
															TCGA-A3-3320	kirc_tcga_pan_can_atlas_2018	24	censored	0.936719	49.5775																TCGA-09-1674	ov_tcga_pan_can_atlas_2018	59	censored	0.957528	8.54785
															TCGA-BP-4341	kirc_tcga_pan_can_atlas_2018	23	deceased	0.895992	52.2405																TCGA-36-1575	ov_tcga_pan_can_atlas_2018	58	censored	0.957528	8.54785
															TCGA-AK-3450	kirc_tcga_pan_can_atlas_2018	22	censored	0.895992	58.487																TCGA-24-1469	ov_tcga_pan_can_atlas_2018	57	censored	0.957528	9.10675
															TCGA-BP-4775	kirc_tcga_pan_can_atlas_2018	21	censored	0.895992	60.5911																TCGA-09-1659	ov_tcga_pan_can_atlas_2018	56	deceased	0.940429	9.99441
															TCGA-CZ-5989	kirc_tcga_pan_can_atlas_2018	20	censored	0.895992	62.6295																TCGA-WR-A838	ov_tcga_pan_can_atlas_2018	55	deceased	0.923331	9.99441
															TCGA-CZ-5451	kirc_tcga_pan_can_atlas_2018	19	censored	0.895992	63.4185																TCGA-3P-A9WA	ov_tcga_pan_can_atlas_2018	54	censored	0.923331	13.8081
															TCGA-CZ-5985	kirc_tcga_pan_can_atlas_2018	18	censored	0.895992	65.6541																TCGA-25-1870	ov_tcga_pan_can_atlas_2018	53	deceased	0.905909	14.9587
															TCGA-B0-4945	kirc_tcga_pan_can_atlas_2018	17	censored	0.895992	70.5198																TCGA-24-1548	ov_tcga_pan_can_atlas_2018	52	deceased	0.888488	16.208
															TCGA-CW-5587	kirc_tcga_pan_can_atlas_2018	16	censored	0.895992	73.1828																TCGA-29-1761	ov_tcga_pan_can_atlas_2018	51	deceased	0.871067	17.3587
															TCGA-CJ-5684	kirc_tcga_pan_can_atlas_2018	15	censored	0.895992	73.3471																TCGA-09-1670	ov_tcga_pan_can_atlas_2018	50	censored	0.871067	17.9834
															TCGA-CW-5583	kirc_tcga_pan_can_atlas_2018	14	censored	0.895992	81.8292																TCGA-31-1950	ov_tcga_pan_can_atlas_2018	49	censored	0.871067	18.7724
															TCGA-A3-3359	kirc_tcga_pan_can_atlas_2018	13	censored	0.895992	82.3224																TCGA-OY-A56Q	ov_tcga_pan_can_atlas_2018	48	censored	0.871067	18.9368
															TCGA-BP-4161	kirc_tcga_pan_can_atlas_2018	12	censored	0.895992	90.2785																TCGA-24-1558	ov_tcga_pan_can_atlas_2018	47	deceased	0.852533	19.5286
															TCGA-B0-5713	kirc_tcga_pan_can_atlas_2018	11	censored	0.895992	91.462																TCGA-61-2109	ov_tcga_pan_can_atlas_2018	46	deceased	0.834	20.6792
															TCGA-CZ-5458	kirc_tcga_pan_can_atlas_2018	10	censored	0.895992	91.6921																TCGA-61-1724	ov_tcga_pan_can_atlas_2018	45	deceased	0.815467	20.9422
															TCGA-CW-5581	kirc_tcga_pan_can_atlas_2018	9	censored	0.895992	92.0209																TCGA-57-1584	ov_tcga_pan_can_atlas_2018	44	censored	0.815467	21.1395
															TCGA-CZ-4864	kirc_tcga_pan_can_atlas_2018	8	censored	0.895992	93.0401																TCGA-24-1474	ov_tcga_pan_can_atlas_2018	43	deceased	0.796502	22.2244
															TCGA-BP-4162	kirc_tcga_pan_can_atlas_2018	7	censored	0.895992	101.062																TCGA-59-2350	ov_tcga_pan_can_atlas_2018	42	deceased	0.777538	22.323
															TCGA-CZ-4866	kirc_tcga_pan_can_atlas_2018	6	censored	0.895992	107.407																TCGA-29-1702	ov_tcga_pan_can_atlas_2018	41	deceased	0.758574	23.934
															TCGA-AK-3429	kirc_tcga_pan_can_atlas_2018	5	censored	0.895992	109.412																TCGA-25-1871	ov_tcga_pan_can_atlas_2018	40	deceased	0.739609	24.986
															TCGA-B0-5698	kirc_tcga_pan_can_atlas_2018	4	censored	0.895992	119.374																TCGA-57-1994	ov_tcga_pan_can_atlas_2018	39	censored	0.739609	25.0189
															TCGA-CJ-6032	kirc_tcga_pan_can_atlas_2018	3	censored	0.895992	119.637																TCGA-57-1993	ov_tcga_pan_can_atlas_2018	38	censored	0.739609	25.0847
															TCGA-B0-5699	kirc_tcga_pan_can_atlas_2018	2	censored	0.895992	126.278																TCGA-20-1683	ov_tcga_pan_can_atlas_2018	37	censored	0.739609	25.3805
															TCGA-B0-5705	kirc_tcga_pan_can_atlas_2018	1	censored	0.895992	149.16																TCGA-24-1544	ov_tcga_pan_can_atlas_2018	36	deceased	0.719065	26.9586
																																				TCGA-36-1578	ov_tcga_pan_can_atlas_2018	35	censored	0.719065	27.8463
																																				TCGA-61-2012	ov_tcga_pan_can_atlas_2018	34	censored	0.719065	30.6408
																																				TCGA-29-1697	ov_tcga_pan_can_atlas_2018	33	deceased	0.697275	31.1997
																																				TCGA-23-1123	ov_tcga_pan_can_atlas_2018	32	deceased	0.675485	33.4681
																																				TCGA-61-1741	ov_tcga_pan_can_atlas_2018	31	deceased	0.653695	33.6654
																																				TCGA-25-1321	ov_tcga_pan_can_atlas_2018	30	deceased	0.631905	33.9613
																																				TCGA-13-1506	ov_tcga_pan_can_atlas_2018	29	deceased	0.610115	34.1585
																																				TCGA-10-0936	ov_tcga_pan_can_atlas_2018	28	deceased	0.588326	36.9201
																																				TCGA-24-1616	ov_tcga_pan_can_atlas_2018	27	deceased	0.566536	38.2352
																																				TCGA-OY-A56P	ov_tcga_pan_can_atlas_2018	26	censored	0.566536	39.6818
																																				TCGA-24-1557	ov_tcga_pan_can_atlas_2018	25	deceased	0.543874	39.879
																																				TCGA-25-1316	ov_tcga_pan_can_atlas_2018	24	deceased	0.521213	42.0489
																																				TCGA-61-1743	ov_tcga_pan_can_atlas_2018	23	deceased	0.498551	43.6927
																																				TCGA-24-1560	ov_tcga_pan_can_atlas_2018	22	deceased	0.47589	44.0872
																																				TCGA-04-1362	ov_tcga_pan_can_atlas_2018	21	deceased	0.453229	44.3173
																																				TCGA-24-2038	ov_tcga_pan_can_atlas_2018	20	deceased	0.430567	44.5146
																																				TCGA-61-2110	ov_tcga_pan_can_atlas_2018	19	deceased	0.407906	44.5146
																																				TCGA-29-2428	ov_tcga_pan_can_atlas_2018	18	censored	0.407906	45.1064
																																				TCGA-24-2267	ov_tcga_pan_can_atlas_2018	17	deceased	0.383911	47.5392
																																				TCGA-29-1691	ov_tcga_pan_can_atlas_2018	16	deceased	0.359917	48.3282
																																				TCGA-04-1348	ov_tcga_pan_can_atlas_2018	15	deceased	0.335922	48.7556
																																				TCGA-61-1914	ov_tcga_pan_can_atlas_2018	14	censored	0.335922	56.6131
																																				TCGA-09-1666	ov_tcga_pan_can_atlas_2018	13	censored	0.335922	57.5994
																																				TCGA-09-0366	ov_tcga_pan_can_atlas_2018	12	deceased	0.307929	57.7638
																																				TCGA-24-1553	ov_tcga_pan_can_atlas_2018	11	deceased	0.279935	58.0925
																																				TCGA-25-1632	ov_tcga_pan_can_atlas_2018	10	deceased	0.251942	59.1446
																																				TCGA-29-1703	ov_tcga_pan_can_atlas_2018	9	deceased	0.223948	59.6706
																																				TCGA-29-2425	ov_tcga_pan_can_atlas_2018	8	censored	0.223948	64.9965
																																				TCGA-61-2094	ov_tcga_pan_can_atlas_2018	7	censored	0.223948	71.7362
																																				TCGA-04-1365	ov_tcga_pan_can_atlas_2018	6	censored	0.223948	76.569
																																				TCGA-29-1762	ov_tcga_pan_can_atlas_2018	5	deceased	0.179159	86.5963
																																				TCGA-24-1604	ov_tcga_pan_can_atlas_2018	4	deceased	0.134369	88.3716
																																				TCGA-24-1555	ov_tcga_pan_can_atlas_2018	3	deceased	0.0895793	88.5031
																																				TCGA-24-1603	ov_tcga_pan_can_atlas_2018	2	deceased	0.0447897	90.147
																																				TCGA-61-2111	ov_tcga_pan_can_atlas_2018	1	censored	0.0447897	125.752
