# Supplementary material for: Cancer-associated fibroblasts require proline synthesis by PYCR1 for the deposition of pro-tumorigenic extracellular matrix
Source: Nat Metab. 2022 Jun 27;4(6):693–710. doi: 10.1038/s42255-022-00582-0 (PMC9236907; doi:10.1038/s42255-022-00582-0)
Supplement: Source Data Extended Data Fig. 3 — Statistical source data. [file 42255_2022_582_MOESM28_ESM.xlsx]

## Sheet: Ext Data Figure 3b
PYCR1	siCtl	siPYCR1
	2.33e-05	5.49e-06
	3.28e-05	1.24e-05
	2.33e-05	8.19e-06

## Sheet: Ext Data Figure 3c
		Labelled			Unlabelled
	SiCtl	9156710	7512399	5545573	24815050	27834860	20253290
	siPYCR1	4485301	3317252	3780372	19434770	15054400	17616220

## Sheet: Ext Data Figure 3e
	Proline +0	Proline +1	Proline +2	Proline +3	Proline +4	Proline +5	Average unlabelled	Average labelled
EK_pCAF3_shCtl_1a	9.88997e+06	892451	5.52151e+06	2.19679e+06	0	2.04018e+07	8480754	22575190
EK_pCAF3_shCtl_1b	6.50544e+06	572207	4.2628e+06	1.31914e+06	0	1.40059e+07
EK_pCAF3_shCtl_1c	6.93182e+06	650370	3.88772e+06	1.52394e+06	515115	1.40909e+07
EK_pCAF3_shCtl_2a	1.45135e+07	1.25425e+06	7.859e+06	3.07844e+06	1.01618e+06	2.62124e+07	11886220	27309450
EK_pCAF3_shCtl_2b	1.1056e+07	1.04775e+06	5.40555e+06	2.33719e+06	0	1.97962e+07
EK_pCAF3_shCtl_2c	7.13429e+06	652832	3.46355e+06	1.27914e+06	419046	1.10616e+07
EK_pCAF3_shCtl_3a	1.21548e+07	1.07644e+06	5.26455e+06	4.29823e+06	0	1.87935e+07	10641680	25428340
EK_pCAF3_shCtl_3b	9.12895e+06	810007	4.39428e+06	3.74771e+06	593324	1.5981e+07
EK_pCAF3_shCtl_3c	8.05699e+06	697852	5.1984e+06	3.17567e+06	510249	1.43282e+07
EK_pCAF3_shPYCR1_1a	7.69827e+06	692837	4.30202e+06	1.5419e+06	0	1.4364e+07	7252323	18101770
EK_pCAF3_shPYCR1_1b	5.40251e+06	481534	3.54047e+06	1.07673e+06	387644	1.09525e+07
EK_pCAF3_shPYCR1_1c	6.8723e+06	609514	4.69744e+06	1.28668e+06	0	1.21559e+07
EK_pCAF3_shPYCR1_2a	2.46416e+06	245326	1.858e+06	500969	0	3.62178e+06	3154073	8023575
EK_pCAF3_shPYCR1_2b	3.18716e+06	258788	3.3447e+06	638395	0	5.6329e+06
EK_pCAF3_shPYCR1_2c	3.02413e+06	282658	2.99301e+06	560093	135021	4.78585e+06
EK_pCAF3_shPYCR1_3a	3.02018e+06	304076	1.98376e+06	626501	173626	4.7343e+06	2530661	5876081
EK_pCAF3_shPYCR1_3b	2.21052e+06	208089	1.33853e+06	473235	120266	3.68333e+06
EK_pCAF3_shPYCR1_3c	1.69785e+06	151267	1.72016e+06	275575	51934.9	2.44702e+06

## Sheet: Ext Data Figure 3f
Name	EDU+ (%)	#Cells
sictl 1		16273
sictl 1	31.9	467
sictl 2.fcs		17637
sictl 2.fcs/Live cells/YL1-A+	18.8	2497
sictl 3.fcs		17735
sictl 3.fcs/Live cells/YL1-A+	22.5	3365
sipycr1 1.fcs		21429
sipycr1 1.fcs/Live cells/YL1-A+	14.5	2077
sipycr1 2.fcs		16505
sipycr1 2.fcs/Live cells/YL1-A+	12.8	1736
sipycr1 3.fcs		17520
sipycr1 3.fcs/Live cells/YL1-A+	19.9	2914

## Sheet: Ext Data Figure 3g
Name	% EDU+	#Cells
caf PYCR1i 1.fcs		11343
caf PYCR1i 1.fcs/EDU+	19.9	2256
caf PYCR1i 2.fcs		11242
caf PYCR1i 2.fcs/EDU+	18.3	2055
caf PYCR1i 3.fcs		11961
caf PYCR1i 3.fcs/EDU+	25.1	3001
caf ctl 1.fcs		11408
caf ctl 1.fcs/EDU+	23.2	2651
caf ctl 2.fcs		11272
caf ctl 2.fcs/EDU+	22.8	2571
caf ctl 3.fcs		11644
caf ctl 3.fcs/EDU+	23.6	2750

## Sheet: Ext Data Figure 3k
Sample	13C Labelled proline	Average technical replicates
EK_CTL_1	1.59145e+06	1433804
EK_CTL_2	1.24652e+06
EK_CTL_3	1.46344e+06
EK_CTL_4	1.154e+06	1357649
EK_CTL_5	1.48425e+06
EK_CTL_6	1.4347e+06
EK_CTL_7	1.50644e+06	1605815
EK_CTL_8	1.61502e+06
EK_CTL_9	1.69599e+06
EK_CB839_50nm_1	7836.41	7752.33
EK_CB839_50nm_2	8731.7
EK_CB839_50nm_3	6688.87
EK_CB839_50nm_4	8614	8550.77
EK_CB839_50nm_5	8349.36
EK_CB839_50nm_6	8688.96
EK_CB839_50nm_7	6681.5	5128.22
EK_CB839_50nm_8	3168.64
EK_CB839_50nm_9	5534.51

## Sheet: Ext Data Figure 1k
Cell number	Sample	mean	Density		Density/cell		Average technical replicates
304	ctl 1.	23.633	1.70828e+07		56193.3		33768.1
252	ctl 2.	8.47	6.12206e+06		24293.9
306	ctl 3.	8.813	6.37003e+06		20817.1
263	ctl 4.	32.535	2.35169e+07		89417.8		84558.1
272	ctl 5.	28.279	2.04408e+07		75149.9
221	ctl 6.	27.244	1.96926e+07		89106.7
299	ctl 7.	20.406	1.47501e+07		49331.6		50229.5
239	ctl 8.	17.821	1.28812e+07		53896.2
302	ctl 9.	19.829	1.43331e+07		47460.6
Cell number	Sample	mean	Density		Density/cell		Average technical replicates
305	CB-839 1.lsm:Ch1-T1	12.105	8.7497e+06		28687.6		30069.2
217	CB-839 2.	9.906	7.16043e+06		32997.4
311	CB-839 3.	12.272	8.87053e+06		28522.6
59	CB-839 4.	6.375	4.60789e+06		78099.8		37810.9
283	CB-839 5.	15.95	1.15292e+07		40739.4
319	CB-839 6.	15.394	1.11275e+07		34882.4
339	CB-839 7.	18.267	1.32037e+07		38948.9		52175.9
385	CB-839 8.	35.945	2.59819e+07		67485.6
225	CB-839 9.	15.593	1.1271e+07		50093.1

## Sheet: Ext Data Figure 1l
Replicate 1	Sample	gene	Ct	Ct average	Normalised to Actin	Average technical replicates
	pCAF2	PYCR1	24.4245	24.7299	0.0118431	0.009695
	pCAF2	PYCR1	24.8775	24.7299	0.00865145
	pCAF2	PYCR1	24.8877	24.7299	0.00859046
	pCAF2	PYCR2	Undetermined		0	0
	pCAF2	PYCR2	Undetermined		0
	pCAF2	PYCR2	Undetermined		0
	pCAF2	PYCR3	31.6092	30.4727	8.14058e-05	9.02797e-05
	pCAF2	PYCR3	31.3107	30.4727	0.000100121
	pCAF2	PYCR3	31.4755	30.4727	8.93123e-05
	pCAF2	ACTIN	18.0988	18.0247
	pCAF2	ACTIN	18.0675	18.0247
	pCAF2	ACTIN	17.9078	18.0247
Replicate 2	pCAF2	PYCR1	26.1921	26.6992	0.00211788	0.00155926
	pCAF2	PYCR1	26.638	26.6992	0.00155486
	pCAF2	PYCR1	27.2675	26.6992	0.00100505
	pCAF2	PYCR2	26.8306	26.9169	0.0013605	0.00128269
	pCAF2	PYCR2	26.9697	26.9169	0.00123543
	pCAF2	PYCR2	26.9504	26.9169	0.00125214
	pCAF2	PYCR3	29.5537	30.4727	0.000206046	0.000199926
	pCAF2	PYCR3	29.6421	30.4727	0.000193807
	pCAF2	PYCR3	Undetermined	30.4727	#VALUE!
	pCAF2	ACTIN	17.065	17.309
	pCAF2	ACTIN	17.5027	17.309
	pCAF2	ACTIN	17.3593	17.309
Replicate 3	pCAF2	PYCR1	25.9806	26.1897	0.00139949	0.00123712
	pCAF2	PYCR1	26.6258	26.1897	0.00089489
	pCAF2	PYCR1	25.9627	26.1897	0.00141697
	pCAF2	PYCR2	25.9815	25.8574	0.00139869	0.00152774
	pCAF2	PYCR2	25.7464	25.8574	0.00164626
	pCAF2	PYCR2	25.8443	25.8574	0.00153826
	pCAF2	PYCR3	30.593	30.4727	5.72147e-05	8.52665e-05
	pCAF2	PYCR3	29.7468	30.4727	0.000102859
	pCAF2	PYCR3	29.8505	30.4727	9.57259e-05
	pCAF2	ACTIN	16.4405	16.4998
	pCAF2	ACTIN	16.4205	16.4998
	pCAF2	ACTIN	16.6383	16.4998

## Sheet: Ext Data Figure 1m
Replicate 1	Sample	gene	Ct	Ct average	Normalised to Actin	Average technical replicates
	cCAF	PYCR1	23.4099	23.2288	0.00391451	0.0044583
	cCAF	PYCR1	23.0742	23.2288	0.00493985
	cCAF	PYCR1	23.2022	23.2288	0.00452054
	cCAF	PYCR2	27.2873	30.9052	0.000266357	9.50136e-05
	cCAF	PYCR2	31.3143	30.9052	1.6338e-05
	cCAF	PYCR2	34.1142	30.9052	2.3462e-06
	cCAF	PYCR3	30.2842	29.4443	3.33649e-05	3.65119e-05
	cCAF	PYCR3	29.9234	29.4443	4.28455e-05
	cCAF	PYCR3	30.2859	29.4443	3.33253e-05
	cCAF	ACTIN	14.9797	15.4129
	cCAF	ACTIN	15.4329	15.4129
	cCAF	ACTIN	15.8262	15.4129
Replicate 2	cCAF	PYCR1	25.9905	26.3265	0.00192237	0.00158348
	cCAF	PYCR1	26.0726	26.3265	0.00181611
	cCAF	PYCR1	26.9163	26.3265	0.00101195
	cCAF	PYCR2	27.6447	27.4375	0.000610768	0.000818889
	cCAF	PYCR2	26.3972	27.4375	0.00145012
	cCAF	PYCR2	28.2707	27.4375	0.000395776
	cCAF	PYCR3	29.0739	29.4443	0.000226801	0.000145343
	cCAF	PYCR3	30.9903	29.4443	6.00822e-05
	cCAF	PYCR3	29.6786	29.4443	0.000149145
	cCAF	ACTIN	16.6569	16.9676
	cCAF	ACTIN	17.1779	16.9676
	cCAF	ACTIN	17.0681	16.9676
Replicate 3	cCAF	PYCR1	25.2125	25.3302	0.00160795	0.00149485
	cCAF	PYCR1	25.6027	25.3302	0.00122691
	cCAF	PYCR1	25.1755	25.3302	0.00164968
	cCAF	PYCR2	30.7285	28.1291	3.51395e-05	0.000636591
	cCAF	PYCR2	25.901	28.1291	0.000997749
	cCAF	PYCR2	27.7579	28.1291	0.000275433
	cCAF	PYCR3	27.9454	29.4443	0.000241876	0.000197694
	cCAF	PYCR3	28.355	29.4443	0.000182088
	cCAF	PYCR3	28.4616	29.4443	0.000169119
	cCAF	ACTIN	14.8609	15.9319
	cCAF	ACTIN	17.9755	15.9319
	cCAF	ACTIN	14.9594	15.9319

## Sheet: Figure 8n
	sictl	sictl	sictl	sipdk2	sipdk2	sipdk2	siPDK2 c646	sipdk2 c646	sipdk2 c646
COL6A1	1900000	1110000	5230000	5940000	2860000	9190000	2160000	1610000	3220000
Ponceau	2910000	3820000	8010000	5560000	3670000	5180000	3560000	3590000	6780000
COL6A1/Ponceau	1.38404	0.615955	0.652934	2.26465	1.65192	1.77413	1.28615	0.950651	0.474926

[truncated: 2 more sheets: Figure 8p, Figure 8r]
