# Supplementary material for: Cancer-associated fibroblasts require proline synthesis by PYCR1 for the deposition of pro-tumorigenic extracellular matrix
Source: Nat Metab. 2022 Jun 27;4(6):693–710. doi: 10.1038/s42255-022-00582-0 (PMC9236907; doi:10.1038/s42255-022-00582-0)
Supplement: Source Data Extended Data Fig. 4 — Statistical source data. [file 42255_2022_582_MOESM30_ESM.xlsx]

## Sheet: Ext Data Figure 4b
% proline	increase in stalling
13.649	0.110705
14.4522	0.073171
12.4753	0.01936
0.626959	0.006849
1.5625	0.009648
5.23405	0.015085
5.18235	0.117647
9.16249	0.00547
12.2218	0.087729
16.7056	0.244019
6.84087	0.016515
7.26039	0.040165
5.90654	0.048633
8.33431	0.047391
6.09374	0.04878
7.24767	0.000222
5.55556	0.004214
3.9548	0.07482
8.0164	0.019847
6.97674	0.235294
8.39329	0.004767
9.39044	0.002367
7.2703	0.068182
6.28628	0.01704
3.57143	0.009132
6.20512	0.1195
2.85714	0.005989
2.04082	0.023086
3.58852	0.001869
5.94059	0.00797
4.73934	0.001753

## Sheet: Ext Data Figure 4d
	DMSO	PYCR1i	PYCR1i Proline	DMSO	PYCR1i	PYCR1i Proline	DMSO	Proline	PYCR1i
COL6A1	1370000	213000	2130000	1790000	573000	1970000	1950000	1920000	1140000
Ponceau	154000	285000	380000	433000	563000	624000	447000	542000	490000
COL6A1/ponceau	8.8961	0.747368	5.60526	4.13395	1.01776	3.15705	4.36242	3.54244	2.32653

## Sheet: Ext Data Figure 4e
cell number	Sample	Density		Density/cell
5982	ctl2.lsm	2.83762e+08		47436
7899	ctl3.lsm	3.12416e+08		39551.3
5575	ctl1.lsm	2.33809e+08		41938.8
6604	proline 1.lsm	2.69231e+08		40767.9
4788	proline 2.lsm	1.37877e+08		28796.3
6942	proline 3.lsm	3.32744e+08		47932
4241	pycr1i 1.lsm	3.43166e+07		8091.62
2699	pycr1i 2.lsm	6.88743e+07		25518.5
4267	pycr1i 3.lsm	5.20857e+07		12206.6

## Sheet: Ext Data Figure 4g
DAPI cell number	Sample	EDU cell number	%EDU+ cells		Average technical replicates
197	C1-ctl 1.lsm	36	18.2741		17.0433
243	C1-ctl 2.lsm	43	17.6955
184	C1-ctl 3.lsm	28	15.2174
129	C1-ctl 4.lsm	17	13.1783
235	C1-ctl 5.lsm	49	20.8511
557	C1-ctl 503.lsm	61	10.9515		14.4265
253	C1-ctl 6.lsm	28	11.0672
367	C1-ctl 7.lsm	47	12.8065
427	C1-ctl 8.lsm	69	16.1593
331	C1-ctl 9.lsm	70	21.148
236	C1-ctl 10.lsm	70	29.661		20.4944
246	C1-ctl 11.lsm	61	24.7967
290	C1-ctl 12.lsm	37	12.7586
221	C1-ctl 14.lsm	55	24.8869
434	C1-ctl 15.lsm	45	10.3687
270	C1-pycr1i 1.lsm	50	18.5185		11.3508
338	C1-pycr1i 2.lsm	36	10.6509
251	C1-pycr1i 3.lsm	18	7.17131
43	C1-pycr1i 4.lsm	4	9.30233
90	C1-pycr1i 5.lsm	10	11.1111
321	C1-pycr1i 6.lsm	14	4.36137		7.07841
124	C1-pycr1i 7.lsm	9	7.25806
226	C1-pycr1i 8.lsm	18	7.9646
278	C1-pycr1i 9.lsm	29	10.4317
186	C1-pycr1i 10.lsm	10	5.37634
153	C1-pycr1i 11.lsm	8	5.22876		7.08529
299	C1-pycr1i 12.lsm	27	9.0301
100	C1-pycr1i 13.lsm	10	10
101	C1-pycr1i 14.lsm	4	3.9604
111	C1-pycr1i 15.lsm	8	7.20721

## Sheet: Ext Data Figure 4h
Name	% EDU+	#Cells
caf PYCR1i 1.fcs		11343
caf PYCR1i 1.fcs/EDU+	19.9	2256
caf PYCR1i 2.fcs		11242
caf PYCR1i 2.fcs/EDU+	18.3	2055
caf PYCR1i 3.fcs		11961
caf PYCR1i 3.fcs/EDU+	25.1	3001
caf ctl 1.fcs		11408
caf ctl 1.fcs/EDU+	23.2	2651
caf ctl 2.fcs		11272
caf ctl 2.fcs/EDU+	22.8	2571
caf ctl 3.fcs		11644
caf ctl 3.fcs/EDU+	23.6	2750

## Sheet: Ext Data Figure 4i
Ctl						BMS303141						c646						cpi613						pycr1i
Total	Edu+	EDU+/Total	Average technical replicates	Normalised to average Ctl		Total	Edu+	EDU+/Total	Average technical replicates	Normalised to average Ctl		Total	Edu+	EDU+/Total	Average technical replicates	Normalised to average Ctl		Total	Edu+	EDU+/Total	Average technical replicates	Normalised to average Ctl		Total	Edu+	EDU+/Total	Average technical replicates	Normalised to average Ctl
62	12	0.193548	0.224218	1.01644		45	10	0.222222	0.167979	0.00661247		17	0	0	0	0		118	11	0.0932203	0.100938	0.00403525		98	14	0.142857	0.162669	0.00616085
59	9	0.152542				113	25	0.221239				57	0	0				69	5	0.0724638				68	11	0.161765
61	16	0.262295				134	18	0.134328				15	0	0				76	12	0.157895				116	26	0.224138
73	18	0.246575				99	14	0.141414				14	0	0				104	11	0.105769				82	13	0.158537
124	33	0.266129				116	14	0.12069				333	0	0				146	11	0.0753425				119	15	0.12605
221	44	0.199095	0.213229	0.966623		90	11	0.122222	0.144965	0.00570655		26	0	0	0	0		62	3	0.0483871	0.152719	0.0061053		94	18	0.191489	0.202643	0.00767479
59	12	0.20339				129	27	0.209302				10	0	0				69	8	0.115942				140	19	0.135714
80	19	0.2375				38	7	0.184211				4	0	0				128	30	0.234375				148	26	0.175676
112	22	0.196429				55	4	0.0727273				23	0	0				101	15	0.148515				43	10	0.232558
74	17	0.22973				66	9	0.136364				14	0	0				171	37	0.216374				54	15	0.277778
125	26	0.208	0.224327	1.01694		31	6	0.193548	0.206163	0.00811558		7	0	0	0	0		209	17	0.0813397	0.129834	0.00519044		58	7	0.12069	0.171793	0.00650639
233	59	0.253219				57	6	0.105263				13	0	0				124	18	0.145161				60	10	0.166667
93	23	0.247312				80	29	0.3625				12	0	0				71	14	0.197183				140	20	0.142857
109	17	0.155963				31	3	0.0967742				7	0	0				61	8	0.131148				99	23	0.232323
35	9	0.257143				55	15	0.272727				98	0	0				106	10	0.0943396				56	11	0.196429

## Sheet: Ext Data Figure 4k
% pimonidazole	sh ctl	sh pycr1		% pimonidazole normalised to shctl average	sh ctl	sh pycr1
Experiment 1	11.852	10.246		Experiment 1	1.04	1.021
	16.116	9.516			1.057	0.687
	12.845	16.417			1.122	1.372
	15.338	16.263			1.242	1.446
	9.852	13.311			0.756	1.22
	10.3	26.896			0.783	1.792
Experiment 2	18.23	24.52		Experiment 2	0.806	0.953
	21.62	15.75			0.887	0.644
	20.45	24.49			0.647	0.752
	50.44	35.42			2.179	1.526
	11.58	34.57			0.442	1.261
	25.72	7.84			1.038	0.271

## Sheet: Ext Data Figure 4l
% Pecam1	sh ctl	sh pycr1		% Pecam1 normalised to shctl average	sh ctl	sh pycr1
Experiment 1	4.141	7.597		Experiment 1	0.808394	1.48306
	4.542	3.929			0.886676	0.767008
	4.212	4.193			0.822255	0.818546
	6.968	4.58			1.36027	0.894095
	5.01	5.693			0.978038	1.11137
	5.862	5.598			1.14436	1.09283
Experiment 2	4.06	2.3		Experiment 2	1.30407	0.738758
	2.74	2.19			0.880086	0.703426
	3.6	2.78			1.15632	0.892934
	2.94	2.81			0.944325	0.90257
	2.28	2.22			0.732334	0.713062
	3.06	2.87			0.982869	0.921842

## Sheet: Ext Data Figure 4m
	cNF	cCAF		cNF	cCAF		cNF	cCAF		cNF	cCAF
H3K18ac	4640000	3960000		4390000	6110000		5460000	6290000		3750000	4890000
H3	4130000	3370000		4330000	3270000		4580000	3960000		1920000	1730000
H3K18ac/H3	1.12349	1.17507		1.01386	1.8685		1.19214	1.58838		1.95312	2.82659

## Sheet: Ext Data Figure 4n
	cNF	cCAF		cNF	cCAF		cNF	cCAF		cNF	cCAF
H3K36ac	2210000	789000		195000	1190000		365000	2130000		2090000	4050000
H3	4960000	8140000		6260000	6480000		4460000	3320000		3090000	3950000
H3K36ac/H3	0.445565	0.0969287		0.0311502	0.183642		0.0818386	0.641566		0.676375	1.02532

[truncated: 3 more sheets: Ext Data Figure 4o, Ext Data Figure 4p, Ext Data Figure 4q]
