# Supplementary material for: Cancer-associated fibroblasts require proline synthesis by PYCR1 for the deposition of pro-tumorigenic extracellular matrix
Source: Nat Metab. 2022 Jun 27;4(6):693–710. doi: 10.1038/s42255-022-00582-0 (PMC9236907; doi:10.1038/s42255-022-00582-0)
Supplement: Source Data Extended Data Fig. 5 — Statistical source data. [file 42255_2022_582_MOESM32_ESM.xlsx]

## Sheet: Ext Data Figure 5a-d
H3K27ac PYCR1 promoter			H3K27ac Col1a1 promoter			p300 PYCR1 promoter			p300 Col1a1 promoter
cNF	cCAF		cNF	cCAF		cNF	cCAF		cNF	cCAF
0.22727	0.709553		0.216177	25.3808		0.007443	0.393625		7.76419	8.56372
0.04924	0.427115		0.015718	1.60473		0.163314	3.02483		2.9473	28.2913
0.032133	0.795037		0.557739	8.58982		0.016421	0.868462		0.402445	3.17988
1.03079	3.76293		22.4463	62.93		0.017121	0.266954		2.50189	4.8762
0.198404	4.91972		0.529096	72.7149		0.084648	0.270345		1.59805	8.7206

## Sheet: Ext Data Figure 5i
Cell number	Sample	Density	Density/cell	Average technical replicates
6880	ctl 1b-Image Export-03_c1-3.jpg (red)	46367849	6739.51	7651.62
6489	ctl 1-Image Export-01_c1-3.jpg (red)	55570040	8563.73
4734	ctl 2b-Image Export-02_c1-3.jpg (red)	39063441	8251.68	6324.62
5505	ctl 2-Image Export-32_c1-3.jpg (red)	24208573	4397.56
5847	ctl 3b-Image Export-01_c1-3.jpg (red)	63680950	10891.2	8010.85
6500	ctl 3-Image Export-31_c1-3.jpg (red)	33348079	5130.47
5068	ctl col 1b-Image Export-12_c1-3.jpg (red)	71494915	14107.1	8925.92
5062	ctl col 1-Image Export-36_c1-3.jpg (red)	48766045	9633.75
8846	ctl col 2b-Image Export-11_c1-3.jpg (red)	33125775	3744.72	7094.71
6880	ctl col 2-Image Export-35_c1-3.jpg (red)	31342983	4555.67
6942	ctl col 3b-Image Export-10_c1-3.jpg (red)	56206972	8096.65	8235.53
7267	ctl col 3-Image Export-34_c1-3.jpg (red)	60856742	8374.4
4933	ctl pro 1b-Image Export-14_c1-3.jpg (red)	35828180	7262.96	5674.91
5956	ctl pro 1-Image Export-30_c1-3.jpg (red)	24341370	4086.87
7949	ctl pro 2b-Image Export-31_c1-3.jpg (red)	33348079	4195.25	10253.8
4500	ctl pro 2-Image Export-29_c1-3.jpg (red)	73405945	16312.4
5121	ctl pro 3b-Image Export-16_c1-3.jpg (red)	34648038	6765.87	6507.73
5999	ctl pro 3-Image Export-28_c1-3.jpg (red)	37491311	6249.59
5877	p300 1b-Image Export-06_c1-3.jpg (red)	17304439	2944.43	3288.69
5868	p300 1-Image Export-27_c1-3.jpg (red)	21318174	3632.95
6807	p300 2b-Image Export-05_c1-3.jpg (red)	22139519	3252.46	3052.15
6296	p300 2-Image Export-26_c1-3.jpg (red)	17955178	2851.84
5803	p300 3b-Image Export-04_c1-3.jpg (red)	14028998	2417.54	2109.46
7960	p300 3-Image Export-25_c1-3.jpg (red)	14338962	1801.38
6864	p300 col 1b-Image Export-09_c1-3.jpg (red)	22695340	3306.43	4109.84
8719	p300 col 1-Image Export-24_c1-3.jpg (red)	42838647	4913.25
5076	p300 col 2b-Image Export-21_c1-3.jpg (red)	21953983	4325.06	5144.72
4145	p300 col 2-Image Export-23_c1-3.jpg (red)	24722382	5964.39
6280	p300 col 3b-Image Export-07_c1-3.jpg (red)	22750132	3622.63	4063.43
6446	p300 col 3-Image Export-22_c1-3.jpg (red)	29034243	4504.23
4912	p300 pro 1b-Image Export-19_c1-3.jpg (red)	56920800	11588.1	7119.61
7803	p300 pro 1-Image Export-13_c1-3.jpg (red)	20686658	2651.12
5123	p300 pro 2b-Image Export-18_c1-3.jpg (red)	37860803	7390.36	7556
5704	p300 pro 2-Image Export-08_c1-3.jpg (red)	44044248	7721.64
8294	p300 pro 3b-Image Export-17_c1-3.jpg (red)	50435381	6080.95	7285.38
3510	p300 pro 3-Image Export-20_c1-3.jpg (red)	29799275	8489.82

## Sheet: Ext Data Figure 5j
DAPI nuclei	Sample	EDU+ nuclei	%EDU+
3901	Ctl 1-Image Export-01_c1.jpg	472	12.0995
3211	Ctl 2-Image Export-02_c1.jpg	517	16.1009
5209	Ctl 3-Image Export-11_c1.jpg	605	11.6145
4615	Ctl col 3-Image Export-05_c1.jpg	564	12.221
5110	Ctl col 1-Image Export-06_c1.jpg	475	9.2955
4970	Ctl col 2-Image Export-07_c1.jpg	738	14.8491
4944	Ctl pro 1-Image Export-08_c1.jpg	447	9.04126
6020	Ctl pro 2-Image Export-09_c1.jpg	988	16.412
6500	Ctl pro 3-Image Export-10_c1.jpg	1078	16.5846
3574	sip300b 1-Image Export-21_c1.jpg	129	3.6094
4338	sip300b 2-Image Export-25_c1.jpg	238	5.4864
4313	sip300b 3-Image Export-23_c1.jpg	171	3.96476
2175	sip300b col 3-Image Export-26_c1.jpg	237	10.8966
4135	sip300b col 2-Image Export-22_c1.jpg	670	16.2031
1425	sip300b col 1-Image Export-24_c1.jpg	181	12.7018
6455	sip300b pro 1-Image Export-28_c1.jpg	820	12.7033
4792	sip300b pro3-Image Export-27_c1.jpg	336	7.01169
4740	sip300b pro 2-Image Export-29_c1.jpg	368	7.76371

## Sheet: Ext Data Figure 5n
SAMPLE	Acetyl CoA	Acetyl CoA +1	Acetyl CoA +2	ug protein		Acetyl CoA/ug protein	Acetyl CoA+1/ug protein	Acetyl CoA+2/ug protein		total
EK_CTL_CAF1_290518	310728	80645.3	374130	47.6817		6516.71	1691.33	7846.41		16054.5
EK_CTL_CAF2_290518	276651	78606.7	423441	50.3008		5499.93	1562.73	8418.18		15480.8
EK_CTL_CAF3_290518	281314	67155.6	409516	68.3571		4115.36	982.423	5990.84		11088.6
EK_10mM_CAF4_290518	144270	42291.3	329003	47.995		3005.93	881.16	6854.95		10742
EK_10mM_CAF5_290518	138956	24200.4	319187	54.2838		2559.8	445.812	5879.97		8885.59
EK_10mM_CAF6_290518	250370	59490.4	396465	50.5313		4954.74	1177.3	7845.93		13978
EK_50mM_CAF1_290518	101606	26443.4	188446	49.1316		2068.04	538.216	3835.53		6441.79
EK_50mM_CAF2_290518	108417	22773.8	175372	57.9699		1870.23	392.855	3025.22		5288.3
EK_50mM_CAF3_290518	167333	47481.2	170139	52.0614		3214.15	912.022	3268.04		7394.21

## Sheet: Ext Data Figure 5o
								Average technical replicates
Sample	Citrate	Citrate +1	Citrate +2	Citrate +3	Citrate +4	Citrate +5		Citrate	Citrate +1	Citrate +2	Citrate +3	Citrate +4	Citrate +5
CAF 1a	2.17355e+06	203566	2.47415e+06	375780	409545	353651		2.09307e+06	193045	2.22138e+06	376082	373011	339703
Caf 1b	2.20198e+06	193542	2.21324e+06	365371	339667	302531
Caf 1c	1.90369e+06	182028	1.97676e+06	387094	369823	362927
CAF 2a	3.26834e+06	271992	2.11698e+06	272852	192419	163745		3.06331e+06	260412	1.98122e+06	253468	170356	146923
CaF 2b	2.83684e+06	234161	1.80656e+06	226759	142146	125737
CaF 2c	3.08475e+06	275085	2.0201e+06	260794	176504	151288
CAF 3a	4.7037e+06	440214	4.60432e+06	593061	578192	447642		4.21004e+06	364974	3.09222e+06	402295	345503	281525
CaF 3b	5.27512e+06	432309	2.66773e+06	338816	271552	225237
CaF 3c	2.65129e+06	222397	2.00461e+06	275007	186766	171696
CAF 4a	1.82637e+06	186966	2.31371e+06	281445	333797	212887		2.4563e+06	292271	4.00342e+06	494312	784098	340757
CaF 4b	2.33642e+06	276591	3.88001e+06	482685	758317	342336
CaF 4c	3.20612e+06	413257	5.81654e+06	718805	1.26018e+06	467046
BMS303141 1a	1.74106e+06	243957	3.79203e+06	510048	1.06452e+06	379255		3.19438e+06	332071	3.38749e+06	490816	971344	371451
BMS303141 1b	6.16224e+06	523094	2.68787e+06	353988	727735	266326
BMS303141 1c	1.67983e+06	229163	3.68256e+06	608411	1.12177e+06	468771
BMS303141 2a	3.80171e+06	485476	6.48609e+06	892804	1.43844e+06	657105		2.96093e+06	418594	5.49612e+06	750475	1.29371e+06	514323
BMS303141 2b	2.73155e+06	434250	5.58605e+06	777772	1.41094e+06	515917
BMS303141 2c	2.34954e+06	336057	4.41623e+06	580849	1.03175e+06	369948
BMS303141 3a	3.12709e+06	374579	4.64599e+06	579189	861260	389532		3.09545e+06	382546	5.01486e+06	630293	996003	402583
BMS303141 3b	2.81698e+06	357207	4.8952e+06	624781	1.03441e+06	394925
BMS303141 3c	3.34228e+06	415851	5.50338e+06	686910	1.09234e+06	423294
BMS303141 4a	3.41137e+06	381229	4.80035e+06	559547	800098	365469		3.61403e+06	392391	4.68724e+06	557877	827022	352539
BMS303141 4b	3.00284e+06	376632	5.04923e+06	638412	1.04759e+06	394078
BMS303141 4c	4.42789e+06	419314	4.21216e+06	475672	633379	298071

## Sheet: Ext Data Figure 5p
	ctl	acetate		ctl	acetate		ctl	acetate		ctl	acetate
H3k27ac	2690000	2090000		1090000	2090000		2770000	1920000		1920000	1940000
b tub	1690000	1020000		1200000	1140000		1310000	1450000		1470000	1530000
H3k	1740000	1190000		1150000	1110000		1190000	1720000		1400000	1560000
H3K27ac/H3	1.54598	1.7563		0.947826	1.88288		2.32773	1.11628		1.37143	1.24359

## Sheet: Ext Data Figure 5r
Replicate	Condition	Gene	CT	Normalised to Actin	Average					Replicate	Condition	Gene	CT	Normalised to Actin	Average				Replicate	Condition	Gene	CT	Normalised to Actin	Average
Replicate 1	DMSO	COL1A1	18.1032	0.209735	0.20577					Replicate 1	DMSO	COL6A1	24.8964	0.00251696	0.00253644				Replicate 1	DMSO	PYCR1	26.2353	0.000633977	0.000623542
	DMSO	COL1A1	18.1759	0.19943							DMSO	COL6A1	24.8449	0.00260854						DMSO	PYCR1	26.1296	0.00068219
	DMSO	COL1A1	18.1142	0.208144							DMSO	COL6A1	24.9155	0.00248381						DMSO	PYCR1	26.4287	0.000554458
	DMSO	ACTIN	15.6401								DMSO	18S	16.5032							DMSO	ACTIN	15.5119
	DMSO	ACTIN	15.9317								DMSO	18S	16.4377							DMSO	ACTIN	15.6561
	DMSO	ACTIN	15.9778								DMSO	18S	15.142							DMSO	ACTIN	15.668
	BMS303141	COL1A1	19.2061	0.0529126	0.0486938						BMS303141	COL6A1	26.366	0.00146332	0.00141346					BMS303141	PYCR1	28.4336	0.000119847	0.00011051
	BMS303141	COL1A1	19.3493	0.0479112							BMS303141	COL6A1	26.4275	0.00140232						BMS303141	PYCR1	28.4956	0.000114807
	BMS303141	COL1A1	19.4315	0.0452577							BMS303141	COL6A1	26.4561	0.00137475						BMS303141	PYCR1	28.7406	9.68769e-05
	BMS303141	ACTIN	14.8967								BMS303141	18S	14.5332							BMS303141	ACTIN	15.1701
	BMS303141	ACTIN	15.0092								BMS303141	18S	17.0339							BMS303141	ACTIN	15.525
	BMS303141	ACTIN	14.9915								BMS303141	18S	15.6081							BMS303141	ACTIN	15.5261
	BMS303141, acetate	COL1A1	18.2627	0.352241	0.352241						BMS303141, acetate	COL6A1	24.5145	0.000336755	0.00030038					BMS303141, acetate	PYCR1	26.6544	0.000560199	0.00056519
	BMS303141, acetate	COL1A1	18.2627	0.352241							BMS303141, acetate	COL6A1	24.7107	0.000293932						BMS303141, acetate	PYCR1	26.4945	0.00062585
	BMS303141, acetate	COL1A1	18.2627	0.352241							BMS303141, acetate	COL6A1	24.8308	0.000270453						BMS303141, acetate	PYCR1	26.7912	0.000509521
	BMS303141, acetate	ACTIN	16.7573								BMS303141, acetate	18S	12.8235							BMS303141, acetate	ACTIN	15.9554
	BMS303141, acetate	ACTIN	16.7573								BMS303141, acetate	18S	12.8945							BMS303141, acetate	ACTIN	15.7142
	BMS303141, acetate	ACTIN	16.7573								BMS303141, acetate	18S	13.2174							BMS303141, acetate	ACTIN	15.8883
Replicate 2	DMSO	COL1A1	17.2996	0.457892	0.455356					Replicate 2	DMSO	COL6A1	23.1203	0.00549255	0.00195315				Replicate 2	DMSO	PYCR1	31.7722	0.000647754	0.000412311
	DMSO	COL1A1	17.2448	0.475637							DMSO	COL6A1	27.9082	0.000198834						DMSO	PYCR1	33.1535	0.000248641
	DMSO	COL1A1	17.3818	0.432538							DMSO	COL6A1	28.1506	0.000168077						DMSO	PYCR1	32.6998	0.000340539
	DMSO	ACTIN	16.3078								DMSO	ACTIN	15.5119							DMSO	ACTIN	20.7121
	DMSO	ACTIN	16.5351								DMSO	ACTIN	15.6561							DMSO	ACTIN	21.1073
	DMSO	ACTIN	16.6438								DMSO	ACTIN	15.668							DMSO	ACTIN	21.7203
	BMS303141	COL1A1	21.3938	0.0688843	0.061647						BMS303141	COL6A1	27.7528	0.000192117	0.000899588					BMS303141	PYCR1	28.8748	0.000143236	0.000160475
	BMS303141	COL1A1	21.555	0.0616023							BMS303141	COL6A1	27.9612	0.000166272						BMS303141	PYCR1	28.6578	0.000166486
	BMS303141	COL1A1	21.7329	0.0544545							BMS303141	COL6A1	24.1461	0.00234038						BMS303141	PYCR1	28.6132	0.000171702
	BMS303141	ACTIN	17.5645								BMS303141	ACTIN	15.1701							BMS303141	ACTIN	16.1674
	BMS303141	ACTIN	17.4498								BMS303141	ACTIN	15.525							BMS303141	ACTIN	16.1173
	BMS303141	ACTIN	17.5881								BMS303141	ACTIN	15.5261							BMS303141	ACTIN	16.0316
	BMS303141, acetate	COL1A1	18.1047	0.393006	0.353571						BMS303141, acetate	COL6A1	23.04	0.00686084	0.00261148					BMS303141, acetate	PYCR1	27.3779	0.000310338	0.000281242
	BMS303141, acetate	COL1A1	18.2728	0.349787							BMS303141, acetate	COL6A1	26.155	0.00079189						BMS303141, acetate	PYCR1	27.5161	0.000281987
	BMS303141, acetate	COL1A1	18.4106	0.317919							BMS303141, acetate	COL6A1	28.2787	0.000181706						BMS303141, acetate	PYCR1	27.6817	0.0002514
	BMS303141, acetate	ACTIN	16.554								BMS303141, acetate	ACTIN	15.9554							BMS303141, acetate	ACTIN	15.3451
	BMS303141, acetate	ACTIN	16.8013								BMS303141, acetate	ACTIN	15.7142							BMS303141, acetate	ACTIN	15.7464
	BMS303141, acetate	ACTIN	16.9167								BMS303141, acetate	ACTIN	15.8883							BMS303141, acetate	ACTIN	16.0805
Replicate 3	DMSO	COL1A1	17.7509	0.227058	0.309504					Replicate 3	DMSO	COL6A1	24.9472	0.00260364	0.00259231				Replicate 3	DMSO	PYCR1	29.8231	0.00110623	0.00130399
	DMSO	COL1A1	18.4068	0.144104							DMSO	COL6A1	24.8133	0.00285703						DMSO	PYCR1	28.6289	0.00253135
	DMSO	COL1A1	16.4554	0.557349							DMSO	COL6A1	25.116	0.00231627						DMSO	PYCR1	31.8344	0.000274395
	DMSO	ACTIN	15.5119								DMSO	ACTIN	16.1774							DMSO	ACTIN	20.2745
	DMSO	ACTIN	15.6561								DMSO	ACTIN	16.4347							DMSO	ACTIN	19.2515
	DMSO	ACTIN	15.668								DMSO	ACTIN	16.4738							DMSO	ACTIN	20.4829
	BMS303141	COL1A1	18.4942	0.117678	0.117642						BMS303141	COL6A1	26.7215	0.00158298	0.0016146					BMS303141	PYCR1	29.2142	7.87481e-05	7.3328e-05
	BMS303141	COL1A1	18.4326	0.122808							BMS303141	COL6A1	26.6544	0.00165836						BMS303141	PYCR1	29.163	8.15916e-05
	BMS303141	COL1A1	18.5599	0.112439							BMS303141	COL6A1	26.7039	0.00160246						BMS303141	PYCR1	29.6151	5.96442e-05
	BMS303141	ACTIN	15.1701								BMS303141	ACTIN	17.2705							BMS303141	ACTIN	15.508
	BMS303141	ACTIN	15.525								BMS303141	ACTIN	17.5436							BMS303141	ACTIN	15.5668
	BMS303141	ACTIN	15.5261								BMS303141	ACTIN	17.441							BMS303141	ACTIN	15.6706
	BMS303141, acetate	COL1A1	18.7423	0.134939	0.137147						BMS303141, acetate	COL6A1	23.9395	0.00424856	0.00397127					BMS303141, acetate	PYCR1	25.0974	0.000890705	0.000918695
	BMS303141, acetate	COL1A1	19.0454	0.109364							BMS303141, acetate	COL6A1	24.0313	0.00398674						BMS303141, acetate	PYCR1	24.9588	0.00098051
	BMS303141, acetate	COL1A1	18.4335	0.167138							BMS303141, acetate	COL6A1	24.1473	0.0036785						BMS303141, acetate	PYCR1	25.1068	0.000884869
	BMS303141, acetate	ACTIN	15.9554								BMS303141, acetate	ACTIN	15.5735							BMS303141, acetate	ACTIN	14.9036
	BMS303141, acetate	ACTIN	15.7142								BMS303141, acetate	ACTIN	16.6868							BMS303141, acetate	ACTIN	15.2604
	BMS303141, acetate	ACTIN	15.8883								BMS303141, acetate	ACTIN	15.9217							BMS303141, acetate	ACTIN	14.7298
Replicate 4	DMSO	COL1A1	22.0546	0.545384	0.462239					Replicate 4	DMSO	COL6A1	24.1882	0.00308972	0.0030389				Replicate 4	DMSO	PYCR1	24.1137	0.00089111	0.000709301
	DMSO	COL1A1	21.7549	0.671301							DMSO	COL6A1	24.1263	0.00322503						DMSO	PYCR1	24.5634	0.000652497
	DMSO	COL1A1	23.736	0.170032							DMSO	COL6A1	24.3292	0.00280196						DMSO	PYCR1	24.7226	0.000584296
	DMSO	ACTIN	20.7121								DMSO	ACTIN	15.6401							DMSO	ACTIN	13.8527
	DMSO	ACTIN	21.1073								DMSO	ACTIN	15.9317							DMSO	ACTIN	14.0957
	DMSO	ACTIN	21.7203								DMSO	ACTIN	15.9778							DMSO	ACTIN	13.9966
	BMS303141	COL1A1	18.0011	0.268744	0.185883						BMS303141	COL6A1	24.965	0.000977137	0.000929363					BMS303141	PYCR1	29.9797	0.000490645	0.000362854
	BMS303141	COL1A1	18.9076	0.143369							BMS303141	COL6A1	25.1718	0.000846652						BMS303141	PYCR1	30.5892	0.000321599
	BMS303141	COL1A1	18.886	0.145536							BMS303141	COL6A1	24.984	0.0009643						BMS303141	PYCR1	30.8081	0.000276318
	BMS303141	ACTIN	16.1674								BMS303141	ACTIN	14.8967							BMS303141	ACTIN	19.2316
	BMS303141	ACTIN	16.1173								BMS303141	ACTIN	15.0092							BMS303141	ACTIN	18.4783
	BMS303141	ACTIN	16.0316								BMS303141	ACTIN	14.9915							BMS303141	ACTIN	19.2502
	BMS303141, acetate	COL1A1	17.7674	0.242593	0.23178					Replicate 4	DMSO	COL6A1	24.8964	0.00236539	0.0023837					BMS303141, acetate	PYCR1	24.6554	0.000860331	0.000993361
	BMS303141, acetate	COL1A1	17.8481	0.229398							DMSO	COL6A1	24.8449	0.00245146						BMS303141, acetate	PYCR1	24.4131	0.00101765
	BMS303141, acetate	COL1A1	17.8866	0.223351							DMSO	COL6A1	24.9155	0.00233424						BMS303141, acetate	PYCR1	24.2981	0.0011021
	BMS303141, acetate	ACTIN	15.3451								DMSO	ACTIN	16.3078							BMS303141, acetate	ACTIN	14.5063
	BMS303141, acetate	ACTIN	15.7464								DMSO	ACTIN	16.5351							BMS303141, acetate	ACTIN	14.5887
	BMS303141, acetate	ACTIN	16.0805								DMSO	ACTIN	16.6438							BMS303141, acetate	ACTIN	14.3228
											BMS303141	COL6A1	26.366	0.00219451	0.00211974				Replicate 5	DMSO	PYCR1	26.7662	0.000491356	0.000349916
											BMS303141	COL6A1	26.4275	0.00210303						DMSO	PYCR1	27.5742	0.00028065
											BMS303141	COL6A1	26.4561	0.00206169						DMSO	PYCR1	27.5892	0.000277743
											BMS303141	ACTIN	17.5645							DMSO	ACTIN	28.0635
											BMS303141	ACTIN	17.4498							DMSO	ACTIN	15.5147
											BMS303141	ACTIN	17.5881							DMSO	ACTIN	16.0358
											BMS303141, acetate	COL6A1	24.5145	0.00462247	0.00412317					BMS303141	PYCR1	28.9819	8.62626e-05	0.000148425
											BMS303141, acetate	COL6A1	24.7107	0.00403466						BMS303141	PYCR1	28.0415	0.000165544
											BMS303141, acetate	COL6A1	24.8308	0.00371237						BMS303141	PYCR1	27.8166	0.000193467
											BMS303141, acetate	ACTIN	16.554							BMS303141	ACTIN	15.4402
											BMS303141, acetate	ACTIN	16.8013							BMS303141	ACTIN	15.3536
											BMS303141, acetate	ACTIN	16.9167							BMS303141	ACTIN	15.6491
																				BMS303141, acetate	PYCR1	23.4464	0.000689173	0.000654738
																				BMS303141, acetate	PYCR1	23.6337	0.000605262
																				BMS303141, acetate	PYCR1	23.4876	0.000669778
																				BMS303141, acetate	ACTIN	13.1671
																				BMS303141, acetate	ACTIN	12.8047
																				BMS303141, acetate	ACTIN	12.8588
