# Supplementary material for: Cancer-associated fibroblasts require proline synthesis by PYCR1 for the deposition of pro-tumorigenic extracellular matrix
Source: Nat Metab. 2022 Jun 27;4(6):693–710. doi: 10.1038/s42255-022-00582-0 (PMC9236907; doi:10.1038/s42255-022-00582-0)
Supplement: Source Data Extended Data Fig. 6 — Statistical source data. [file 42255_2022_582_MOESM34_ESM.xlsx]

## Sheet: Ext Data Figure 6e
Acetyl-coA		Unlabelled		13C-labelled
		Peak area/ug protein	Average	Peak area/ug protein	Average
Replicate 1	siCtl	6790.12	5100.72	3129.26	2461.86
	siCtl	3339.18		1497.38
	siCtl	5172.85		2758.93
Replicate 2	siCtl	3593.55	4025.15	2156.69	1848.31
	siCtl	3199.7		1818.73
	siCtl	5282.19		1569.5
Replicate 3	siCtl	6447.26	5125.77	3370.62	3416.89
	siCtl	5433.86		2331.47
	siCtl	3496.2		4548.59
Replicate 1	siPDK1	2728.69	2625.17	1435.03	1991.82
	siPDK1	1220.95		1908.91
	siPDK1	3925.86		2631.51
Replicate 2	siPDK1	5863.77	5397.1	3728.33	3732.24
	siPDK1	6623.89		4462.91
	siPDK1	3703.64		3005.49
Replicate 3	siPDK1	5058.69	3656.7	3069.8	2158.34
	siPDK1	2588.36		1212.54
	siPDK1	3323.05		2192.67
Replicate 1	siPDK3	4335.21	3193.39	2959.79	2016.56
	siPDK3	2299.81		1190.53
	siPDK3	2945.14		1899.35
Replicate 2	siPDK3	2492.93	3170.39	2077.92	2470.69
	siPDK3	5007.66		4058.91
	siPDK3	2010.57		1275.25
Replicate 3	siPDK3	2312.57	2974.81	1626.83	2118.06
	siPDK3	3924.6		3080.63
	siPDK3	2687.25		1646.73
Replicate 1	siPDK4	6242.61	5854.97	2850.56	3991.7
	siPDK4	6628.05		4957.42
	siPDK4	4694.26		4167.11
Replicate 2	siPDK4	6907.36	3034.69	3330.1	1613.26
	siPDK4	2196.71		1254.24
	siPDK4	0		255.422
Replicate 3	siPDK4	3811.8	1694.5	3400.32	1829.83
	siPDK4	1271.71		695.83
	siPDK4	0		1393.33

## Sheet: Ext Data Figure 6g
	sictl	sipdk1	sipdk2	sipdk3	sipdk4		sictl	sipdk1	sipdk2	sipdk3	sipdk4			sictl	sipdk1	sipdk2	sipdk3	sipdk4
pPDHA1	767000	2870000	176000	1340000	697000		4200000	3430000	1210000	4200000	5600000			868000	1740000	43600	866000	1130000
PDHA1	1340000	4370000	1250000	2320000	1600000		9810000	8190000	14400000	11200000	7870000			1280000	2930000	1360000	2790000	3730000
pPDHA1/PDHA1	0.572388	0.656751	0.1408	0.577586	0.435625		0.428135	0.418803	0.0840278	0.375	0.711563			0.678125	0.593857	0.0320588	0.310394	0.302949

## Sheet: Ext Data Figure 6h
Acetyl coA		Unlabelled		13C-labelled
		Peak area/ug protein	Average	Peak area/ug protein	Average
Replicate 1	siCtl	7796.19	7544.38	3835.33	3435.85
	siCtl	5398.03		2263.29
	siCtl	9438.92		4208.93
Replicate 2	siCtl	5723.92	5442.25	3750.9	3600.84
	siCtl	5955.76		3467.22
	siCtl	4647.07		3584.41
Replicate 3	siCtl	5231.55	4774.18	5251.35	4688.55
	siCtl	4454.89		3605.91
	siCtl	4636.09		5208.39
Replicate 1	siCtl	5080.78	5172.39	2427.99	2343.26
	siCtl	3216.15		1604.16
	siCtl	7220.23		2997.64
Replicate 2	siPDK1	3465.72	6308.76	1939.23	3710.04
	siPDK1	7794.64		3761.22
	siPDK1	7665.93		5429.67
Replicate 3	siPDK1	6208.21	6506.71	2923.2	3204.81
	siPDK1	9252.45		4390.91
	siPDK1	4059.46		2300.31
Replicate 1	siPDK2	4597.25	7166.25	3356.14	5754.43
	siPDK2	6597.52		5450.07
	siPDK2	10304		8457.09
Replicate 2	siPDK2	5886.19	7211.63	5789.59	5131.47
	siPDK2	8754.4		5141.52
	siPDK2	6994.29		4463.32
Replicate 3	siPDK2	11247.5	8393.31	9395.79	8667.99
	siPDK2	6352.56		7803.45
	siPDK2	7579.9		8804.72
Replicate 1	siPDK3	2972.31	5140.43	0	1601.39
	siPDK3	7732.03		1946.54
	siPDK3	2548.83		1256.24
Replicate 2	siPDK3	6780.72	5794.59	1329.64	1761.6
	siPDK3	5155.58		1985.29
	siPDK3	5447.46		1969.89
Replicate 3	siPDK3	4646.22	5853.19	2306.83	3140.99
	siPDK3	4512.47	0	3173.34
	siPDK3	8400.89	0	3942.81
Replicate 1	siPDK4	6230.7	5410.58	3468.77	2651.28
	siPDK4	4272.34		1747.59
	siPDK4	5728.7		2737.48
Replicate 2	siPDK4	4286.63	4548.53	3582.99	2911.23
	siPDK4	4087.47		1948.88
	siPDK4	5271.49		3201.81
Replicate 3	siPDK4	4580.44	3272.25	2577.95	1875.82
	siPDK4	2204.85		1075.02
	siPDK4	3031.45		1974.49

## Sheet: Ext Data Figure 6k
Acetyl coA	Condition	Unlabelled		13C-labelled
		Peak area/ug protein	Average	Peak area/ug protein	Average
Replicate 1	Ctl	4649.21	6693.96	1489.65	2443
	Ctl	9428.71		3202.83
	Ctl	6003.96		2636.52
Replicate 2	Ctl	3197.7	4096.05	2379.69	2856.58
	Ctl	4350.93		4040.85
	Ctl	4739.52		2149.18
Replicate 3	Ctl	4128.28	5676.87	3047.25	2766.59
	Ctl	5852.15		2067.62
	Ctl	7050.17		3184.9
Replicate 1	PDK2-N255A	4407.37	3956.71	1729.31	1382.28
	PDK2-N255A	4352.39		1193.23
	PDK2-N255A	3110.38		1224.3
Replicate 2	PDK2-N255A	5337.68	4300.97	2103.75	1664.62
	PDK2-N255A	3800.63		1439.69
	PDK2-N255A	3764.6		1450.4
Replicate 3	PDK2-N255A	6780.34	3268.2	0	1196.56
	PDK2-N255A	2867.11		947.26
	PDK2-N255A	3669.3		1445.85
Replicate 1	PDK2-WT	5879.85	6010.13	4479	3752.15
	PDK2-WT	5268.69		3392.56
	PDK2-WT	6881.83		3384.88
Replicate 2	PDK2-WT	4880.93	5632.12	1923.73	2610.89
	PDK2-WT	6027.32		2523.48
	PDK2-WT	5988.1		3385.46
Replicate 3	PDK2-WT	5337.52	6797.56	1393.15	2930.99
	PDK2-WT	5554.81	0	3035.65
	PDK2-WT	9500.35	0	4364.15
