# Supplementary material for: Cancer-associated fibroblasts require proline synthesis by PYCR1 for the deposition of pro-tumorigenic extracellular matrix
Source: Nat Metab. 2022 Jun 27;4(6):693–710. doi: 10.1038/s42255-022-00582-0 (PMC9236907; doi:10.1038/s42255-022-00582-0)
Supplement: Source Data Extended Data Fig. 7 — Statistical source data. [file 42255_2022_582_MOESM36_ESM.xlsx]

## Sheet: Ext Data Figure 7c
	ctl	cpi613		ctl	cpi613		ctl	cpi613
H3K27 ac	562000	215000		907000	389000		503000	206000
B tubulin	1590000	1180000		1440000	1370000		1370000	1380000
H3K27ac/b tubulin	0.353459	0.182203		0.629861	0.283942		0.367153	0.149275

## Sheet: Ext Data Figure 7d
	Condition	Gene	CT	Normalised to 18S	Average							Condition	Gene	CT	Normalised to 18S	Average
Replicate 1	DMSO	COL1A1	20.5013	0.0757322	0.0590298						Replicate 1	DMSO	COL6A1	27.2062	0.00072594	0.00110125
	DMSO	COL1A1	20.8564	0.0592093								DMSO	COL6A1	26.0135	0.00165943
	DMSO	COL1A1	21.3468	0.0421478								DMSO	COL6A1	26.867	0.000918378
	DMSO	18S	15.862									DMSO	18S	15.862
	DMSO	18S	16.4959									DMSO	18S	16.4959
	DMSO	18S	17.9772									DMSO	18S	17.9772
	CPI-613	COL1A1	22.8908	0.0106448	0.0085142							CPI-613	COL6A1	28.5345	0.000212909	0.000328563
	CPI-613	COL1A1	23.2419	0.00834512								CPI-613	COL6A1	27.1612	0.000551568
	CPI-613	COL1A1	23.5908	0.0065527								CPI-613	COL6A1	28.4794	0.000221211
	CPI-613	18S	16.5389									CPI-613	18S	16.5389
	CPI-613	18S	15.96									CPI-613	18S	15.96
	CPI-613	18S	16.5123									CPI-613	18S	16.5123
Replicate 2	DMSO	COL1A1	21.178	0.144346	0.164688						Replicate 2	DMSO	COL6A1	25.1469	0.00921801	0.00737929
	DMSO	COL1A1	20.6365	0.210091								DMSO	COL6A1	25.5033	0.00720043
	DMSO	COL1A1	21.2259	0.139629								DMSO	COL6A1	25.8355	0.00571943
	DMSO	18S	18.0173									DMSO	18S	18.0173
	DMSO	18S	17.3048									DMSO	18S	17.3048
	DMSO	18S	19.8347									DMSO	18S	19.8347
	CPI-613	COL1A1	20.6536	0.0106475	0.0143125							CPI-613	COL6A1	24.9734	0.000533175	0.00046777
	CPI-613	COL1A1	19.8933	0.0180361								CPI-613	COL6A1	24.9558	0.000539723
	CPI-613	COL1A1	20.2328	0.014254								CPI-613	COL6A1	25.6638	0.000330411
	CPI-613	18S	14.1409									CPI-613	18S	14.1409
	CPI-613	18S	13.884									CPI-613	18S	13.884
	CPI-613	18S	14.276									CPI-613	18S	14.276
Replicate 3	DMSO	COL1A1	21.1341	0.0285092	0.0264102						Replicate 3	DMSO	COL6A1	27.0981	0.00045669	0.000557434
	DMSO	COL1A1	21.5362	0.0215738								DMSO	COL6A1	26.5709	0.000658179
	DMSO	COL1A1	21.1021	0.0291478								DMSO	COL6A1	26.8345	0.000548255
	DMSO	18S	16.0016									DMSO	18S	16.0016
	DMSO	18S	15.856									DMSO	18S	15.856
	DMSO	18S	16.1473									DMSO	18S	16.1473
	CPI-613	COL1A1	23.5093	0.00784112	0.00939969							CPI-613	COL6A1	25.5538	0.000781115	0.000897786
	CPI-613	COL1A1	23.7284	0.00673638								CPI-613	COL6A1	25.1459	0.00103632
	CPI-613	COL1A1	22.7126	0.0136216								CPI-613	COL6A1	25.3885	0.000875921
	CPI-613	18S	16.0582									CPI-613	18S	16.0582
	CPI-613	18S	16.6808									CPI-613	18S	16.6808
	CPI-613	18S	16.8049									CPI-613	18S	16.8049
Replicate 4	DMSO	COL1A1	18.1284	0.0486429	0.0397751						Replicate 4	DMSO	COL6A1	25.4611	0.261903	0.22086
	DMSO	COL1A1	18.5366	0.0366573								DMSO	COL6A1	25.8267	0.203277
	DMSO	COL1A1	18.6441	0.0340252								DMSO	COL6A1	25.869	0.1974
	DMSO	18S	13.6911									DMSO	18s	22.6502
	DMSO	18S	13.8172									DMSO	18s	22.877
	DMSO	18S	13.7921									DMSO	18s	25.0575
	CPI-613	COL1A1	23.5083	0.00101862	0.0127026							CPI-613	COL6A1	29.4613	0.0499622	0.0522635
	CPI-613	COL1A1	18.8278	0.0261206								CPI-613	COL6A1	29.2323	0.0585568
	CPI-613	COL1A1	20.0796	0.0109685								CPI-613	COL6A1	29.511	0.0482714
	CPI-613	18S	14.2933									CPI-613	18s	24.8272
	CPI-613	18S	13.0171									CPI-613	18s	25.3189
	CPI-613	18S	13.397									CPI-613	18s	25.2688
Replicate 4	DMSO	COL1A1	19.7929	0.02323	0.0228897
	DMSO	COL1A1	19.702	0.0247398
	DMSO	COL1A1	19.9593	0.0206992
	DMSO	18S	14.4291
	DMSO	18S	14.4739
	DMSO	18S	14.1919
	CPI-613	COL1A1	20.9726	0.0105012	0.0109902
	CPI-613	COL1A1	20.8903	0.0111179
	CPI-613	COL1A1	20.8603	0.0113516
	CPI-613	18S	14.3391
	CPI-613	18S	14.1717
	CPI-613	18S	14.6871

## Sheet: Ext Data Figure 7f
	Cell number	Sample	Density		Density/cell
	9847	C3-Ctl1.lsm	5.40253e+08		54864.7
	9268	C3-Ctl2.lsm	1.25228e+08		13511.9
	6823	C3-Ctl3.lsm	2.82501e+08		41404.2
	10706	C3-CPI-613 1.lsm	2.97617e+07		2779.91
	9687	C3-CPI-613 2.lsm	6.61172e+07		6825.35
	12266	C3-CPI-613 3.lsm	7.52981e+07		6138.77
	7447	C3-CPI-613 acetate 1.lsm	2.67764e+08		35955.9
	6250	C3-CPI-613 acetate 2.lsm	8.81958e+07		14111.3
	8969	C3-CPI-613 acetate 3.lsm	4.04816e+08		45135

## Sheet: Ext Data Figure 7h
H3K27ac	Ctl	Acetate
	3.06122	4.44867
	2.93182	4.35606
	0.937978	2.49309
	1.41235	2.40388

## Sheet: Ext Data Figure 7j
	cNF	cNF+acetate		cNF	cNF+acetate		cNF	cNF+acetate		cNF	cNF+acetate
collagen vi	1170000	624000		686000	416000		966000	645000		1890000	6650000
Ponceau	947000	430000		1020000	280000		944000	270000		4190000	4450000
Collagen VI/Ponceau	1.23548	1.45116		0.672549	1.48571		1.02331	2.38889		0.451074	1.49438

## Sheet: Ext Data Figure 7k
	Condition	Gene	CT	Normalised to 18S	Average			Condition	Gene	CT	Normalised to 18S	Average					Condition	Gene	CT	Normalised to 18S	Average
Replicate 1	Ctl	COL1A1	19.234	52.72	55.352		Replicate 1	Ctl	PYCR1	24.568	1.30705	1.24058				Replicate 1	Ctl	COL6A1	28.1873	0.106362	0.199375
	Ctl	COL1A1	18.8725	67.7335				Ctl	PYCR1	24.7671	1.13857						Ctl	COL6A1	27.0735	0.230178
	Ctl	COL1A1	19.4433	45.6026				Ctl	PYCR1	24.6025	1.27612						Ctl	COL6A1	26.8889	0.261586
	Ctl	18S	24.3086					Ctl	18S	24.3086							Ctl	18S	24.3086
	Ctl	18S	24.6094					Ctl	18S	24.6094							Ctl	18S	24.6094
	Ctl	18S	24.4699					Ctl	18S	24.4699							Ctl	18S	24.4699
	Acetate	COL1A1	17.554	215.536	190.682			Acetate	PYCR1	23.584	3.29846	2.69115					Acetate	COL6A1	25.7821	0.718818	0.684047
	Acetate	COL1A1	17.9868	159.674				Acetate	PYCR1	23.8773	2.6915						Acetate	COL6A1	25.4352	0.914178
	Acetate	COL1A1	17.6849	196.837				Acetate	PYCR1	24.2468	2.08348						Acetate	COL6A1	26.5602	0.419145
	Acetate	18S	26.595					Acetate	18S	26.595							Acetate	18S	26.595
	Acetate	18S	24.1997					Acetate	18S	24.1997							Acetate	18S	24.1997
	Acetate	18S	25.1225					Acetate	18S	25.1225							Acetate	18S	25.1225
Replicate 2	Ctl	COL1A1	19.4717	44.7126	45.2419		Replicate 2	Ctl	PYCR1	25.6242	0.628545	0.966354				Replicate 2	Ctl	COL6A1	29.7774	0.035326	0.0491366
	Ctl	COL1A1	19.5422	42.5791				Ctl	PYCR1	24.9957	0.971708						Ctl	COL6A1	29.407	0.0456682
	Ctl	COL1A1	19.3564	48.434				Ctl	PYCR1	24.5771	1.29881						Ctl	COL6A1	28.8666	0.0664156
	Ctl	18S	25.3396					Ctl	18S	25.3396							Ctl	18S	25.3396
	Ctl	18S	25.2771					Ctl	18S	25.2771							Ctl	18S	25.2771
	Ctl	18S	25.0843					Ctl	18S	25.0843							Ctl	18S	25.0843
	Acetate	COL1A1	18.3583	102.145	114.635			Acetate	PYCR1	24.3276	1.63037	1.53974					Acetate	COL6A1	24.9747	1.04107	0.903094
	Acetate	COL1A1	18.3066	105.876				Acetate	PYCR1	24.5065	1.44026						Acetate	COL6A1	25.419	0.765122
	Acetate	COL1A1	17.9466	135.884				Acetate	PYCR1	24.4018	1.54859						Acetate	COL6A1	Undetermined
	Acetate	18S	25.0025					Acetate	18S	25.0025							Acetate	18S	25.0025
	Acetate	18S	25.1064					Acetate	18S	25.1064							Acetate	18S	25.1064
	Acetate	18S	24.9894					Acetate	18S	24.9894							Acetate	18S	24.9894
Replicate 3	Ctl	COL1A1	19.1508	64.7066	81.8504		Replicate 3	Ctl	PYCR1	24.999	1.12323	1.31278				Replicate 3	Ctl	COL6A1	25.2787	0.925279	0.476431
	Ctl	COL1A1	18.6714	90.2075				Ctl	PYCR1	24.692	1.38958						Ctl	COL6A1	26.9189	0.296841
	Ctl	COL1A1	18.6646	90.6369				Ctl	PYCR1	24.6551	1.42553						Ctl	COL6A1	27.4377	0.207174
	Ctl	18S	25.225					Ctl	18S	25.225							Ctl	18S	25.225
	Ctl	18S	25.1097					Ctl	18S	25.1097							Ctl	18S	25.1097
	Ctl	18S	25.1652					Ctl	18S	25.1652							Ctl	18S	25.1652
	Acetate	COL1A1	18.5142	75.0829	149.329			Acetate	PYCR1	23.5099	2.35341	2.24322					Acetate	COL6A1	24.7361	1.00597	1.12862
	Acetate	COL1A1	17.5292	148.619				Acetate	PYCR1	23.6517	2.13302						Acetate	COL6A1	25.5388	0.576687
	Acetate	COL1A1	17.5154	150.04				Acetate	PYCR1	26.0913	0.393206						Acetate	COL6A1	23.8941	1.80322
	Acetate	18S	24.7025					Acetate	18S	24.7025							Acetate	18S	24.7025
	Acetate	18S	24.6925					Acetate	18S	24.6925							Acetate	18S	24.6925
	Acetate	18S	24.8389					Acetate	18S	24.8389							Acetate	18S	24.8389
